# Supplementary material for: Structure of tetrameric forms of the serotonin-gated 5-HT3A receptor ion channel
Source: EMBO J. 2024 Sep 4;43(20):4451–71. doi: 10.1038/s44318-024-00191-5 (PMC11480441; doi:10.1038/s44318-024-00191-5)
Supplement: Supplementary file 3 — Movie EV1 [file 44318_2024_191_MOESM3_ESM.zip]

Archive with 2 entries (2 files):
- MovieEV1.mp4
- MovieEV1_lenend.txt
