# Supplementary material for: Structure of tetrameric forms of the serotonin-gated 5-HT3A receptor ion channel
Source: EMBO J. 2024 Sep 4;43(20):4451–71. doi: 10.1038/s44318-024-00191-5 (PMC11480441; doi:10.1038/s44318-024-00191-5)
Supplement: Supplementary file 5 — Source data Fig. 3 [file 44318_2024_191_MOESM5_ESM.zip]

Archive with 17 entries (13 files):
- Figure 3/3A/
- Figure 3/3A/3A_gibbs.xpm
- Figure 3/3A/desktop.ini
- Figure 3/3B/
- Figure 3/3B/3B_sasa.xvg
- Figure 3/3B/desktop.ini
- Figure 3/3C/
- Figure 3/3C/3C_rmsd.xvg
- Figure 3/3C/desktop.ini
- Figure 3/3D/
- Figure 3/3D/6Y59_output.json
- Figure 3/3D/6Y5A_output.json
- Figure 3/3D/6Y5B_output.json
- Figure 3/3D/As-T APO_output.json
- Figure 3/3D/desktop.ini
- Figure 3/3D/S-T APO_output.json
- Figure 3/desktop.ini
