# Supplementary material for: Structure of tetrameric forms of the serotonin-gated 5-HT3A receptor ion channel
Source: EMBO J. 2024 Sep 4;43(20):4451–71. doi: 10.1038/s44318-024-00191-5 (PMC11480441; doi:10.1038/s44318-024-00191-5)
Supplement: Supplementary file 5 — Source data Fig. 3 [file 44318_2024_191_MOESM5_ESM.zip › Figure 3/3B/3B_sasa.xvg]

# GRoups of Organic Molecules in ACtion for Science
#
@    title "Solvent Accessible Surface"
@    xaxis  label "Time (ps)"
@    yaxis  label "Area (nm\S2\N)"
@TYPE xy
@ view 0.15, 0.15, 0.75, 0.85
@ legend on
@ legend box on
@ legend loctype view
@ legend 0.78, 0.8
@ legend length 2
@ s0 legend "Total"
      0.000  689.806
      2.000  687.992
      4.000  686.377
      6.000  688.521
      8.000  689.383
     10.000  692.433
     12.000  688.607
     14.000  689.045
     16.000  687.460
     18.000  691.127
     20.000  691.818
     22.000  692.311
     24.000  686.673
     26.000  692.554
     28.000  691.215
     30.000  694.315
     32.000  690.843
     34.000  689.424
     36.000  683.723
     38.000  688.581
     40.000  689.000
     42.000  684.071
     44.000  686.134
     46.000  687.975
     48.000  688.902
     50.000  692.222
     52.000  690.088
     54.000  690.395
     56.000  690.843
     58.000  690.527
     60.000  687.467
     62.000  688.497
     64.000  689.069
     66.000  687.085
     68.000  686.881
     70.000  683.056
     72.000  681.939
     74.000  683.366
     76.000  683.727
     78.000  683.966
     80.000  686.362
     82.000  688.398
     84.000  690.326
     86.000  691.619
     88.000  684.930
     90.000  686.931
     92.000  682.709
     94.000  688.987
     96.000  684.467
     98.000  690.379
    100.000  689.154
    102.000  683.393
    104.000  688.156
    106.000  683.625
    108.000  686.802
    110.000  689.784
    112.000  685.132
    114.000  692.583
    116.000  683.041
    118.000  691.006
    120.000  688.630
    122.000  686.042
    124.000  692.560
    126.000  687.608
    128.000  692.039
    130.000  691.009
    132.000  696.031
    134.000  687.087
    136.000  687.195
    138.000  690.321
    140.000  686.950
    142.000  690.657
    144.000  688.989
    146.000  687.473
    148.000  685.778
    150.000  688.026
    152.000  687.582
    154.000  686.044
    156.000  688.297
    158.000  687.540
    160.000  684.220
    162.000  690.476
    164.000  689.704
    166.000  687.413
    168.000  684.315
    170.000  686.245
    172.000  687.980
    174.000  687.406
    176.000  684.580
    178.000  685.499
    180.000  688.028
    182.000  683.402
    184.000  682.712
    186.000  686.721
    188.000  688.753
    190.000  686.208
    192.000  685.531
    194.000  682.320
    196.000  685.054
    198.000  688.031
    200.000  689.456
    202.000  685.434
    204.000  681.874
    206.000  687.626
    208.000  685.544
    210.000  685.278
    212.000  683.209
    214.000  686.448
    216.000  682.639
    218.000  681.982
    220.000  688.927
    222.000  689.963
    224.000  689.195
    226.000  685.787
    228.000  687.709
    230.000  688.817
    232.000  685.128
    234.000  683.871
    236.000  684.563
    238.000  680.998
    240.000  684.201
    242.000  683.949
    244.000  686.519
    246.000  683.636
    248.000  685.819
    250.000  687.281
    252.000  683.168
    254.000  679.190
    256.000  682.138
    258.000  684.073
    260.000  678.279
    262.000  682.799
    264.000  680.482
    266.000  683.570
    268.000  685.394
    270.000  680.135
    272.000  684.430
    274.000  681.216
    276.000  682.753
    278.000  674.888
    280.000  675.561
    282.000  679.384
    284.000  681.641
    286.000  683.665
    288.000  682.215
    290.000  680.097
    292.000  681.896
    294.000  681.929
    296.000  676.806
    298.000  675.868
    300.000  676.586
    302.000  680.134
    304.000  678.958
    306.000  677.003
    308.000  681.033
    310.000  683.079
    312.000  678.295
    314.000  676.164
    316.000  677.991
    318.000  681.642
    320.000  677.563
    322.000  675.688
    324.000  674.788
    326.000  681.448
    328.000  674.968
    330.000  677.845
    332.000  680.523
    334.000  673.301
    336.000  679.922
    338.000  676.552
    340.000  677.355
    342.000  675.831
    344.000  675.251
    346.000  675.945
    348.000  674.268
    350.000  680.268
    352.000  681.966
    354.000  677.751
    356.000  674.824
    358.000  680.233
    360.000  678.536
    362.000  680.137
    364.000  675.787
    366.000  679.629
    368.000  677.792
    370.000  681.614
    372.000  672.037
    374.000  680.128
    376.000  674.538
    378.000  679.047
    380.000  674.434
    382.000  677.121
    384.000  678.917
    386.000  678.563
    388.000  676.120
    390.000  681.549
    392.000  677.436
    394.000  678.572
    396.000  674.246
    398.000  680.169
    400.000  676.005
    402.000  676.857
    404.000  674.202
    406.000  673.903
    408.000  670.709
    410.000  672.365
    412.000  672.673
    414.000  673.049
    416.000  680.139
    418.000  671.979
    420.000  679.931
    422.000  673.370
    424.000  679.870
    426.000  675.914
    428.000  674.943
    430.000  674.174
    432.000  674.299
    434.000  672.034
    436.000  673.001
    438.000  670.284
    440.000  673.827
    442.000  672.457
    444.000  672.534
    446.000  676.583
    448.000  675.418
    450.000  674.393
    452.000  670.577
    454.000  678.583
    456.000  671.780
    458.000  673.085
    460.000  675.097
    462.000  667.086
    464.000  668.619
    466.000  669.194
    468.000  665.939
    470.000  670.289
    472.000  670.101
    474.000  670.963
    476.000  669.103
    478.000  668.121
    480.000  667.727
    482.000  667.429
    484.000  677.291
    486.000  669.861
    488.000  673.198
    490.000  672.910
    492.000  673.949
    494.000  673.542
    496.000  675.687
    498.000  677.335
    500.000  675.075
    502.000  670.988
    504.000  676.481
    506.000  678.306
    508.000  669.752
    510.000  675.943
    512.000  674.133
    514.000  670.745
    516.000  669.174
    518.000  671.957
    520.000  670.749
    522.000  666.730
    524.000  665.765
    526.000  670.911
    528.000  665.909
    530.000  674.403
    532.000  674.308
    534.000  673.158
    536.000  670.657
    538.000  670.377
    540.000  667.458
    542.000  667.291
    544.000  670.365
    546.000  672.810
    548.000  675.298
    550.000  673.952
    552.000  669.822
    554.000  672.515
    556.000  666.442
    558.000  662.473
    560.000  670.753
    562.000  662.226
    564.000  667.524
    566.000  667.438
    568.000  663.540
    570.000  668.410
    572.000  665.481
    574.000  672.155
    576.000  666.545
    578.000  668.091
    580.000  669.488
    582.000  668.975
    584.000  668.822
    586.000  662.494
    588.000  666.836
    590.000  664.007
    592.000  666.401
    594.000  667.201
    596.000  671.078
    598.000  665.193
    600.000  664.351
    602.000  668.095
    604.000  669.400
    606.000  662.370
    608.000  668.828
    610.000  669.255
    612.000  664.833
    614.000  667.284
    616.000  669.548
    618.000  668.059
    620.000  665.758
    622.000  668.889
    624.000  668.541
    626.000  671.571
    628.000  672.208
    630.000  669.638
    632.000  670.466
    634.000  667.153
    636.000  674.213
    638.000  668.236
    640.000  668.608
    642.000  663.993
    644.000  669.890
    646.000  667.514
    648.000  672.844
    650.000  664.903
    652.000  669.338
    654.000  668.117
    656.000  666.695
    658.000  668.220
    660.000  666.763
    662.000  663.661
    664.000  663.497
    666.000  657.013
    668.000  661.770
    670.000  669.459
    672.000  661.637
    674.000  667.225
    676.000  667.444
    678.000  662.816
    680.000  663.410
    682.000  668.941
    684.000  670.723
    686.000  662.315
    688.000  668.845
    690.000  665.575
    692.000  664.615
    694.000  670.809
    696.000  668.938
    698.000  664.548
    700.000  668.480
    702.000  661.623
    704.000  664.534
    706.000  662.782
    708.000  670.346
    710.000  667.401
    712.000  665.228
    714.000  664.204
    716.000  667.446
    718.000  669.786
    720.000  668.584
    722.000  670.837
    724.000  668.488
    726.000  669.723
    728.000  664.570
    730.000  669.743
    732.000  664.824
    734.000  659.391
    736.000  663.408
    738.000  665.256
    740.000  664.379
    742.000  660.337
    744.000  668.923
    746.000  661.089
    748.000  666.437
    750.000  662.013
    752.000  663.614
    754.000  667.407
    756.000  668.724
    758.000  661.507
    760.000  665.165
    762.000  666.010
    764.000  662.058
    766.000  661.218
    768.000  658.807
    770.000  661.025
    772.000  663.777
    774.000  661.689
    776.000  663.848
    778.000  659.759
    780.000  658.492
    782.000  658.781
    784.000  658.603
    786.000  662.991
    788.000  662.004
    790.000  655.276
    792.000  661.736
    794.000  659.127
    796.000  664.647
    798.000  661.096
    800.000  661.908
    802.000  660.615
    804.000  662.816
    806.000  662.814
    808.000  661.837
    810.000  658.636
    812.000  659.838
    814.000  658.137
    816.000  660.757
    818.000  659.891
    820.000  664.530
    822.000  664.048
    824.000  662.220
    826.000  660.317
    828.000  662.847
    830.000  664.019
    832.000  663.214
    834.000  665.587
    836.000  658.888
    838.000  661.794
    840.000  666.477
    842.000  663.752
    844.000  665.142
    846.000  666.334
    848.000  662.571
    850.000  661.877
    852.000  656.937
    854.000  659.068
    856.000  658.919
    858.000  656.530
    860.000  659.186
    862.000  659.013
    864.000  654.964
    866.000  660.603
    868.000  655.864
    870.000  658.191
    872.000  657.531
    874.000  655.417
    876.000  655.483
    878.000  656.827
    880.000  655.912
    882.000  652.703
    884.000  650.935
    886.000  654.981
    888.000  652.766
    890.000  655.026
    892.000  656.834
    894.000  657.657
    896.000  658.289
    898.000  659.509
    900.000  656.439
    902.000  656.412
    904.000  661.118
    906.000  656.119
    908.000  655.306
    910.000  655.241
    912.000  653.706
    914.000  650.793
    916.000  652.761
    918.000  650.911
    920.000  649.099
    922.000  652.500
    924.000  651.625
    926.000  655.000
    928.000  656.161
    930.000  653.142
    932.000  653.054
    934.000  655.160
    936.000  652.183
    938.000  652.611
    940.000  655.053
    942.000  651.834
    944.000  655.394
    946.000  653.318
    948.000  653.341
    950.000  654.381
    952.000  655.302
    954.000  650.925
    956.000  646.336
    958.000  649.643
    960.000  647.472
    962.000  650.921
    964.000  655.347
    966.000  650.600
    968.000  643.226
    970.000  647.235
    972.000  649.101
    974.000  646.420
    976.000  650.806
    978.000  651.423
    980.000  650.189
    982.000  649.438
    984.000  655.337
    986.000  655.232
    988.000  646.151
    990.000  654.062
    992.000  649.838
    994.000  647.924
    996.000  647.751
    998.000  647.216
   1000.000  647.505
