# Supplementary material for: Structure of tetrameric forms of the serotonin-gated 5-HT3A receptor ion channel
Source: EMBO J. 2024 Sep 4;43(20):4451–71. doi: 10.1038/s44318-024-00191-5 (PMC11480441; doi:10.1038/s44318-024-00191-5)
Supplement: Supplementary file 5 — Source data Fig. 3 [file 44318_2024_191_MOESM5_ESM.zip › Figure 3/3C/3C_rmsd.xvg]

# Guyana Rwanda Oman Macau Angola Cameroon Senegal
#
@    title ""Hydrogen Bonds""
@    xaxis  label ""Time (ps)""
@    yaxis  label ""Number""
@TYPE xy
@ view 0.15, 0.15, 0.75, 0.85
@ legend on
@ legend box on
@ legend loctype view
@ legend 0.78, 0.8
@ legend length 2
@ s0 legend ""Hydrogen bonds""
@ s1 legend ""Pairs within 0.35 nm"""				
Time (ps)	A-B	B-C	C-D	D-A
0	10	0	4	0
2	11	0	5	0
4	9	0	7	0
6	9	0	5	0
8	10	0	4	0
10	11	0	5	0
12	10	0	7	0
14	11	0	7	0
16	7	0	6	0
18	10	0	6	0
20	8	0	5	0
22	8	0	3	0
24	7	0	3	0
26	7	0	3	0
28	7	0	7	0
30	8	0	8	0
32	9	0	5	0
34	10	0	6	0
36	7	0	5	0
38	8	0	6	0
40	8	0	3	0
42	8	0	4	0
44	8	0	5	0
46	9	0	5	1
48	9	0	7	0
50	8	0	4	0
52	8	0	5	0
54	11	0	7	0
56	12	0	6	0
58	10	0	7	0
60	10	0	8	0
62	10	0	8	1
64	7	0	7	0
66	6	0	5	0
68	11	0	7	0
70	7	0	7	1
72	7	0	6	1
74	9	0	5	0
76	8	0	8	0
78	8	0	7	0
80	7	0	7	1
82	8	0	7	1
84	7	0	8	1
86	7	0	8	1
88	7	0	10	1
90	10	0	10	0
92	6	0	7	0
94	8	0	4	1
96	9	0	9	1
98	7	0	7	0
100	8	0	7	1
102	6	0	5	1
104	7	0	6	1
106	9	0	7	0
108	9	0	7	0
110	9	0	6	0
112	7	0	8	0
114	7	0	6	0
116	7	0	10	0
118	7	0	6	1
120	8	0	7	1
122	6	0	5	1
124	7	0	8	1
126	8	0	8	1
128	8	0	11	1
130	7	0	7	0
132	7	0	5	0
134	8	0	8	1
136	7	0	6	1
138	7	0	8	1
140	5	0	4	0
142	7	0	10	1
144	7	0	7	1
146	7	0	8	1
148	11	0	5	1
150	7	0	8	0
152	8	0	10	1
154	8	0	6	1
156	6	0	6	0
158	7	0	4	1
160	6	0	7	0
162	8	0	6	0
164	9	0	5	1
166	5	0	9	0
168	7	0	6	1
170	8	0	8	0
172	10	0	8	1
174	10	1	5	1
176	9	0	8	1
178	7	0	8	0
180	10	0	5	0
182	9	0	4	0
184	6	0	6	0
186	5	0	9	0
188	7	0	5	0
190	5	0	9	1
192	8	0	7	1
194	8	0	6	0
196	7	0	7	1
198	8	0	8	0
200	8	1	7	0
202	7	0	7	0
204	4	0	9	0
206	7	0	7	1
208	7	0	8	0
210	9	0	9	1
212	11	0	10	0
214	7	0	8	0
216	7	0	8	1
218	8	0	9	1
220	4	0	8	0
222	7	0	9	0
224	5	0	9	0
226	7	0	8	1
228	9	0	7	1
230	7	0	10	1
232	9	0	9	1
234	8	1	5	1
236	6	0	8	1
238	9	0	9	1
240	8	0	8	1
242	9	0	8	1
244	8	0	8	1
246	9	0	8	1
248	8	0	8	1
250	6	1	9	0
252	8	0	9	0
254	9	1	11	1
256	8	0	9	0
258	9	0	8	0
260	7	0	10	0
262	10	0	8	0
264	7	1	10	0
266	9	1	6	0
268	8	0	7	0
270	7	0	5	0
272	9	0	7	1
274	7	0	6	0
276	8	0	7	0
278	8	0	8	0
280	10	0	7	2
282	7	0	6	0
284	9	0	8	0
286	7	0	8	1
288	8	0	6	0
290	11	0	9	0
292	8	0	7	1
294	7	0	9	0
296	7	0	7	0
298	6	0	7	0
300	7	0	11	0
302	10	0	9	1
304	7	0	7	1
306	9	0	9	1
308	6	0	7	0
310	8	0	6	1
312	7	1	9	0
314	8	0	8	0
316	8	0	8	0
318	9	0	8	1
320	9	0	7	0
322	7	0	6	0
324	9	0	9	1
326	8	0	7	1
328	9	0	8	0
330	9	0	9	0
332	9	0	8	1
334	7	0	7	0
336	9	1	8	0
338	7	1	7	0
340	6	2	7	0
342	8	1	7	0
344	8	0	8	0
346	9	0	9	0
348	9	0	7	0
350	11	0	6	1
352	10	0	7	1
354	7	0	7	0
356	7	1	7	0
358	8	0	8	0
360	7	0	6	0
362	8	1	8	0
364	10	0	9	0
366	9	1	7	1
368	10	1	6	0
370	9	0	7	0
372	8	1	7	1
374	8	2	6	1
376	7	1	7	0
378	7	1	6	1
380	9	2	9	1
382	9	1	8	0
384	9	1	6	0
386	8	2	7	0
388	8	2	7	1
390	8	1	7	0
392	7	1	7	0
394	8	1	7	0
396	6	1	7	0
398	8	1	7	0
400	8	1	7	0
402	6	1	7	0
404	9	0	6	0
406	8	1	6	0
408	7	1	8	0
410	8	0	6	0
412	10	1	8	0
414	9	1	9	0
416	7	1	7	0
418	9	1	8	1
420	9	0	7	0
422	11	1	7	0
424	7	1	7	0
426	9	0	7	0
428	6	1	5	0
430	10	1	8	0
432	9	1	6	0
434	7	0	4	1
436	7	1	5	0
438	7	1	5	0
440	9	2	5	0
442	9	1	5	0
444	7	0	5	0
446	9	0	5	0
448	10	1	4	0
450	7	1	6	0
452	10	1	6	0
454	8	1	6	0
456	7	1	6	0
458	7	1	6	0
460	10	1	8	0
462	10	1	7	1
464	11	1	7	0
466	5	2	7	0
468	6	1	5	0
470	9	1	6	0
472	6	2	8	0
474	9	2	8	0
476	8	1	8	0
478	10	2	7	0
480	10	2	5	0
482	9	3	6	0
484	9	3	8	0
486	9	3	5	0
488	9	1	7	0
490	10	1	7	0
492	11	2	7	0
494	9	2	8	0
496	11	3	6	0
498	9	1	8	0
500	9	2	7	0
502	8	3	7	0
504	12	3	7	0
506	12	3	8	0
508	9	1	8	0
510	9	4	9	0
512	9	3	6	0
514	5	2	8	0
516	6	3	5	0
518	6	4	8	0
520	7	3	7	0
522	6	4	5	0
524	7	2	6	0
526	10	3	7	0
528	8	2	6	0
530	8	4	5	0
532	8	3	6	0
534	8	2	5	0
536	7	1	5	0
538	9	1	4	1
540	9	2	4	0
542	5	2	5	0
544	8	3	6	0
546	9	2	6	0
548	9	2	7	0
550	9	3	4	0
552	7	4	4	0
554	7	3	8	0
556	8	3	5	0
558	5	3	5	0
560	8	1	6	0
562	7	2	6	0
564	6	4	6	0
566	7	4	7	0
568	9	5	6	0
570	8	3	6	0
572	7	3	7	0
574	4	3	6	0
576	8	4	6	0
578	6	4	5	0
580	6	6	8	0
582	7	7	5	0
584	9	4	5	0
586	6	4	6	0
588	7	2	4	0
590	8	3	7	0
592	5	5	3	0
594	7	3	5	0
596	7	5	5	0
598	7	4	5	0
600	7	1	5	0
602	7	5	5	0
604	8	3	6	0
606	7	5	5	0
608	7	5	6	0
610	6	4	5	0
612	9	6	5	0
614	7	6	3	0
616	7	4	3	0
618	6	5	5	0
620	8	4	4	0
622	5	4	5	0
624	9	4	6	0
626	8	2	4	0
628	7	4	4	0
630	10	4	4	0
632	6	5	6	0
634	8	4	5	0
636	8	6	5	0
638	6	5	5	0
640	8	5	4	0
642	8	5	4	0
644	7	4	3	0
646	9	4	4	1
648	8	5	4	0
650	8	5	4	0
652	6	3	3	0
654	9	3	3	0
656	9	3	5	0
658	10	3	5	0
660	10	5	5	0
662	7	4	5	0
664	8	4	4	0
666	7	6	4	0
668	9	4	5	0
670	7	3	4	0
672	7	3	5	0
674	8	2	4	0
676	8	6	5	0
678	8	2	3	0
680	8	4	3	0
682	8	2	4	0
684	8	2	4	0
686	8	2	2	0
688	8	2	3	0
690	9	3	2	0
692	9	3	5	0
694	9	2	5	0
696	10	2	6	0
698	6	2	5	0
700	6	3	4	0
702	7	3	6	0
704	6	3	4	0
706	5	3	4	0
708	6	3	5	0
710	6	3	4	0
712	7	4	5	0
714	7	3	4	0
716	8	3	5	0
718	5	2	4	0
720	8	3	4	0
722	8	3	2	0
724	6	3	6	0
726	8	5	4	0
728	7	3	4	0
730	8	3	6	0
732	8	1	7	0
734	10	3	7	0
736	7	3	6	0
738	6	3	7	0
740	6	2	8	0
742	7	3	5	0
744	7	2	7	0
746	6	3	4	0
748	7	3	6	0
750	7	2	6	0
752	5	3	5	0
754	6	4	5	0
756	4	2	6	0
758	5	2	6	0
760	9	3	5	0
762	8	2	4	0
764	5	3	6	0
766	4	2	7	0
768	5	2	7	0
770	4	1	6	0
772	5	1	4	0
774	4	2	4	0
776	6	2	4	0
778	5	2	3	0
780	6	2	6	0
782	9	2	5	0
784	6	3	6	0
786	6	5	5	0
788	8	4	4	0
790	4	3	5	0
792	8	2	6	0
794	5	2	4	0
796	5	3	5	1
798	7	3	5	0
800	7	3	4	0
802	7	4	4	1
804	6	5	3	0
806	7	3	4	0
808	8	5	4	1
810	6	5	3	0
812	7	6	3	0
814	6	4	3	0
816	8	5	5	0
818	9	4	4	0
820	6	3	2	0
822	7	4	4	1
824	6	4	4	0
826	6	4	3	0
828	5	5	4	0
830	5	4	3	1
832	6	4	3	0
834	8	3	2	0
836	9	3	3	0
838	6	3	2	0
840	7	5	3	0
842	6	4	6	0
844	6	4	4	0
846	4	2	4	0
848	7	3	8	0
850	7	5	3	0
852	6	3	5	0
854	6	4	3	0
856	7	4	1	0
858	6	4	6	0
860	4	6	4	0
862	5	6	5	0
864	6	6	4	0
866	6	7	4	0
868	7	7	6	0
870	8	8	5	0
872	8	5	5	0
874	9	5	6	0
876	8	6	4	0
878	7	5	4	0
880	7	6	5	0
882	7	5	4	0
884	6	3	3	0
886	8	6	2	0
888	8	7	4	0
890	8	3	4	0
892	8	2	4	0
894	8	4	2	0
896	9	4	3	0
898	5	5	2	0
900	8	4	4	0
902	7	4	5	0
904	6	6	4	0
906	6	4	6	0
908	7	4	4	0
910	6	5	4	0
912	5	5	4	0
914	7	5	3	0
916	5	6	1	0
918	7	4	2	0
920	6	5	2	0
922	7	7	3	1
924	9	6	2	0
926	6	6	5	0
928	7	5	4	1
930	8	7	3	1
932	5	6	2	0
934	6	5	2	1
936	6	4	3	0
938	7	5	3	0
940	6	4	4	0
942	6	5	4	0
944	6	5	4	0
946	5	4	5	0
948	6	3	5	1
950	5	4	5	0
952	6	4	5	1
954	6	5	6	0
956	7	4	5	1
958	7	4	5	1
960	6	4	6	1
962	7	4	6	1
964	7	4	6	1
966	7	6	6	0
968	6	4	6	0
970	5	6	5	0
972	6	6	4	0
974	6	4	6	0
976	6	5	7	0
978	5	6	6	0
980	6	4	5	0
982	5	6	2	0
984	5	6	5	0
986	5	6	5	0
988	7	3	5	0
990	5	4	3	0
992	5	6	4	0
994	4	7	3	0
996	6	6	4	0
998	6	6	4	0
1000	5	8	5	0
