# Supplementary material for: Structure of tetrameric forms of the serotonin-gated 5-HT3A receptor ion channel
Source: EMBO J. 2024 Sep 4;43(20):4451–71. doi: 10.1038/s44318-024-00191-5 (PMC11480441; doi:10.1038/s44318-024-00191-5)
Supplement: Supplementary file 5 — Source data Fig. 3 [file 44318_2024_191_MOESM5_ESM.zip › Figure 3/3D/6Y59_output.json]

{"reproducibilityInformation":{"version":{"string":"0.9.1","major":"0","minor":"9","patch":"1","gitHash":"GITDIR-NOTFOUND"},"commandLine":"chap -f 6y59.pdb -s 6y59.pdb"},"pathwaySummary":{"argMinRadius":{"min":-1.1520402431488038,"max":-1.1520402431488038,"mean":-1.1520402431488038,"sd":0.0,"var":0.0},"minRadius":{"min":0.2743856608867645,"max":0.2743856608867645,"mean":0.2743856608867645,"sd":0.0,"var":0.0},"length":{"min":9.601361274719239,"max":9.601361274719239,"mean":9.601361274719239,"sd":0.0,"var":0.0},"volume":{"min":12.864225387573243,"max":12.864225387573243,"mean":12.864225387573243,"sd":0.0,"var":0.0},"numPathway":{"min":0.0,"max":0.0,"mean":0.0,"sd":0.0,"var":0.0},"numSample":{"min":0.0,"max":0.0,"mean":0.0,"sd":0.0,"var":0.0},"argMinSolventDensity":{"min":-4.097153663635254,"max":-4.097153663635254,"mean":-4.097153663635254,"sd":0.0,"var":0.0},"minSolventDensity":{"min":0.0,"max":0.0,"mean":0.0,"sd":0.0,"var":0.0},"bandWidth":{"min":0.10000000149011612,"max":0.10000000149011612,"mean":0.10000000149011612,"sd":0.0,"var":0.0}},"pathwayProfile":{"s":[-4.100548267364502,-4.09093713760376,-4.081326484680176,-4.071715354919434,-4.062104225158691,-4.052493572235107,-4.042882442474365,-4.033271312713623,-4.023660659790039,-4.014049530029297,-4.004438400268555,-3.9948275089263918,-3.9852166175842287,-3.9756057262420656,-3.9659945964813234,-3.95638370513916,-3.946772813796997,-3.937161684036255,-3.927550792694092,-3.9179399013519289,-3.9083287715911867,-3.8987178802490236,-3.8891067504882814,-3.879495859146118,-3.869884967803955,-3.860273838043213,-3.85066294670105,-3.8410520553588869,-3.8314409255981447,-3.8218300342559816,-3.8122191429138185,-3.802608013153076,-3.792997121810913,-3.78338623046875,-3.773775100708008,-3.7641642093658449,-3.7545533180236818,-3.7449421882629396,-3.7353312969207765,-3.7257204055786135,-3.716109275817871,-3.706498384475708,-3.696887493133545,-3.6872763633728029,-3.6776654720306398,-3.6680545806884767,-3.6584434509277345,-3.6488325595855715,-3.639221668243408,-3.629610538482666,-3.619999647140503,-3.61038875579834,-3.6007776260375978,-3.5911667346954347,-3.5815558433532717,-3.5719447135925295,-3.562333822250366,-3.552722930908203,-3.543111801147461,-3.533500909805298,-3.5238900184631349,-3.5142788887023927,-3.5046679973602297,-3.4950571060180666,-3.485445976257324,-3.475835084915161,-3.466224193572998,-3.456613063812256,-3.4470021724700929,-3.4373912811279299,-3.4277801513671877,-3.4181692600250246,-3.4085583686828615,-3.398947238922119,-3.389336347579956,-3.379725456237793,-3.370114326477051,-3.3605034351348879,-3.3508925437927248,-3.3412814140319826,-3.3316705226898195,-3.3220596313476564,-3.312448501586914,-3.302837610244751,-3.293226718902588,-3.2836155891418459,-3.2740046977996828,-3.2643938064575197,-3.2547826766967775,-3.2451717853546144,-3.235560894012451,-3.225949764251709,-3.216338872909546,-3.206727981567383,-3.1971168518066408,-3.1875059604644777,-3.1778950691223146,-3.1682839393615724,-3.158673048019409,-3.149061918258667,-3.139451026916504,-3.129840135574341,-3.1202290058135988,-3.1106181144714357,-3.1010072231292726,-3.0913963317871095,-3.081785202026367,-3.072174072265625,-3.062563419342041,-3.052952289581299,-3.0433411598205568,-3.0337305068969728,-3.0241193771362306,-3.0145082473754885,-3.0048975944519045,-2.995286464691162,-2.98567533493042,-2.976064443588257,-2.9664535522460939,-2.9568424224853517,-2.9472315311431886,-2.9376206398010256,-2.928009510040283,-2.91839861869812,-2.908787727355957,-2.899176597595215,-2.8895657062530519,-2.8799548149108888,-2.8703436851501467,-2.8607327938079836,-2.8511219024658205,-2.841510772705078,-2.831899881362915,-2.822288990020752,-2.8126778602600099,-2.8030669689178469,-2.7934560775756838,-2.7838449478149416,-2.7742340564727785,-2.7646231651306154,-2.755012035369873,-2.74540114402771,-2.735790252685547,-2.7261791229248049,-2.7165682315826418,-2.7069573402404787,-2.6973462104797365,-2.6877353191375734,-2.67812442779541,-2.668513298034668,-2.658902406692505,-2.649291515350342,-2.6396803855895998,-2.6300694942474367,-2.6204586029052736,-2.6108474731445314,-2.601236581802368,-2.591625690460205,-2.582014560699463,-2.5724036693573,-2.5627927780151369,-2.5531816482543947,-2.5435707569122316,-2.5339598655700685,-2.524348735809326,-2.514737844467163,-2.505126953125,-2.495515823364258,-2.4859049320220949,-2.4762940406799318,-2.4666829109191896,-2.4570720195770265,-2.4474611282348635,-2.437849998474121,-2.428239107131958,-2.418628215789795,-2.4090170860290529,-2.3994061946868898,-2.3897953033447267,-2.3801841735839845,-2.3705732822418215,-2.360962390899658,-2.351351261138916,-2.341740369796753,-2.33212947845459,-2.3225183486938478,-2.3129074573516847,-2.3032965660095217,-2.2936854362487795,-2.284074544906616,-2.274463653564453,-2.264852523803711,-2.255241632461548,-2.2456307411193849,-2.2360196113586427,-2.2264084815979006,-2.2167978286743166,-2.207186698913574,-2.197575569152832,-2.187964916229248,-2.178353786468506,-2.1687426567077638,-2.1591320037841799,-2.1495208740234377,-2.1399097442626955,-2.1302990913391115,-2.120687961578369,-2.111076831817627,-2.101466178894043,-2.091855049133301,-2.0822441577911379,-2.0726330280303957,-2.0630221366882326,-2.0534112453460695,-2.043800115585327,-2.034189224243164,-2.024578332901001,-2.014967203140259,-2.0053563117980959,-1.9957454204559327,-1.9861342906951905,-1.9765233993530274,-1.9669125080108643,-1.957301378250122,-1.947690486907959,-1.938079595565796,-1.9284684658050538,-1.9188575744628907,-1.9092466831207276,-1.8996355533599854,-1.8900246620178223,-1.88041353225708,-1.870802640914917,-1.861191749572754,-1.8515806198120118,-1.8419697284698487,-1.8323588371276856,-1.8227477073669434,-1.8131368160247803,-1.8035259246826172,-1.793914794921875,-1.784303903579712,-1.7746930122375489,-1.7650818824768067,-1.7554709911346436,-1.7458600997924805,-1.7362489700317383,-1.7266380786895753,-1.717027187347412,-1.70741605758667,-1.6978051662445069,-1.6881942749023438,-1.6785831451416016,-1.6689722537994385,-1.6593613624572755,-1.6497502326965333,-1.6401393413543702,-1.630528450012207,-1.6209173202514649,-1.6113064289093018,-1.6016955375671387,-1.5920844078063965,-1.5824735164642335,-1.5728626251220704,-1.5632514953613282,-1.553640604019165,-1.544029712677002,-1.5344185829162598,-1.5248076915740967,-1.5151968002319337,-1.5055856704711915,-1.4959747791290284,-1.4863638877868653,-1.476752758026123,-1.46714186668396,-1.4575309753417969,-1.4479198455810547,-1.4383089542388917,-1.4286980628967286,-1.4190869331359864,-1.4094760417938233,-1.3998651504516602,-1.390254020690918,-1.3806431293487549,-1.3710319995880128,-1.3614211082458497,-1.3518102169036866,-1.3421990871429444,-1.3325881958007813,-1.3229773044586182,-1.313366174697876,-1.303755283355713,-1.2941443920135499,-1.2845332622528077,-1.2749223709106446,-1.2653114795684815,-1.2557003498077393,-1.2460894584655762,-1.236478567123413,-1.226867437362671,-1.2172565460205079,-1.2076456546783448,-1.1980345249176026,-1.1884236335754395,-1.1788127422332764,-1.1692016124725342,-1.159590721130371,-1.149979829788208,-1.1403687000274659,-1.1307578086853028,-1.1211469173431397,-1.1115357875823975,-1.1019248962402344,-1.0923140048980713,-1.082702875137329,-1.073091983795166,-1.063481092453003,-1.0538699626922608,-1.0442590713500977,-1.0346481800079346,-1.0250370502471924,-1.0154261589050294,-1.0058152675628663,-0.996204137802124,-0.9865932464599609,-0.9769823551177979,-0.9673712253570557,-0.9577603340148926,-0.9481494426727295,-0.9385383129119873,-0.9289274215698242,-0.9193165302276611,-0.909705400466919,-0.9000945091247559,-0.8904833793640137,-0.8808724880218506,-0.8712615966796875,-0.8616504669189453,-0.8520395755767822,-0.8424286842346191,-0.832817554473877,-0.8232066631317139,-0.8135957717895508,-0.8039846420288086,-0.7943737506866455,-0.7847628593444824,-0.7751517295837402,-0.7655408382415772,-0.7559299468994141,-0.7463188171386719,-0.7367079257965088,-0.7270970344543457,-0.7174859046936035,-0.7078750133514404,-0.6982641220092773,-0.6886529922485352,-0.6790421009063721,-0.669431209564209,-0.6598200798034668,-0.6502091884613037,-0.6405982971191406,-0.6309871673583984,-0.6213762760162354,-0.6117653846740723,-0.6021542549133301,-0.592543363571167,-0.5829324722290039,-0.5733213424682617,-0.5637104511260986,-0.5540995597839356,-0.5444884300231934,-0.5348775386810303,-0.5252666473388672,-0.515655517578125,-0.5060446262359619,-0.49643373489379885,-0.48682260513305666,-0.47721171379089358,-0.46760082244873049,-0.4579896926879883,-0.4483788013458252,-0.4387679100036621,-0.4291567802429199,-0.41954588890075686,-0.40993499755859377,-0.40032386779785159,-0.3907129764556885,-0.3811018466949463,-0.3714909553527832,-0.3618800640106201,-0.35226893424987795,-0.34265804290771487,-0.33304715156555178,-0.32343602180480959,-0.3138251304626465,-0.3042142391204834,-0.2946031093597412,-0.2849922180175781,-0.27538132667541506,-0.26577019691467287,-0.25615930557250979,-0.24654841423034669,-0.2369372844696045,-0.2273263931274414,-0.21771550178527833,-0.20810437202453614,-0.19849348068237306,-0.18888258934020997,-0.17927145957946778,-0.1696605682373047,-0.1600496768951416,-0.15043854713439942,-0.14082765579223634,-0.13121676445007325,-0.12160563468933106,-0.11199474334716797,-0.10238385200500488,-0.0927729606628418,-0.08316183090209961,-0.07355070114135742,-0.06394004821777344,-0.05432891845703125,-0.04471778869628906,-0.03510713577270508,-0.02549600601196289,-0.015884876251220704,-0.006274223327636719,0.0033369064331054689,0.012948036193847657,0.02255868911743164,0.03216981887817383,0.041780948638916019,0.0513916015625,0.06100273132324219,0.07061386108398438,0.08022451400756836,0.08983564376831055,0.09944677352905274,0.10905742645263672,0.1186685562133789,0.1282796859741211,0.13789033889770509,0.14750146865844727,0.15711259841918946,0.16672325134277345,0.17633438110351563,0.1859455108642578,0.1955561637878418,0.20516729354858399,0.21477842330932618,0.22438907623291017,0.23400020599365235,0.24361133575439454,0.2532219886779785,0.2628331184387207,0.2724442481994629,0.2820549011230469,0.29166603088378909,0.30127716064453127,0.31088781356811526,0.3204989433288574,0.3301100730895996,0.3397212028503418,0.3493318557739258,0.35894298553466799,0.36855411529541018,0.37816476821899416,0.38777589797973635,0.3973870277404785,0.4069976806640625,0.4166088104248047,0.4262199401855469,0.43583059310913088,0.44544172286987307,0.45505285263061526,0.4646635055541992,0.4742746353149414,0.4838857650756836,0.4934964179992676,0.5031075477600098,0.512718677520752,0.5223293304443359,0.5319404602050781,0.5415515899658203,0.5511622428894043,0.5607733726501465,0.5703845024108887,0.5799951553344727,0.5896062850952148,0.599217414855957,0.608828067779541,0.6184391975402832,0.6280503273010254,0.6376609802246094,0.6472721099853516,0.6568832397460938,0.6664938926696777,0.6761050224304199,0.6857161521911621,0.6953268051147461,0.7049379348754883,0.7145490646362305,0.7241597175598145,0.7337708473205566,0.7433819770812988,0.7529926300048828,0.762603759765625,0.7722148895263672,0.7818255424499512,0.7914366722106934,0.8010478019714356,0.8106584548950195,0.8202695846557617,0.8298807144165039,0.8394913673400879,0.8491024971008301,0.8587136268615723,0.8683242797851563,0.8779354095458984,0.8875465393066406,0.8971571922302246,0.9067683219909668,0.916379451751709,0.925990104675293,0.9356012344360352,0.9452123641967773,0.9548230171203613,0.9644341468811035,0.9740452766418457,0.9836559295654297,0.9932670593261719,1.002878189086914,1.012488842010498,1.0220999717712403,1.0317111015319825,1.0413217544555665,1.0509328842163087,1.0605440139770508,1.0701546669006348,1.079765796661377,1.0893769264221192,1.0989875793457032,1.1085987091064454,1.1182098388671876,1.1278204917907715,1.1374316215515137,1.1470427513122559,1.1566534042358399,1.166264533996582,1.1758756637573243,1.1854863166809083,1.1950974464416505,1.2047085762023926,1.2143192291259766,1.2239303588867188,1.233541488647461,1.243152141571045,1.252763271331787,1.2623744010925294,1.2719850540161133,1.2815961837768555,1.2912073135375977,1.3008179664611817,1.3104290962219239,1.320040225982666,1.3296513557434083,1.3392620086669922,1.3488731384277344,1.3584842681884766,1.3680949211120606,1.3777060508728028,1.387317180633545,1.396927833557129,1.406538963317871,1.4161500930786133,1.4257607460021973,1.4353718757629395,1.4449830055236817,1.4545936584472657,1.4642047882080079,1.47381591796875,1.483426570892334,1.4930377006530762,1.5026488304138184,1.5122594833374024,1.5218706130981446,1.5314817428588868,1.5410923957824708,1.550703525543213,1.560314655303955,1.569925308227539,1.5795364379882813,1.5891475677490235,1.5987582206726075,1.6083693504333497,1.6179804801940919,1.6275911331176758,1.637202262878418,1.6468133926391602,1.6564240455627442,1.6660351753234864,1.6756463050842286,1.6852569580078126,1.6948680877685547,1.7044792175292969,1.7140898704528809,1.723701000213623,1.7333121299743653,1.7429227828979493,1.7525339126586915,1.7621450424194337,1.7717556953430176,1.7813668251037598,1.790977954864502,1.800588607788086,1.8101997375488282,1.8198108673095704,1.8294215202331544,1.8390326499938965,1.8486437797546387,1.8582544326782227,1.8678655624389649,1.877476692199707,1.887087345123291,1.8966984748840333,1.9063096046447755,1.9159202575683594,1.9255313873291016,1.9351425170898438,1.9447531700134278,1.95436429977417,1.963975429534912,1.973586082458496,1.9831972122192383,1.9928083419799805,2.0024189949035646,2.0120301246643068,2.021641254425049,2.031251907348633,2.040863037109375,2.050474166870117,2.060084819793701,2.0696959495544435,2.0793070793151857,2.0889177322387697,2.0985288619995119,2.108139991760254,2.117750644683838,2.12736177444458,2.1369729042053224,2.1465835571289064,2.1561946868896486,2.1658058166503908,2.1754164695739748,2.185027599334717,2.194638729095459,2.204249382019043,2.213860511779785,2.2234716415405275,2.2330822944641115,2.2426934242248537,2.2523045539855959,2.2619152069091799,2.271526336669922,2.281137466430664,2.290748119354248,2.3003592491149904,2.3099703788757326,2.3195815086364748,2.3291921615600588,2.338803291320801,2.348414421081543,2.358025074005127,2.367636203765869,2.3772473335266115,2.3868579864501955,2.3964691162109377,2.4060802459716799,2.4156908988952638,2.425302028656006,2.434913158416748,2.444523811340332,2.454134941101074,2.4637460708618166,2.4733567237854006,2.4829678535461427,2.4925789833068849,2.5021896362304689,2.511800765991211,2.521411895751953,2.531022548675537,2.5406336784362795,2.5502448081970217,2.5598554611206056,2.5694665908813478,2.57907772064209,2.588688373565674,2.598299503326416,2.607910633087158,2.617521286010742,2.6271324157714845,2.6367435455322267,2.6463541984558107,2.6559653282165529,2.665576457977295,2.675187110900879,2.684798240661621,2.6944093704223635,2.7040200233459474,2.7136311531066896,2.7232422828674318,2.7328529357910158,2.742464065551758,2.7520751953125,2.761685848236084,2.771296977996826,2.7809081077575685,2.7905187606811525,2.8001298904418947,2.8097410202026369,2.8193516731262209,2.828962802886963,2.838573932647705,2.848184585571289,2.8577957153320314,2.8674068450927736,2.8770174980163576,2.8866286277770998,2.896239757537842,2.905850410461426,2.915461540222168,2.92507266998291,2.934683322906494,2.9442944526672365,2.9539055824279787,2.9635162353515627,2.9731273651123049,2.982738494873047,2.992349147796631,3.001960277557373,3.0115714073181154,3.021182060241699,3.0307931900024416,3.0404043197631838,3.0500149726867677,3.0596261024475099,3.069237232208252,3.078847885131836,3.088459014892578,3.0980701446533205,3.1076807975769045,3.1172919273376467,3.1269030570983888,3.1365137100219728,3.146124839782715,3.155735969543457,3.165346622467041,3.174957752227783,3.1845688819885256,3.1941795349121095,3.2037906646728517,3.2134017944335939,3.2230124473571779,3.23262357711792,3.242234706878662,3.251845359802246,3.2614564895629885,3.2710676193237306,3.2806782722473146,3.2902894020080568,3.299900531768799,3.309511661529541,3.319122314453125,3.328733444213867,3.3383445739746095,3.3479552268981935,3.3575663566589357,3.3671774864196779,3.3767881393432619,3.386399269104004,3.396010398864746,3.40562105178833,3.4152321815490724,3.4248433113098146,3.4344539642333986,3.4440650939941408,3.453676223754883,3.463286876678467,3.472898006439209,3.482509136199951,3.492119789123535,3.5017309188842775,3.5113420486450197,3.5209527015686037,3.5305638313293459,3.540174961090088,3.549785614013672,3.559396743774414,3.5690078735351564,3.5786185264587404,3.5882296562194826,3.5978407859802248,3.6074514389038088,3.617062568664551,3.626673698425293,3.636284351348877,3.645895481109619,3.6555066108703615,3.6651172637939455,3.6747283935546877,3.6843395233154299,3.6939501762390138,3.703561305999756,3.713172435760498,3.722783088684082,3.732394218444824,3.7420053482055666,3.7516160011291506,3.7612271308898927,3.7708382606506349,3.7804489135742189,3.790060043334961,3.799671173095703,3.809281826019287,3.8188929557800295,3.8285040855407717,3.8381147384643556,3.8477258682250978,3.85733699798584,3.866947650909424,3.876558780670166,3.886169910430908,3.895780563354492,3.9053921699523927,3.9150023460388185,3.9246134757995607,3.9342246055603029,3.943835735321045,3.953446865081787,3.9630579948425295,3.972668170928955,3.9822793006896974,3.9918904304504396,4.001501560211182,4.011112689971924,4.020723819732666,4.030333995819092,4.039945125579834,4.049556255340576,4.059167385101318,4.0687785148620609,4.078389644622803,4.0879998207092289,4.097610950469971,4.107222080230713,4.116833209991455,4.126444339752197,4.1360554695129398,4.145665645599365,4.155276775360107,4.16488790512085,4.174499034881592,4.184110164642334,4.193721294403076,4.203331470489502,4.212942600250244,4.222553730010986,4.2321648597717289,4.241775989532471,4.251387119293213,4.260997295379639,4.270608425140381,4.280219554901123,4.289830684661865,4.299441814422607,4.30905294418335,4.318663120269775,4.328274250030518,4.33788537979126,4.347496509552002,4.357107639312744,4.366718769073486,4.376328945159912,4.385940074920654,4.3955512046813969,4.405162334442139,4.414773464202881,4.424384593963623,4.433994770050049,4.443605899810791,4.453217029571533,4.462828159332275,4.472439289093018,4.48205041885376,4.4916605949401859,4.501271724700928,4.51088285446167,4.520493984222412,4.530105113983154,4.5397162437438969,4.549326419830322,4.5589375495910648,4.568548679351807,4.578159809112549,4.587770938873291,4.597382068634033,4.606992244720459,4.616603374481201,4.626214504241943,4.6358256340026859,4.645436763763428,4.65504789352417,4.664658069610596,4.674269199371338,4.68388032913208,4.693491458892822,4.7031025886535648,4.712713718414307,4.722323894500732,4.731935024261475,4.741546154022217,4.751157283782959,4.760768413543701,4.770379543304443,4.7799906730651859,4.789600849151611,4.7992119789123539,4.808823108673096,4.818434238433838,4.82804536819458,4.837656497955322,4.847266674041748,4.85687780380249,4.866488933563232,4.876100063323975,4.885711193084717,4.895322322845459,4.904932498931885,4.914543628692627,4.924154758453369,4.933765888214111,4.9433770179748539,4.952988147735596,4.9625983238220219,4.972209453582764,4.981820583343506,4.991431713104248,5.00104284286499,5.010653972625732,5.020264148712158,5.0298752784729,5.039486408233643,5.049097537994385,5.058708667755127,5.068319797515869,5.077929973602295,5.087541103363037,5.097152233123779,5.1067633628845219,5.116374492645264,5.125985622406006,5.135595798492432,5.145206928253174,5.154818058013916,5.164429187774658,5.1740403175354,5.183651447296143,5.193261623382568,5.2028727531433109,5.212483882904053,5.222095012664795,5.231706142425537,5.241317272186279,5.250927448272705,5.260538578033447,5.2701497077941898,5.279760837554932,5.289371967315674,5.298983097076416,5.308593273162842,5.318204402923584,5.327815532684326,5.337426662445068,5.3470377922058109,5.356648921966553,5.3662590980529789,5.375870227813721,5.385481357574463,5.395092487335205,5.404703617095947,5.4143147468566898,5.423924922943115,5.433536052703857,5.4431471824646,5.452758312225342,5.462369441986084,5.471980571746826,5.481590747833252,5.491201877593994,5.500813007354736],"radiusMin":[1.0,0.9996812343597412,0.9992789030075073,0.9987897276878357,0.9982112050056458,0.9975401759147644,0.9967737793922424,0.9959091544151306,0.994943380355835,0.9938731789588928,0.9926962852478027,0.9914094805717468,0.9900169372558594,0.9885274171829224,0.9869492053985596,0.9852914214134216,0.9835627675056458,0.9817719459533691,0.9799277782440186,0.9780392050743103,0.9761148691177368,0.9741634130477905,0.9721949696540833,0.9702228903770447,0.9682601690292358,0.9663202166557312,0.9644168019294739,0.9625632166862488,0.9607728123664856,0.9590590000152588,0.9574354887008667,0.9559151530265808,0.9545065760612488,0.9531745910644531,0.9518646001815796,0.9505214691162109,0.949090301990509,0.9475158452987671,0.945743203163147,0.943717360496521,0.9413833618164063,0.9386860728263855,0.9355716109275818,0.932033121585846,0.9281297326087952,0.9239251613616943,0.9194828867912293,0.9148668646812439,0.9101405739784241,0.9053680896759033,0.9006128311157227,0.8959389328956604,0.8914096355438232,0.8870769143104553,0.8829391002655029,0.8789802193641663,0.8751843571662903,0.8715353608131409,0.8680170178413391,0.8646137118339539,0.8613088130950928,0.8580865859985352,0.854931116104126,0.8518266677856445,0.848768949508667,0.8457630276679993,0.8428140878677368,0.8399270176887512,0.8371075987815857,0.8343608975410461,0.831691563129425,0.8291056156158447,0.826607882976532,0.824203610420227,0.8218967318534851,0.819686770439148,0.8175732493400574,0.8155554533004761,0.8136328458786011,0.8118044137954712,0.8100696206092835,0.8084278702735901,0.8068781495094299,0.8054201602935791,0.8040531277656555,0.8027771711349487,0.801593005657196,0.8005012273788452,0.7995024919509888,0.7985976338386536,0.7977870106697083,0.7970713973045349,0.7964513301849365,0.7959275841712952,0.7955008149147034,0.7951709628105164,0.7949382662773132,0.7948019504547119,0.7947622537612915,0.7948185801506043,0.794970691204071,0.795218288898468,0.7955610156059265,0.7959988117218018,0.7965312600135803,0.7971581816673279,0.7978797554969788,0.7986963391304016,0.7996082305908203,0.8006158471107483,0.8017195463180542,0.8029196262359619,0.8042165040969849,0.8056102991104126,0.8071014881134033,0.8086904883384705,0.8103756904602051,0.812154233455658,0.8140233159065247,0.8159798979759216,0.8180211186408997,0.8201438188552856,0.8223453164100647,0.8246225714683533,0.8269725441932678,0.8293926119804382,0.8318694829940796,0.8343626856803894,0.8368275761604309,0.8392186164855957,0.8414907455444336,0.8435990810394287,0.8454980850219727,0.8471429347991943,0.8484885096549988,0.8494896292686462,0.8501076102256775,0.8503677845001221,0.850330650806427,0.85005784034729,0.8496102094650269,0.8490490317344666,0.8484356999397278,0.8478312492370606,0.8472968935966492,0.8468940854072571,0.8466832041740418,0.8466957807540894,0.8469136953353882,0.8473154902458191,0.8478784561157227,0.8485808372497559,0.8494005799293518,0.850315272808075,0.8513031005859375,0.8523417115211487,0.8534094095230103,0.8544895648956299,0.8555982112884522,0.8567614555358887,0.8580055236816406,0.8593564629554749,0.8608404397964478,0.8624839186668396,0.8643128275871277,0.8663532137870789,0.8686317205429077,0.8711720108985901,0.8739444613456726,0.8768666982650757,0.8798536062240601,0.8828204274177551,0.8856817483901978,0.8883530497550964,0.8907490372657776,0.8927847743034363,0.8943753838539124,0.8954358100891113,0.8959030508995056,0.8957810997962952,0.8950867056846619,0.8938360214233398,0.8920458555221558,0.8897324204444885,0.8869125843048096,0.8836022615432739,0.8798186779022217,0.8755780458450317,0.8708994388580322,0.8658300638198853,0.8604344129562378,0.8547770380973816,0.8489225506782532,0.8429356813430786,0.8368808627128601,0.830822765827179,0.8248266577720642,0.8189560770988464,0.8132758140563965,0.8078060150146484,0.8024879097938538,0.797254741191864,0.7920402884483337,0.7867773175239563,0.7813995480537415,0.7758405208587647,0.7700331211090088,0.763910710811615,0.7574073076248169,0.7504696249961853,0.7431280612945557,0.7354426980018616,0.7274736166000366,0.7192808389663696,0.7109243869781494,0.7024646401405335,0.693961501121521,0.6854748129844666,0.6770651340484619,0.6687909960746765,0.6606768369674683,0.652710497379303,0.6448774337768555,0.6371630430221558,0.6295530796051025,0.6220331788063049,0.6145885586738586,0.6072053909301758,0.5998690128326416,0.5925646424293518,0.5852826833724976,0.5780261158943176,0.5708014965057373,0.5636153817176819,0.5564737319946289,0.5493831634521484,0.5423499941825867,0.535380482673645,0.528481125831604,0.5216584205627441,0.5149179100990295,0.5082636475563049,0.5016971826553345,0.4952198266983032,0.48883360624313357,0.48253998160362246,0.4763403832912445,0.4702369272708893,0.464231014251709,0.45832398533821108,0.45251786708831789,0.4468151330947876,0.44121992588043215,0.4357370138168335,0.43037089705467226,0.4251258075237274,0.4200066030025482,0.4150177538394928,0.41016361117362978,0.4054489731788635,0.40087810158729555,0.3964548408985138,0.39217787981033327,0.3880436420440674,0.3840486407279968,0.38018956780433657,0.3764629065990448,0.37286511063575747,0.36939287185668948,0.36604273319244387,0.36281105875968935,0.35969433188438418,0.3566794693470001,0.3537425696849823,0.35085931420326235,0.3480050563812256,0.3451553285121918,0.34228578209877016,0.33937183022499087,0.3363890051841736,0.3333128094673157,0.33011892437934878,0.3267935514450073,0.3233630359172821,0.3198624849319458,0.3163272738456726,0.3127925992012024,0.3092935085296631,0.3058655261993408,0.3025436997413635,0.29936325550079348,0.2963595688343048,0.2935660183429718,0.29099249839782717,0.2886320948600769,0.28647714853286745,0.28452029824256899,0.282754123210907,0.281171053647995,0.27976366877555849,0.27852460741996767,0.27744632959365847,0.27652135491371157,0.27574798464775088,0.2751365005970001,0.2746986746788025,0.2744462490081787,0.2743910551071167,0.2745448052883148,0.2749193608760834,0.2755265235900879,0.27637800574302676,0.27748560905456545,0.27885934710502627,0.2804967761039734,0.28238987922668459,0.28453078866004946,0.28691157698631289,0.28952422738075259,0.2923608124256134,0.29541346430778506,0.29867416620254519,0.3021349012851715,0.30578798055648806,0.30962708592414858,0.3136481046676636,0.31784743070602419,0.32222089171409609,0.3267647624015808,0.33147528767585757,0.3363483250141144,0.34138017892837527,0.3465670645236969,0.35190483927726748,0.35738930106163027,0.36301326751708987,0.3687693476676941,0.3746502697467804,0.38064804673194888,0.38675540685653689,0.3929649889469147,0.3992689549922943,0.40565991401672366,0.4121305048465729,0.4186731278896332,0.425282746553421,0.4319562017917633,0.43868985772132876,0.4454806447029114,0.45232540369033816,0.4592205882072449,0.4661629796028137,0.4731495678424835,0.4801766276359558,0.48724111914634707,0.49434125423431399,0.501477837562561,0.5086526870727539,0.5158675312995911,0.5231236815452576,0.5304230451583862,0.5377671718597412,0.5451574921607971,0.5525956153869629,0.5600836873054504,0.5676224231719971,0.5752123594284058,0.5828535556793213,0.5905451774597168,0.5982872843742371,0.6060795783996582,0.6139215230941773,0.6218127608299255,0.629753589630127,0.6377429962158203,0.6457809209823608,0.6538642048835754,0.6619847416877747,0.6701350808143616,0.6783074736595154,0.6864933371543884,0.6946854591369629,0.7028757333755493,0.711056113243103,0.7192189693450928,0.7273564338684082,0.7354654669761658,0.7435669302940369,0.7516868710517883,0.7598521113395691,0.7680894136428833,0.7764251232147217,0.7848861217498779,0.7934989929199219,0.802290141582489,0.8112860918045044,0.8205102682113648,0.8299180865287781,0.839409351348877,0.8488823175430298,0.858234167098999,0.8673630356788635,0.876166582107544,0.8845425844192505,0.8923887610435486,0.8996033072471619,0.9060835242271423,0.9117670655250549,0.9166917204856873,0.9209101796150208,0.9244759678840637,0.9274420142173767,0.9298611283302307,0.9317867755889893,0.9332718253135681,0.9343695640563965,0.9351330399513245,0.9356139302253723,0.9358541369438171,0.9358891248703003,0.9357550144195557,0.9354877471923828,0.9351233243942261,0.9346978068351746,0.9342466592788696,0.933806300163269,0.933412492275238,0.9331010580062866,0.9329029321670532,0.9328421950340271,0.9329416751861572,0.933224618434906,0.9337141513824463,0.9344333410263062,0.935405433177948,0.9366534948348999,0.9382005929946899,0.9400700926780701,0.9422637820243836,0.9446833729743958,0.9471988677978516,0.9496814012527466,0.9520012736320496,0.954029381275177,0.9556360244750977,0.9566919207572937,0.9570678472518921,0.9566343426704407,0.9552675485610962,0.9529545307159424,0.9497842192649841,0.9458496570587158,0.9412439465522766,0.9360601902008057,0.9303908944129944,0.9243292808532715,0.91796875,0.911401629447937,0.9047209024429321,0.8980005979537964,0.8912590146064758,0.884506344795227,0.8777523636817932,0.8710073232650757,0.8642802834510803,0.8575815558433533,0.8509211540222168,0.8443081974983215,0.8377530574798584,0.8312650918960571,0.824846088886261,0.8184950947761536,0.8122110962867737,0.8059922456741333,0.7998374104499817,0.7937455177307129,0.7877148985862732,0.7817443013191223,0.7758328318595886,0.769978404045105,0.7641814351081848,0.7584435939788818,0.752766489982605,0.7471522092819214,0.7416028380393982,0.7361195683479309,0.7307048439979553,0.7253606915473938,0.7200883626937866,0.7148902416229248,0.7097680568695068,0.7047230005264282,0.6997562646865845,0.6948695778846741,0.6900636553764343,0.6853398084640503,0.6806995868682861,0.6761438846588135,0.6716738939285278,0.6672914028167725,0.6629968881607056,0.6587920784950256,0.6546784043312073,0.6506567001342773,0.6467283368110657,0.6428948044776917,0.6391571760177612,0.6355167031288147,0.631974995136261,0.6285326480865479,0.6251916885375977,0.6219531297683716,0.6188185811042786,0.6157896518707275,0.6128684282302856,0.6100561618804932,0.6073546409606934,0.6047658920288086,0.6022912263870239,0.5999323725700378,0.5976911783218384,0.5955680012702942,0.5935478210449219,0.591607391834259,0.5897222757339478,0.5878688097000122,0.5860231518745422,0.5841612219810486,0.5822591185569763,0.5802930593490601,0.5782389044761658,0.5760729908943176,0.5737844705581665,0.5713843107223511,0.5688867568969727,0.5663055181503296,0.5636545419692993,0.5609474778175354,0.5581984519958496,0.5554210543632507,0.5526292324066162,0.5498368740081787,0.5470528602600098,0.5442589521408081,0.541426420211792,0.5385264158248901,0.5355305075645447,0.5324101448059082,0.5291364789009094,0.5256808400154114,0.5220149755477905,0.5181097984313965,0.5139381885528565,0.5095082521438599,0.5048660039901733,0.5000598430633545,0.4951382875442505,0.49014899134635928,0.48514050245285036,0.4801613986492157,0.47525927424430849,0.4704827070236206,0.4658800959587097,0.46148771047592165,0.45730382204055788,0.45331859588623049,0.449522465467453,0.44590505957603457,0.4424566924571991,0.43916767835617068,0.4360279142856598,0.43302759528160097,0.4301570951938629,0.4274068772792816,0.42477595806121828,0.42226895689964297,0.41988998651504519,0.41764363646507265,0.41553452610969546,0.4135668873786926,0.4117451608181,0.4100739359855652,0.40855759382247927,0.40720051527023318,0.4060063064098358,0.404976487159729,0.4041125178337097,0.403415709733963,0.4028875529766083,0.40252944827079775,0.4023427367210388,0.40232881903648379,0.4024890661239624,0.4028250277042389,0.4033370316028595,0.40401965379714968,0.4048649072647095,0.40586504340171816,0.4070121645927429,0.4082982838153839,0.4097156822681427,0.41125643253326418,0.412912517786026,0.4146762788295746,0.4165402352809906,0.41851088404655459,0.42061173915863039,0.42286697030067446,0.4253007471561432,0.42793747782707217,0.4308014214038849,0.43391653895378115,0.4373074769973755,0.4409983456134796,0.4450131356716156,0.4493536651134491,0.4539380669593811,0.45866507291793826,0.4634345471858978,0.468145489692688,0.47269687056541445,0.476988285779953,0.4809187054634094,0.4843873679637909,0.48729369044303896,0.48954254388809206,0.49111998081207278,0.49207040667533877,0.4924388825893402,0.49227118492126467,0.49161264300346377,0.4905087947845459,0.48900511860847475,0.4871470034122467,0.4849799871444702,0.4825495481491089,0.4798918664455414,0.4770236015319824,0.47395944595336916,0.47071343660354617,0.4672998785972595,0.46373334527015688,0.46002790331840517,0.45619797706604006,0.4522581398487091,0.44822219014167788,0.44410592317581179,0.43993180990219118,0.4357254207134247,0.4315126836299896,0.4273194670677185,0.42317110300064089,0.41909363865852358,0.4151129424571991,0.4112544059753418,0.407543808221817,0.4040069878101349,0.4006562829017639,0.39748841524124148,0.3944993019104004,0.3916842043399811,0.3890387713909149,0.3865588903427124,0.38423991203308108,0.3820774257183075,0.38006722927093508,0.3782046437263489,0.3764868378639221,0.3749158978462219,0.3734954297542572,0.3722287714481354,0.37111949920654299,0.3701712191104889,0.36938732862472536,0.36877137422561648,0.368326872587204,0.3680572509765625,0.36796581745147707,0.36805135011672976,0.3683093786239624,0.36873510479927065,0.36932381987571719,0.3700709640979767,0.3709717392921448,0.37202152609825137,0.3732156455516815,0.37454935908317568,0.37601804733276369,0.37762147188186648,0.3793696165084839,0.3812737762928009,0.3833456337451935,0.38559648394584658,0.38803765177726748,0.39068078994750979,0.3935372233390808,0.396618127822876,0.3999355137348175,0.4034899175167084,0.40719980001449587,0.41094496846199038,0.4146047830581665,0.41805821657180788,0.42118504643440249,0.42386433482170107,0.42597541213035586,0.427397757768631,0.42801061272621157,0.4276953935623169,0.42643001675605776,0.4243260622024536,0.42150530219078066,0.4180888831615448,0.4141986668109894,0.40995630621910097,0.4054829776287079,0.40090036392211916,0.3963303565979004,0.3918939232826233,0.3876890540122986,0.383708655834198,0.37991610169410708,0.37627536058425906,0.37275049090385439,0.3693048655986786,0.3659026622772217,0.3625076711177826,0.3590834438800812,0.3555940091609955,0.35200560092926028,0.34832221269607546,0.34458133578300478,0.34082138538360598,0.3370802700519562,0.3333965241909027,0.32980844378471377,0.326354056596756,0.32307174801826479,0.3199999928474426,0.3171766698360443,0.3146257996559143,0.31233522295951846,0.31028658151626589,0.30846211314201357,0.3068438172340393,0.30541351437568667,0.30415332317352297,0.3030453026294708,0.30207130312919619,0.3012133538722992,0.30045562982559206,0.2998003363609314,0.2992592751979828,0.29884421825408938,0.29856690764427187,0.2984392046928406,0.29847297072410586,0.298679918050766,0.2990718185901642,0.29966050386428835,0.30045777559280398,0.30146875977516177,0.3026888966560364,0.30411332845687868,0.3057365417480469,0.30755335092544558,0.30955860018730166,0.3117470145225525,0.3141132891178131,0.3166523575782776,0.3193589448928833,0.3222281038761139,0.32525676488876345,0.32844287157058718,0.33178383111953738,0.3352770507335663,0.3389204442501068,0.342711478471756,0.3466474711894989,0.3507266044616699,0.35494598746299746,0.35930320620536806,0.36379575729370119,0.36842018365859988,0.37317290902137759,0.378051221370697,0.38305169343948367,0.38817062973976138,0.39340534806251528,0.3987523317337036,0.40420809388160708,0.40976980328559878,0.4154340624809265,0.4211975634098053,0.427057683467865,0.43301114439964297,0.4390546679496765,0.4451858103275299,0.4514012038707733,0.45769742131233218,0.46407216787338259,0.47052201628685,0.4770362079143524,0.4835321009159088,0.4898854196071625,0.4959715008735657,0.5016664862632752,0.5068456530570984,0.5113842487335205,0.5151585340499878,0.5180436372756958,0.5199152827262878,0.5206504464149475,0.5202288031578064,0.5187985301017761,0.5165232419967651,0.5135667324066162,0.510093092918396,0.5062656402587891,0.5022482872009277,0.49820512533187868,0.49429938197135928,0.49069520831108096,0.4875304102897644,0.48480430245399477,0.48247089982032778,0.48048412799835207,0.4787975251674652,0.47736501693725588,0.47614043951034548,0.4750775992870331,0.474130243062973,0.4732521176338196,0.4723985195159912,0.47155526280403139,0.47073888778686526,0.46996745467185976,0.4692589044570923,0.46863117814064028,0.46810227632522585,0.4676903188228607,0.467413067817688,0.4672885835170746,0.4673348665237427,0.46756407618522646,0.46797075867652895,0.46854618191719057,0.4692816734313965,0.4701683521270752,0.4711976647377014,0.472360759973526,0.4736487865447998,0.47505301237106326,0.4765649437904358,0.47817686200141909,0.47989422082901,0.4817306101322174,0.4836992621421814,0.4858137369155884,0.4880879819393158,0.49053528904914858,0.49316927790641787,0.4960033595561981,0.499051034450531,0.5023254752159119,0.5058181285858154,0.5094795823097229,0.5132565498352051,0.5170959830284119,0.5209445953369141,0.5247486233711243,0.5284556746482849,0.5320122241973877,0.5353648662567139,0.5384604930877686,0.5412549376487732,0.5437567234039307,0.5459944605827332,0.5479958653450012,0.5497888922691345,0.5514020323753357,0.5528630018234253,0.554199755191803,0.5554409623146057,0.5566141605377197,0.5577475428581238,0.5588653683662415,0.5599880218505859,0.561135470867157,0.5623281002044678,0.5635859966278076,0.5649294257164002,0.5663784742355347,0.5679531693458557,0.5696737766265869,0.5715606212615967,0.5736273527145386,0.5758673548698425,0.578269362449646,0.5808221101760864,0.5835140943527222,0.586334764957428,0.5892727971076965,0.5923166871070862,0.5954554677009583,0.5986779928207398,0.6019717454910278,0.605315625667572,0.6086807250976563,0.6120387315750122,0.6153609156608582,0.6186187267303467,0.6217833161354065,0.6248266100883484,0.6277198791503906,0.6304345726966858,0.632942259311676,0.6352362632751465,0.6373525857925415,0.6393323540687561,0.6412161588668823,0.6430450081825256,0.644859790802002,0.6467013359069824,0.6486104130744934,0.6506277918815613,0.6527947783470154,0.6551464796066284,0.6576847434043884,0.6603971719741821,0.6632716059684753,0.6662953495979309,0.669457197189331,0.6727445125579834,0.6761449575424194,0.679646372795105,0.6832366585731506,0.6869033575057983,0.6906412839889526,0.6944509744644165,0.698333740234375,0.7022911310195923,0.7063245177268982,0.7104348540306091,0.7146243453025818,0.7188940048217773,0.7232451438903809,0.7276792526245117,0.7321974635124207,0.7367988228797913,0.741483747959137,0.7462509870529175,0.7511000037193298,0.7560302019119263,0.7610407471656799,0.766130805015564,0.7713004946708679,0.7765489816665649,0.7818750143051148,0.7872752547264099,0.792743444442749,0.7982730269432068,0.8038592338562012,0.8094956278800964,0.8151760697364807,0.8208945989608765,0.8266451954841614,0.8324213027954102,0.8382182121276856,0.8440365195274353,0.8498923778533936,0.8558036088943481,0.8617886304855347,0.8678649067878723,0.8740516304969788,0.8803662657737732,0.8868270516395569,0.893451988697052,0.9002593159675598,0.9072582721710205,0.9144031405448914,0.9216213822364807,0.9288408756256104,0.9359896779060364,0.9429956674575806,0.9497861266136169,0.9562905430793762,0.9624358415603638,0.9681504964828491,0.9733631014823914,0.9780428409576416,0.9822104573249817,0.9858901500701904,0.9891059398651123,0.9918816089630127,0.9942412972450256,0.9962090253829956,0.9978084564208984,0.9990642666816711,1.0],"radiusMax":[1.0,0.9996812343597412,0.9992789030075073,0.9987897276878357,0.9982112050056458,0.9975401759147644,0.9967737793922424,0.9959091544151306,0.994943380355835,0.9938731789588928,0.9926962852478027,0.9914094805717468,0.9900169372558594,0.9885274171829224,0.9869492053985596,0.9852914214134216,0.9835627675056458,0.9817719459533691,0.9799277782440186,0.9780392050743103,0.9761148691177368,0.9741634130477905,0.9721949696540833,0.9702228903770447,0.9682601690292358,0.9663202166557312,0.9644168019294739,0.9625632166862488,0.9607728123664856,0.9590590000152588,0.9574354887008667,0.9559151530265808,0.9545065760612488,0.9531745910644531,0.9518646001815796,0.9505214691162109,0.949090301990509,0.9475158452987671,0.945743203163147,0.943717360496521,0.9413833618164063,0.9386860728263855,0.9355716109275818,0.932033121585846,0.9281297326087952,0.9239251613616943,0.9194828867912293,0.9148668646812439,0.9101405739784241,0.9053680896759033,0.9006128311157227,0.8959389328956604,0.8914096355438232,0.8870769143104553,0.8829391002655029,0.8789802193641663,0.8751843571662903,0.8715353608131409,0.8680170178413391,0.8646137118339539,0.8613088130950928,0.8580865859985352,0.854931116104126,0.8518266677856445,0.848768949508667,0.8457630276679993,0.8428140878677368,0.8399270176887512,0.8371075987815857,0.8343608975410461,0.831691563129425,0.8291056156158447,0.826607882976532,0.824203610420227,0.8218967318534851,0.819686770439148,0.8175732493400574,0.8155554533004761,0.8136328458786011,0.8118044137954712,0.8100696206092835,0.8084278702735901,0.8068781495094299,0.8054201602935791,0.8040531277656555,0.8027771711349487,0.801593005657196,0.8005012273788452,0.7995024919509888,0.7985976338386536,0.7977870106697083,0.7970713973045349,0.7964513301849365,0.7959275841712952,0.7955008149147034,0.7951709628105164,0.7949382662773132,0.7948019504547119,0.7947622537612915,0.7948185801506043,0.794970691204071,0.795218288898468,0.7955610156059265,0.7959988117218018,0.7965312600135803,0.7971581816673279,0.7978797554969788,0.7986963391304016,0.7996082305908203,0.8006158471107483,0.8017195463180542,0.8029196262359619,0.8042165040969849,0.8056102991104126,0.8071014881134033,0.8086904883384705,0.8103756904602051,0.812154233455658,0.8140233159065247,0.8159798979759216,0.8180211186408997,0.8201438188552856,0.8223453164100647,0.8246225714683533,0.8269725441932678,0.8293926119804382,0.8318694829940796,0.8343626856803894,0.8368275761604309,0.8392186164855957,0.8414907455444336,0.8435990810394287,0.8454980850219727,0.8471429347991943,0.8484885096549988,0.8494896292686462,0.8501076102256775,0.8503677845001221,0.850330650806427,0.85005784034729,0.8496102094650269,0.8490490317344666,0.8484356999397278,0.8478312492370606,0.8472968935966492,0.8468940854072571,0.8466832041740418,0.8466957807540894,0.8469136953353882,0.8473154902458191,0.8478784561157227,0.8485808372497559,0.8494005799293518,0.850315272808075,0.8513031005859375,0.8523417115211487,0.8534094095230103,0.8544895648956299,0.8555982112884522,0.8567614555358887,0.8580055236816406,0.8593564629554749,0.8608404397964478,0.8624839186668396,0.8643128275871277,0.8663532137870789,0.8686317205429077,0.8711720108985901,0.8739444613456726,0.8768666982650757,0.8798536062240601,0.8828204274177551,0.8856817483901978,0.8883530497550964,0.8907490372657776,0.8927847743034363,0.8943753838539124,0.8954358100891113,0.8959030508995056,0.8957810997962952,0.8950867056846619,0.8938360214233398,0.8920458555221558,0.8897324204444885,0.8869125843048096,0.8836022615432739,0.8798186779022217,0.8755780458450317,0.8708994388580322,0.8658300638198853,0.8604344129562378,0.8547770380973816,0.8489225506782532,0.8429356813430786,0.8368808627128601,0.830822765827179,0.8248266577720642,0.8189560770988464,0.8132758140563965,0.8078060150146484,0.8024879097938538,0.797254741191864,0.7920402884483337,0.7867773175239563,0.7813995480537415,0.7758405208587647,0.7700331211090088,0.763910710811615,0.7574073076248169,0.7504696249961853,0.7431280612945557,0.7354426980018616,0.7274736166000366,0.7192808389663696,0.7109243869781494,0.7024646401405335,0.693961501121521,0.6854748129844666,0.6770651340484619,0.6687909960746765,0.6606768369674683,0.652710497379303,0.6448774337768555,0.6371630430221558,0.6295530796051025,0.6220331788063049,0.6145885586738586,0.6072053909301758,0.5998690128326416,0.5925646424293518,0.5852826833724976,0.5780261158943176,0.5708014965057373,0.5636153817176819,0.5564737319946289,0.5493831634521484,0.5423499941825867,0.535380482673645,0.528481125831604,0.5216584205627441,0.5149179100990295,0.5082636475563049,0.5016971826553345,0.4952198266983032,0.48883360624313357,0.48253998160362246,0.4763403832912445,0.4702369272708893,0.464231014251709,0.45832398533821108,0.45251786708831789,0.4468151330947876,0.44121992588043215,0.4357370138168335,0.43037089705467226,0.4251258075237274,0.4200066030025482,0.4150177538394928,0.41016361117362978,0.4054489731788635,0.40087810158729555,0.3964548408985138,0.39217787981033327,0.3880436420440674,0.3840486407279968,0.38018956780433657,0.3764629065990448,0.37286511063575747,0.36939287185668948,0.36604273319244387,0.36281105875968935,0.35969433188438418,0.3566794693470001,0.3537425696849823,0.35085931420326235,0.3480050563812256,0.3451553285121918,0.34228578209877016,0.33937183022499087,0.3363890051841736,0.3333128094673157,0.33011892437934878,0.3267935514450073,0.3233630359172821,0.3198624849319458,0.3163272738456726,0.3127925992012024,0.3092935085296631,0.3058655261993408,0.3025436997413635,0.29936325550079348,0.2963595688343048,0.2935660183429718,0.29099249839782717,0.2886320948600769,0.28647714853286745,0.28452029824256899,0.282754123210907,0.281171053647995,0.27976366877555849,0.27852460741996767,0.27744632959365847,0.27652135491371157,0.27574798464775088,0.2751365005970001,0.2746986746788025,0.2744462490081787,0.2743910551071167,0.2745448052883148,0.2749193608760834,0.2755265235900879,0.27637800574302676,0.27748560905456545,0.27885934710502627,0.2804967761039734,0.28238987922668459,0.28453078866004946,0.28691157698631289,0.28952422738075259,0.2923608124256134,0.29541346430778506,0.29867416620254519,0.3021349012851715,0.30578798055648806,0.30962708592414858,0.3136481046676636,0.31784743070602419,0.32222089171409609,0.3267647624015808,0.33147528767585757,0.3363483250141144,0.34138017892837527,0.3465670645236969,0.35190483927726748,0.35738930106163027,0.36301326751708987,0.3687693476676941,0.3746502697467804,0.38064804673194888,0.38675540685653689,0.3929649889469147,0.3992689549922943,0.40565991401672366,0.4121305048465729,0.4186731278896332,0.425282746553421,0.4319562017917633,0.43868985772132876,0.4454806447029114,0.45232540369033816,0.4592205882072449,0.4661629796028137,0.4731495678424835,0.4801766276359558,0.48724111914634707,0.49434125423431399,0.501477837562561,0.5086526870727539,0.5158675312995911,0.5231236815452576,0.5304230451583862,0.5377671718597412,0.5451574921607971,0.5525956153869629,0.5600836873054504,0.5676224231719971,0.5752123594284058,0.5828535556793213,0.5905451774597168,0.5982872843742371,0.6060795783996582,0.6139215230941773,0.6218127608299255,0.629753589630127,0.6377429962158203,0.6457809209823608,0.6538642048835754,0.6619847416877747,0.6701350808143616,0.6783074736595154,0.6864933371543884,0.6946854591369629,0.7028757333755493,0.711056113243103,0.7192189693450928,0.7273564338684082,0.7354654669761658,0.7435669302940369,0.7516868710517883,0.7598521113395691,0.7680894136428833,0.7764251232147217,0.7848861217498779,0.7934989929199219,0.802290141582489,0.8112860918045044,0.8205102682113648,0.8299180865287781,0.839409351348877,0.8488823175430298,0.858234167098999,0.8673630356788635,0.876166582107544,0.8845425844192505,0.8923887610435486,0.8996033072471619,0.9060835242271423,0.9117670655250549,0.9166917204856873,0.9209101796150208,0.9244759678840637,0.9274420142173767,0.9298611283302307,0.9317867755889893,0.9332718253135681,0.9343695640563965,0.9351330399513245,0.9356139302253723,0.9358541369438171,0.9358891248703003,0.9357550144195557,0.9354877471923828,0.9351233243942261,0.9346978068351746,0.9342466592788696,0.933806300163269,0.933412492275238,0.9331010580062866,0.9329029321670532,0.9328421950340271,0.9329416751861572,0.933224618434906,0.9337141513824463,0.9344333410263062,0.935405433177948,0.9366534948348999,0.9382005929946899,0.9400700926780701,0.9422637820243836,0.9446833729743958,0.9471988677978516,0.9496814012527466,0.9520012736320496,0.954029381275177,0.9556360244750977,0.9566919207572937,0.9570678472518921,0.9566343426704407,0.9552675485610962,0.9529545307159424,0.9497842192649841,0.9458496570587158,0.9412439465522766,0.9360601902008057,0.9303908944129944,0.9243292808532715,0.91796875,0.911401629447937,0.9047209024429321,0.8980005979537964,0.8912590146064758,0.884506344795227,0.8777523636817932,0.8710073232650757,0.8642802834510803,0.8575815558433533,0.8509211540222168,0.8443081974983215,0.8377530574798584,0.8312650918960571,0.824846088886261,0.8184950947761536,0.8122110962867737,0.8059922456741333,0.7998374104499817,0.7937455177307129,0.7877148985862732,0.7817443013191223,0.7758328318595886,0.769978404045105,0.7641814351081848,0.7584435939788818,0.752766489982605,0.7471522092819214,0.7416028380393982,0.7361195683479309,0.7307048439979553,0.7253606915473938,0.7200883626937866,0.7148902416229248,0.7097680568695068,0.7047230005264282,0.6997562646865845,0.6948695778846741,0.6900636553764343,0.6853398084640503,0.6806995868682861,0.6761438846588135,0.6716738939285278,0.6672914028167725,0.6629968881607056,0.6587920784950256,0.6546784043312073,0.6506567001342773,0.6467283368110657,0.6428948044776917,0.6391571760177612,0.6355167031288147,0.631974995136261,0.6285326480865479,0.6251916885375977,0.6219531297683716,0.6188185811042786,0.6157896518707275,0.6128684282302856,0.6100561618804932,0.6073546409606934,0.6047658920288086,0.6022912263870239,0.5999323725700378,0.5976911783218384,0.5955680012702942,0.5935478210449219,0.591607391834259,0.5897222757339478,0.5878688097000122,0.5860231518745422,0.5841612219810486,0.5822591185569763,0.5802930593490601,0.5782389044761658,0.5760729908943176,0.5737844705581665,0.5713843107223511,0.5688867568969727,0.5663055181503296,0.5636545419692993,0.5609474778175354,0.5581984519958496,0.5554210543632507,0.5526292324066162,0.5498368740081787,0.5470528602600098,0.5442589521408081,0.541426420211792,0.5385264158248901,0.5355305075645447,0.5324101448059082,0.5291364789009094,0.5256808400154114,0.5220149755477905,0.5181097984313965,0.5139381885528565,0.5095082521438599,0.5048660039901733,0.5000598430633545,0.4951382875442505,0.49014899134635928,0.48514050245285036,0.4801613986492157,0.47525927424430849,0.4704827070236206,0.4658800959587097,0.46148771047592165,0.45730382204055788,0.45331859588623049,0.449522465467453,0.44590505957603457,0.4424566924571991,0.43916767835617068,0.4360279142856598,0.43302759528160097,0.4301570951938629,0.4274068772792816,0.42477595806121828,0.42226895689964297,0.41988998651504519,0.41764363646507265,0.41553452610969546,0.4135668873786926,0.4117451608181,0.4100739359855652,0.40855759382247927,0.40720051527023318,0.4060063064098358,0.404976487159729,0.4041125178337097,0.403415709733963,0.4028875529766083,0.40252944827079775,0.4023427367210388,0.40232881903648379,0.4024890661239624,0.4028250277042389,0.4033370316028595,0.40401965379714968,0.4048649072647095,0.40586504340171816,0.4070121645927429,0.4082982838153839,0.4097156822681427,0.41125643253326418,0.412912517786026,0.4146762788295746,0.4165402352809906,0.41851088404655459,0.42061173915863039,0.42286697030067446,0.4253007471561432,0.42793747782707217,0.4308014214038849,0.43391653895378115,0.4373074769973755,0.4409983456134796,0.4450131356716156,0.4493536651134491,0.4539380669593811,0.45866507291793826,0.4634345471858978,0.468145489692688,0.47269687056541445,0.476988285779953,0.4809187054634094,0.4843873679637909,0.48729369044303896,0.48954254388809206,0.49111998081207278,0.49207040667533877,0.4924388825893402,0.49227118492126467,0.49161264300346377,0.4905087947845459,0.48900511860847475,0.4871470034122467,0.4849799871444702,0.4825495481491089,0.4798918664455414,0.4770236015319824,0.47395944595336916,0.47071343660354617,0.4672998785972595,0.46373334527015688,0.46002790331840517,0.45619797706604006,0.4522581398487091,0.44822219014167788,0.44410592317581179,0.43993180990219118,0.4357254207134247,0.4315126836299896,0.4273194670677185,0.42317110300064089,0.41909363865852358,0.4151129424571991,0.4112544059753418,0.407543808221817,0.4040069878101349,0.4006562829017639,0.39748841524124148,0.3944993019104004,0.3916842043399811,0.3890387713909149,0.3865588903427124,0.38423991203308108,0.3820774257183075,0.38006722927093508,0.3782046437263489,0.3764868378639221,0.3749158978462219,0.3734954297542572,0.3722287714481354,0.37111949920654299,0.3701712191104889,0.36938732862472536,0.36877137422561648,0.368326872587204,0.3680572509765625,0.36796581745147707,0.36805135011672976,0.3683093786239624,0.36873510479927065,0.36932381987571719,0.3700709640979767,0.3709717392921448,0.37202152609825137,0.3732156455516815,0.37454935908317568,0.37601804733276369,0.37762147188186648,0.3793696165084839,0.3812737762928009,0.3833456337451935,0.38559648394584658,0.38803765177726748,0.39068078994750979,0.3935372233390808,0.396618127822876,0.3999355137348175,0.4034899175167084,0.40719980001449587,0.41094496846199038,0.4146047830581665,0.41805821657180788,0.42118504643440249,0.42386433482170107,0.42597541213035586,0.427397757768631,0.42801061272621157,0.4276953935623169,0.42643001675605776,0.4243260622024536,0.42150530219078066,0.4180888831615448,0.4141986668109894,0.40995630621910097,0.4054829776287079,0.40090036392211916,0.3963303565979004,0.3918939232826233,0.3876890540122986,0.383708655834198,0.37991610169410708,0.37627536058425906,0.37275049090385439,0.3693048655986786,0.3659026622772217,0.3625076711177826,0.3590834438800812,0.3555940091609955,0.35200560092926028,0.34832221269607546,0.34458133578300478,0.34082138538360598,0.3370802700519562,0.3333965241909027,0.32980844378471377,0.326354056596756,0.32307174801826479,0.3199999928474426,0.3171766698360443,0.3146257996559143,0.31233522295951846,0.31028658151626589,0.30846211314201357,0.3068438172340393,0.30541351437568667,0.30415332317352297,0.3030453026294708,0.30207130312919619,0.3012133538722992,0.30045562982559206,0.2998003363609314,0.2992592751979828,0.29884421825408938,0.29856690764427187,0.2984392046928406,0.29847297072410586,0.298679918050766,0.2990718185901642,0.29966050386428835,0.30045777559280398,0.30146875977516177,0.3026888966560364,0.30411332845687868,0.3057365417480469,0.30755335092544558,0.30955860018730166,0.3117470145225525,0.3141132891178131,0.3166523575782776,0.3193589448928833,0.3222281038761139,0.32525676488876345,0.32844287157058718,0.33178383111953738,0.3352770507335663,0.3389204442501068,0.342711478471756,0.3466474711894989,0.3507266044616699,0.35494598746299746,0.35930320620536806,0.36379575729370119,0.36842018365859988,0.37317290902137759,0.378051221370697,0.38305169343948367,0.38817062973976138,0.39340534806251528,0.3987523317337036,0.40420809388160708,0.40976980328559878,0.4154340624809265,0.4211975634098053,0.427057683467865,0.43301114439964297,0.4390546679496765,0.4451858103275299,0.4514012038707733,0.45769742131233218,0.46407216787338259,0.47052201628685,0.4770362079143524,0.4835321009159088,0.4898854196071625,0.4959715008735657,0.5016664862632752,0.5068456530570984,0.5113842487335205,0.5151585340499878,0.5180436372756958,0.5199152827262878,0.5206504464149475,0.5202288031578064,0.5187985301017761,0.5165232419967651,0.5135667324066162,0.510093092918396,0.5062656402587891,0.5022482872009277,0.49820512533187868,0.49429938197135928,0.49069520831108096,0.4875304102897644,0.48480430245399477,0.48247089982032778,0.48048412799835207,0.4787975251674652,0.47736501693725588,0.47614043951034548,0.4750775992870331,0.474130243062973,0.4732521176338196,0.4723985195159912,0.47155526280403139,0.47073888778686526,0.46996745467185976,0.4692589044570923,0.46863117814064028,0.46810227632522585,0.4676903188228607,0.467413067817688,0.4672885835170746,0.4673348665237427,0.46756407618522646,0.46797075867652895,0.46854618191719057,0.4692816734313965,0.4701683521270752,0.4711976647377014,0.472360759973526,0.4736487865447998,0.47505301237106326,0.4765649437904358,0.47817686200141909,0.47989422082901,0.4817306101322174,0.4836992621421814,0.4858137369155884,0.4880879819393158,0.49053528904914858,0.49316927790641787,0.4960033595561981,0.499051034450531,0.5023254752159119,0.5058181285858154,0.5094795823097229,0.5132565498352051,0.5170959830284119,0.5209445953369141,0.5247486233711243,0.5284556746482849,0.5320122241973877,0.5353648662567139,0.5384604930877686,0.5412549376487732,0.5437567234039307,0.5459944605827332,0.5479958653450012,0.5497888922691345,0.5514020323753357,0.5528630018234253,0.554199755191803,0.5554409623146057,0.5566141605377197,0.5577475428581238,0.5588653683662415,0.5599880218505859,0.561135470867157,0.5623281002044678,0.5635859966278076,0.5649294257164002,0.5663784742355347,0.5679531693458557,0.5696737766265869,0.5715606212615967,0.5736273527145386,0.5758673548698425,0.578269362449646,0.5808221101760864,0.5835140943527222,0.586334764957428,0.5892727971076965,0.5923166871070862,0.5954554677009583,0.5986779928207398,0.6019717454910278,0.605315625667572,0.6086807250976563,0.6120387315750122,0.6153609156608582,0.6186187267303467,0.6217833161354065,0.6248266100883484,0.6277198791503906,0.6304345726966858,0.632942259311676,0.6352362632751465,0.6373525857925415,0.6393323540687561,0.6412161588668823,0.6430450081825256,0.644859790802002,0.6467013359069824,0.6486104130744934,0.6506277918815613,0.6527947783470154,0.6551464796066284,0.6576847434043884,0.6603971719741821,0.6632716059684753,0.6662953495979309,0.669457197189331,0.6727445125579834,0.6761449575424194,0.679646372795105,0.6832366585731506,0.6869033575057983,0.6906412839889526,0.6944509744644165,0.698333740234375,0.7022911310195923,0.7063245177268982,0.7104348540306091,0.7146243453025818,0.7188940048217773,0.7232451438903809,0.7276792526245117,0.7321974635124207,0.7367988228797913,0.741483747959137,0.7462509870529175,0.7511000037193298,0.7560302019119263,0.7610407471656799,0.766130805015564,0.7713004946708679,0.7765489816665649,0.7818750143051148,0.7872752547264099,0.792743444442749,0.7982730269432068,0.8038592338562012,0.8094956278800964,0.8151760697364807,0.8208945989608765,0.8266451954841614,0.8324213027954102,0.8382182121276856,0.8440365195274353,0.8498923778533936,0.8558036088943481,0.8617886304855347,0.8678649067878723,0.8740516304969788,0.8803662657737732,0.8868270516395569,0.893451988697052,0.9002593159675598,0.9072582721710205,0.9144031405448914,0.9216213822364807,0.9288408756256104,0.9359896779060364,0.9429956674575806,0.9497861266136169,0.9562905430793762,0.9624358415603638,0.9681504964828491,0.9733631014823914,0.9780428409576416,0.9822104573249817,0.9858901500701904,0.9891059398651123,0.9918816089630127,0.9942412972450256,0.9962090253829956,0.9978084564208984,0.9990642666816711,1.0],"radiusMean":[1.0,0.9996812343597412,0.9992789030075073,0.9987897276878357,0.9982112050056458,0.9975401759147644,0.9967737793922424,0.9959091544151306,0.994943380355835,0.9938731789588928,0.9926962852478027,0.9914094805717468,0.9900169372558594,0.9885274171829224,0.9869492053985596,0.9852914214134216,0.9835627675056458,0.9817719459533691,0.9799277782440186,0.9780392050743103,0.9761148691177368,0.9741634130477905,0.9721949696540833,0.9702228903770447,0.9682601690292358,0.9663202166557312,0.9644168019294739,0.9625632166862488,0.9607728123664856,0.9590590000152588,0.9574354887008667,0.9559151530265808,0.9545065760612488,0.9531745910644531,0.9518646001815796,0.9505214691162109,0.949090301990509,0.9475158452987671,0.945743203163147,0.943717360496521,0.9413833618164063,0.9386860728263855,0.9355716109275818,0.932033121585846,0.9281297326087952,0.9239251613616943,0.9194828867912293,0.9148668646812439,0.9101405739784241,0.9053680896759033,0.9006128311157227,0.8959389328956604,0.8914096355438232,0.8870769143104553,0.8829391002655029,0.8789802193641663,0.8751843571662903,0.8715353608131409,0.8680170178413391,0.8646137118339539,0.8613088130950928,0.8580865859985352,0.854931116104126,0.8518266677856445,0.848768949508667,0.8457630276679993,0.8428140878677368,0.8399270176887512,0.8371075987815857,0.8343608975410461,0.831691563129425,0.8291056156158447,0.826607882976532,0.824203610420227,0.8218967318534851,0.819686770439148,0.8175732493400574,0.8155554533004761,0.8136328458786011,0.8118044137954712,0.8100696206092835,0.8084278702735901,0.8068781495094299,0.8054201602935791,0.8040531277656555,0.8027771711349487,0.801593005657196,0.8005012273788452,0.7995024919509888,0.7985976338386536,0.7977870106697083,0.7970713973045349,0.7964513301849365,0.7959275841712952,0.7955008149147034,0.7951709628105164,0.7949382662773132,0.7948019504547119,0.7947622537612915,0.7948185801506043,0.794970691204071,0.795218288898468,0.7955610156059265,0.7959988117218018,0.7965312600135803,0.7971581816673279,0.7978797554969788,0.7986963391304016,0.7996082305908203,0.8006158471107483,0.8017195463180542,0.8029196262359619,0.8042165040969849,0.8056102991104126,0.8071014881134033,0.8086904883384705,0.8103756904602051,0.812154233455658,0.8140233159065247,0.8159798979759216,0.8180211186408997,0.8201438188552856,0.8223453164100647,0.8246225714683533,0.8269725441932678,0.8293926119804382,0.8318694829940796,0.8343626856803894,0.8368275761604309,0.8392186164855957,0.8414907455444336,0.8435990810394287,0.8454980850219727,0.8471429347991943,0.8484885096549988,0.8494896292686462,0.8501076102256775,0.8503677845001221,0.850330650806427,0.85005784034729,0.8496102094650269,0.8490490317344666,0.8484356999397278,0.8478312492370606,0.8472968935966492,0.8468940854072571,0.8466832041740418,0.8466957807540894,0.8469136953353882,0.8473154902458191,0.8478784561157227,0.8485808372497559,0.8494005799293518,0.850315272808075,0.8513031005859375,0.8523417115211487,0.8534094095230103,0.8544895648956299,0.8555982112884522,0.8567614555358887,0.8580055236816406,0.8593564629554749,0.8608404397964478,0.8624839186668396,0.8643128275871277,0.8663532137870789,0.8686317205429077,0.8711720108985901,0.8739444613456726,0.8768666982650757,0.8798536062240601,0.8828204274177551,0.8856817483901978,0.8883530497550964,0.8907490372657776,0.8927847743034363,0.8943753838539124,0.8954358100891113,0.8959030508995056,0.8957810997962952,0.8950867056846619,0.8938360214233398,0.8920458555221558,0.8897324204444885,0.8869125843048096,0.8836022615432739,0.8798186779022217,0.8755780458450317,0.8708994388580322,0.8658300638198853,0.8604344129562378,0.8547770380973816,0.8489225506782532,0.8429356813430786,0.8368808627128601,0.830822765827179,0.8248266577720642,0.8189560770988464,0.8132758140563965,0.8078060150146484,0.8024879097938538,0.797254741191864,0.7920402884483337,0.7867773175239563,0.7813995480537415,0.7758405208587647,0.7700331211090088,0.763910710811615,0.7574073076248169,0.7504696249961853,0.7431280612945557,0.7354426980018616,0.7274736166000366,0.7192808389663696,0.7109243869781494,0.7024646401405335,0.693961501121521,0.6854748129844666,0.6770651340484619,0.6687909960746765,0.6606768369674683,0.652710497379303,0.6448774337768555,0.6371630430221558,0.6295530796051025,0.6220331788063049,0.6145885586738586,0.6072053909301758,0.5998690128326416,0.5925646424293518,0.5852826833724976,0.5780261158943176,0.5708014965057373,0.5636153817176819,0.5564737319946289,0.5493831634521484,0.5423499941825867,0.535380482673645,0.528481125831604,0.5216584205627441,0.5149179100990295,0.5082636475563049,0.5016971826553345,0.4952198266983032,0.48883360624313357,0.48253998160362246,0.4763403832912445,0.4702369272708893,0.464231014251709,0.45832398533821108,0.45251786708831789,0.4468151330947876,0.44121992588043215,0.4357370138168335,0.43037089705467226,0.4251258075237274,0.4200066030025482,0.4150177538394928,0.41016361117362978,0.4054489731788635,0.40087810158729555,0.3964548408985138,0.39217787981033327,0.3880436420440674,0.3840486407279968,0.38018956780433657,0.3764629065990448,0.37286511063575747,0.36939287185668948,0.36604273319244387,0.36281105875968935,0.35969433188438418,0.3566794693470001,0.3537425696849823,0.35085931420326235,0.3480050563812256,0.3451553285121918,0.34228578209877016,0.33937183022499087,0.3363890051841736,0.3333128094673157,0.33011892437934878,0.3267935514450073,0.3233630359172821,0.3198624849319458,0.3163272738456726,0.3127925992012024,0.3092935085296631,0.3058655261993408,0.3025436997413635,0.29936325550079348,0.2963595688343048,0.2935660183429718,0.29099249839782717,0.2886320948600769,0.28647714853286745,0.28452029824256899,0.282754123210907,0.281171053647995,0.27976366877555849,0.27852460741996767,0.27744632959365847,0.27652135491371157,0.27574798464775088,0.2751365005970001,0.2746986746788025,0.2744462490081787,0.2743910551071167,0.2745448052883148,0.2749193608760834,0.2755265235900879,0.27637800574302676,0.27748560905456545,0.27885934710502627,0.2804967761039734,0.28238987922668459,0.28453078866004946,0.28691157698631289,0.28952422738075259,0.2923608124256134,0.29541346430778506,0.29867416620254519,0.3021349012851715,0.30578798055648806,0.30962708592414858,0.3136481046676636,0.31784743070602419,0.32222089171409609,0.3267647624015808,0.33147528767585757,0.3363483250141144,0.34138017892837527,0.3465670645236969,0.35190483927726748,0.35738930106163027,0.36301326751708987,0.3687693476676941,0.3746502697467804,0.38064804673194888,0.38675540685653689,0.3929649889469147,0.3992689549922943,0.40565991401672366,0.4121305048465729,0.4186731278896332,0.425282746553421,0.4319562017917633,0.43868985772132876,0.4454806447029114,0.45232540369033816,0.4592205882072449,0.4661629796028137,0.4731495678424835,0.4801766276359558,0.48724111914634707,0.49434125423431399,0.501477837562561,0.5086526870727539,0.5158675312995911,0.5231236815452576,0.5304230451583862,0.5377671718597412,0.5451574921607971,0.5525956153869629,0.5600836873054504,0.5676224231719971,0.5752123594284058,0.5828535556793213,0.5905451774597168,0.5982872843742371,0.6060795783996582,0.6139215230941773,0.6218127608299255,0.629753589630127,0.6377429962158203,0.6457809209823608,0.6538642048835754,0.6619847416877747,0.6701350808143616,0.6783074736595154,0.6864933371543884,0.6946854591369629,0.7028757333755493,0.711056113243103,0.7192189693450928,0.7273564338684082,0.7354654669761658,0.7435669302940369,0.7516868710517883,0.7598521113395691,0.7680894136428833,0.7764251232147217,0.7848861217498779,0.7934989929199219,0.802290141582489,0.8112860918045044,0.8205102682113648,0.8299180865287781,0.839409351348877,0.8488823175430298,0.858234167098999,0.8673630356788635,0.876166582107544,0.8845425844192505,0.8923887610435486,0.8996033072471619,0.9060835242271423,0.9117670655250549,0.9166917204856873,0.9209101796150208,0.9244759678840637,0.9274420142173767,0.9298611283302307,0.9317867755889893,0.9332718253135681,0.9343695640563965,0.9351330399513245,0.9356139302253723,0.9358541369438171,0.9358891248703003,0.9357550144195557,0.9354877471923828,0.9351233243942261,0.9346978068351746,0.9342466592788696,0.933806300163269,0.933412492275238,0.9331010580062866,0.9329029321670532,0.9328421950340271,0.9329416751861572,0.933224618434906,0.9337141513824463,0.9344333410263062,0.935405433177948,0.9366534948348999,0.9382005929946899,0.9400700926780701,0.9422637820243836,0.9446833729743958,0.9471988677978516,0.9496814012527466,0.9520012736320496,0.954029381275177,0.9556360244750977,0.9566919207572937,0.9570678472518921,0.9566343426704407,0.9552675485610962,0.9529545307159424,0.9497842192649841,0.9458496570587158,0.9412439465522766,0.9360601902008057,0.9303908944129944,0.9243292808532715,0.91796875,0.911401629447937,0.9047209024429321,0.8980005979537964,0.8912590146064758,0.884506344795227,0.8777523636817932,0.8710073232650757,0.8642802834510803,0.8575815558433533,0.8509211540222168,0.8443081974983215,0.8377530574798584,0.8312650918960571,0.824846088886261,0.8184950947761536,0.8122110962867737,0.8059922456741333,0.7998374104499817,0.7937455177307129,0.7877148985862732,0.7817443013191223,0.7758328318595886,0.769978404045105,0.7641814351081848,0.7584435939788818,0.752766489982605,0.7471522092819214,0.7416028380393982,0.7361195683479309,0.7307048439979553,0.7253606915473938,0.7200883626937866,0.7148902416229248,0.7097680568695068,0.7047230005264282,0.6997562646865845,0.6948695778846741,0.6900636553764343,0.6853398084640503,0.6806995868682861,0.6761438846588135,0.6716738939285278,0.6672914028167725,0.6629968881607056,0.6587920784950256,0.6546784043312073,0.6506567001342773,0.6467283368110657,0.6428948044776917,0.6391571760177612,0.6355167031288147,0.631974995136261,0.6285326480865479,0.6251916885375977,0.6219531297683716,0.6188185811042786,0.6157896518707275,0.6128684282302856,0.6100561618804932,0.6073546409606934,0.6047658920288086,0.6022912263870239,0.5999323725700378,0.5976911783218384,0.5955680012702942,0.5935478210449219,0.591607391834259,0.5897222757339478,0.5878688097000122,0.5860231518745422,0.5841612219810486,0.5822591185569763,0.5802930593490601,0.5782389044761658,0.5760729908943176,0.5737844705581665,0.5713843107223511,0.5688867568969727,0.5663055181503296,0.5636545419692993,0.5609474778175354,0.5581984519958496,0.5554210543632507,0.5526292324066162,0.5498368740081787,0.5470528602600098,0.5442589521408081,0.541426420211792,0.5385264158248901,0.5355305075645447,0.5324101448059082,0.5291364789009094,0.5256808400154114,0.5220149755477905,0.5181097984313965,0.5139381885528565,0.5095082521438599,0.5048660039901733,0.5000598430633545,0.4951382875442505,0.49014899134635928,0.48514050245285036,0.4801613986492157,0.47525927424430849,0.4704827070236206,0.4658800959587097,0.46148771047592165,0.45730382204055788,0.45331859588623049,0.449522465467453,0.44590505957603457,0.4424566924571991,0.43916767835617068,0.4360279142856598,0.43302759528160097,0.4301570951938629,0.4274068772792816,0.42477595806121828,0.42226895689964297,0.41988998651504519,0.41764363646507265,0.41553452610969546,0.4135668873786926,0.4117451608181,0.4100739359855652,0.40855759382247927,0.40720051527023318,0.4060063064098358,0.404976487159729,0.4041125178337097,0.403415709733963,0.4028875529766083,0.40252944827079775,0.4023427367210388,0.40232881903648379,0.4024890661239624,0.4028250277042389,0.4033370316028595,0.40401965379714968,0.4048649072647095,0.40586504340171816,0.4070121645927429,0.4082982838153839,0.4097156822681427,0.41125643253326418,0.412912517786026,0.4146762788295746,0.4165402352809906,0.41851088404655459,0.42061173915863039,0.42286697030067446,0.4253007471561432,0.42793747782707217,0.4308014214038849,0.43391653895378115,0.4373074769973755,0.4409983456134796,0.4450131356716156,0.4493536651134491,0.4539380669593811,0.45866507291793826,0.4634345471858978,0.468145489692688,0.47269687056541445,0.476988285779953,0.4809187054634094,0.4843873679637909,0.48729369044303896,0.48954254388809206,0.49111998081207278,0.49207040667533877,0.4924388825893402,0.49227118492126467,0.49161264300346377,0.4905087947845459,0.48900511860847475,0.4871470034122467,0.4849799871444702,0.4825495481491089,0.4798918664455414,0.4770236015319824,0.47395944595336916,0.47071343660354617,0.4672998785972595,0.46373334527015688,0.46002790331840517,0.45619797706604006,0.4522581398487091,0.44822219014167788,0.44410592317581179,0.43993180990219118,0.4357254207134247,0.4315126836299896,0.4273194670677185,0.42317110300064089,0.41909363865852358,0.4151129424571991,0.4112544059753418,0.407543808221817,0.4040069878101349,0.4006562829017639,0.39748841524124148,0.3944993019104004,0.3916842043399811,0.3890387713909149,0.3865588903427124,0.38423991203308108,0.3820774257183075,0.38006722927093508,0.3782046437263489,0.3764868378639221,0.3749158978462219,0.3734954297542572,0.3722287714481354,0.37111949920654299,0.3701712191104889,0.36938732862472536,0.36877137422561648,0.368326872587204,0.3680572509765625,0.36796581745147707,0.36805135011672976,0.3683093786239624,0.36873510479927065,0.36932381987571719,0.3700709640979767,0.3709717392921448,0.37202152609825137,0.3732156455516815,0.37454935908317568,0.37601804733276369,0.37762147188186648,0.3793696165084839,0.3812737762928009,0.3833456337451935,0.38559648394584658,0.38803765177726748,0.39068078994750979,0.3935372233390808,0.396618127822876,0.3999355137348175,0.4034899175167084,0.40719980001449587,0.41094496846199038,0.4146047830581665,0.41805821657180788,0.42118504643440249,0.42386433482170107,0.42597541213035586,0.427397757768631,0.42801061272621157,0.4276953935623169,0.42643001675605776,0.4243260622024536,0.42150530219078066,0.4180888831615448,0.4141986668109894,0.40995630621910097,0.4054829776287079,0.40090036392211916,0.3963303565979004,0.3918939232826233,0.3876890540122986,0.383708655834198,0.37991610169410708,0.37627536058425906,0.37275049090385439,0.3693048655986786,0.3659026622772217,0.3625076711177826,0.3590834438800812,0.3555940091609955,0.35200560092926028,0.34832221269607546,0.34458133578300478,0.34082138538360598,0.3370802700519562,0.3333965241909027,0.32980844378471377,0.326354056596756,0.32307174801826479,0.3199999928474426,0.3171766698360443,0.3146257996559143,0.31233522295951846,0.31028658151626589,0.30846211314201357,0.3068438172340393,0.30541351437568667,0.30415332317352297,0.3030453026294708,0.30207130312919619,0.3012133538722992,0.30045562982559206,0.2998003363609314,0.2992592751979828,0.29884421825408938,0.29856690764427187,0.2984392046928406,0.29847297072410586,0.298679918050766,0.2990718185901642,0.29966050386428835,0.30045777559280398,0.30146875977516177,0.3026888966560364,0.30411332845687868,0.3057365417480469,0.30755335092544558,0.30955860018730166,0.3117470145225525,0.3141132891178131,0.3166523575782776,0.3193589448928833,0.3222281038761139,0.32525676488876345,0.32844287157058718,0.33178383111953738,0.3352770507335663,0.3389204442501068,0.342711478471756,0.3466474711894989,0.3507266044616699,0.35494598746299746,0.35930320620536806,0.36379575729370119,0.36842018365859988,0.37317290902137759,0.378051221370697,0.38305169343948367,0.38817062973976138,0.39340534806251528,0.3987523317337036,0.40420809388160708,0.40976980328559878,0.4154340624809265,0.4211975634098053,0.427057683467865,0.43301114439964297,0.4390546679496765,0.4451858103275299,0.4514012038707733,0.45769742131233218,0.46407216787338259,0.47052201628685,0.4770362079143524,0.4835321009159088,0.4898854196071625,0.4959715008735657,0.5016664862632752,0.5068456530570984,0.5113842487335205,0.5151585340499878,0.5180436372756958,0.5199152827262878,0.5206504464149475,0.5202288031578064,0.5187985301017761,0.5165232419967651,0.5135667324066162,0.510093092918396,0.5062656402587891,0.5022482872009277,0.49820512533187868,0.49429938197135928,0.49069520831108096,0.4875304102897644,0.48480430245399477,0.48247089982032778,0.48048412799835207,0.4787975251674652,0.47736501693725588,0.47614043951034548,0.4750775992870331,0.474130243062973,0.4732521176338196,0.4723985195159912,0.47155526280403139,0.47073888778686526,0.46996745467185976,0.4692589044570923,0.46863117814064028,0.46810227632522585,0.4676903188228607,0.467413067817688,0.4672885835170746,0.4673348665237427,0.46756407618522646,0.46797075867652895,0.46854618191719057,0.4692816734313965,0.4701683521270752,0.4711976647377014,0.472360759973526,0.4736487865447998,0.47505301237106326,0.4765649437904358,0.47817686200141909,0.47989422082901,0.4817306101322174,0.4836992621421814,0.4858137369155884,0.4880879819393158,0.49053528904914858,0.49316927790641787,0.4960033595561981,0.499051034450531,0.5023254752159119,0.5058181285858154,0.5094795823097229,0.5132565498352051,0.5170959830284119,0.5209445953369141,0.5247486233711243,0.5284556746482849,0.5320122241973877,0.5353648662567139,0.5384604930877686,0.5412549376487732,0.5437567234039307,0.5459944605827332,0.5479958653450012,0.5497888922691345,0.5514020323753357,0.5528630018234253,0.554199755191803,0.5554409623146057,0.5566141605377197,0.5577475428581238,0.5588653683662415,0.5599880218505859,0.561135470867157,0.5623281002044678,0.5635859966278076,0.5649294257164002,0.5663784742355347,0.5679531693458557,0.5696737766265869,0.5715606212615967,0.5736273527145386,0.5758673548698425,0.578269362449646,0.5808221101760864,0.5835140943527222,0.586334764957428,0.5892727971076965,0.5923166871070862,0.5954554677009583,0.5986779928207398,0.6019717454910278,0.605315625667572,0.6086807250976563,0.6120387315750122,0.6153609156608582,0.6186187267303467,0.6217833161354065,0.6248266100883484,0.6277198791503906,0.6304345726966858,0.632942259311676,0.6352362632751465,0.6373525857925415,0.6393323540687561,0.6412161588668823,0.6430450081825256,0.644859790802002,0.6467013359069824,0.6486104130744934,0.6506277918815613,0.6527947783470154,0.6551464796066284,0.6576847434043884,0.6603971719741821,0.6632716059684753,0.6662953495979309,0.669457197189331,0.6727445125579834,0.6761449575424194,0.679646372795105,0.6832366585731506,0.6869033575057983,0.6906412839889526,0.6944509744644165,0.698333740234375,0.7022911310195923,0.7063245177268982,0.7104348540306091,0.7146243453025818,0.7188940048217773,0.7232451438903809,0.7276792526245117,0.7321974635124207,0.7367988228797913,0.741483747959137,0.7462509870529175,0.7511000037193298,0.7560302019119263,0.7610407471656799,0.766130805015564,0.7713004946708679,0.7765489816665649,0.7818750143051148,0.7872752547264099,0.792743444442749,0.7982730269432068,0.8038592338562012,0.8094956278800964,0.8151760697364807,0.8208945989608765,0.8266451954841614,0.8324213027954102,0.8382182121276856,0.8440365195274353,0.8498923778533936,0.8558036088943481,0.8617886304855347,0.8678649067878723,0.8740516304969788,0.8803662657737732,0.8868270516395569,0.893451988697052,0.9002593159675598,0.9072582721710205,0.9144031405448914,0.9216213822364807,0.9288408756256104,0.9359896779060364,0.9429956674575806,0.9497861266136169,0.9562905430793762,0.9624358415603638,0.9681504964828491,0.9733631014823914,0.9780428409576416,0.9822104573249817,0.9858901500701904,0.9891059398651123,0.9918816089630127,0.9942412972450256,0.9962090253829956,0.9978084564208984,0.9990642666816711,1.0],"radiusSd":[0.0,0.0,0.0,0.0,0.0,0.0,0.0,0.0,0.0,0.0,0.0,0.0,0.0,0.0,0.0,0.0,0.0,0.0,0.0,0.0,0.0,0.0,0.0,0.0,0.0,0.0,0.0,0.0,0.0,0.0,0.0,0.0,0.0,0.0,0.0,0.0,0.0,0.0,0.0,0.0,0.0,0.0,0.0,0.0,0.0,0.0,0.0,0.0,0.0,0.0,0.0,0.0,0.0,0.0,0.0,0.0,0.0,0.0,0.0,0.0,0.0,0.0,0.0,0.0,0.0,0.0,0.0,0.0,0.0,0.0,0.0,0.0,0.0,0.0,0.0,0.0,0.0,0.0,0.0,0.0,0.0,0.0,0.0,0.0,0.0,0.0,0.0,0.0,0.0,0.0,0.0,0.0,0.0,0.0,0.0,0.0,0.0,0.0,0.0,0.0,0.0,0.0,0.0,0.0,0.0,0.0,0.0,0.0,0.0,0.0,0.0,0.0,0.0,0.0,0.0,0.0,0.0,0.0,0.0,0.0,0.0,0.0,0.0,0.0,0.0,0.0,0.0,0.0,0.0,0.0,0.0,0.0,0.0,0.0,0.0,0.0,0.0,0.0,0.0,0.0,0.0,0.0,0.0,0.0,0.0,0.0,0.0,0.0,0.0,0.0,0.0,0.0,0.0,0.0,0.0,0.0,0.0,0.0,0.0,0.0,0.0,0.0,0.0,0.0,0.0,0.0,0.0,0.0,0.0,0.0,0.0,0.0,0.0,0.0,0.0,0.0,0.0,0.0,0.0,0.0,0.0,0.0,0.0,0.0,0.0,0.0,0.0,0.0,0.0,0.0,0.0,0.0,0.0,0.0,0.0,0.0,0.0,0.0,0.0,0.0,0.0,0.0,0.0,0.0,0.0,0.0,0.0,0.0,0.0,0.0,0.0,0.0,0.0,0.0,0.0,0.0,0.0,0.0,0.0,0.0,0.0,0.0,0.0,0.0,0.0,0.0,0.0,0.0,0.0,0.0,0.0,0.0,0.0,0.0,0.0,0.0,0.0,0.0,0.0,0.0,0.0,0.0,0.0,0.0,0.0,0.0,0.0,0.0,0.0,0.0,0.0,0.0,0.0,0.0,0.0,0.0,0.0,0.0,0.0,0.0,0.0,0.0,0.0,0.0,0.0,0.0,0.0,0.0,0.0,0.0,0.0,0.0,0.0,0.0,0.0,0.0,0.0,0.0,0.0,0.0,0.0,0.0,0.0,0.0,0.0,0.0,0.0,0.0,0.0,0.0,0.0,0.0,0.0,0.0,0.0,0.0,0.0,0.0,0.0,0.0,0.0,0.0,0.0,0.0,0.0,0.0,0.0,0.0,0.0,0.0,0.0,0.0,0.0,0.0,0.0,0.0,0.0,0.0,0.0,0.0,0.0,0.0,0.0,0.0,0.0,0.0,0.0,0.0,0.0,0.0,0.0,0.0,0.0,0.0,0.0,0.0,0.0,0.0,0.0,0.0,0.0,0.0,0.0,0.0,0.0,0.0,0.0,0.0,0.0,0.0,0.0,0.0,0.0,0.0,0.0,0.0,0.0,0.0,0.0,0.0,0.0,0.0,0.0,0.0,0.0,0.0,0.0,0.0,0.0,0.0,0.0,0.0,0.0,0.0,0.0,0.0,0.0,0.0,0.0,0.0,0.0,0.0,0.0,0.0,0.0,0.0,0.0,0.0,0.0,0.0,0.0,0.0,0.0,0.0,0.0,0.0,0.0,0.0,0.0,0.0,0.0,0.0,0.0,0.0,0.0,0.0,0.0,0.0,0.0,0.0,0.0,0.0,0.0,0.0,0.0,0.0,0.0,0.0,0.0,0.0,0.0,0.0,0.0,0.0,0.0,0.0,0.0,0.0,0.0,0.0,0.0,0.0,0.0,0.0,0.0,0.0,0.0,0.0,0.0,0.0,0.0,0.0,0.0,0.0,0.0,0.0,0.0,0.0,0.0,0.0,0.0,0.0,0.0,0.0,0.0,0.0,0.0,0.0,0.0,0.0,0.0,0.0,0.0,0.0,0.0,0.0,0.0,0.0,0.0,0.0,0.0,0.0,0.0,0.0,0.0,0.0,0.0,0.0,0.0,0.0,0.0,0.0,0.0,0.0,0.0,0.0,0.0,0.0,0.0,0.0,0.0,0.0,0.0,0.0,0.0,0.0,0.0,0.0,0.0,0.0,0.0,0.0,0.0,0.0,0.0,0.0,0.0,0.0,0.0,0.0,0.0,0.0,0.0,0.0,0.0,0.0,0.0,0.0,0.0,0.0,0.0,0.0,0.0,0.0,0.0,0.0,0.0,0.0,0.0,0.0,0.0,0.0,0.0,0.0,0.0,0.0,0.0,0.0,0.0,0.0,0.0,0.0,0.0,0.0,0.0,0.0,0.0,0.0,0.0,0.0,0.0,0.0,0.0,0.0,0.0,0.0,0.0,0.0,0.0,0.0,0.0,0.0,0.0,0.0,0.0,0.0,0.0,0.0,0.0,0.0,0.0,0.0,0.0,0.0,0.0,0.0,0.0,0.0,0.0,0.0,0.0,0.0,0.0,0.0,0.0,0.0,0.0,0.0,0.0,0.0,0.0,0.0,0.0,0.0,0.0,0.0,0.0,0.0,0.0,0.0,0.0,0.0,0.0,0.0,0.0,0.0,0.0,0.0,0.0,0.0,0.0,0.0,0.0,0.0,0.0,0.0,0.0,0.0,0.0,0.0,0.0,0.0,0.0,0.0,0.0,0.0,0.0,0.0,0.0,0.0,0.0,0.0,0.0,0.0,0.0,0.0,0.0,0.0,0.0,0.0,0.0,0.0,0.0,0.0,0.0,0.0,0.0,0.0,0.0,0.0,0.0,0.0,0.0,0.0,0.0,0.0,0.0,0.0,0.0,0.0,0.0,0.0,0.0,0.0,0.0,0.0,0.0,0.0,0.0,0.0,0.0,0.0,0.0,0.0,0.0,0.0,0.0,0.0,0.0,0.0,0.0,0.0,0.0,0.0,0.0,0.0,0.0,0.0,0.0,0.0,0.0,0.0,0.0,0.0,0.0,0.0,0.0,0.0,0.0,0.0,0.0,0.0,0.0,0.0,0.0,0.0,0.0,0.0,0.0,0.0,0.0,0.0,0.0,0.0,0.0,0.0,0.0,0.0,0.0,0.0,0.0,0.0,0.0,0.0,0.0,0.0,0.0,0.0,0.0,0.0,0.0,0.0,0.0,0.0,0.0,0.0,0.0,0.0,0.0,0.0,0.0,0.0,0.0,0.0,0.0,0.0,0.0,0.0,0.0,0.0,0.0,0.0,0.0,0.0,0.0,0.0,0.0,0.0,0.0,0.0,0.0,0.0,0.0,0.0,0.0,0.0,0.0,0.0,0.0,0.0,0.0,0.0,0.0,0.0,0.0,0.0,0.0,0.0,0.0,0.0,0.0,0.0,0.0,0.0,0.0,0.0,0.0,0.0,0.0,0.0,0.0,0.0,0.0,0.0,0.0,0.0,0.0,0.0,0.0,0.0,0.0,0.0,0.0,0.0,0.0,0.0,0.0,0.0,0.0,0.0,0.0,0.0,0.0,0.0,0.0,0.0,0.0,0.0,0.0,0.0,0.0,0.0,0.0,0.0,0.0,0.0,0.0,0.0,0.0,0.0,0.0,0.0,0.0,0.0,0.0,0.0,0.0,0.0,0.0,0.0,0.0,0.0,0.0,0.0,0.0,0.0,0.0,0.0,0.0,0.0,0.0,0.0,0.0,0.0,0.0,0.0,0.0,0.0,0.0,0.0,0.0,0.0,0.0,0.0,0.0,0.0,0.0,0.0,0.0,0.0,0.0,0.0,0.0,0.0,0.0,0.0,0.0,0.0,0.0,0.0,0.0,0.0,0.0,0.0,0.0,0.0,0.0,0.0,0.0,0.0,0.0,0.0,0.0,0.0,0.0,0.0,0.0,0.0,0.0,0.0,0.0,0.0,0.0,0.0,0.0,0.0,0.0,0.0,0.0,0.0,0.0,0.0,0.0,0.0,0.0,0.0,0.0,0.0,0.0,0.0,0.0,0.0,0.0,0.0,0.0,0.0,0.0,0.0,0.0,0.0,0.0,0.0,0.0,0.0,0.0,0.0,0.0,0.0,0.0,0.0,0.0,0.0,0.0,0.0,0.0,0.0,0.0,0.0,0.0,0.0,0.0,0.0,0.0,0.0,0.0,0.0,0.0,0.0,0.0,0.0,0.0,0.0,0.0,0.0,0.0,0.0,0.0,0.0,0.0,0.0,0.0,0.0,0.0,0.0,0.0,0.0,0.0,0.0,0.0,0.0,0.0,0.0,0.0,0.0,0.0,0.0,0.0,0.0,0.0,0.0,0.0,0.0,0.0,0.0,0.0,0.0,0.0,0.0,0.0,0.0],"plHydrophobicityMin":[-0.25806620717048647,-0.25912827253341677,-0.26027798652648928,-0.2615188658237457,-0.2628440856933594,-0.2642430067062378,-0.26571112871170046,-0.267251193523407,-0.26885345578193667,-0.27051007747650149,-0.27221637964248659,-0.27397429943084719,-0.27577275037765505,-0.2776062786579132,-0.27947089076042178,-0.2813657820224762,-0.28328201174736025,-0.2852153480052948,-0.2871623635292053,-0.28911930322647097,-0.29108113050460818,-0.2930440604686737,-0.295004278421402,-0.2969575524330139,-0.29890117049217226,-0.300832062959671,-0.3027458190917969,-0.30463895201683047,-0.30651038885116579,-0.3083573281764984,-0.31017443537712099,-0.3119601011276245,-0.3137138783931732,-0.31543388962745669,-0.31711241602897646,-0.3187514543533325,-0.3203502595424652,-0.3219069838523865,-0.32341212034225466,-0.324871301651001,-0.32628291845321658,-0.32764407992362978,-0.32894665002822878,-0.33019667863845827,-0.3313925266265869,-0.33252930641174319,-0.3336021602153778,-0.3346157371997833,-0.33556848764419558,-0.33645394444465639,-0.33726954460144045,-0.3380194306373596,-0.33870211243629458,-0.3393079340457916,-0.33983850479125979,-0.34029650688171389,-0.34068042039871218,-0.3409777283668518,-0.3411945700645447,-0.3413316309452057,-0.3413873016834259,-0.3413461148738861,-0.34121912717819216,-0.34100526571273806,-0.340701162815094,-0.34029310941696169,-0.33979296684265139,-0.3391991853713989,-0.3385058045387268,-0.3377036452293396,-0.33680325746536257,-0.335803359746933,-0.33469533920288088,-0.3334754407405853,-0.3321528136730194,-0.33072641491889956,-0.3291845917701721,-0.3275306224822998,-0.3257712721824646,-0.32390618324279787,-0.32192161679267886,-0.3198270797729492,-0.31762737035751345,-0.31532302498817446,-0.3128981590270996,-0.310369074344635,-0.30773836374282839,-0.3050057590007782,-0.3021591603755951,-0.299216091632843,-0.2961784303188324,-0.293044775724411,-0.2898099422454834,-0.2864885926246643,-0.28308355808258059,-0.27959251403808596,-0.27601686120033266,-0.27236810326576235,-0.2686498463153839,-0.2648600935935974,-0.26100480556488039,-0.2570931315422058,-0.25312912464141848,-0.24911203980445863,-0.24505043029785157,-0.240951269865036,-0.23681911826133729,-0.23265527188777924,-0.22846896946430207,-0.22426532208919526,-0.22004936635494233,-0.2158256471157074,-0.2116004377603531,-0.20737890899181367,-0.20316646993160249,-0.19896969199180604,-0.1947919726371765,-0.19063815474510194,-0.18651458621025086,-0.1824280023574829,-0.17837963998317719,-0.1743733286857605,-0.17041771113872529,-0.16651678085327149,-0.16267041862010957,-0.1588817685842514,-0.15516182780265809,-0.15151001513004304,-0.14792566001415254,-0.1444113552570343,-0.14098015427589417,-0.137625589966774,-0.134347602725029,-0.13114778697490693,-0.12804070115089417,-0.12501414120197297,-0.1220686286687851,-0.11920694261789322,-0.11643854528665543,-0.11375168710947037,-0.11114591360092163,-0.10862518846988678,-0.10619312524795532,-0.10383935272693634,-0.10156260430812836,-0.09936752915382385,-0.09725236892700196,-0.09520867466926575,-0.09323447197675705,-0.09133483469486237,-0.08950364589691162,-0.08773452043533325,-0.08602503687143326,-0.08438044786453247,-0.08279173076152802,-0.08125454187393189,-0.07976654171943665,-0.07833272218704224,-0.07694287598133087,-0.07559466361999512,-0.07428690046072006,-0.07302194088697434,-0.07179245352745056,-0.07059679925441742,-0.06943520158529282,-0.06830866634845734,-0.06721241027116776,-0.06614577025175095,-0.06511073559522629,-0.06410764157772064,-0.06313392519950867,-0.062190067023038867,-0.06128007546067238,-0.06040385738015175,-0.05956064537167549,-0.058751851320266727,-0.05798410624265671,-0.05725619196891785,-0.05656871572136879,-0.055923789739608768,-0.05533131957054138,-0.05478725582361221,-0.05429361015558243,-0.0538538321852684,-0.053478505462408069,-0.05316191166639328,-0.0529065802693367,-0.05271785706281662,-0.0526040717959404,-0.05255937576293945,-0.0525859035551548,-0.052691079676151279,-0.05287935584783554,-0.05314510315656662,-0.053489889949560168,-0.05392323434352875,-0.05444437265396118,-0.05504859238862991,-0.055736690759658816,-0.056520044803619388,-0.05739239603281021,-0.058350205421447757,-0.059393446892499927,-0.06053541228175163,-0.06176405027508736,-0.0630774274468422,-0.06447602808475495,-0.06597159802913666,-0.0675497055053711,-0.06920960545539856,-0.07095314562320709,-0.07278670370578766,-0.07469823956489563,-0.0766865462064743,-0.07875510305166245,-0.08090515434741974,-0.08312727510929108,-0.08542010933160782,-0.08778820931911469,-0.09022869914770127,-0.09273473918437958,-0.09530457854270935,-0.09794393181800842,-0.10064670443534851,-0.10340791940689087,-0.10622609406709671,-0.10910765081644058,-0.11204366385936737,-0.1150314137339592,-0.11806954443454743,-0.12116414308547974,-0.12430545687675476,-0.12749183177947999,-0.1307232528924942,-0.13400259613990785,-0.1373223066329956,-0.14068104326725007,-0.14407962560653687,-0.14751820266246797,-0.15099138021469117,-0.15449796617031098,-0.15803924202919007,-0.1616135686635971,-0.1652172952890396,-0.16884896159172059,-0.17251044511795045,-0.17619889974594117,-0.17991164326667787,-0.18364761769771577,-0.18740880489349366,-0.19119130074977876,-0.19499358534812928,-0.19881471991539002,-0.20265623927116395,-0.2065144181251526,-0.2103881537914276,-0.21427683532238007,-0.2181810438632965,-0.2220977544784546,-0.22602605819702149,-0.22996558248996736,-0.23391610383987428,-0.23787525296211244,-0.24184241890907288,-0.24581724405288697,-0.24979853630065919,-0.25378507375717165,-0.2577762007713318,-0.26177114248275759,-0.2657688558101654,-0.2697684168815613,-0.27376896142959597,-0.2777695953845978,-0.28176936507225039,-0.285767525434494,-0.28976330161094668,-0.2937552034854889,-0.29774266481399538,-0.30172497034072878,-0.3057011663913727,-0.3096693158149719,-0.31362926959991457,-0.3175804316997528,-0.32152119278907778,-0.3254491984844208,-0.32936495542526247,-0.33326733112335207,-0.33715420961380007,-0.34102311730384829,-0.34487468004226687,-0.34870752692222597,-0.3525177240371704,-0.35630398988723757,-0.36006635427474978,-0.36380255222320559,-0.3675070106983185,-0.37117958068847659,-0.3748188614845276,-0.37842264771461489,-0.3819817304611206,-0.38549795746803286,-0.38896870613098147,-0.3923899531364441,-0.3957490921020508,-0.39905011653900149,-0.4022885262966156,-0.4054562747478485,-0.4085407853126526,-0.41154521703720095,-0.41446322202682497,-0.4172818064689636,-0.4199889898300171,-0.42258673906326296,-0.42506733536720278,-0.4274100363254547,-0.4296063184738159,-0.4316573739051819,-0.433553546667099,-0.43526434898376467,-0.43679118156433108,-0.43813249468803408,-0.43927931785583498,-0.4401911497116089,-0.4408853054046631,-0.4413587152957916,-0.4416044056415558,-0.4415796995162964,-0.4413200914859772,-0.44082459807395937,-0.4400859773159027,-0.4390852451324463,-0.4378603994846344,-0.4364206790924072,-0.4347655177116394,-0.4329029321670532,-0.4308721423149109,-0.428692102432251,-0.4263746738433838,-0.42394882440567019,-0.42144882678985598,-0.41889965534210207,-0.41632717847824099,-0.4137628674507141,-0.4112318158149719,-0.40875762701034548,-0.40637651085853579,-0.4041024446487427,-0.40195053815841677,-0.3999369740486145,-0.3981019854545593,-0.3964325487613678,-0.39493635296821597,-0.3936241865158081,-0.3925223648548126,-0.3916063904762268,-0.39087584614753725,-0.3903398811817169,-0.3900059759616852,-0.38984888792037966,-0.38986361026763918,-0.3900581896305084,-0.39042603969573977,-0.39094647765159609,-0.3916126489639282,-0.3924325406551361,-0.393391489982605,-0.3944742977619171,-0.39567458629608157,-0.39700067043304446,-0.39843401312828066,-0.39996522665023806,-0.40158888697624209,-0.40331313014030459,-0.40511906147003176,-0.4070015251636505,-0.40895769000053408,-0.4109916687011719,-0.41308915615081789,-0.4152469336986542,-0.41746416687965395,-0.4197416305541992,-0.4220696687698364,-0.4244459271430969,-0.4268711805343628,-0.42934373021125796,-0.4318575859069824,-0.43441078066825869,-0.43700534105300906,-0.43963807821273806,-0.44230490922927859,-0.44500473141670229,-0.44773969054222109,-0.4505062699317932,-0.45330145955085757,-0.45612457394599917,-0.4589783549308777,-0.4618578553199768,-0.46476179361343386,-0.4676896631717682,-0.47064346075057986,-0.4736185669898987,-0.47661423683166506,-0.4796302318572998,-0.4826669991016388,-0.48572099208831789,-0.4887917637825012,-0.4918789267539978,-0.4949818253517151,-0.4980979263782501,-0.5012264251708984,-0.5043668150901794,-0.50751793384552,-0.5106774568557739,-0.5138446688652039,-0.5170184969902039,-0.5201973915100098,-0.5233796238899231,-0.5265637040138245,-0.5297485589981079,-0.5329322814941406,-0.5361133813858032,-0.5392903089523315,-0.542460560798645,-0.5456230044364929,-0.5487762689590454,-0.551918089389801,-0.5550451278686523,-0.5581573247909546,-0.5612524747848511,-0.5643277168273926,-0.5673800706863403,-0.5704092979431152,-0.5734133124351502,-0.576387882232666,-0.579330325126648,-0.5822405815124512,-0.5851168036460877,-0.5879521369934082,-0.5907459259033203,-0.5934985280036926,-0.5962067246437073,-0.5988613367080689,-0.6014649868011475,-0.6040163040161133,-0.6065120100975037,-0.6089399456977844,-0.6113065481185913,-0.6136085391044617,-0.6158412098884583,-0.617993175983429,-0.620070219039917,-0.6220699548721314,-0.62398362159729,-0.6258020997047424,-0.6275314092636108,-0.6291674971580505,-0.6306981444358826,-0.6321180462837219,-0.6334316730499268,-0.6346340775489807,-0.6357082724571228,-0.6366539001464844,-0.6374734044075012,-0.6381617188453674,-0.6386938095092773,-0.63907790184021,-0.6393132209777832,-0.6393940448760986,-0.6392868161201477,-0.6390105485916138,-0.6385601758956909,-0.6379251480102539,-0.6370745301246643,-0.6360296607017517,-0.6347837448120117,-0.6333196759223938,-0.6316157579421997,-0.6296911835670471,-0.6275401711463928,-0.6251386404037476,-0.6224774122238159,-0.6195735931396484,-0.6164233088493347,-0.6129967570304871,-0.609300971031189,-0.6053507328033447,-0.601145327091217,-0.5966521501541138,-0.5918970108032227,-0.5868921875953674,-0.5816430449485779,-0.5761171579360962,-0.5703589916229248,-0.5643800497055054,-0.5581872463226318,-0.5517673492431641,-0.545166552066803,-0.538398802280426,-0.531475305557251,-0.5244063138961792,-0.5172284245491028,-0.509961724281311,-0.5026236772537231,-0.49523746967315676,-0.487831175327301,-0.48042672872543337,-0.47304901480674746,-0.4657230079174042,-0.4584670662879944,-0.4512999951839447,-0.4442569613456726,-0.43734896183013918,-0.43058621883392336,-0.4239835739135742,-0.4175824820995331,-0.41137075424194338,-0.4053548276424408,-0.39954516291618349,-0.3939785659313202,-0.38862645626068118,-0.38349103927612307,-0.378581166267395,-0.37391620874404909,-0.36946526169776919,-0.36522427201271059,-0.3612021207809448,-0.3573998212814331,-0.3537886440753937,-0.3503614664077759,-0.347125768661499,-0.3440678119659424,-0.34116512537002566,-0.3384080231189728,-0.33580175042152407,-0.333324670791626,-0.33096009492874148,-0.3286975622177124,-0.3265388607978821,-0.3244607448577881,-0.3224506974220276,-0.32049915194511416,-0.31860193610191347,-0.31674033403396609,-0.31490474939346316,-0.3130861520767212,-0.3112742304801941,-0.3094582259654999,-0.3076295852661133,-0.30577796697616579,-0.30389195680618288,-0.30196642875671389,-0.2999935746192932,-0.2979605495929718,-0.29585886001586916,-0.2936862111091614,-0.29143595695495608,-0.289091557264328,-0.2866501212120056,-0.2841109037399292,-0.2814684212207794,-0.278700590133667,-0.2758140563964844,-0.2728073000907898,-0.269675612449646,-0.2663918137550354,-0.262973427772522,-0.25941717624664309,-0.255715548992157,-0.2518477439880371,-0.2478320300579071,-0.24366557598114015,-0.23933833837509156,-0.2348385900259018,-0.23018266260623933,-0.22537004947662354,-0.22038759291172028,-0.21523335576057435,-0.20992211997509004,-0.2044551968574524,-0.19881659746170045,-0.19301584362983704,-0.18706506490707398,-0.1809665709733963,-0.17470479011535645,-0.1682988852262497,-0.1617574393749237,-0.1550857424736023,-0.14826974272727967,-0.14133483171463014,-0.13428860902786256,-0.12713633477687837,-0.11987312883138657,-0.11252264678478241,-0.10509353131055832,-0.097590871155262,-0.09002117812633515,-0.08240282535552979,-0.07474491000175476,-0.06705676764249802,-0.05935109406709671,-0.05164053291082382,-0.04393657669425011,-0.036253921687603,-0.028604933992028238,-0.02100018411874771,-0.013451734557747841,-0.005980910267680883,0.001404246548190713,0.008694563060998917,0.015879185870289804,0.022925982251763345,0.02983861044049263,0.036608368158340457,0.04322187975049019,0.049642689526081088,0.05588606745004654,0.06194193661212921,0.067792147397995,0.07340822368860245,0.07880745828151703,0.0839817151427269,0.08890761435031891,0.09356847405433655,0.09798192232847214,0.1021428108215332,0.10602054744958878,0.10961507260799408,0.11294257640838623,0.11599978804588318,0.11875007301568985,0.121212437748909,0.12339858710765839,0.12530814111232758,0.12689965963363648,0.12821021676063538,0.12924686074256898,0.13000993430614472,0.1304602026939392,0.13064561784267426,0.13057009875774384,0.1302291601896286,0.12960317730903626,0.12873244285583497,0.12762290239334107,0.12626680731773377,0.12466178834438324,0.12284018844366074,0.1208096519112587,0.1185605376958847,0.11610446870326996,0.11346627026796341,0.11065433919429779,0.10765945166349411,0.10450279712677002,0.1012021154165268,0.09776674956083298,0.09418966621160507,0.09049603343009949,0.08669885993003845,0.08280765265226364,0.07881885766983032,0.07475753128528595,0.07063327729701996,0.06645362824201584,0.06222455948591232,0.05796261504292488,0.05367621034383774,0.049373943358659747,0.04506560415029526,0.0407613143324852,0.03646878898143768,0.0321984738111496,0.027960155159235,0.023758959025144578,0.019602350890636445,0.015504101291298867,0.01146922167390585,0.007501233369112015,0.0036066025495529176,-0.00019717143732123077,-0.003911615815013647,-0.007533663883805275,-0.011058373376727105,-0.014462660998106003,-0.017757464200258256,-0.020939147099852563,-0.024000486359000207,-0.02692113071680069,-0.029715251177549363,-0.03237916901707649,-0.03490251302719116,-0.03727202117443085,-0.039501041173934939,-0.04158680886030197,-0.04351560026407242,-0.04528217017650604,-0.046898193657398227,-0.048362068831920627,-0.049655843526124957,-0.05078376829624176,-0.051755115389823917,-0.05256889760494232,-0.05320341885089874,-0.053672876209020618,-0.05398328974843025,-0.054134562611579898,-0.054101601243019107,-0.05390838533639908,-0.05355748534202576,-0.053047168999910358,-0.05235712230205536,-0.05151303857564926,-0.05051644146442413,-0.049362726509571078,-0.04804176464676857,-0.046574994921684268,-0.044964950531721118,-0.04320477694272995,-0.041293829679489139,-0.03924944996833801,-0.0370752327144146,-0.034762609750032428,-0.03231960907578468,-0.02975969761610031,-0.027086956426501275,-0.024293068796396257,-0.021392539143562318,-0.01839488558471203,-0.015305452980101109,-0.012117301113903523,-0.00884814653545618,-0.005505328997969627,-0.00209426274523139,0.0013878480531275273,0.004924082197248936,0.00850811880081892,0.012135432101786137,0.015801843255758287,0.019495507702231408,0.023210516199469568,0.026940926909446718,0.030679402872920038,0.03441868722438812,0.03815251961350441,0.04187306389212608,0.045573681592941287,0.049249518662691119,0.05289468914270401,0.05649933964014053,0.06005947291851044,0.06357186287641525,0.06703206151723862,0.07042631506919861,0.07375645637512207,0.07702017575502396,0.0802132785320282,0.083319291472435,0.08634723722934723,0.08929404616355896,0.09215401858091355,0.09491503983736038,0.09758666157722473,0.10016675293445587,0.10264819860458374,0.10502390563488007,0.10730302333831787,0.10948465764522553,0.11155913770198822,0.11352551728487015,0.11539186537265778,0.11715766787528992,0.11881092190742493,0.12035714089870453,0.12180212140083313,0.12314572930335999,0.1243736669421196,0.1254974752664566,0.12652026116847993,0.12744222581386567,0.12824669480323792,0.12895053625106812,0.12955427169799806,0.1300557255744934,0.13044293224811555,0.13073071837425233,0.1309191882610321,0.13100333511829377,0.1309765875339508,0.13085082173347474,0.13062596321105958,0.13029414415359498,0.12985393404960633,0.12931427359580995,0.12867498397827149,0.1279250681400299,0.12706834077835084,0.1261110007762909,0.12505246698856355,0.12387871742248535,0.12259906530380249,0.12121659517288208,0.11973081529140473,0.1181243509054184,0.11641213297843933,0.11459459364414215,0.11266914010047913,0.11062061786651612,0.1084645465016365,0.10620042681694031,0.10382232815027237,0.10132088512182236,0.09870936721563339,0.0959867462515831,0.09314452111721039,0.09017935395240784,0.08710148930549622,0.08391057699918747,0.0805949941277504,0.07715742290019989,0.07360583543777466,0.06994029134511948,0.0661456286907196,0.06223183870315552,0.05820418894290924,0.05406247079372406,0.04978959262371063,0.04540223255753517,0.040902283042669299,0.036289289593696597,0.03154822438955307,0.026697298511862756,0.021737882867455484,0.016667310148477556,0.011476720683276654,0.006183071993291378,0.0007867756066843867,-0.0047163632698357109,-0.010327531024813652,-0.01603412628173828,-0.02183380350470543,-0.027731744572520257,-0.03372431546449661,-0.03980114310979843,-0.0459592342376709,-0.052204642444849017,-0.05852775648236275,-0.06492069363594055,-0.0713810920715332,-0.0779135674238205,-0.0845056101679802,-0.0911518782377243,-0.0978485718369484,-0.10459741204977036,-0.11138737946748734,-0.11821336299180985,-0.12507188320159913,-0.13196031749248506,-0.13886988162994386,-0.1457953006029129,-0.1527337282896042,-0.15967893600463868,-0.16662533581256867,-0.17356805503368379,-0.18050126731395722,-0.18741846084594727,-0.19431722164154054,-0.20119237899780274,-0.20803523063659669,-0.2148423194885254,-0.22161084413528443,-0.22833573818206788,-0.2350064516067505,-0.24162323772907258,-0.2481832653284073,-0.25468242168426516,-0.26110514998435976,-0.26745766401290896,-0.2737378478050232,-0.2799389362335205,-0.2860478460788727,-0.29207247495651247,-0.2980097532272339,-0.3038511276245117,-0.30958816409111025,-0.31522852182388308,-0.32076945900917055,-0.3262001574039459,-0.33151698112487795,-0.33672627806663515,-0.3418268859386444,-0.34680432081222536,-0.35166144371032717,-0.3564034700393677,-0.3610288202762604,-0.36551904678344729,-0.3698856234550476,-0.37413066625595095,-0.3782532811164856,-0.3822314739227295,-0.38608378171920779,-0.3898097276687622,-0.3934062421321869,-0.39685556292533877,-0.400176078081131,-0.4033672511577606,-0.4064216911792755,-0.4093291163444519,-0.4121055603027344,-0.4147500991821289,-0.41725262999534609,-0.41960978507995608,-0.4218340814113617,-0.4239252507686615,-0.4258699119091034,-0.4276721477508545,-0.42934107780456545,-0.43087708950042727,-0.4322628974914551,-0.43351054191589358,-0.43462592363357546,-0.43560948967933657,-0.43644094467163088,-0.43714016675949099,-0.43770939111709597,-0.43814754486083987,-0.4384375214576721,-0.4386006295681,-0.43863779306411745,-0.4385451674461365,-0.4383135437965393,-0.43796074390411379,-0.43748804926872256,-0.43688902258872988,-0.4361623525619507,-0.4353219270706177,-0.43436968326568606,-0.433297723531723,-0.43211114406585696,-0.43082040548324587,-0.42942818999290469,-0.42792510986328127,-0.4263221323490143,-0.42462682723999026,-0.42284199595451357,-0.4209579825401306,-0.41899001598358157,-0.4169427752494812,-0.4148190915584564,-0.4126117527484894,-0.4103361964225769,-0.40799567103385928,-0.4055919051170349,-0.40312308073043826,-0.40060096979141238,-0.39802905917167666,-0.39540839195251467,-0.39274072647094729,-0.39003491401672366,-0.3872942328453064,-0.3845195174217224,-0.38171541690826418,-0.37888777256011965,-0.3760395050048828,-0.3731721043586731,-0.37029075622558596,-0.36739906668663027,-0.3645002245903015,-0.3615971803665161,-0.35869303345680239,-0.3557908236980438,-0.35289323329925539,-0.35000431537628176,-0.3471255898475647,-0.3442594110965729,-0.34140831232070925,-0.3385765254497528,-0.33576399087905886,-0.33297258615493777,-0.3302052617073059,-0.3274659216403961,-0.3247525990009308,-0.32206711173057558,-0.319413423538208,-0.3167927861213684,-0.31420397758483889,-0.3116481304168701,-0.3091295659542084,-0.30664750933647158,-0.30420082807540896,-0.30178990960121157,-0.29942065477371218,-0.29708951711654665,-0.2947953939437866,-0.29253846406936648,-0.2903255522251129,-0.28815019130706789,-0.2860123813152313,-0.28391292691230776,-0.28185591101646426,-0.2798355519771576],"plHydrophobicityMax":[-0.25806620717048647,-0.25912827253341677,-0.26027798652648928,-0.2615188658237457,-0.2628440856933594,-0.2642430067062378,-0.26571112871170046,-0.267251193523407,-0.26885345578193667,-0.27051007747650149,-0.27221637964248659,-0.27397429943084719,-0.27577275037765505,-0.2776062786579132,-0.27947089076042178,-0.2813657820224762,-0.28328201174736025,-0.2852153480052948,-0.2871623635292053,-0.28911930322647097,-0.29108113050460818,-0.2930440604686737,-0.295004278421402,-0.2969575524330139,-0.29890117049217226,-0.300832062959671,-0.3027458190917969,-0.30463895201683047,-0.30651038885116579,-0.3083573281764984,-0.31017443537712099,-0.3119601011276245,-0.3137138783931732,-0.31543388962745669,-0.31711241602897646,-0.3187514543533325,-0.3203502595424652,-0.3219069838523865,-0.32341212034225466,-0.324871301651001,-0.32628291845321658,-0.32764407992362978,-0.32894665002822878,-0.33019667863845827,-0.3313925266265869,-0.33252930641174319,-0.3336021602153778,-0.3346157371997833,-0.33556848764419558,-0.33645394444465639,-0.33726954460144045,-0.3380194306373596,-0.33870211243629458,-0.3393079340457916,-0.33983850479125979,-0.34029650688171389,-0.34068042039871218,-0.3409777283668518,-0.3411945700645447,-0.3413316309452057,-0.3413873016834259,-0.3413461148738861,-0.34121912717819216,-0.34100526571273806,-0.340701162815094,-0.34029310941696169,-0.33979296684265139,-0.3391991853713989,-0.3385058045387268,-0.3377036452293396,-0.33680325746536257,-0.335803359746933,-0.33469533920288088,-0.3334754407405853,-0.3321528136730194,-0.33072641491889956,-0.3291845917701721,-0.3275306224822998,-0.3257712721824646,-0.32390618324279787,-0.32192161679267886,-0.3198270797729492,-0.31762737035751345,-0.31532302498817446,-0.3128981590270996,-0.310369074344635,-0.30773836374282839,-0.3050057590007782,-0.3021591603755951,-0.299216091632843,-0.2961784303188324,-0.293044775724411,-0.2898099422454834,-0.2864885926246643,-0.28308355808258059,-0.27959251403808596,-0.27601686120033266,-0.27236810326576235,-0.2686498463153839,-0.2648600935935974,-0.26100480556488039,-0.2570931315422058,-0.25312912464141848,-0.24911203980445863,-0.24505043029785157,-0.240951269865036,-0.23681911826133729,-0.23265527188777924,-0.22846896946430207,-0.22426532208919526,-0.22004936635494233,-0.2158256471157074,-0.2116004377603531,-0.20737890899181367,-0.20316646993160249,-0.19896969199180604,-0.1947919726371765,-0.19063815474510194,-0.18651458621025086,-0.1824280023574829,-0.17837963998317719,-0.1743733286857605,-0.17041771113872529,-0.16651678085327149,-0.16267041862010957,-0.1588817685842514,-0.15516182780265809,-0.15151001513004304,-0.14792566001415254,-0.1444113552570343,-0.14098015427589417,-0.137625589966774,-0.134347602725029,-0.13114778697490693,-0.12804070115089417,-0.12501414120197297,-0.1220686286687851,-0.11920694261789322,-0.11643854528665543,-0.11375168710947037,-0.11114591360092163,-0.10862518846988678,-0.10619312524795532,-0.10383935272693634,-0.10156260430812836,-0.09936752915382385,-0.09725236892700196,-0.09520867466926575,-0.09323447197675705,-0.09133483469486237,-0.08950364589691162,-0.08773452043533325,-0.08602503687143326,-0.08438044786453247,-0.08279173076152802,-0.08125454187393189,-0.07976654171943665,-0.07833272218704224,-0.07694287598133087,-0.07559466361999512,-0.07428690046072006,-0.07302194088697434,-0.07179245352745056,-0.07059679925441742,-0.06943520158529282,-0.06830866634845734,-0.06721241027116776,-0.06614577025175095,-0.06511073559522629,-0.06410764157772064,-0.06313392519950867,-0.062190067023038867,-0.06128007546067238,-0.06040385738015175,-0.05956064537167549,-0.058751851320266727,-0.05798410624265671,-0.05725619196891785,-0.05656871572136879,-0.055923789739608768,-0.05533131957054138,-0.05478725582361221,-0.05429361015558243,-0.0538538321852684,-0.053478505462408069,-0.05316191166639328,-0.0529065802693367,-0.05271785706281662,-0.0526040717959404,-0.05255937576293945,-0.0525859035551548,-0.052691079676151279,-0.05287935584783554,-0.05314510315656662,-0.053489889949560168,-0.05392323434352875,-0.05444437265396118,-0.05504859238862991,-0.055736690759658816,-0.056520044803619388,-0.05739239603281021,-0.058350205421447757,-0.059393446892499927,-0.06053541228175163,-0.06176405027508736,-0.0630774274468422,-0.06447602808475495,-0.06597159802913666,-0.0675497055053711,-0.06920960545539856,-0.07095314562320709,-0.07278670370578766,-0.07469823956489563,-0.0766865462064743,-0.07875510305166245,-0.08090515434741974,-0.08312727510929108,-0.08542010933160782,-0.08778820931911469,-0.09022869914770127,-0.09273473918437958,-0.09530457854270935,-0.09794393181800842,-0.10064670443534851,-0.10340791940689087,-0.10622609406709671,-0.10910765081644058,-0.11204366385936737,-0.1150314137339592,-0.11806954443454743,-0.12116414308547974,-0.12430545687675476,-0.12749183177947999,-0.1307232528924942,-0.13400259613990785,-0.1373223066329956,-0.14068104326725007,-0.14407962560653687,-0.14751820266246797,-0.15099138021469117,-0.15449796617031098,-0.15803924202919007,-0.1616135686635971,-0.1652172952890396,-0.16884896159172059,-0.17251044511795045,-0.17619889974594117,-0.17991164326667787,-0.18364761769771577,-0.18740880489349366,-0.19119130074977876,-0.19499358534812928,-0.19881471991539002,-0.20265623927116395,-0.2065144181251526,-0.2103881537914276,-0.21427683532238007,-0.2181810438632965,-0.2220977544784546,-0.22602605819702149,-0.22996558248996736,-0.23391610383987428,-0.23787525296211244,-0.24184241890907288,-0.24581724405288697,-0.24979853630065919,-0.25378507375717165,-0.2577762007713318,-0.26177114248275759,-0.2657688558101654,-0.2697684168815613,-0.27376896142959597,-0.2777695953845978,-0.28176936507225039,-0.285767525434494,-0.28976330161094668,-0.2937552034854889,-0.29774266481399538,-0.30172497034072878,-0.3057011663913727,-0.3096693158149719,-0.31362926959991457,-0.3175804316997528,-0.32152119278907778,-0.3254491984844208,-0.32936495542526247,-0.33326733112335207,-0.33715420961380007,-0.34102311730384829,-0.34487468004226687,-0.34870752692222597,-0.3525177240371704,-0.35630398988723757,-0.36006635427474978,-0.36380255222320559,-0.3675070106983185,-0.37117958068847659,-0.3748188614845276,-0.37842264771461489,-0.3819817304611206,-0.38549795746803286,-0.38896870613098147,-0.3923899531364441,-0.3957490921020508,-0.39905011653900149,-0.4022885262966156,-0.4054562747478485,-0.4085407853126526,-0.41154521703720095,-0.41446322202682497,-0.4172818064689636,-0.4199889898300171,-0.42258673906326296,-0.42506733536720278,-0.4274100363254547,-0.4296063184738159,-0.4316573739051819,-0.433553546667099,-0.43526434898376467,-0.43679118156433108,-0.43813249468803408,-0.43927931785583498,-0.4401911497116089,-0.4408853054046631,-0.4413587152957916,-0.4416044056415558,-0.4415796995162964,-0.4413200914859772,-0.44082459807395937,-0.4400859773159027,-0.4390852451324463,-0.4378603994846344,-0.4364206790924072,-0.4347655177116394,-0.4329029321670532,-0.4308721423149109,-0.428692102432251,-0.4263746738433838,-0.42394882440567019,-0.42144882678985598,-0.41889965534210207,-0.41632717847824099,-0.4137628674507141,-0.4112318158149719,-0.40875762701034548,-0.40637651085853579,-0.4041024446487427,-0.40195053815841677,-0.3999369740486145,-0.3981019854545593,-0.3964325487613678,-0.39493635296821597,-0.3936241865158081,-0.3925223648548126,-0.3916063904762268,-0.39087584614753725,-0.3903398811817169,-0.3900059759616852,-0.38984888792037966,-0.38986361026763918,-0.3900581896305084,-0.39042603969573977,-0.39094647765159609,-0.3916126489639282,-0.3924325406551361,-0.393391489982605,-0.3944742977619171,-0.39567458629608157,-0.39700067043304446,-0.39843401312828066,-0.39996522665023806,-0.40158888697624209,-0.40331313014030459,-0.40511906147003176,-0.4070015251636505,-0.40895769000053408,-0.4109916687011719,-0.41308915615081789,-0.4152469336986542,-0.41746416687965395,-0.4197416305541992,-0.4220696687698364,-0.4244459271430969,-0.4268711805343628,-0.42934373021125796,-0.4318575859069824,-0.43441078066825869,-0.43700534105300906,-0.43963807821273806,-0.44230490922927859,-0.44500473141670229,-0.44773969054222109,-0.4505062699317932,-0.45330145955085757,-0.45612457394599917,-0.4589783549308777,-0.4618578553199768,-0.46476179361343386,-0.4676896631717682,-0.47064346075057986,-0.4736185669898987,-0.47661423683166506,-0.4796302318572998,-0.4826669991016388,-0.48572099208831789,-0.4887917637825012,-0.4918789267539978,-0.4949818253517151,-0.4980979263782501,-0.5012264251708984,-0.5043668150901794,-0.50751793384552,-0.5106774568557739,-0.5138446688652039,-0.5170184969902039,-0.5201973915100098,-0.5233796238899231,-0.5265637040138245,-0.5297485589981079,-0.5329322814941406,-0.5361133813858032,-0.5392903089523315,-0.542460560798645,-0.5456230044364929,-0.5487762689590454,-0.551918089389801,-0.5550451278686523,-0.5581573247909546,-0.5612524747848511,-0.5643277168273926,-0.5673800706863403,-0.5704092979431152,-0.5734133124351502,-0.576387882232666,-0.579330325126648,-0.5822405815124512,-0.5851168036460877,-0.5879521369934082,-0.5907459259033203,-0.5934985280036926,-0.5962067246437073,-0.5988613367080689,-0.6014649868011475,-0.6040163040161133,-0.6065120100975037,-0.6089399456977844,-0.6113065481185913,-0.6136085391044617,-0.6158412098884583,-0.617993175983429,-0.620070219039917,-0.6220699548721314,-0.62398362159729,-0.6258020997047424,-0.6275314092636108,-0.6291674971580505,-0.6306981444358826,-0.6321180462837219,-0.6334316730499268,-0.6346340775489807,-0.6357082724571228,-0.6366539001464844,-0.6374734044075012,-0.6381617188453674,-0.6386938095092773,-0.63907790184021,-0.6393132209777832,-0.6393940448760986,-0.6392868161201477,-0.6390105485916138,-0.6385601758956909,-0.6379251480102539,-0.6370745301246643,-0.6360296607017517,-0.6347837448120117,-0.6333196759223938,-0.6316157579421997,-0.6296911835670471,-0.6275401711463928,-0.6251386404037476,-0.6224774122238159,-0.6195735931396484,-0.6164233088493347,-0.6129967570304871,-0.609300971031189,-0.6053507328033447,-0.601145327091217,-0.5966521501541138,-0.5918970108032227,-0.5868921875953674,-0.5816430449485779,-0.5761171579360962,-0.5703589916229248,-0.5643800497055054,-0.5581872463226318,-0.5517673492431641,-0.545166552066803,-0.538398802280426,-0.531475305557251,-0.5244063138961792,-0.5172284245491028,-0.509961724281311,-0.5026236772537231,-0.49523746967315676,-0.487831175327301,-0.48042672872543337,-0.47304901480674746,-0.4657230079174042,-0.4584670662879944,-0.4512999951839447,-0.4442569613456726,-0.43734896183013918,-0.43058621883392336,-0.4239835739135742,-0.4175824820995331,-0.41137075424194338,-0.4053548276424408,-0.39954516291618349,-0.3939785659313202,-0.38862645626068118,-0.38349103927612307,-0.378581166267395,-0.37391620874404909,-0.36946526169776919,-0.36522427201271059,-0.3612021207809448,-0.3573998212814331,-0.3537886440753937,-0.3503614664077759,-0.347125768661499,-0.3440678119659424,-0.34116512537002566,-0.3384080231189728,-0.33580175042152407,-0.333324670791626,-0.33096009492874148,-0.3286975622177124,-0.3265388607978821,-0.3244607448577881,-0.3224506974220276,-0.32049915194511416,-0.31860193610191347,-0.31674033403396609,-0.31490474939346316,-0.3130861520767212,-0.3112742304801941,-0.3094582259654999,-0.3076295852661133,-0.30577796697616579,-0.30389195680618288,-0.30196642875671389,-0.2999935746192932,-0.2979605495929718,-0.29585886001586916,-0.2936862111091614,-0.29143595695495608,-0.289091557264328,-0.2866501212120056,-0.2841109037399292,-0.2814684212207794,-0.278700590133667,-0.2758140563964844,-0.2728073000907898,-0.269675612449646,-0.2663918137550354,-0.262973427772522,-0.25941717624664309,-0.255715548992157,-0.2518477439880371,-0.2478320300579071,-0.24366557598114015,-0.23933833837509156,-0.2348385900259018,-0.23018266260623933,-0.22537004947662354,-0.22038759291172028,-0.21523335576057435,-0.20992211997509004,-0.2044551968574524,-0.19881659746170045,-0.19301584362983704,-0.18706506490707398,-0.1809665709733963,-0.17470479011535645,-0.1682988852262497,-0.1617574393749237,-0.1550857424736023,-0.14826974272727967,-0.14133483171463014,-0.13428860902786256,-0.12713633477687837,-0.11987312883138657,-0.11252264678478241,-0.10509353131055832,-0.097590871155262,-0.09002117812633515,-0.08240282535552979,-0.07474491000175476,-0.06705676764249802,-0.05935109406709671,-0.05164053291082382,-0.04393657669425011,-0.036253921687603,-0.028604933992028238,-0.02100018411874771,-0.013451734557747841,-0.005980910267680883,0.001404246548190713,0.008694563060998917,0.015879185870289804,0.022925982251763345,0.02983861044049263,0.036608368158340457,0.04322187975049019,0.049642689526081088,0.05588606745004654,0.06194193661212921,0.067792147397995,0.07340822368860245,0.07880745828151703,0.0839817151427269,0.08890761435031891,0.09356847405433655,0.09798192232847214,0.1021428108215332,0.10602054744958878,0.10961507260799408,0.11294257640838623,0.11599978804588318,0.11875007301568985,0.121212437748909,0.12339858710765839,0.12530814111232758,0.12689965963363648,0.12821021676063538,0.12924686074256898,0.13000993430614472,0.1304602026939392,0.13064561784267426,0.13057009875774384,0.1302291601896286,0.12960317730903626,0.12873244285583497,0.12762290239334107,0.12626680731773377,0.12466178834438324,0.12284018844366074,0.1208096519112587,0.1185605376958847,0.11610446870326996,0.11346627026796341,0.11065433919429779,0.10765945166349411,0.10450279712677002,0.1012021154165268,0.09776674956083298,0.09418966621160507,0.09049603343009949,0.08669885993003845,0.08280765265226364,0.07881885766983032,0.07475753128528595,0.07063327729701996,0.06645362824201584,0.06222455948591232,0.05796261504292488,0.05367621034383774,0.049373943358659747,0.04506560415029526,0.0407613143324852,0.03646878898143768,0.0321984738111496,0.027960155159235,0.023758959025144578,0.019602350890636445,0.015504101291298867,0.01146922167390585,0.007501233369112015,0.0036066025495529176,-0.00019717143732123077,-0.003911615815013647,-0.007533663883805275,-0.011058373376727105,-0.014462660998106003,-0.017757464200258256,-0.020939147099852563,-0.024000486359000207,-0.02692113071680069,-0.029715251177549363,-0.03237916901707649,-0.03490251302719116,-0.03727202117443085,-0.039501041173934939,-0.04158680886030197,-0.04351560026407242,-0.04528217017650604,-0.046898193657398227,-0.048362068831920627,-0.049655843526124957,-0.05078376829624176,-0.051755115389823917,-0.05256889760494232,-0.05320341885089874,-0.053672876209020618,-0.05398328974843025,-0.054134562611579898,-0.054101601243019107,-0.05390838533639908,-0.05355748534202576,-0.053047168999910358,-0.05235712230205536,-0.05151303857564926,-0.05051644146442413,-0.049362726509571078,-0.04804176464676857,-0.046574994921684268,-0.044964950531721118,-0.04320477694272995,-0.041293829679489139,-0.03924944996833801,-0.0370752327144146,-0.034762609750032428,-0.03231960907578468,-0.02975969761610031,-0.027086956426501275,-0.024293068796396257,-0.021392539143562318,-0.01839488558471203,-0.015305452980101109,-0.012117301113903523,-0.00884814653545618,-0.005505328997969627,-0.00209426274523139,0.0013878480531275273,0.004924082197248936,0.00850811880081892,0.012135432101786137,0.015801843255758287,0.019495507702231408,0.023210516199469568,0.026940926909446718,0.030679402872920038,0.03441868722438812,0.03815251961350441,0.04187306389212608,0.045573681592941287,0.049249518662691119,0.05289468914270401,0.05649933964014053,0.06005947291851044,0.06357186287641525,0.06703206151723862,0.07042631506919861,0.07375645637512207,0.07702017575502396,0.0802132785320282,0.083319291472435,0.08634723722934723,0.08929404616355896,0.09215401858091355,0.09491503983736038,0.09758666157722473,0.10016675293445587,0.10264819860458374,0.10502390563488007,0.10730302333831787,0.10948465764522553,0.11155913770198822,0.11352551728487015,0.11539186537265778,0.11715766787528992,0.11881092190742493,0.12035714089870453,0.12180212140083313,0.12314572930335999,0.1243736669421196,0.1254974752664566,0.12652026116847993,0.12744222581386567,0.12824669480323792,0.12895053625106812,0.12955427169799806,0.1300557255744934,0.13044293224811555,0.13073071837425233,0.1309191882610321,0.13100333511829377,0.1309765875339508,0.13085082173347474,0.13062596321105958,0.13029414415359498,0.12985393404960633,0.12931427359580995,0.12867498397827149,0.1279250681400299,0.12706834077835084,0.1261110007762909,0.12505246698856355,0.12387871742248535,0.12259906530380249,0.12121659517288208,0.11973081529140473,0.1181243509054184,0.11641213297843933,0.11459459364414215,0.11266914010047913,0.11062061786651612,0.1084645465016365,0.10620042681694031,0.10382232815027237,0.10132088512182236,0.09870936721563339,0.0959867462515831,0.09314452111721039,0.09017935395240784,0.08710148930549622,0.08391057699918747,0.0805949941277504,0.07715742290019989,0.07360583543777466,0.06994029134511948,0.0661456286907196,0.06223183870315552,0.05820418894290924,0.05406247079372406,0.04978959262371063,0.04540223255753517,0.040902283042669299,0.036289289593696597,0.03154822438955307,0.026697298511862756,0.021737882867455484,0.016667310148477556,0.011476720683276654,0.006183071993291378,0.0007867756066843867,-0.0047163632698357109,-0.010327531024813652,-0.01603412628173828,-0.02183380350470543,-0.027731744572520257,-0.03372431546449661,-0.03980114310979843,-0.0459592342376709,-0.052204642444849017,-0.05852775648236275,-0.06492069363594055,-0.0713810920715332,-0.0779135674238205,-0.0845056101679802,-0.0911518782377243,-0.0978485718369484,-0.10459741204977036,-0.11138737946748734,-0.11821336299180985,-0.12507188320159913,-0.13196031749248506,-0.13886988162994386,-0.1457953006029129,-0.1527337282896042,-0.15967893600463868,-0.16662533581256867,-0.17356805503368379,-0.18050126731395722,-0.18741846084594727,-0.19431722164154054,-0.20119237899780274,-0.20803523063659669,-0.2148423194885254,-0.22161084413528443,-0.22833573818206788,-0.2350064516067505,-0.24162323772907258,-0.2481832653284073,-0.25468242168426516,-0.26110514998435976,-0.26745766401290896,-0.2737378478050232,-0.2799389362335205,-0.2860478460788727,-0.29207247495651247,-0.2980097532272339,-0.3038511276245117,-0.30958816409111025,-0.31522852182388308,-0.32076945900917055,-0.3262001574039459,-0.33151698112487795,-0.33672627806663515,-0.3418268859386444,-0.34680432081222536,-0.35166144371032717,-0.3564034700393677,-0.3610288202762604,-0.36551904678344729,-0.3698856234550476,-0.37413066625595095,-0.3782532811164856,-0.3822314739227295,-0.38608378171920779,-0.3898097276687622,-0.3934062421321869,-0.39685556292533877,-0.400176078081131,-0.4033672511577606,-0.4064216911792755,-0.4093291163444519,-0.4121055603027344,-0.4147500991821289,-0.41725262999534609,-0.41960978507995608,-0.4218340814113617,-0.4239252507686615,-0.4258699119091034,-0.4276721477508545,-0.42934107780456545,-0.43087708950042727,-0.4322628974914551,-0.43351054191589358,-0.43462592363357546,-0.43560948967933657,-0.43644094467163088,-0.43714016675949099,-0.43770939111709597,-0.43814754486083987,-0.4384375214576721,-0.4386006295681,-0.43863779306411745,-0.4385451674461365,-0.4383135437965393,-0.43796074390411379,-0.43748804926872256,-0.43688902258872988,-0.4361623525619507,-0.4353219270706177,-0.43436968326568606,-0.433297723531723,-0.43211114406585696,-0.43082040548324587,-0.42942818999290469,-0.42792510986328127,-0.4263221323490143,-0.42462682723999026,-0.42284199595451357,-0.4209579825401306,-0.41899001598358157,-0.4169427752494812,-0.4148190915584564,-0.4126117527484894,-0.4103361964225769,-0.40799567103385928,-0.4055919051170349,-0.40312308073043826,-0.40060096979141238,-0.39802905917167666,-0.39540839195251467,-0.39274072647094729,-0.39003491401672366,-0.3872942328453064,-0.3845195174217224,-0.38171541690826418,-0.37888777256011965,-0.3760395050048828,-0.3731721043586731,-0.37029075622558596,-0.36739906668663027,-0.3645002245903015,-0.3615971803665161,-0.35869303345680239,-0.3557908236980438,-0.35289323329925539,-0.35000431537628176,-0.3471255898475647,-0.3442594110965729,-0.34140831232070925,-0.3385765254497528,-0.33576399087905886,-0.33297258615493777,-0.3302052617073059,-0.3274659216403961,-0.3247525990009308,-0.32206711173057558,-0.319413423538208,-0.3167927861213684,-0.31420397758483889,-0.3116481304168701,-0.3091295659542084,-0.30664750933647158,-0.30420082807540896,-0.30178990960121157,-0.29942065477371218,-0.29708951711654665,-0.2947953939437866,-0.29253846406936648,-0.2903255522251129,-0.28815019130706789,-0.2860123813152313,-0.28391292691230776,-0.28185591101646426,-0.2798355519771576],"plHydrophobicityMean":[-0.25806620717048647,-0.25912827253341677,-0.26027798652648928,-0.2615188658237457,-0.2628440856933594,-0.2642430067062378,-0.26571112871170046,-0.267251193523407,-0.26885345578193667,-0.27051007747650149,-0.27221637964248659,-0.27397429943084719,-0.27577275037765505,-0.2776062786579132,-0.27947089076042178,-0.2813657820224762,-0.28328201174736025,-0.2852153480052948,-0.2871623635292053,-0.28911930322647097,-0.29108113050460818,-0.2930440604686737,-0.295004278421402,-0.2969575524330139,-0.29890117049217226,-0.300832062959671,-0.3027458190917969,-0.30463895201683047,-0.30651038885116579,-0.3083573281764984,-0.31017443537712099,-0.3119601011276245,-0.3137138783931732,-0.31543388962745669,-0.31711241602897646,-0.3187514543533325,-0.3203502595424652,-0.3219069838523865,-0.32341212034225466,-0.324871301651001,-0.32628291845321658,-0.32764407992362978,-0.32894665002822878,-0.33019667863845827,-0.3313925266265869,-0.33252930641174319,-0.3336021602153778,-0.3346157371997833,-0.33556848764419558,-0.33645394444465639,-0.33726954460144045,-0.3380194306373596,-0.33870211243629458,-0.3393079340457916,-0.33983850479125979,-0.34029650688171389,-0.34068042039871218,-0.3409777283668518,-0.3411945700645447,-0.3413316309452057,-0.3413873016834259,-0.3413461148738861,-0.34121912717819216,-0.34100526571273806,-0.340701162815094,-0.34029310941696169,-0.33979296684265139,-0.3391991853713989,-0.3385058045387268,-0.3377036452293396,-0.33680325746536257,-0.335803359746933,-0.33469533920288088,-0.3334754407405853,-0.3321528136730194,-0.33072641491889956,-0.3291845917701721,-0.3275306224822998,-0.3257712721824646,-0.32390618324279787,-0.32192161679267886,-0.3198270797729492,-0.31762737035751345,-0.31532302498817446,-0.3128981590270996,-0.310369074344635,-0.30773836374282839,-0.3050057590007782,-0.3021591603755951,-0.299216091632843,-0.2961784303188324,-0.293044775724411,-0.2898099422454834,-0.2864885926246643,-0.28308355808258059,-0.27959251403808596,-0.27601686120033266,-0.27236810326576235,-0.2686498463153839,-0.2648600935935974,-0.26100480556488039,-0.2570931315422058,-0.25312912464141848,-0.24911203980445863,-0.24505043029785157,-0.240951269865036,-0.23681911826133729,-0.23265527188777924,-0.22846896946430207,-0.22426532208919526,-0.22004936635494233,-0.2158256471157074,-0.2116004377603531,-0.20737890899181367,-0.20316646993160249,-0.19896969199180604,-0.1947919726371765,-0.19063815474510194,-0.18651458621025086,-0.1824280023574829,-0.17837963998317719,-0.1743733286857605,-0.17041771113872529,-0.16651678085327149,-0.16267041862010957,-0.1588817685842514,-0.15516182780265809,-0.15151001513004304,-0.14792566001415254,-0.1444113552570343,-0.14098015427589417,-0.137625589966774,-0.134347602725029,-0.13114778697490693,-0.12804070115089417,-0.12501414120197297,-0.1220686286687851,-0.11920694261789322,-0.11643854528665543,-0.11375168710947037,-0.11114591360092163,-0.10862518846988678,-0.10619312524795532,-0.10383935272693634,-0.10156260430812836,-0.09936752915382385,-0.09725236892700196,-0.09520867466926575,-0.09323447197675705,-0.09133483469486237,-0.08950364589691162,-0.08773452043533325,-0.08602503687143326,-0.08438044786453247,-0.08279173076152802,-0.08125454187393189,-0.07976654171943665,-0.07833272218704224,-0.07694287598133087,-0.07559466361999512,-0.07428690046072006,-0.07302194088697434,-0.07179245352745056,-0.07059679925441742,-0.06943520158529282,-0.06830866634845734,-0.06721241027116776,-0.06614577025175095,-0.06511073559522629,-0.06410764157772064,-0.06313392519950867,-0.062190067023038867,-0.06128007546067238,-0.06040385738015175,-0.05956064537167549,-0.058751851320266727,-0.05798410624265671,-0.05725619196891785,-0.05656871572136879,-0.055923789739608768,-0.05533131957054138,-0.05478725582361221,-0.05429361015558243,-0.0538538321852684,-0.053478505462408069,-0.05316191166639328,-0.0529065802693367,-0.05271785706281662,-0.0526040717959404,-0.05255937576293945,-0.0525859035551548,-0.052691079676151279,-0.05287935584783554,-0.05314510315656662,-0.053489889949560168,-0.05392323434352875,-0.05444437265396118,-0.05504859238862991,-0.055736690759658816,-0.056520044803619388,-0.05739239603281021,-0.058350205421447757,-0.059393446892499927,-0.06053541228175163,-0.06176405027508736,-0.0630774274468422,-0.06447602808475495,-0.06597159802913666,-0.0675497055053711,-0.06920960545539856,-0.07095314562320709,-0.07278670370578766,-0.07469823956489563,-0.0766865462064743,-0.07875510305166245,-0.08090515434741974,-0.08312727510929108,-0.08542010933160782,-0.08778820931911469,-0.09022869914770127,-0.09273473918437958,-0.09530457854270935,-0.09794393181800842,-0.10064670443534851,-0.10340791940689087,-0.10622609406709671,-0.10910765081644058,-0.11204366385936737,-0.1150314137339592,-0.11806954443454743,-0.12116414308547974,-0.12430545687675476,-0.12749183177947999,-0.1307232528924942,-0.13400259613990785,-0.1373223066329956,-0.14068104326725007,-0.14407962560653687,-0.14751820266246797,-0.15099138021469117,-0.15449796617031098,-0.15803924202919007,-0.1616135686635971,-0.1652172952890396,-0.16884896159172059,-0.17251044511795045,-0.17619889974594117,-0.17991164326667787,-0.18364761769771577,-0.18740880489349366,-0.19119130074977876,-0.19499358534812928,-0.19881471991539002,-0.20265623927116395,-0.2065144181251526,-0.2103881537914276,-0.21427683532238007,-0.2181810438632965,-0.2220977544784546,-0.22602605819702149,-0.22996558248996736,-0.23391610383987428,-0.23787525296211244,-0.24184241890907288,-0.24581724405288697,-0.24979853630065919,-0.25378507375717165,-0.2577762007713318,-0.26177114248275759,-0.2657688558101654,-0.2697684168815613,-0.27376896142959597,-0.2777695953845978,-0.28176936507225039,-0.285767525434494,-0.28976330161094668,-0.2937552034854889,-0.29774266481399538,-0.30172497034072878,-0.3057011663913727,-0.3096693158149719,-0.31362926959991457,-0.3175804316997528,-0.32152119278907778,-0.3254491984844208,-0.32936495542526247,-0.33326733112335207,-0.33715420961380007,-0.34102311730384829,-0.34487468004226687,-0.34870752692222597,-0.3525177240371704,-0.35630398988723757,-0.36006635427474978,-0.36380255222320559,-0.3675070106983185,-0.37117958068847659,-0.3748188614845276,-0.37842264771461489,-0.3819817304611206,-0.38549795746803286,-0.38896870613098147,-0.3923899531364441,-0.3957490921020508,-0.39905011653900149,-0.4022885262966156,-0.4054562747478485,-0.4085407853126526,-0.41154521703720095,-0.41446322202682497,-0.4172818064689636,-0.4199889898300171,-0.42258673906326296,-0.42506733536720278,-0.4274100363254547,-0.4296063184738159,-0.4316573739051819,-0.433553546667099,-0.43526434898376467,-0.43679118156433108,-0.43813249468803408,-0.43927931785583498,-0.4401911497116089,-0.4408853054046631,-0.4413587152957916,-0.4416044056415558,-0.4415796995162964,-0.4413200914859772,-0.44082459807395937,-0.4400859773159027,-0.4390852451324463,-0.4378603994846344,-0.4364206790924072,-0.4347655177116394,-0.4329029321670532,-0.4308721423149109,-0.428692102432251,-0.4263746738433838,-0.42394882440567019,-0.42144882678985598,-0.41889965534210207,-0.41632717847824099,-0.4137628674507141,-0.4112318158149719,-0.40875762701034548,-0.40637651085853579,-0.4041024446487427,-0.40195053815841677,-0.3999369740486145,-0.3981019854545593,-0.3964325487613678,-0.39493635296821597,-0.3936241865158081,-0.3925223648548126,-0.3916063904762268,-0.39087584614753725,-0.3903398811817169,-0.3900059759616852,-0.38984888792037966,-0.38986361026763918,-0.3900581896305084,-0.39042603969573977,-0.39094647765159609,-0.3916126489639282,-0.3924325406551361,-0.393391489982605,-0.3944742977619171,-0.39567458629608157,-0.39700067043304446,-0.39843401312828066,-0.39996522665023806,-0.40158888697624209,-0.40331313014030459,-0.40511906147003176,-0.4070015251636505,-0.40895769000053408,-0.4109916687011719,-0.41308915615081789,-0.4152469336986542,-0.41746416687965395,-0.4197416305541992,-0.4220696687698364,-0.4244459271430969,-0.4268711805343628,-0.42934373021125796,-0.4318575859069824,-0.43441078066825869,-0.43700534105300906,-0.43963807821273806,-0.44230490922927859,-0.44500473141670229,-0.44773969054222109,-0.4505062699317932,-0.45330145955085757,-0.45612457394599917,-0.4589783549308777,-0.4618578553199768,-0.46476179361343386,-0.4676896631717682,-0.47064346075057986,-0.4736185669898987,-0.47661423683166506,-0.4796302318572998,-0.4826669991016388,-0.48572099208831789,-0.4887917637825012,-0.4918789267539978,-0.4949818253517151,-0.4980979263782501,-0.5012264251708984,-0.5043668150901794,-0.50751793384552,-0.5106774568557739,-0.5138446688652039,-0.5170184969902039,-0.5201973915100098,-0.5233796238899231,-0.5265637040138245,-0.5297485589981079,-0.5329322814941406,-0.5361133813858032,-0.5392903089523315,-0.542460560798645,-0.5456230044364929,-0.5487762689590454,-0.551918089389801,-0.5550451278686523,-0.5581573247909546,-0.5612524747848511,-0.5643277168273926,-0.5673800706863403,-0.5704092979431152,-0.5734133124351502,-0.576387882232666,-0.579330325126648,-0.5822405815124512,-0.5851168036460877,-0.5879521369934082,-0.5907459259033203,-0.5934985280036926,-0.5962067246437073,-0.5988613367080689,-0.6014649868011475,-0.6040163040161133,-0.6065120100975037,-0.6089399456977844,-0.6113065481185913,-0.6136085391044617,-0.6158412098884583,-0.617993175983429,-0.620070219039917,-0.6220699548721314,-0.62398362159729,-0.6258020997047424,-0.6275314092636108,-0.6291674971580505,-0.6306981444358826,-0.6321180462837219,-0.6334316730499268,-0.6346340775489807,-0.6357082724571228,-0.6366539001464844,-0.6374734044075012,-0.6381617188453674,-0.6386938095092773,-0.63907790184021,-0.6393132209777832,-0.6393940448760986,-0.6392868161201477,-0.6390105485916138,-0.6385601758956909,-0.6379251480102539,-0.6370745301246643,-0.6360296607017517,-0.6347837448120117,-0.6333196759223938,-0.6316157579421997,-0.6296911835670471,-0.6275401711463928,-0.6251386404037476,-0.6224774122238159,-0.6195735931396484,-0.6164233088493347,-0.6129967570304871,-0.609300971031189,-0.6053507328033447,-0.601145327091217,-0.5966521501541138,-0.5918970108032227,-0.5868921875953674,-0.5816430449485779,-0.5761171579360962,-0.5703589916229248,-0.5643800497055054,-0.5581872463226318,-0.5517673492431641,-0.545166552066803,-0.538398802280426,-0.531475305557251,-0.5244063138961792,-0.5172284245491028,-0.509961724281311,-0.5026236772537231,-0.49523746967315676,-0.487831175327301,-0.48042672872543337,-0.47304901480674746,-0.4657230079174042,-0.4584670662879944,-0.4512999951839447,-0.4442569613456726,-0.43734896183013918,-0.43058621883392336,-0.4239835739135742,-0.4175824820995331,-0.41137075424194338,-0.4053548276424408,-0.39954516291618349,-0.3939785659313202,-0.38862645626068118,-0.38349103927612307,-0.378581166267395,-0.37391620874404909,-0.36946526169776919,-0.36522427201271059,-0.3612021207809448,-0.3573998212814331,-0.3537886440753937,-0.3503614664077759,-0.347125768661499,-0.3440678119659424,-0.34116512537002566,-0.3384080231189728,-0.33580175042152407,-0.333324670791626,-0.33096009492874148,-0.3286975622177124,-0.3265388607978821,-0.3244607448577881,-0.3224506974220276,-0.32049915194511416,-0.31860193610191347,-0.31674033403396609,-0.31490474939346316,-0.3130861520767212,-0.3112742304801941,-0.3094582259654999,-0.3076295852661133,-0.30577796697616579,-0.30389195680618288,-0.30196642875671389,-0.2999935746192932,-0.2979605495929718,-0.29585886001586916,-0.2936862111091614,-0.29143595695495608,-0.289091557264328,-0.2866501212120056,-0.2841109037399292,-0.2814684212207794,-0.278700590133667,-0.2758140563964844,-0.2728073000907898,-0.269675612449646,-0.2663918137550354,-0.262973427772522,-0.25941717624664309,-0.255715548992157,-0.2518477439880371,-0.2478320300579071,-0.24366557598114015,-0.23933833837509156,-0.2348385900259018,-0.23018266260623933,-0.22537004947662354,-0.22038759291172028,-0.21523335576057435,-0.20992211997509004,-0.2044551968574524,-0.19881659746170045,-0.19301584362983704,-0.18706506490707398,-0.1809665709733963,-0.17470479011535645,-0.1682988852262497,-0.1617574393749237,-0.1550857424736023,-0.14826974272727967,-0.14133483171463014,-0.13428860902786256,-0.12713633477687837,-0.11987312883138657,-0.11252264678478241,-0.10509353131055832,-0.097590871155262,-0.09002117812633515,-0.08240282535552979,-0.07474491000175476,-0.06705676764249802,-0.05935109406709671,-0.05164053291082382,-0.04393657669425011,-0.036253921687603,-0.028604933992028238,-0.02100018411874771,-0.013451734557747841,-0.005980910267680883,0.001404246548190713,0.008694563060998917,0.015879185870289804,0.022925982251763345,0.02983861044049263,0.036608368158340457,0.04322187975049019,0.049642689526081088,0.05588606745004654,0.06194193661212921,0.067792147397995,0.07340822368860245,0.07880745828151703,0.0839817151427269,0.08890761435031891,0.09356847405433655,0.09798192232847214,0.1021428108215332,0.10602054744958878,0.10961507260799408,0.11294257640838623,0.11599978804588318,0.11875007301568985,0.121212437748909,0.12339858710765839,0.12530814111232758,0.12689965963363648,0.12821021676063538,0.12924686074256898,0.13000993430614472,0.1304602026939392,0.13064561784267426,0.13057009875774384,0.1302291601896286,0.12960317730903626,0.12873244285583497,0.12762290239334107,0.12626680731773377,0.12466178834438324,0.12284018844366074,0.1208096519112587,0.1185605376958847,0.11610446870326996,0.11346627026796341,0.11065433919429779,0.10765945166349411,0.10450279712677002,0.1012021154165268,0.09776674956083298,0.09418966621160507,0.09049603343009949,0.08669885993003845,0.08280765265226364,0.07881885766983032,0.07475753128528595,0.07063327729701996,0.06645362824201584,0.06222455948591232,0.05796261504292488,0.05367621034383774,0.049373943358659747,0.04506560415029526,0.0407613143324852,0.03646878898143768,0.0321984738111496,0.027960155159235,0.023758959025144578,0.019602350890636445,0.015504101291298867,0.01146922167390585,0.007501233369112015,0.0036066025495529176,-0.00019717143732123077,-0.003911615815013647,-0.007533663883805275,-0.011058373376727105,-0.014462660998106003,-0.017757464200258256,-0.020939147099852563,-0.024000486359000207,-0.02692113071680069,-0.029715251177549363,-0.03237916901707649,-0.03490251302719116,-0.03727202117443085,-0.039501041173934939,-0.04158680886030197,-0.04351560026407242,-0.04528217017650604,-0.046898193657398227,-0.048362068831920627,-0.049655843526124957,-0.05078376829624176,-0.051755115389823917,-0.05256889760494232,-0.05320341885089874,-0.053672876209020618,-0.05398328974843025,-0.054134562611579898,-0.054101601243019107,-0.05390838533639908,-0.05355748534202576,-0.053047168999910358,-0.05235712230205536,-0.05151303857564926,-0.05051644146442413,-0.049362726509571078,-0.04804176464676857,-0.046574994921684268,-0.044964950531721118,-0.04320477694272995,-0.041293829679489139,-0.03924944996833801,-0.0370752327144146,-0.034762609750032428,-0.03231960907578468,-0.02975969761610031,-0.027086956426501275,-0.024293068796396257,-0.021392539143562318,-0.01839488558471203,-0.015305452980101109,-0.012117301113903523,-0.00884814653545618,-0.005505328997969627,-0.00209426274523139,0.0013878480531275273,0.004924082197248936,0.00850811880081892,0.012135432101786137,0.015801843255758287,0.019495507702231408,0.023210516199469568,0.026940926909446718,0.030679402872920038,0.03441868722438812,0.03815251961350441,0.04187306389212608,0.045573681592941287,0.049249518662691119,0.05289468914270401,0.05649933964014053,0.06005947291851044,0.06357186287641525,0.06703206151723862,0.07042631506919861,0.07375645637512207,0.07702017575502396,0.0802132785320282,0.083319291472435,0.08634723722934723,0.08929404616355896,0.09215401858091355,0.09491503983736038,0.09758666157722473,0.10016675293445587,0.10264819860458374,0.10502390563488007,0.10730302333831787,0.10948465764522553,0.11155913770198822,0.11352551728487015,0.11539186537265778,0.11715766787528992,0.11881092190742493,0.12035714089870453,0.12180212140083313,0.12314572930335999,0.1243736669421196,0.1254974752664566,0.12652026116847993,0.12744222581386567,0.12824669480323792,0.12895053625106812,0.12955427169799806,0.1300557255744934,0.13044293224811555,0.13073071837425233,0.1309191882610321,0.13100333511829377,0.1309765875339508,0.13085082173347474,0.13062596321105958,0.13029414415359498,0.12985393404960633,0.12931427359580995,0.12867498397827149,0.1279250681400299,0.12706834077835084,0.1261110007762909,0.12505246698856355,0.12387871742248535,0.12259906530380249,0.12121659517288208,0.11973081529140473,0.1181243509054184,0.11641213297843933,0.11459459364414215,0.11266914010047913,0.11062061786651612,0.1084645465016365,0.10620042681694031,0.10382232815027237,0.10132088512182236,0.09870936721563339,0.0959867462515831,0.09314452111721039,0.09017935395240784,0.08710148930549622,0.08391057699918747,0.0805949941277504,0.07715742290019989,0.07360583543777466,0.06994029134511948,0.0661456286907196,0.06223183870315552,0.05820418894290924,0.05406247079372406,0.04978959262371063,0.04540223255753517,0.040902283042669299,0.036289289593696597,0.03154822438955307,0.026697298511862756,0.021737882867455484,0.016667310148477556,0.011476720683276654,0.006183071993291378,0.0007867756066843867,-0.0047163632698357109,-0.010327531024813652,-0.01603412628173828,-0.02183380350470543,-0.027731744572520257,-0.03372431546449661,-0.03980114310979843,-0.0459592342376709,-0.052204642444849017,-0.05852775648236275,-0.06492069363594055,-0.0713810920715332,-0.0779135674238205,-0.0845056101679802,-0.0911518782377243,-0.0978485718369484,-0.10459741204977036,-0.11138737946748734,-0.11821336299180985,-0.12507188320159913,-0.13196031749248506,-0.13886988162994386,-0.1457953006029129,-0.1527337282896042,-0.15967893600463868,-0.16662533581256867,-0.17356805503368379,-0.18050126731395722,-0.18741846084594727,-0.19431722164154054,-0.20119237899780274,-0.20803523063659669,-0.2148423194885254,-0.22161084413528443,-0.22833573818206788,-0.2350064516067505,-0.24162323772907258,-0.2481832653284073,-0.25468242168426516,-0.26110514998435976,-0.26745766401290896,-0.2737378478050232,-0.2799389362335205,-0.2860478460788727,-0.29207247495651247,-0.2980097532272339,-0.3038511276245117,-0.30958816409111025,-0.31522852182388308,-0.32076945900917055,-0.3262001574039459,-0.33151698112487795,-0.33672627806663515,-0.3418268859386444,-0.34680432081222536,-0.35166144371032717,-0.3564034700393677,-0.3610288202762604,-0.36551904678344729,-0.3698856234550476,-0.37413066625595095,-0.3782532811164856,-0.3822314739227295,-0.38608378171920779,-0.3898097276687622,-0.3934062421321869,-0.39685556292533877,-0.400176078081131,-0.4033672511577606,-0.4064216911792755,-0.4093291163444519,-0.4121055603027344,-0.4147500991821289,-0.41725262999534609,-0.41960978507995608,-0.4218340814113617,-0.4239252507686615,-0.4258699119091034,-0.4276721477508545,-0.42934107780456545,-0.43087708950042727,-0.4322628974914551,-0.43351054191589358,-0.43462592363357546,-0.43560948967933657,-0.43644094467163088,-0.43714016675949099,-0.43770939111709597,-0.43814754486083987,-0.4384375214576721,-0.4386006295681,-0.43863779306411745,-0.4385451674461365,-0.4383135437965393,-0.43796074390411379,-0.43748804926872256,-0.43688902258872988,-0.4361623525619507,-0.4353219270706177,-0.43436968326568606,-0.433297723531723,-0.43211114406585696,-0.43082040548324587,-0.42942818999290469,-0.42792510986328127,-0.4263221323490143,-0.42462682723999026,-0.42284199595451357,-0.4209579825401306,-0.41899001598358157,-0.4169427752494812,-0.4148190915584564,-0.4126117527484894,-0.4103361964225769,-0.40799567103385928,-0.4055919051170349,-0.40312308073043826,-0.40060096979141238,-0.39802905917167666,-0.39540839195251467,-0.39274072647094729,-0.39003491401672366,-0.3872942328453064,-0.3845195174217224,-0.38171541690826418,-0.37888777256011965,-0.3760395050048828,-0.3731721043586731,-0.37029075622558596,-0.36739906668663027,-0.3645002245903015,-0.3615971803665161,-0.35869303345680239,-0.3557908236980438,-0.35289323329925539,-0.35000431537628176,-0.3471255898475647,-0.3442594110965729,-0.34140831232070925,-0.3385765254497528,-0.33576399087905886,-0.33297258615493777,-0.3302052617073059,-0.3274659216403961,-0.3247525990009308,-0.32206711173057558,-0.319413423538208,-0.3167927861213684,-0.31420397758483889,-0.3116481304168701,-0.3091295659542084,-0.30664750933647158,-0.30420082807540896,-0.30178990960121157,-0.29942065477371218,-0.29708951711654665,-0.2947953939437866,-0.29253846406936648,-0.2903255522251129,-0.28815019130706789,-0.2860123813152313,-0.28391292691230776,-0.28185591101646426,-0.2798355519771576],"plHydrophobicitySd":[0.0,0.0,0.0,0.0,0.0,0.0,0.0,0.0,0.0,0.0,0.0,0.0,0.0,0.0,0.0,0.0,0.0,0.0,0.0,0.0,0.0,0.0,0.0,0.0,0.0,0.0,0.0,0.0,0.0,0.0,0.0,0.0,0.0,0.0,0.0,0.0,0.0,0.0,0.0,0.0,0.0,0.0,0.0,0.0,0.0,0.0,0.0,0.0,0.0,0.0,0.0,0.0,0.0,0.0,0.0,0.0,0.0,0.0,0.0,0.0,0.0,0.0,0.0,0.0,0.0,0.0,0.0,0.0,0.0,0.0,0.0,0.0,0.0,0.0,0.0,0.0,0.0,0.0,0.0,0.0,0.0,0.0,0.0,0.0,0.0,0.0,0.0,0.0,0.0,0.0,0.0,0.0,0.0,0.0,0.0,0.0,0.0,0.0,0.0,0.0,0.0,0.0,0.0,0.0,0.0,0.0,0.0,0.0,0.0,0.0,0.0,0.0,0.0,0.0,0.0,0.0,0.0,0.0,0.0,0.0,0.0,0.0,0.0,0.0,0.0,0.0,0.0,0.0,0.0,0.0,0.0,0.0,0.0,0.0,0.0,0.0,0.0,0.0,0.0,0.0,0.0,0.0,0.0,0.0,0.0,0.0,0.0,0.0,0.0,0.0,0.0,0.0,0.0,0.0,0.0,0.0,0.0,0.0,0.0,0.0,0.0,0.0,0.0,0.0,0.0,0.0,0.0,0.0,0.0,0.0,0.0,0.0,0.0,0.0,0.0,0.0,0.0,0.0,0.0,0.0,0.0,0.0,0.0,0.0,0.0,0.0,0.0,0.0,0.0,0.0,0.0,0.0,0.0,0.0,0.0,0.0,0.0,0.0,0.0,0.0,0.0,0.0,0.0,0.0,0.0,0.0,0.0,0.0,0.0,0.0,0.0,0.0,0.0,0.0,0.0,0.0,0.0,0.0,0.0,0.0,0.0,0.0,0.0,0.0,0.0,0.0,0.0,0.0,0.0,0.0,0.0,0.0,0.0,0.0,0.0,0.0,0.0,0.0,0.0,0.0,0.0,0.0,0.0,0.0,0.0,0.0,0.0,0.0,0.0,0.0,0.0,0.0,0.0,0.0,0.0,0.0,0.0,0.0,0.0,0.0,0.0,0.0,0.0,0.0,0.0,0.0,0.0,0.0,0.0,0.0,0.0,0.0,0.0,0.0,0.0,0.0,0.0,0.0,0.0,0.0,0.0,0.0,0.0,0.0,0.0,0.0,0.0,0.0,0.0,0.0,0.0,0.0,0.0,0.0,0.0,0.0,0.0,0.0,0.0,0.0,0.0,0.0,0.0,0.0,0.0,0.0,0.0,0.0,0.0,0.0,0.0,0.0,0.0,0.0,0.0,0.0,0.0,0.0,0.0,0.0,0.0,0.0,0.0,0.0,0.0,0.0,0.0,0.0,0.0,0.0,0.0,0.0,0.0,0.0,0.0,0.0,0.0,0.0,0.0,0.0,0.0,0.0,0.0,0.0,0.0,0.0,0.0,0.0,0.0,0.0,0.0,0.0,0.0,0.0,0.0,0.0,0.0,0.0,0.0,0.0,0.0,0.0,0.0,0.0,0.0,0.0,0.0,0.0,0.0,0.0,0.0,0.0,0.0,0.0,0.0,0.0,0.0,0.0,0.0,0.0,0.0,0.0,0.0,0.0,0.0,0.0,0.0,0.0,0.0,0.0,0.0,0.0,0.0,0.0,0.0,0.0,0.0,0.0,0.0,0.0,0.0,0.0,0.0,0.0,0.0,0.0,0.0,0.0,0.0,0.0,0.0,0.0,0.0,0.0,0.0,0.0,0.0,0.0,0.0,0.0,0.0,0.0,0.0,0.0,0.0,0.0,0.0,0.0,0.0,0.0,0.0,0.0,0.0,0.0,0.0,0.0,0.0,0.0,0.0,0.0,0.0,0.0,0.0,0.0,0.0,0.0,0.0,0.0,0.0,0.0,0.0,0.0,0.0,0.0,0.0,0.0,0.0,0.0,0.0,0.0,0.0,0.0,0.0,0.0,0.0,0.0,0.0,0.0,0.0,0.0,0.0,0.0,0.0,0.0,0.0,0.0,0.0,0.0,0.0,0.0,0.0,0.0,0.0,0.0,0.0,0.0,0.0,0.0,0.0,0.0,0.0,0.0,0.0,0.0,0.0,0.0,0.0,0.0,0.0,0.0,0.0,0.0,0.0,0.0,0.0,0.0,0.0,0.0,0.0,0.0,0.0,0.0,0.0,0.0,0.0,0.0,0.0,0.0,0.0,0.0,0.0,0.0,0.0,0.0,0.0,0.0,0.0,0.0,0.0,0.0,0.0,0.0,0.0,0.0,0.0,0.0,0.0,0.0,0.0,0.0,0.0,0.0,0.0,0.0,0.0,0.0,0.0,0.0,0.0,0.0,0.0,0.0,0.0,0.0,0.0,0.0,0.0,0.0,0.0,0.0,0.0,0.0,0.0,0.0,0.0,0.0,0.0,0.0,0.0,0.0,0.0,0.0,0.0,0.0,0.0,0.0,0.0,0.0,0.0,0.0,0.0,0.0,0.0,0.0,0.0,0.0,0.0,0.0,0.0,0.0,0.0,0.0,0.0,0.0,0.0,0.0,0.0,0.0,0.0,0.0,0.0,0.0,0.0,0.0,0.0,0.0,0.0,0.0,0.0,0.0,0.0,0.0,0.0,0.0,0.0,0.0,0.0,0.0,0.0,0.0,0.0,0.0,0.0,0.0,0.0,0.0,0.0,0.0,0.0,0.0,0.0,0.0,0.0,0.0,0.0,0.0,0.0,0.0,0.0,0.0,0.0,0.0,0.0,0.0,0.0,0.0,0.0,0.0,0.0,0.0,0.0,0.0,0.0,0.0,0.0,0.0,0.0,0.0,0.0,0.0,0.0,0.0,0.0,0.0,0.0,0.0,0.0,0.0,0.0,0.0,0.0,0.0,0.0,0.0,0.0,0.0,0.0,0.0,0.0,0.0,0.0,0.0,0.0,0.0,0.0,0.0,0.0,0.0,0.0,0.0,0.0,0.0,0.0,0.0,0.0,0.0,0.0,0.0,0.0,0.0,0.0,0.0,0.0,0.0,0.0,0.0,0.0,0.0,0.0,0.0,0.0,0.0,0.0,0.0,0.0,0.0,0.0,0.0,0.0,0.0,0.0,0.0,0.0,0.0,0.0,0.0,0.0,0.0,0.0,0.0,0.0,0.0,0.0,0.0,0.0,0.0,0.0,0.0,0.0,0.0,0.0,0.0,0.0,0.0,0.0,0.0,0.0,0.0,0.0,0.0,0.0,0.0,0.0,0.0,0.0,0.0,0.0,0.0,0.0,0.0,0.0,0.0,0.0,0.0,0.0,0.0,0.0,0.0,0.0,0.0,0.0,0.0,0.0,0.0,0.0,0.0,0.0,0.0,0.0,0.0,0.0,0.0,0.0,0.0,0.0,0.0,0.0,0.0,0.0,0.0,0.0,0.0,0.0,0.0,0.0,0.0,0.0,0.0,0.0,0.0,0.0,0.0,0.0,0.0,0.0,0.0,0.0,0.0,0.0,0.0,0.0,0.0,0.0,0.0,0.0,0.0,0.0,0.0,0.0,0.0,0.0,0.0,0.0,0.0,0.0,0.0,0.0,0.0,0.0,0.0,0.0,0.0,0.0,0.0,0.0,0.0,0.0,0.0,0.0,0.0,0.0,0.0,0.0,0.0,0.0,0.0,0.0,0.0,0.0,0.0,0.0,0.0,0.0,0.0,0.0,0.0,0.0,0.0,0.0,0.0,0.0,0.0,0.0,0.0,0.0,0.0,0.0,0.0,0.0,0.0,0.0,0.0,0.0,0.0,0.0,0.0,0.0,0.0,0.0,0.0,0.0,0.0,0.0,0.0,0.0,0.0,0.0,0.0,0.0,0.0,0.0,0.0,0.0,0.0,0.0,0.0,0.0,0.0,0.0,0.0,0.0,0.0,0.0,0.0,0.0,0.0,0.0,0.0,0.0,0.0,0.0,0.0,0.0,0.0,0.0,0.0,0.0,0.0,0.0,0.0,0.0,0.0,0.0,0.0,0.0,0.0,0.0,0.0,0.0,0.0,0.0,0.0,0.0,0.0,0.0,0.0,0.0,0.0,0.0,0.0,0.0,0.0,0.0,0.0,0.0,0.0,0.0,0.0,0.0,0.0,0.0,0.0,0.0,0.0,0.0,0.0,0.0,0.0,0.0,0.0,0.0,0.0,0.0,0.0,0.0,0.0,0.0,0.0,0.0,0.0,0.0,0.0,0.0,0.0,0.0,0.0,0.0,0.0,0.0,0.0,0.0,0.0,0.0,0.0,0.0,0.0,0.0,0.0,0.0,0.0,0.0,0.0,0.0,0.0,0.0,0.0,0.0,0.0,0.0,0.0],"pfHydrophobicityMin":[-0.29120728373527529,-0.29161158204078677,-0.29219523072242739,-0.2929680645465851,-0.2939200699329376,-0.2950308918952942,-0.29629379510879519,-0.2977182865142822,-0.2992851436138153,-0.30097946524620058,-0.30279332399368288,-0.30473408102989199,-0.3067781329154968,-0.3089149594306946,-0.3111366629600525,-0.3134460747241974,-0.3158211410045624,-0.3182539939880371,-0.320738285779953,-0.3232690989971161,-0.32583266496658327,-0.3284217119216919,-0.33102989196777346,-0.3336498439311981,-0.3362734317779541,-0.3388948440551758,-0.3415071368217468,-0.3441039025783539,-0.34668102860450747,-0.3492339551448822,-0.3517546057701111,-0.354240357875824,-0.3566891551017761,-0.3590978682041168,-0.36145728826522829,-0.363768994808197,-0.3660322427749634,-0.36824506521224978,-0.3703964948654175,-0.3724936842918396,-0.37453576922416689,-0.37651973962783816,-0.3784380555152893,-0.380298376083374,-0.3820999264717102,-0.3838392198085785,-0.38551223278045657,-0.38712573051452639,-0.3886795938014984,-0.3901689946651459,-0.3915935754776001,-0.39295870065689089,-0.3942646384239197,-0.3955049216747284,-0.39668264985084536,-0.3978017568588257,-0.3988623023033142,-0.3998565077781677,-0.40079057216644289,-0.4016665816307068,-0.40248456597328188,-0.4032352864742279,-0.403927743434906,-0.40456223487854006,-0.4051375091075897,-0.40564611554145815,-0.40609657764434817,-0.4064883887767792,-0.40681877732276919,-0.4070829749107361,-0.4072876572608948,-0.40743255615234377,-0.40751269459724429,-0.40752607583999636,-0.40747833251953127,-0.40736860036849978,-0.4071897268295288,-0.4069434404373169,-0.4066331088542938,-0.4062579870223999,-0.4058091938495636,-0.4052910804748535,-0.40470609068870547,-0.40405330061912539,-0.40332087874412539,-0.40251773595809939,-0.4016442596912384,-0.4006984531879425,-0.39966946840286257,-0.39856746792793276,-0.3973917067050934,-0.3961382508277893,-0.39479997754096987,-0.3933855891227722,-0.3918948769569397,-0.39032161235809328,-0.38866275548934939,-0.38692569732666018,-0.385110080242157,-0.38320836424827578,-0.3812217116355896,-0.37915611267089846,-0.37701159715652468,-0.37477874755859377,-0.37246376276016238,-0.37007102370262148,-0.36760079860687258,-0.36504292488098147,-0.36240822076797488,-0.35969945788383486,-0.35691723227500918,-0.3540525436401367,-0.35111868381500246,-0.3481177091598511,-0.34504956007003786,-0.34191077947616579,-0.3387124538421631,-0.33545780181884768,-0.33214646577835085,-0.3287801146507263,-0.32536786794662478,-0.32191336154937746,-0.3184175491333008,-0.3148852586746216,-0.31132417917251589,-0.30773836374282839,-0.304130494594574,-0.30050739645957949,-0.2968745231628418,-0.29323670268058779,-0.28959962725639346,-0.28596848249435427,-0.2823481857776642,-0.27874332666397097,-0.275162935256958,-0.2716086804866791,-0.2680847942829132,-0.26459676027297976,-0.2611539661884308,-0.2577550411224365,-0.25440359115600588,-0.25110626220703127,-0.24786999821662904,-0.24469159543514253,-0.24157381057739259,-0.2385244220495224,-0.23554594814777375,-0.23263469338417054,-0.22979211807250977,-0.22702708840370179,-0.22433708608150483,-0.22171840071678163,-0.21917124092578889,-0.2167058140039444,-0.21431395411491395,-0.21199288964271546,-0.20974203944206239,-0.20757196843624116,-0.2054702341556549,-0.20343539118766786,-0.20146752893924714,-0.1995730698108673,-0.19774097204208375,-0.1959695965051651,-0.19426043331623078,-0.19261564314365388,-0.19102655351161958,-0.18949167430400849,-0.18801382184028626,-0.18659204244613648,-0.18522030115127564,-0.18389756977558137,-0.18262797594070435,-0.18140870332717896,-0.18023616075515748,-0.17911013960838319,-0.17803660035133363,-0.17701151967048646,-0.17603351175785066,-0.1751033067703247,-0.1742297261953354,-0.17340701818466187,-0.17263607680797578,-0.171919584274292,-0.17126736044883729,-0.17067338526248933,-0.17014001309871674,-0.1696726232767105,-0.16927984356880189,-0.16895639896392823,-0.1687050610780716,-0.16853423416614533,-0.16844944655895234,-0.1684458702802658,-0.16852615773677827,-0.1687013953924179,-0.16897185146808625,-0.169333353638649,-0.16978736221790315,-0.17034724354743958,-0.1710064709186554,-0.17176136374473573,-0.17261192202568055,-0.17357279360294343,-0.1746300756931305,-0.17578105628490449,-0.17702549695968629,-0.17837482690811158,-0.1798122227191925,-0.1813354194164276,-0.18294475972652436,-0.1846446692943573,-0.18642106652259828,-0.18827085196971894,-0.1901952177286148,-0.1921929121017456,-0.19425322115421296,-0.1963728368282318,-0.19855323433876038,-0.20078980922698975,-0.20307517051696778,-0.20540614426136018,-0.20778456330299378,-0.21020416915416718,-0.2126600444316864,-0.21514980494976045,-0.21767538785934449,-0.22023004293441773,-0.2228112518787384,-0.22541704773902894,-0.22804898023605348,-0.2307014912366867,-0.23337294161319734,-0.23606258630752564,-0.23877045512199403,-0.24149316549301148,-0.24422967433929444,-0.24697962403297425,-0.24974262714385987,-0.2525165379047394,-0.2553006112575531,-0.25809499621391299,-0.26089900732040408,-0.2637113332748413,-0.2665315568447113,-0.26935985684394839,-0.27219563722610476,-0.2750380039215088,-0.27788659930229189,-0.28074216842651369,-0.2836036682128906,-0.28647053241729739,-0.2893427610397339,-0.29222074151039126,-0.29510360956192019,-0.29799118638038638,-0.30088329315185549,-0.3037801682949066,-0.30668121576309206,-0.3095860779285431,-0.31249484419822695,-0.31540757417678835,-0.3183234632015228,-0.32124245166778567,-0.32416465878486636,-0.3270896077156067,-0.3300169110298157,-0.33294644951820376,-0.3358779549598694,-0.33881112933158877,-0.34174561500549319,-0.34468090534210207,-0.34761685132980349,-0.3505529761314392,-0.35348862409591677,-0.35642388463020327,-0.35935771465301516,-0.362289696931839,-0.36521944403648379,-0.36814624071121218,-0.3710690438747406,-0.3739875257015228,-0.3769010901451111,-0.379808634519577,-0.38270846009254458,-0.38560062646865847,-0.38848406076431277,-0.39135706424713137,-0.39421743154525759,-0.39706552028656008,-0.3998996615409851,-0.40271657705307009,-0.40551477670669558,-0.4082937240600586,-0.4110512435436249,-0.4137820601463318,-0.4164855480194092,-0.4191598892211914,-0.4218026101589203,-0.4244048595428467,-0.426967591047287,-0.42948785424232485,-0.43196117877960207,-0.43437516689300539,-0.4367328882217407,-0.43902936577796938,-0.4412563741207123,-0.4434008002281189,-0.4454652965068817,-0.4474431574344635,-0.449320912361145,-0.45108598470687868,-0.4527403712272644,-0.454275906085968,-0.45567142963409426,-0.4569184184074402,-0.45801812410354617,-0.45896098017692568,-0.4597165286540985,-0.4602867364883423,-0.4606707990169525,-0.46086010336875918,-0.4608157277107239,-0.46055588126182558,-0.46007901430130007,-0.45937952399253847,-0.4584182798862457,-0.4572313725948334,-0.4558200538158417,-0.4541802406311035,-0.45229700207710268,-0.45020899176597597,-0.4479277729988098,-0.44545701146125796,-0.4428086280822754,-0.4400210976600647,-0.4371153712272644,-0.43410804867744448,-0.43102920055389407,-0.42791152000427248,-0.4247804880142212,-0.4216665029525757,-0.418598473072052,-0.41559910774230959,-0.4126913547515869,-0.4099150002002716,-0.4072785973548889,-0.4047950506210327,-0.4024786055088043,-0.4003726840019226,-0.39845728874206545,-0.3967384696006775,-0.39522606134414675,-0.39394640922546389,-0.39287054538726809,-0.39199650287628176,-0.3913326859474182,-0.3908858299255371,-0.3906276822090149,-0.39055222272872927,-0.3906671404838562,-0.39096465706825259,-0.39142242074012759,-0.39203277230262759,-0.3928036391735077,-0.39371931552886965,-0.3947635889053345,-0.395929753780365,-0.3972259759902954,-0.3986327648162842,-0.4001404643058777,-0.40174341201782229,-0.4034496247768402,-0.4052393436431885,-0.40710753202438357,-0.4090511202812195,-0.4110742211341858,-0.4131619334220886,-0.4153110980987549,-0.41752076148986819,-0.41979172825813296,-0.422113835811615,-0.4244849383831024,-0.42690569162368777,-0.4293743968009949,-0.43188485503196719,-0.4344349205493927,-0.4370269775390625,-0.43965739011764529,-0.4423222541809082,-0.4450203478336334,-0.44775390625,-0.45051923394203188,-0.45331352949142458,-0.45613572001457217,-0.45898887515068056,-0.46186792850494387,-0.4647716283798218,-0.4676992893218994,-0.47065308690071108,-0.47362834215164187,-0.47662433981895449,-0.4796407222747803,-0.48267802596092226,-0.4857327938079834,-0.4888044595718384,-0.4918926954269409,-0.4949968457221985,-0.4981144666671753,-0.5012446641921997,-0.5043870210647583,-0.5075403451919556,-0.5107022523880005,-0.5138721466064453,-0.517049252986908,-0.5202317237854004,-0.5234177708625794,-0.5266063213348389,-0.5297961235046387,-0.5329854488372803,-0.53617262840271,-0.5393564105033875,-0.542534351348877,-0.5457053184509277,-0.54886794090271,-0.5520203113555908,-0.5551589131355286,-0.5582841038703919,-0.5613935589790344,-0.564484715461731,-0.5675548911094666,-0.570603609085083,-0.5736290812492371,-0.5766275525093079,-0.5795965194702148,-0.582535982131958,-0.5854441523551941,-0.5883152484893799,-0.5911483764648438,-0.5939441919326782,-0.5966997146606445,-0.5994069576263428,-0.602068305015564,-0.604682981967926,-0.6072479486465454,-0.6097528338432312,-0.6122034788131714,-0.6145972609519959,-0.6169304251670837,-0.6191932559013367,-0.6213912963867188,-0.6235226392745972,-0.6255803108215332,-0.6275569200515747,-0.6294583082199097,-0.6312811374664307,-0.6330159306526184,-0.6346587538719177,-0.6362137794494629,-0.6376776695251465,-0.6390372514724731,-0.6402925848960877,-0.641446590423584,-0.6424956917762756,-0.6434206962585449,-0.6442287564277649,-0.6449201107025147,-0.6454905867576599,-0.6459150314331055,-0.6462087631225586,-0.6463684439659119,-0.6463867425918579,-0.6462401151657105,-0.6459455490112305,-0.6454984545707703,-0.6448860764503479,-0.6440917253494263,-0.6431306600570679,-0.641998291015625,-0.6406762599945068,-0.6391571760177612,-0.637453556060791,-0.6355618834495544,-0.6334583759307861,-0.6311471462249756,-0.628638505935669,-0.6259300112724304,-0.6229941844940186,-0.6198485493659973,-0.6165009140968323,-0.6129526495933533,-0.6091728806495667,-0.6051950454711914,-0.6010246276855469,-0.596663236618042,-0.5920926928520203,-0.5873488187789917,-0.5824395418167114,-0.5773677229881287,-0.5721337795257568,-0.5667685270309448,-0.5612846612930298,-0.5556893348693848,-0.5499970316886902,-0.5442333817481995,-0.538414478302002,-0.5325536727905273,-0.5266724824905396,-0.5207902193069458,-0.5149232149124146,-0.5090944170951843,-0.5033199787139893,-0.4976131319999695,-0.49198904633522036,-0.4864785671234131,-0.4810818135738373,-0.47580885887145998,-0.47067195177078249,-0.4657011032104492,-0.4608820676803589,-0.4562202990055084,-0.45172595977783205,-0.4474172592163086,-0.44327378273010256,-0.43929463624954226,-0.43548819422721865,-0.4318574070930481,-0.4283800423145294,-0.4250505864620209,-0.4218749403953552,-0.4188413619995117,-0.41593068838119509,-0.413133829832077,-0.4104520380496979,-0.40786588191986086,-0.4053597152233124,-0.40292224287986758,-0.40054944157600405,-0.3982207477092743,-0.3959231376647949,-0.39364564418792727,-0.3913756012916565,-0.3890992999076843,-0.38680553436279299,-0.3844819664955139,-0.38211125135421755,-0.37968748807907107,-0.37720048427581789,-0.37463513016700747,-0.37197551131248476,-0.36922115087509158,-0.36636310815811159,-0.3633822798728943,-0.36026906967163088,-0.35702550411224368,-0.35364454984664919,-0.3501022160053253,-0.34639906883239748,-0.34253764152526858,-0.3385131061077118,-0.3342953026294708,-0.32989853620529177,-0.3253241777420044,-0.32056868076324465,-0.3155975937843323,-0.31043940782546999,-0.3050931394100189,-0.2995523512363434,-0.29379382729530337,-0.2878456115722656,-0.2817077338695526,-0.2753719389438629,-0.2688286602497101,-0.2621016800403595,-0.25519460439682009,-0.24809719622135163,-0.240812286734581,-0.23336078226566316,-0.22574853897094727,-0.21796438097953797,-0.2100234031677246,-0.2019425481557846,-0.1937284767627716,-0.18537363409996034,-0.17690062522888184,-0.16832168400287629,-0.15964645147323609,-0.15087223052978517,-0.14202281832695008,-0.13310940563678742,-0.1241421028971672,-0.1151268482208252,-0.10608265548944473,-0.09702090173959732,-0.08795201778411865,-0.07889015227556229,-0.06984733045101166,-0.06083386763930321,-0.05186530947685242,-0.04295649379491806,-0.034113261848688129,-0.025346778333187105,-0.016678040847182275,-0.008115584030747414,0.0003363383002579212,0.008667576126754284,0.01685151271522045,0.02488866075873375,0.032775431871414188,0.04050438106060028,0.04803992807865143,0.05539706349372864,0.06257198005914688,0.06955520063638687,0.0763111263513565,0.08286513388156891,0.08921188116073609,0.0953376367688179,0.10121889412403107,0.10687966644763947,0.11231670528650284,0.11751227080821991,0.12245582044124603,0.1271689236164093,0.13165099918842317,0.1358788013458252,0.13985680043697358,0.14360320568084718,0.14711858332157136,0.15037566423416139,0.15339404344558717,0.1561865359544754,0.1587553769350052,0.16107062995433808,0.1631646752357483,0.16504518687725068,0.1667146533727646,0.1681455671787262,0.16937652230262757,0.17041216790676118,0.17125102877616883,0.17188027501106263,0.17233115434646607,0.17260929942131043,0.17271029949188233,0.17263400554656983,0.1724044382572174,0.17202799022197724,0.17149890959262849,0.17082630097866059,0.17002815008163453,0.16911107301712037,0.16806958615779878,0.16691866517066956,0.16567128896713258,0.16433420777320863,0.16290351748466493,0.16139666736125947,0.15982288122177125,0.15818896889686585,0.15649375319480897,0.15475396811962129,0.15297648310661317,0.151167094707489,0.14933080971240998,0.14747852087020875,0.14561641216278077,0.14375115931034089,0.14189034700393678,0.1400403380393982,0.13820704817771913,0.13639889657497407,0.1346229910850525,0.13288265466690064,0.13118353486061097,0.12953680753707887,0.1279461830854416,0.12641379237174989,0.12494465708732605,0.12355342507362366,0.12223829329013825,0.12100137770175934,0.11984677612781525,0.11879367381334305,0.1178324818611145,0.11696633696556092,0.11620097607374191,0.11555331945419312,0.11501136422157288,0.11457805335521698,0.1142616719007492,0.1140732541680336,0.11400136351585388,0.11404791474342346,0.11422402411699295,0.11453355848789215,0.11496622860431671,0.11552313715219498,0.11621800810098648,0.1170465499162674,0.11800065636634827,0.11908014118671417,0.1203010082244873,0.12165089696645737,0.12312383949756623,0.12471850216388703,0.1264524757862091,0.12830573320388795,0.13027451932430268,0.13235853612422944,0.13456979393959046,0.13688766956329347,0.13930916786193849,0.14183475077152253,0.1444678008556366,0.14719192683696748,0.1500026285648346,0.1529005765914917,0.15588268637657166,0.15893562138080598,0.1620539426803589,0.1652378886938095,0.16847911477088929,0.17176739871501923,0.17509715259075166,0.17846570909023286,0.1818629503250122,0.18528127670288087,0.18871426582336427,0.19215556979179383,0.195596843957901,0.19903139770030976,0.20245231688022614,0.2058490812778473,0.20921751856803895,0.2125507891178131,0.21584106981754304,0.2190757691860199,0.22225406765937806,0.22537016868591309,0.22841262817382813,0.23137091100215913,0.23424673080444337,0.2370341718196869,0.23971809446811677,0.2422933578491211,0.24476194381713868,0.24711847305297852,0.24934375286102296,0.25143980979919436,0.2534080445766449,0.25524428486824038,0.25692373514175417,0.2584584355354309,0.2598482370376587,0.2610890865325928,0.26215237379074099,0.26306021213531496,0.26381000876426699,0.2643943130970001,0.264792799949646,0.26502615213394167,0.2650929093360901,0.2649816572666168,0.26468199491500857,0.26421207189559939,0.26357129216194155,0.2627445459365845,0.2617318630218506,0.260547935962677,0.25919315218925478,0.25764861702919009,0.25592494010925295,0.2540327310562134,0.251973032951355,0.24972404539585114,0.24730569124221803,0.2447243332862854,0.24198219180107118,0.2390538454055786,0.23596817255020142,0.2327275574207306,0.22933007776737214,0.22575995326042176,0.22204190492630006,0.21817761659622193,0.214162215590477,0.2099890410900116,0.20567697286605836,0.201228529214859,0.19663570821285249,0.1918988823890686,0.18703308701515199,0.18204067647457124,0.1769101768732071,0.171649768948555,0.16626989841461183,0.1607721745967865,0.1551436483860016,0.14939823746681214,0.1435418576002121,0.1375766098499298,0.13148805499076844,0.125294029712677,0.11899786442518234,0.11260011047124863,0.1060892641544342,0.09948284924030304,0.09278319776058197,0.08598765730857849,0.07909175753593445,0.0721094012260437,0.06504195928573609,0.05788601562380791,0.050642549991607669,0.04332110285758972,0.0359242707490921,0.02844759076833725,0.020895352587103845,0.013275446370244027,0.005590740591287613,-0.0021647338289767505,-0.009982225485146046,-0.017855996266007425,-0.025784092023968698,-0.0337708443403244,-0.04180547967553139,-0.04988501965999603,-0.05800647661089897,-0.06617151945829392,-0.07437130808830261,-0.08260220289230347,-0.09086141735315323,-0.09914842247962952,-0.10745424777269364,-0.11577735841274262,-0.12411405146121979,-0.13246020674705506,-0.14081096649169923,-0.14916253089904786,-0.15750965476036073,-0.1658494472503662,-0.17417746782302857,-0.1824897974729538,-0.19077950716018678,-0.19904345273971559,-0.20727768540382386,-0.21547985076904298,-0.22363893687725068,-0.23175480961799622,-0.2398243099451065,-0.2478429228067398,-0.2557962238788605,-0.26369017362594607,-0.2715195417404175,-0.2792779803276062,-0.28695249557495119,-0.29454854130744936,-0.3020610213279724,-0.30948150157928469,-0.3167993128299713,-0.3240198493003845,-0.3311384618282318,-0.3381408751010895,-0.3450213670730591,-0.35178542137145998,-0.35842764377593996,-0.36492788791656496,-0.371288001537323,-0.377509742975235,-0.3835875391960144,-0.38949522376060488,-0.39524292945861819,-0.4008293151855469,-0.4062485694885254,-0.4114641845226288,-0.41649845242500307,-0.4213460385799408,-0.42599478363990786,-0.4304129481315613,-0.43462222814559939,-0.4386158585548401,-0.44237348437309267,-0.44587284326553347,-0.4491325616836548,-0.4521450400352478,-0.4548812210559845,-0.45733022689819338,-0.459506630897522,-0.461404025554657,-0.46298182010650637,-0.4642457365989685,-0.4652063250541687,-0.4658570885658264,-0.46614769101142886,-0.4661042094230652,-0.4657323360443115,-0.46502798795700076,-0.46393144130706789,-0.46249324083328249,-0.46071454882621767,-0.4585874378681183,-0.4560692310333252,-0.4532138705253601,-0.45002520084381106,-0.4464930593967438,-0.4426022171974182,-0.43840083479881289,-0.4338996410369873,-0.4290894865989685,-0.42398136854171755,-0.4186176657676697,-0.4130153954029083,-0.40717047452926638,-0.40111398696899416,-0.3948807120323181,-0.3884917199611664,-0.3819538354873657,-0.37530559301376345,-0.36857330799102785,-0.3617798984050751,-0.3549448847770691,-0.3480985462665558,-0.3412626385688782,-0.3344580829143524,-0.3277156352996826,-0.3210463523864746,-0.31446802616119387,-0.30800148844718935,-0.30167460441589358,-0.29548558592796328,-0.28944647312164309,-0.2835778295993805,-0.27789586782455447,-0.2723909318447113,-0.26706862449645998,-0.26195183396339419,-0.25704026222229006,-0.25232094526290896,-0.24779503047466279,-0.2434862107038498,-0.23937825858592988,-0.2354600429534912,-0.23172932863235475,-0.22820952534675599,-0.22487227618694306,-0.22170980274677277,-0.2187187820672989,-0.21591918170452119,-0.21327844262123109,-0.210790753364563,-0.20845599472522736,-0.20628196001052857,-0.20424318313598634,-0.20233416557312013,-0.2005571871995926,-0.19891074299812318,-0.19737643003463746,-0.19594907760620118,-0.19463247060775758,-0.19341960549354554,-0.1922978162765503,-0.19126227498054505,-0.1903180032968521,-0.1894545555114746,-0.18866363167762757,-0.18794147670269013,-0.18729332089424134,-0.18670721352100373,-0.1861782968044281,-0.18570339679718018,-0.18528755009174348,-0.18491896986961366,-0.18459492921829225,-0.18431390821933747,-0.18407762050628663,-0.18387791514396668,-0.18371248245239259,-0.1835811287164688,-0.18348316848278047,-0.18341317772865296,-0.18336939811706544,-0.18335215747356416,-0.18335959315299989,-0.1833881288766861,-0.18343643844127656,-0.18350501358509065,-0.18359148502349854,-0.1836935579776764,-0.1838100254535675,-0.18394169211387635,-0.18408571183681489,-0.18424081802368165,-0.18440599739551545,-0.1845817118883133,-0.18476542830467225,-0.18495622277259828,-0.18515333533287049,-0.18535655736923219,-0.18556398153305055],"pfHydrophobicityMax":[-0.29120728373527529,-0.29161158204078677,-0.29219523072242739,-0.2929680645465851,-0.2939200699329376,-0.2950308918952942,-0.29629379510879519,-0.2977182865142822,-0.2992851436138153,-0.30097946524620058,-0.30279332399368288,-0.30473408102989199,-0.3067781329154968,-0.3089149594306946,-0.3111366629600525,-0.3134460747241974,-0.3158211410045624,-0.3182539939880371,-0.320738285779953,-0.3232690989971161,-0.32583266496658327,-0.3284217119216919,-0.33102989196777346,-0.3336498439311981,-0.3362734317779541,-0.3388948440551758,-0.3415071368217468,-0.3441039025783539,-0.34668102860450747,-0.3492339551448822,-0.3517546057701111,-0.354240357875824,-0.3566891551017761,-0.3590978682041168,-0.36145728826522829,-0.363768994808197,-0.3660322427749634,-0.36824506521224978,-0.3703964948654175,-0.3724936842918396,-0.37453576922416689,-0.37651973962783816,-0.3784380555152893,-0.380298376083374,-0.3820999264717102,-0.3838392198085785,-0.38551223278045657,-0.38712573051452639,-0.3886795938014984,-0.3901689946651459,-0.3915935754776001,-0.39295870065689089,-0.3942646384239197,-0.3955049216747284,-0.39668264985084536,-0.3978017568588257,-0.3988623023033142,-0.3998565077781677,-0.40079057216644289,-0.4016665816307068,-0.40248456597328188,-0.4032352864742279,-0.403927743434906,-0.40456223487854006,-0.4051375091075897,-0.40564611554145815,-0.40609657764434817,-0.4064883887767792,-0.40681877732276919,-0.4070829749107361,-0.4072876572608948,-0.40743255615234377,-0.40751269459724429,-0.40752607583999636,-0.40747833251953127,-0.40736860036849978,-0.4071897268295288,-0.4069434404373169,-0.4066331088542938,-0.4062579870223999,-0.4058091938495636,-0.4052910804748535,-0.40470609068870547,-0.40405330061912539,-0.40332087874412539,-0.40251773595809939,-0.4016442596912384,-0.4006984531879425,-0.39966946840286257,-0.39856746792793276,-0.3973917067050934,-0.3961382508277893,-0.39479997754096987,-0.3933855891227722,-0.3918948769569397,-0.39032161235809328,-0.38866275548934939,-0.38692569732666018,-0.385110080242157,-0.38320836424827578,-0.3812217116355896,-0.37915611267089846,-0.37701159715652468,-0.37477874755859377,-0.37246376276016238,-0.37007102370262148,-0.36760079860687258,-0.36504292488098147,-0.36240822076797488,-0.35969945788383486,-0.35691723227500918,-0.3540525436401367,-0.35111868381500246,-0.3481177091598511,-0.34504956007003786,-0.34191077947616579,-0.3387124538421631,-0.33545780181884768,-0.33214646577835085,-0.3287801146507263,-0.32536786794662478,-0.32191336154937746,-0.3184175491333008,-0.3148852586746216,-0.31132417917251589,-0.30773836374282839,-0.304130494594574,-0.30050739645957949,-0.2968745231628418,-0.29323670268058779,-0.28959962725639346,-0.28596848249435427,-0.2823481857776642,-0.27874332666397097,-0.275162935256958,-0.2716086804866791,-0.2680847942829132,-0.26459676027297976,-0.2611539661884308,-0.2577550411224365,-0.25440359115600588,-0.25110626220703127,-0.24786999821662904,-0.24469159543514253,-0.24157381057739259,-0.2385244220495224,-0.23554594814777375,-0.23263469338417054,-0.22979211807250977,-0.22702708840370179,-0.22433708608150483,-0.22171840071678163,-0.21917124092578889,-0.2167058140039444,-0.21431395411491395,-0.21199288964271546,-0.20974203944206239,-0.20757196843624116,-0.2054702341556549,-0.20343539118766786,-0.20146752893924714,-0.1995730698108673,-0.19774097204208375,-0.1959695965051651,-0.19426043331623078,-0.19261564314365388,-0.19102655351161958,-0.18949167430400849,-0.18801382184028626,-0.18659204244613648,-0.18522030115127564,-0.18389756977558137,-0.18262797594070435,-0.18140870332717896,-0.18023616075515748,-0.17911013960838319,-0.17803660035133363,-0.17701151967048646,-0.17603351175785066,-0.1751033067703247,-0.1742297261953354,-0.17340701818466187,-0.17263607680797578,-0.171919584274292,-0.17126736044883729,-0.17067338526248933,-0.17014001309871674,-0.1696726232767105,-0.16927984356880189,-0.16895639896392823,-0.1687050610780716,-0.16853423416614533,-0.16844944655895234,-0.1684458702802658,-0.16852615773677827,-0.1687013953924179,-0.16897185146808625,-0.169333353638649,-0.16978736221790315,-0.17034724354743958,-0.1710064709186554,-0.17176136374473573,-0.17261192202568055,-0.17357279360294343,-0.1746300756931305,-0.17578105628490449,-0.17702549695968629,-0.17837482690811158,-0.1798122227191925,-0.1813354194164276,-0.18294475972652436,-0.1846446692943573,-0.18642106652259828,-0.18827085196971894,-0.1901952177286148,-0.1921929121017456,-0.19425322115421296,-0.1963728368282318,-0.19855323433876038,-0.20078980922698975,-0.20307517051696778,-0.20540614426136018,-0.20778456330299378,-0.21020416915416718,-0.2126600444316864,-0.21514980494976045,-0.21767538785934449,-0.22023004293441773,-0.2228112518787384,-0.22541704773902894,-0.22804898023605348,-0.2307014912366867,-0.23337294161319734,-0.23606258630752564,-0.23877045512199403,-0.24149316549301148,-0.24422967433929444,-0.24697962403297425,-0.24974262714385987,-0.2525165379047394,-0.2553006112575531,-0.25809499621391299,-0.26089900732040408,-0.2637113332748413,-0.2665315568447113,-0.26935985684394839,-0.27219563722610476,-0.2750380039215088,-0.27788659930229189,-0.28074216842651369,-0.2836036682128906,-0.28647053241729739,-0.2893427610397339,-0.29222074151039126,-0.29510360956192019,-0.29799118638038638,-0.30088329315185549,-0.3037801682949066,-0.30668121576309206,-0.3095860779285431,-0.31249484419822695,-0.31540757417678835,-0.3183234632015228,-0.32124245166778567,-0.32416465878486636,-0.3270896077156067,-0.3300169110298157,-0.33294644951820376,-0.3358779549598694,-0.33881112933158877,-0.34174561500549319,-0.34468090534210207,-0.34761685132980349,-0.3505529761314392,-0.35348862409591677,-0.35642388463020327,-0.35935771465301516,-0.362289696931839,-0.36521944403648379,-0.36814624071121218,-0.3710690438747406,-0.3739875257015228,-0.3769010901451111,-0.379808634519577,-0.38270846009254458,-0.38560062646865847,-0.38848406076431277,-0.39135706424713137,-0.39421743154525759,-0.39706552028656008,-0.3998996615409851,-0.40271657705307009,-0.40551477670669558,-0.4082937240600586,-0.4110512435436249,-0.4137820601463318,-0.4164855480194092,-0.4191598892211914,-0.4218026101589203,-0.4244048595428467,-0.426967591047287,-0.42948785424232485,-0.43196117877960207,-0.43437516689300539,-0.4367328882217407,-0.43902936577796938,-0.4412563741207123,-0.4434008002281189,-0.4454652965068817,-0.4474431574344635,-0.449320912361145,-0.45108598470687868,-0.4527403712272644,-0.454275906085968,-0.45567142963409426,-0.4569184184074402,-0.45801812410354617,-0.45896098017692568,-0.4597165286540985,-0.4602867364883423,-0.4606707990169525,-0.46086010336875918,-0.4608157277107239,-0.46055588126182558,-0.46007901430130007,-0.45937952399253847,-0.4584182798862457,-0.4572313725948334,-0.4558200538158417,-0.4541802406311035,-0.45229700207710268,-0.45020899176597597,-0.4479277729988098,-0.44545701146125796,-0.4428086280822754,-0.4400210976600647,-0.4371153712272644,-0.43410804867744448,-0.43102920055389407,-0.42791152000427248,-0.4247804880142212,-0.4216665029525757,-0.418598473072052,-0.41559910774230959,-0.4126913547515869,-0.4099150002002716,-0.4072785973548889,-0.4047950506210327,-0.4024786055088043,-0.4003726840019226,-0.39845728874206545,-0.3967384696006775,-0.39522606134414675,-0.39394640922546389,-0.39287054538726809,-0.39199650287628176,-0.3913326859474182,-0.3908858299255371,-0.3906276822090149,-0.39055222272872927,-0.3906671404838562,-0.39096465706825259,-0.39142242074012759,-0.39203277230262759,-0.3928036391735077,-0.39371931552886965,-0.3947635889053345,-0.395929753780365,-0.3972259759902954,-0.3986327648162842,-0.4001404643058777,-0.40174341201782229,-0.4034496247768402,-0.4052393436431885,-0.40710753202438357,-0.4090511202812195,-0.4110742211341858,-0.4131619334220886,-0.4153110980987549,-0.41752076148986819,-0.41979172825813296,-0.422113835811615,-0.4244849383831024,-0.42690569162368777,-0.4293743968009949,-0.43188485503196719,-0.4344349205493927,-0.4370269775390625,-0.43965739011764529,-0.4423222541809082,-0.4450203478336334,-0.44775390625,-0.45051923394203188,-0.45331352949142458,-0.45613572001457217,-0.45898887515068056,-0.46186792850494387,-0.4647716283798218,-0.4676992893218994,-0.47065308690071108,-0.47362834215164187,-0.47662433981895449,-0.4796407222747803,-0.48267802596092226,-0.4857327938079834,-0.4888044595718384,-0.4918926954269409,-0.4949968457221985,-0.4981144666671753,-0.5012446641921997,-0.5043870210647583,-0.5075403451919556,-0.5107022523880005,-0.5138721466064453,-0.517049252986908,-0.5202317237854004,-0.5234177708625794,-0.5266063213348389,-0.5297961235046387,-0.5329854488372803,-0.53617262840271,-0.5393564105033875,-0.542534351348877,-0.5457053184509277,-0.54886794090271,-0.5520203113555908,-0.5551589131355286,-0.5582841038703919,-0.5613935589790344,-0.564484715461731,-0.5675548911094666,-0.570603609085083,-0.5736290812492371,-0.5766275525093079,-0.5795965194702148,-0.582535982131958,-0.5854441523551941,-0.5883152484893799,-0.5911483764648438,-0.5939441919326782,-0.5966997146606445,-0.5994069576263428,-0.602068305015564,-0.604682981967926,-0.6072479486465454,-0.6097528338432312,-0.6122034788131714,-0.6145972609519959,-0.6169304251670837,-0.6191932559013367,-0.6213912963867188,-0.6235226392745972,-0.6255803108215332,-0.6275569200515747,-0.6294583082199097,-0.6312811374664307,-0.6330159306526184,-0.6346587538719177,-0.6362137794494629,-0.6376776695251465,-0.6390372514724731,-0.6402925848960877,-0.641446590423584,-0.6424956917762756,-0.6434206962585449,-0.6442287564277649,-0.6449201107025147,-0.6454905867576599,-0.6459150314331055,-0.6462087631225586,-0.6463684439659119,-0.6463867425918579,-0.6462401151657105,-0.6459455490112305,-0.6454984545707703,-0.6448860764503479,-0.6440917253494263,-0.6431306600570679,-0.641998291015625,-0.6406762599945068,-0.6391571760177612,-0.637453556060791,-0.6355618834495544,-0.6334583759307861,-0.6311471462249756,-0.628638505935669,-0.6259300112724304,-0.6229941844940186,-0.6198485493659973,-0.6165009140968323,-0.6129526495933533,-0.6091728806495667,-0.6051950454711914,-0.6010246276855469,-0.596663236618042,-0.5920926928520203,-0.5873488187789917,-0.5824395418167114,-0.5773677229881287,-0.5721337795257568,-0.5667685270309448,-0.5612846612930298,-0.5556893348693848,-0.5499970316886902,-0.5442333817481995,-0.538414478302002,-0.5325536727905273,-0.5266724824905396,-0.5207902193069458,-0.5149232149124146,-0.5090944170951843,-0.5033199787139893,-0.4976131319999695,-0.49198904633522036,-0.4864785671234131,-0.4810818135738373,-0.47580885887145998,-0.47067195177078249,-0.4657011032104492,-0.4608820676803589,-0.4562202990055084,-0.45172595977783205,-0.4474172592163086,-0.44327378273010256,-0.43929463624954226,-0.43548819422721865,-0.4318574070930481,-0.4283800423145294,-0.4250505864620209,-0.4218749403953552,-0.4188413619995117,-0.41593068838119509,-0.413133829832077,-0.4104520380496979,-0.40786588191986086,-0.4053597152233124,-0.40292224287986758,-0.40054944157600405,-0.3982207477092743,-0.3959231376647949,-0.39364564418792727,-0.3913756012916565,-0.3890992999076843,-0.38680553436279299,-0.3844819664955139,-0.38211125135421755,-0.37968748807907107,-0.37720048427581789,-0.37463513016700747,-0.37197551131248476,-0.36922115087509158,-0.36636310815811159,-0.3633822798728943,-0.36026906967163088,-0.35702550411224368,-0.35364454984664919,-0.3501022160053253,-0.34639906883239748,-0.34253764152526858,-0.3385131061077118,-0.3342953026294708,-0.32989853620529177,-0.3253241777420044,-0.32056868076324465,-0.3155975937843323,-0.31043940782546999,-0.3050931394100189,-0.2995523512363434,-0.29379382729530337,-0.2878456115722656,-0.2817077338695526,-0.2753719389438629,-0.2688286602497101,-0.2621016800403595,-0.25519460439682009,-0.24809719622135163,-0.240812286734581,-0.23336078226566316,-0.22574853897094727,-0.21796438097953797,-0.2100234031677246,-0.2019425481557846,-0.1937284767627716,-0.18537363409996034,-0.17690062522888184,-0.16832168400287629,-0.15964645147323609,-0.15087223052978517,-0.14202281832695008,-0.13310940563678742,-0.1241421028971672,-0.1151268482208252,-0.10608265548944473,-0.09702090173959732,-0.08795201778411865,-0.07889015227556229,-0.06984733045101166,-0.06083386763930321,-0.05186530947685242,-0.04295649379491806,-0.034113261848688129,-0.025346778333187105,-0.016678040847182275,-0.008115584030747414,0.0003363383002579212,0.008667576126754284,0.01685151271522045,0.02488866075873375,0.032775431871414188,0.04050438106060028,0.04803992807865143,0.05539706349372864,0.06257198005914688,0.06955520063638687,0.0763111263513565,0.08286513388156891,0.08921188116073609,0.0953376367688179,0.10121889412403107,0.10687966644763947,0.11231670528650284,0.11751227080821991,0.12245582044124603,0.1271689236164093,0.13165099918842317,0.1358788013458252,0.13985680043697358,0.14360320568084718,0.14711858332157136,0.15037566423416139,0.15339404344558717,0.1561865359544754,0.1587553769350052,0.16107062995433808,0.1631646752357483,0.16504518687725068,0.1667146533727646,0.1681455671787262,0.16937652230262757,0.17041216790676118,0.17125102877616883,0.17188027501106263,0.17233115434646607,0.17260929942131043,0.17271029949188233,0.17263400554656983,0.1724044382572174,0.17202799022197724,0.17149890959262849,0.17082630097866059,0.17002815008163453,0.16911107301712037,0.16806958615779878,0.16691866517066956,0.16567128896713258,0.16433420777320863,0.16290351748466493,0.16139666736125947,0.15982288122177125,0.15818896889686585,0.15649375319480897,0.15475396811962129,0.15297648310661317,0.151167094707489,0.14933080971240998,0.14747852087020875,0.14561641216278077,0.14375115931034089,0.14189034700393678,0.1400403380393982,0.13820704817771913,0.13639889657497407,0.1346229910850525,0.13288265466690064,0.13118353486061097,0.12953680753707887,0.1279461830854416,0.12641379237174989,0.12494465708732605,0.12355342507362366,0.12223829329013825,0.12100137770175934,0.11984677612781525,0.11879367381334305,0.1178324818611145,0.11696633696556092,0.11620097607374191,0.11555331945419312,0.11501136422157288,0.11457805335521698,0.1142616719007492,0.1140732541680336,0.11400136351585388,0.11404791474342346,0.11422402411699295,0.11453355848789215,0.11496622860431671,0.11552313715219498,0.11621800810098648,0.1170465499162674,0.11800065636634827,0.11908014118671417,0.1203010082244873,0.12165089696645737,0.12312383949756623,0.12471850216388703,0.1264524757862091,0.12830573320388795,0.13027451932430268,0.13235853612422944,0.13456979393959046,0.13688766956329347,0.13930916786193849,0.14183475077152253,0.1444678008556366,0.14719192683696748,0.1500026285648346,0.1529005765914917,0.15588268637657166,0.15893562138080598,0.1620539426803589,0.1652378886938095,0.16847911477088929,0.17176739871501923,0.17509715259075166,0.17846570909023286,0.1818629503250122,0.18528127670288087,0.18871426582336427,0.19215556979179383,0.195596843957901,0.19903139770030976,0.20245231688022614,0.2058490812778473,0.20921751856803895,0.2125507891178131,0.21584106981754304,0.2190757691860199,0.22225406765937806,0.22537016868591309,0.22841262817382813,0.23137091100215913,0.23424673080444337,0.2370341718196869,0.23971809446811677,0.2422933578491211,0.24476194381713868,0.24711847305297852,0.24934375286102296,0.25143980979919436,0.2534080445766449,0.25524428486824038,0.25692373514175417,0.2584584355354309,0.2598482370376587,0.2610890865325928,0.26215237379074099,0.26306021213531496,0.26381000876426699,0.2643943130970001,0.264792799949646,0.26502615213394167,0.2650929093360901,0.2649816572666168,0.26468199491500857,0.26421207189559939,0.26357129216194155,0.2627445459365845,0.2617318630218506,0.260547935962677,0.25919315218925478,0.25764861702919009,0.25592494010925295,0.2540327310562134,0.251973032951355,0.24972404539585114,0.24730569124221803,0.2447243332862854,0.24198219180107118,0.2390538454055786,0.23596817255020142,0.2327275574207306,0.22933007776737214,0.22575995326042176,0.22204190492630006,0.21817761659622193,0.214162215590477,0.2099890410900116,0.20567697286605836,0.201228529214859,0.19663570821285249,0.1918988823890686,0.18703308701515199,0.18204067647457124,0.1769101768732071,0.171649768948555,0.16626989841461183,0.1607721745967865,0.1551436483860016,0.14939823746681214,0.1435418576002121,0.1375766098499298,0.13148805499076844,0.125294029712677,0.11899786442518234,0.11260011047124863,0.1060892641544342,0.09948284924030304,0.09278319776058197,0.08598765730857849,0.07909175753593445,0.0721094012260437,0.06504195928573609,0.05788601562380791,0.050642549991607669,0.04332110285758972,0.0359242707490921,0.02844759076833725,0.020895352587103845,0.013275446370244027,0.005590740591287613,-0.0021647338289767505,-0.009982225485146046,-0.017855996266007425,-0.025784092023968698,-0.0337708443403244,-0.04180547967553139,-0.04988501965999603,-0.05800647661089897,-0.06617151945829392,-0.07437130808830261,-0.08260220289230347,-0.09086141735315323,-0.09914842247962952,-0.10745424777269364,-0.11577735841274262,-0.12411405146121979,-0.13246020674705506,-0.14081096649169923,-0.14916253089904786,-0.15750965476036073,-0.1658494472503662,-0.17417746782302857,-0.1824897974729538,-0.19077950716018678,-0.19904345273971559,-0.20727768540382386,-0.21547985076904298,-0.22363893687725068,-0.23175480961799622,-0.2398243099451065,-0.2478429228067398,-0.2557962238788605,-0.26369017362594607,-0.2715195417404175,-0.2792779803276062,-0.28695249557495119,-0.29454854130744936,-0.3020610213279724,-0.30948150157928469,-0.3167993128299713,-0.3240198493003845,-0.3311384618282318,-0.3381408751010895,-0.3450213670730591,-0.35178542137145998,-0.35842764377593996,-0.36492788791656496,-0.371288001537323,-0.377509742975235,-0.3835875391960144,-0.38949522376060488,-0.39524292945861819,-0.4008293151855469,-0.4062485694885254,-0.4114641845226288,-0.41649845242500307,-0.4213460385799408,-0.42599478363990786,-0.4304129481315613,-0.43462222814559939,-0.4386158585548401,-0.44237348437309267,-0.44587284326553347,-0.4491325616836548,-0.4521450400352478,-0.4548812210559845,-0.45733022689819338,-0.459506630897522,-0.461404025554657,-0.46298182010650637,-0.4642457365989685,-0.4652063250541687,-0.4658570885658264,-0.46614769101142886,-0.4661042094230652,-0.4657323360443115,-0.46502798795700076,-0.46393144130706789,-0.46249324083328249,-0.46071454882621767,-0.4585874378681183,-0.4560692310333252,-0.4532138705253601,-0.45002520084381106,-0.4464930593967438,-0.4426022171974182,-0.43840083479881289,-0.4338996410369873,-0.4290894865989685,-0.42398136854171755,-0.4186176657676697,-0.4130153954029083,-0.40717047452926638,-0.40111398696899416,-0.3948807120323181,-0.3884917199611664,-0.3819538354873657,-0.37530559301376345,-0.36857330799102785,-0.3617798984050751,-0.3549448847770691,-0.3480985462665558,-0.3412626385688782,-0.3344580829143524,-0.3277156352996826,-0.3210463523864746,-0.31446802616119387,-0.30800148844718935,-0.30167460441589358,-0.29548558592796328,-0.28944647312164309,-0.2835778295993805,-0.27789586782455447,-0.2723909318447113,-0.26706862449645998,-0.26195183396339419,-0.25704026222229006,-0.25232094526290896,-0.24779503047466279,-0.2434862107038498,-0.23937825858592988,-0.2354600429534912,-0.23172932863235475,-0.22820952534675599,-0.22487227618694306,-0.22170980274677277,-0.2187187820672989,-0.21591918170452119,-0.21327844262123109,-0.210790753364563,-0.20845599472522736,-0.20628196001052857,-0.20424318313598634,-0.20233416557312013,-0.2005571871995926,-0.19891074299812318,-0.19737643003463746,-0.19594907760620118,-0.19463247060775758,-0.19341960549354554,-0.1922978162765503,-0.19126227498054505,-0.1903180032968521,-0.1894545555114746,-0.18866363167762757,-0.18794147670269013,-0.18729332089424134,-0.18670721352100373,-0.1861782968044281,-0.18570339679718018,-0.18528755009174348,-0.18491896986961366,-0.18459492921829225,-0.18431390821933747,-0.18407762050628663,-0.18387791514396668,-0.18371248245239259,-0.1835811287164688,-0.18348316848278047,-0.18341317772865296,-0.18336939811706544,-0.18335215747356416,-0.18335959315299989,-0.1833881288766861,-0.18343643844127656,-0.18350501358509065,-0.18359148502349854,-0.1836935579776764,-0.1838100254535675,-0.18394169211387635,-0.18408571183681489,-0.18424081802368165,-0.18440599739551545,-0.1845817118883133,-0.18476542830467225,-0.18495622277259828,-0.18515333533287049,-0.18535655736923219,-0.18556398153305055],"pfHydrophobicityMean":[-0.29120728373527529,-0.29161158204078677,-0.29219523072242739,-0.2929680645465851,-0.2939200699329376,-0.2950308918952942,-0.29629379510879519,-0.2977182865142822,-0.2992851436138153,-0.30097946524620058,-0.30279332399368288,-0.30473408102989199,-0.3067781329154968,-0.3089149594306946,-0.3111366629600525,-0.3134460747241974,-0.3158211410045624,-0.3182539939880371,-0.320738285779953,-0.3232690989971161,-0.32583266496658327,-0.3284217119216919,-0.33102989196777346,-0.3336498439311981,-0.3362734317779541,-0.3388948440551758,-0.3415071368217468,-0.3441039025783539,-0.34668102860450747,-0.3492339551448822,-0.3517546057701111,-0.354240357875824,-0.3566891551017761,-0.3590978682041168,-0.36145728826522829,-0.363768994808197,-0.3660322427749634,-0.36824506521224978,-0.3703964948654175,-0.3724936842918396,-0.37453576922416689,-0.37651973962783816,-0.3784380555152893,-0.380298376083374,-0.3820999264717102,-0.3838392198085785,-0.38551223278045657,-0.38712573051452639,-0.3886795938014984,-0.3901689946651459,-0.3915935754776001,-0.39295870065689089,-0.3942646384239197,-0.3955049216747284,-0.39668264985084536,-0.3978017568588257,-0.3988623023033142,-0.3998565077781677,-0.40079057216644289,-0.4016665816307068,-0.40248456597328188,-0.4032352864742279,-0.403927743434906,-0.40456223487854006,-0.4051375091075897,-0.40564611554145815,-0.40609657764434817,-0.4064883887767792,-0.40681877732276919,-0.4070829749107361,-0.4072876572608948,-0.40743255615234377,-0.40751269459724429,-0.40752607583999636,-0.40747833251953127,-0.40736860036849978,-0.4071897268295288,-0.4069434404373169,-0.4066331088542938,-0.4062579870223999,-0.4058091938495636,-0.4052910804748535,-0.40470609068870547,-0.40405330061912539,-0.40332087874412539,-0.40251773595809939,-0.4016442596912384,-0.4006984531879425,-0.39966946840286257,-0.39856746792793276,-0.3973917067050934,-0.3961382508277893,-0.39479997754096987,-0.3933855891227722,-0.3918948769569397,-0.39032161235809328,-0.38866275548934939,-0.38692569732666018,-0.385110080242157,-0.38320836424827578,-0.3812217116355896,-0.37915611267089846,-0.37701159715652468,-0.37477874755859377,-0.37246376276016238,-0.37007102370262148,-0.36760079860687258,-0.36504292488098147,-0.36240822076797488,-0.35969945788383486,-0.35691723227500918,-0.3540525436401367,-0.35111868381500246,-0.3481177091598511,-0.34504956007003786,-0.34191077947616579,-0.3387124538421631,-0.33545780181884768,-0.33214646577835085,-0.3287801146507263,-0.32536786794662478,-0.32191336154937746,-0.3184175491333008,-0.3148852586746216,-0.31132417917251589,-0.30773836374282839,-0.304130494594574,-0.30050739645957949,-0.2968745231628418,-0.29323670268058779,-0.28959962725639346,-0.28596848249435427,-0.2823481857776642,-0.27874332666397097,-0.275162935256958,-0.2716086804866791,-0.2680847942829132,-0.26459676027297976,-0.2611539661884308,-0.2577550411224365,-0.25440359115600588,-0.25110626220703127,-0.24786999821662904,-0.24469159543514253,-0.24157381057739259,-0.2385244220495224,-0.23554594814777375,-0.23263469338417054,-0.22979211807250977,-0.22702708840370179,-0.22433708608150483,-0.22171840071678163,-0.21917124092578889,-0.2167058140039444,-0.21431395411491395,-0.21199288964271546,-0.20974203944206239,-0.20757196843624116,-0.2054702341556549,-0.20343539118766786,-0.20146752893924714,-0.1995730698108673,-0.19774097204208375,-0.1959695965051651,-0.19426043331623078,-0.19261564314365388,-0.19102655351161958,-0.18949167430400849,-0.18801382184028626,-0.18659204244613648,-0.18522030115127564,-0.18389756977558137,-0.18262797594070435,-0.18140870332717896,-0.18023616075515748,-0.17911013960838319,-0.17803660035133363,-0.17701151967048646,-0.17603351175785066,-0.1751033067703247,-0.1742297261953354,-0.17340701818466187,-0.17263607680797578,-0.171919584274292,-0.17126736044883729,-0.17067338526248933,-0.17014001309871674,-0.1696726232767105,-0.16927984356880189,-0.16895639896392823,-0.1687050610780716,-0.16853423416614533,-0.16844944655895234,-0.1684458702802658,-0.16852615773677827,-0.1687013953924179,-0.16897185146808625,-0.169333353638649,-0.16978736221790315,-0.17034724354743958,-0.1710064709186554,-0.17176136374473573,-0.17261192202568055,-0.17357279360294343,-0.1746300756931305,-0.17578105628490449,-0.17702549695968629,-0.17837482690811158,-0.1798122227191925,-0.1813354194164276,-0.18294475972652436,-0.1846446692943573,-0.18642106652259828,-0.18827085196971894,-0.1901952177286148,-0.1921929121017456,-0.19425322115421296,-0.1963728368282318,-0.19855323433876038,-0.20078980922698975,-0.20307517051696778,-0.20540614426136018,-0.20778456330299378,-0.21020416915416718,-0.2126600444316864,-0.21514980494976045,-0.21767538785934449,-0.22023004293441773,-0.2228112518787384,-0.22541704773902894,-0.22804898023605348,-0.2307014912366867,-0.23337294161319734,-0.23606258630752564,-0.23877045512199403,-0.24149316549301148,-0.24422967433929444,-0.24697962403297425,-0.24974262714385987,-0.2525165379047394,-0.2553006112575531,-0.25809499621391299,-0.26089900732040408,-0.2637113332748413,-0.2665315568447113,-0.26935985684394839,-0.27219563722610476,-0.2750380039215088,-0.27788659930229189,-0.28074216842651369,-0.2836036682128906,-0.28647053241729739,-0.2893427610397339,-0.29222074151039126,-0.29510360956192019,-0.29799118638038638,-0.30088329315185549,-0.3037801682949066,-0.30668121576309206,-0.3095860779285431,-0.31249484419822695,-0.31540757417678835,-0.3183234632015228,-0.32124245166778567,-0.32416465878486636,-0.3270896077156067,-0.3300169110298157,-0.33294644951820376,-0.3358779549598694,-0.33881112933158877,-0.34174561500549319,-0.34468090534210207,-0.34761685132980349,-0.3505529761314392,-0.35348862409591677,-0.35642388463020327,-0.35935771465301516,-0.362289696931839,-0.36521944403648379,-0.36814624071121218,-0.3710690438747406,-0.3739875257015228,-0.3769010901451111,-0.379808634519577,-0.38270846009254458,-0.38560062646865847,-0.38848406076431277,-0.39135706424713137,-0.39421743154525759,-0.39706552028656008,-0.3998996615409851,-0.40271657705307009,-0.40551477670669558,-0.4082937240600586,-0.4110512435436249,-0.4137820601463318,-0.4164855480194092,-0.4191598892211914,-0.4218026101589203,-0.4244048595428467,-0.426967591047287,-0.42948785424232485,-0.43196117877960207,-0.43437516689300539,-0.4367328882217407,-0.43902936577796938,-0.4412563741207123,-0.4434008002281189,-0.4454652965068817,-0.4474431574344635,-0.449320912361145,-0.45108598470687868,-0.4527403712272644,-0.454275906085968,-0.45567142963409426,-0.4569184184074402,-0.45801812410354617,-0.45896098017692568,-0.4597165286540985,-0.4602867364883423,-0.4606707990169525,-0.46086010336875918,-0.4608157277107239,-0.46055588126182558,-0.46007901430130007,-0.45937952399253847,-0.4584182798862457,-0.4572313725948334,-0.4558200538158417,-0.4541802406311035,-0.45229700207710268,-0.45020899176597597,-0.4479277729988098,-0.44545701146125796,-0.4428086280822754,-0.4400210976600647,-0.4371153712272644,-0.43410804867744448,-0.43102920055389407,-0.42791152000427248,-0.4247804880142212,-0.4216665029525757,-0.418598473072052,-0.41559910774230959,-0.4126913547515869,-0.4099150002002716,-0.4072785973548889,-0.4047950506210327,-0.4024786055088043,-0.4003726840019226,-0.39845728874206545,-0.3967384696006775,-0.39522606134414675,-0.39394640922546389,-0.39287054538726809,-0.39199650287628176,-0.3913326859474182,-0.3908858299255371,-0.3906276822090149,-0.39055222272872927,-0.3906671404838562,-0.39096465706825259,-0.39142242074012759,-0.39203277230262759,-0.3928036391735077,-0.39371931552886965,-0.3947635889053345,-0.395929753780365,-0.3972259759902954,-0.3986327648162842,-0.4001404643058777,-0.40174341201782229,-0.4034496247768402,-0.4052393436431885,-0.40710753202438357,-0.4090511202812195,-0.4110742211341858,-0.4131619334220886,-0.4153110980987549,-0.41752076148986819,-0.41979172825813296,-0.422113835811615,-0.4244849383831024,-0.42690569162368777,-0.4293743968009949,-0.43188485503196719,-0.4344349205493927,-0.4370269775390625,-0.43965739011764529,-0.4423222541809082,-0.4450203478336334,-0.44775390625,-0.45051923394203188,-0.45331352949142458,-0.45613572001457217,-0.45898887515068056,-0.46186792850494387,-0.4647716283798218,-0.4676992893218994,-0.47065308690071108,-0.47362834215164187,-0.47662433981895449,-0.4796407222747803,-0.48267802596092226,-0.4857327938079834,-0.4888044595718384,-0.4918926954269409,-0.4949968457221985,-0.4981144666671753,-0.5012446641921997,-0.5043870210647583,-0.5075403451919556,-0.5107022523880005,-0.5138721466064453,-0.517049252986908,-0.5202317237854004,-0.5234177708625794,-0.5266063213348389,-0.5297961235046387,-0.5329854488372803,-0.53617262840271,-0.5393564105033875,-0.542534351348877,-0.5457053184509277,-0.54886794090271,-0.5520203113555908,-0.5551589131355286,-0.5582841038703919,-0.5613935589790344,-0.564484715461731,-0.5675548911094666,-0.570603609085083,-0.5736290812492371,-0.5766275525093079,-0.5795965194702148,-0.582535982131958,-0.5854441523551941,-0.5883152484893799,-0.5911483764648438,-0.5939441919326782,-0.5966997146606445,-0.5994069576263428,-0.602068305015564,-0.604682981967926,-0.6072479486465454,-0.6097528338432312,-0.6122034788131714,-0.6145972609519959,-0.6169304251670837,-0.6191932559013367,-0.6213912963867188,-0.6235226392745972,-0.6255803108215332,-0.6275569200515747,-0.6294583082199097,-0.6312811374664307,-0.6330159306526184,-0.6346587538719177,-0.6362137794494629,-0.6376776695251465,-0.6390372514724731,-0.6402925848960877,-0.641446590423584,-0.6424956917762756,-0.6434206962585449,-0.6442287564277649,-0.6449201107025147,-0.6454905867576599,-0.6459150314331055,-0.6462087631225586,-0.6463684439659119,-0.6463867425918579,-0.6462401151657105,-0.6459455490112305,-0.6454984545707703,-0.6448860764503479,-0.6440917253494263,-0.6431306600570679,-0.641998291015625,-0.6406762599945068,-0.6391571760177612,-0.637453556060791,-0.6355618834495544,-0.6334583759307861,-0.6311471462249756,-0.628638505935669,-0.6259300112724304,-0.6229941844940186,-0.6198485493659973,-0.6165009140968323,-0.6129526495933533,-0.6091728806495667,-0.6051950454711914,-0.6010246276855469,-0.596663236618042,-0.5920926928520203,-0.5873488187789917,-0.5824395418167114,-0.5773677229881287,-0.5721337795257568,-0.5667685270309448,-0.5612846612930298,-0.5556893348693848,-0.5499970316886902,-0.5442333817481995,-0.538414478302002,-0.5325536727905273,-0.5266724824905396,-0.5207902193069458,-0.5149232149124146,-0.5090944170951843,-0.5033199787139893,-0.4976131319999695,-0.49198904633522036,-0.4864785671234131,-0.4810818135738373,-0.47580885887145998,-0.47067195177078249,-0.4657011032104492,-0.4608820676803589,-0.4562202990055084,-0.45172595977783205,-0.4474172592163086,-0.44327378273010256,-0.43929463624954226,-0.43548819422721865,-0.4318574070930481,-0.4283800423145294,-0.4250505864620209,-0.4218749403953552,-0.4188413619995117,-0.41593068838119509,-0.413133829832077,-0.4104520380496979,-0.40786588191986086,-0.4053597152233124,-0.40292224287986758,-0.40054944157600405,-0.3982207477092743,-0.3959231376647949,-0.39364564418792727,-0.3913756012916565,-0.3890992999076843,-0.38680553436279299,-0.3844819664955139,-0.38211125135421755,-0.37968748807907107,-0.37720048427581789,-0.37463513016700747,-0.37197551131248476,-0.36922115087509158,-0.36636310815811159,-0.3633822798728943,-0.36026906967163088,-0.35702550411224368,-0.35364454984664919,-0.3501022160053253,-0.34639906883239748,-0.34253764152526858,-0.3385131061077118,-0.3342953026294708,-0.32989853620529177,-0.3253241777420044,-0.32056868076324465,-0.3155975937843323,-0.31043940782546999,-0.3050931394100189,-0.2995523512363434,-0.29379382729530337,-0.2878456115722656,-0.2817077338695526,-0.2753719389438629,-0.2688286602497101,-0.2621016800403595,-0.25519460439682009,-0.24809719622135163,-0.240812286734581,-0.23336078226566316,-0.22574853897094727,-0.21796438097953797,-0.2100234031677246,-0.2019425481557846,-0.1937284767627716,-0.18537363409996034,-0.17690062522888184,-0.16832168400287629,-0.15964645147323609,-0.15087223052978517,-0.14202281832695008,-0.13310940563678742,-0.1241421028971672,-0.1151268482208252,-0.10608265548944473,-0.09702090173959732,-0.08795201778411865,-0.07889015227556229,-0.06984733045101166,-0.06083386763930321,-0.05186530947685242,-0.04295649379491806,-0.034113261848688129,-0.025346778333187105,-0.016678040847182275,-0.008115584030747414,0.0003363383002579212,0.008667576126754284,0.01685151271522045,0.02488866075873375,0.032775431871414188,0.04050438106060028,0.04803992807865143,0.05539706349372864,0.06257198005914688,0.06955520063638687,0.0763111263513565,0.08286513388156891,0.08921188116073609,0.0953376367688179,0.10121889412403107,0.10687966644763947,0.11231670528650284,0.11751227080821991,0.12245582044124603,0.1271689236164093,0.13165099918842317,0.1358788013458252,0.13985680043697358,0.14360320568084718,0.14711858332157136,0.15037566423416139,0.15339404344558717,0.1561865359544754,0.1587553769350052,0.16107062995433808,0.1631646752357483,0.16504518687725068,0.1667146533727646,0.1681455671787262,0.16937652230262757,0.17041216790676118,0.17125102877616883,0.17188027501106263,0.17233115434646607,0.17260929942131043,0.17271029949188233,0.17263400554656983,0.1724044382572174,0.17202799022197724,0.17149890959262849,0.17082630097866059,0.17002815008163453,0.16911107301712037,0.16806958615779878,0.16691866517066956,0.16567128896713258,0.16433420777320863,0.16290351748466493,0.16139666736125947,0.15982288122177125,0.15818896889686585,0.15649375319480897,0.15475396811962129,0.15297648310661317,0.151167094707489,0.14933080971240998,0.14747852087020875,0.14561641216278077,0.14375115931034089,0.14189034700393678,0.1400403380393982,0.13820704817771913,0.13639889657497407,0.1346229910850525,0.13288265466690064,0.13118353486061097,0.12953680753707887,0.1279461830854416,0.12641379237174989,0.12494465708732605,0.12355342507362366,0.12223829329013825,0.12100137770175934,0.11984677612781525,0.11879367381334305,0.1178324818611145,0.11696633696556092,0.11620097607374191,0.11555331945419312,0.11501136422157288,0.11457805335521698,0.1142616719007492,0.1140732541680336,0.11400136351585388,0.11404791474342346,0.11422402411699295,0.11453355848789215,0.11496622860431671,0.11552313715219498,0.11621800810098648,0.1170465499162674,0.11800065636634827,0.11908014118671417,0.1203010082244873,0.12165089696645737,0.12312383949756623,0.12471850216388703,0.1264524757862091,0.12830573320388795,0.13027451932430268,0.13235853612422944,0.13456979393959046,0.13688766956329347,0.13930916786193849,0.14183475077152253,0.1444678008556366,0.14719192683696748,0.1500026285648346,0.1529005765914917,0.15588268637657166,0.15893562138080598,0.1620539426803589,0.1652378886938095,0.16847911477088929,0.17176739871501923,0.17509715259075166,0.17846570909023286,0.1818629503250122,0.18528127670288087,0.18871426582336427,0.19215556979179383,0.195596843957901,0.19903139770030976,0.20245231688022614,0.2058490812778473,0.20921751856803895,0.2125507891178131,0.21584106981754304,0.2190757691860199,0.22225406765937806,0.22537016868591309,0.22841262817382813,0.23137091100215913,0.23424673080444337,0.2370341718196869,0.23971809446811677,0.2422933578491211,0.24476194381713868,0.24711847305297852,0.24934375286102296,0.25143980979919436,0.2534080445766449,0.25524428486824038,0.25692373514175417,0.2584584355354309,0.2598482370376587,0.2610890865325928,0.26215237379074099,0.26306021213531496,0.26381000876426699,0.2643943130970001,0.264792799949646,0.26502615213394167,0.2650929093360901,0.2649816572666168,0.26468199491500857,0.26421207189559939,0.26357129216194155,0.2627445459365845,0.2617318630218506,0.260547935962677,0.25919315218925478,0.25764861702919009,0.25592494010925295,0.2540327310562134,0.251973032951355,0.24972404539585114,0.24730569124221803,0.2447243332862854,0.24198219180107118,0.2390538454055786,0.23596817255020142,0.2327275574207306,0.22933007776737214,0.22575995326042176,0.22204190492630006,0.21817761659622193,0.214162215590477,0.2099890410900116,0.20567697286605836,0.201228529214859,0.19663570821285249,0.1918988823890686,0.18703308701515199,0.18204067647457124,0.1769101768732071,0.171649768948555,0.16626989841461183,0.1607721745967865,0.1551436483860016,0.14939823746681214,0.1435418576002121,0.1375766098499298,0.13148805499076844,0.125294029712677,0.11899786442518234,0.11260011047124863,0.1060892641544342,0.09948284924030304,0.09278319776058197,0.08598765730857849,0.07909175753593445,0.0721094012260437,0.06504195928573609,0.05788601562380791,0.050642549991607669,0.04332110285758972,0.0359242707490921,0.02844759076833725,0.020895352587103845,0.013275446370244027,0.005590740591287613,-0.0021647338289767505,-0.009982225485146046,-0.017855996266007425,-0.025784092023968698,-0.0337708443403244,-0.04180547967553139,-0.04988501965999603,-0.05800647661089897,-0.06617151945829392,-0.07437130808830261,-0.08260220289230347,-0.09086141735315323,-0.09914842247962952,-0.10745424777269364,-0.11577735841274262,-0.12411405146121979,-0.13246020674705506,-0.14081096649169923,-0.14916253089904786,-0.15750965476036073,-0.1658494472503662,-0.17417746782302857,-0.1824897974729538,-0.19077950716018678,-0.19904345273971559,-0.20727768540382386,-0.21547985076904298,-0.22363893687725068,-0.23175480961799622,-0.2398243099451065,-0.2478429228067398,-0.2557962238788605,-0.26369017362594607,-0.2715195417404175,-0.2792779803276062,-0.28695249557495119,-0.29454854130744936,-0.3020610213279724,-0.30948150157928469,-0.3167993128299713,-0.3240198493003845,-0.3311384618282318,-0.3381408751010895,-0.3450213670730591,-0.35178542137145998,-0.35842764377593996,-0.36492788791656496,-0.371288001537323,-0.377509742975235,-0.3835875391960144,-0.38949522376060488,-0.39524292945861819,-0.4008293151855469,-0.4062485694885254,-0.4114641845226288,-0.41649845242500307,-0.4213460385799408,-0.42599478363990786,-0.4304129481315613,-0.43462222814559939,-0.4386158585548401,-0.44237348437309267,-0.44587284326553347,-0.4491325616836548,-0.4521450400352478,-0.4548812210559845,-0.45733022689819338,-0.459506630897522,-0.461404025554657,-0.46298182010650637,-0.4642457365989685,-0.4652063250541687,-0.4658570885658264,-0.46614769101142886,-0.4661042094230652,-0.4657323360443115,-0.46502798795700076,-0.46393144130706789,-0.46249324083328249,-0.46071454882621767,-0.4585874378681183,-0.4560692310333252,-0.4532138705253601,-0.45002520084381106,-0.4464930593967438,-0.4426022171974182,-0.43840083479881289,-0.4338996410369873,-0.4290894865989685,-0.42398136854171755,-0.4186176657676697,-0.4130153954029083,-0.40717047452926638,-0.40111398696899416,-0.3948807120323181,-0.3884917199611664,-0.3819538354873657,-0.37530559301376345,-0.36857330799102785,-0.3617798984050751,-0.3549448847770691,-0.3480985462665558,-0.3412626385688782,-0.3344580829143524,-0.3277156352996826,-0.3210463523864746,-0.31446802616119387,-0.30800148844718935,-0.30167460441589358,-0.29548558592796328,-0.28944647312164309,-0.2835778295993805,-0.27789586782455447,-0.2723909318447113,-0.26706862449645998,-0.26195183396339419,-0.25704026222229006,-0.25232094526290896,-0.24779503047466279,-0.2434862107038498,-0.23937825858592988,-0.2354600429534912,-0.23172932863235475,-0.22820952534675599,-0.22487227618694306,-0.22170980274677277,-0.2187187820672989,-0.21591918170452119,-0.21327844262123109,-0.210790753364563,-0.20845599472522736,-0.20628196001052857,-0.20424318313598634,-0.20233416557312013,-0.2005571871995926,-0.19891074299812318,-0.19737643003463746,-0.19594907760620118,-0.19463247060775758,-0.19341960549354554,-0.1922978162765503,-0.19126227498054505,-0.1903180032968521,-0.1894545555114746,-0.18866363167762757,-0.18794147670269013,-0.18729332089424134,-0.18670721352100373,-0.1861782968044281,-0.18570339679718018,-0.18528755009174348,-0.18491896986961366,-0.18459492921829225,-0.18431390821933747,-0.18407762050628663,-0.18387791514396668,-0.18371248245239259,-0.1835811287164688,-0.18348316848278047,-0.18341317772865296,-0.18336939811706544,-0.18335215747356416,-0.18335959315299989,-0.1833881288766861,-0.18343643844127656,-0.18350501358509065,-0.18359148502349854,-0.1836935579776764,-0.1838100254535675,-0.18394169211387635,-0.18408571183681489,-0.18424081802368165,-0.18440599739551545,-0.1845817118883133,-0.18476542830467225,-0.18495622277259828,-0.18515333533287049,-0.18535655736923219,-0.18556398153305055],"pfHydrophobicitySd":[0.0,0.0,0.0,0.0,0.0,0.0,0.0,0.0,0.0,0.0,0.0,0.0,0.0,0.0,0.0,0.0,0.0,0.0,0.0,0.0,0.0,0.0,0.0,0.0,0.0,0.0,0.0,0.0,0.0,0.0,0.0,0.0,0.0,0.0,0.0,0.0,0.0,0.0,0.0,0.0,0.0,0.0,0.0,0.0,0.0,0.0,0.0,0.0,0.0,0.0,0.0,0.0,0.0,0.0,0.0,0.0,0.0,0.0,0.0,0.0,0.0,0.0,0.0,0.0,0.0,0.0,0.0,0.0,0.0,0.0,0.0,0.0,0.0,0.0,0.0,0.0,0.0,0.0,0.0,0.0,0.0,0.0,0.0,0.0,0.0,0.0,0.0,0.0,0.0,0.0,0.0,0.0,0.0,0.0,0.0,0.0,0.0,0.0,0.0,0.0,0.0,0.0,0.0,0.0,0.0,0.0,0.0,0.0,0.0,0.0,0.0,0.0,0.0,0.0,0.0,0.0,0.0,0.0,0.0,0.0,0.0,0.0,0.0,0.0,0.0,0.0,0.0,0.0,0.0,0.0,0.0,0.0,0.0,0.0,0.0,0.0,0.0,0.0,0.0,0.0,0.0,0.0,0.0,0.0,0.0,0.0,0.0,0.0,0.0,0.0,0.0,0.0,0.0,0.0,0.0,0.0,0.0,0.0,0.0,0.0,0.0,0.0,0.0,0.0,0.0,0.0,0.0,0.0,0.0,0.0,0.0,0.0,0.0,0.0,0.0,0.0,0.0,0.0,0.0,0.0,0.0,0.0,0.0,0.0,0.0,0.0,0.0,0.0,0.0,0.0,0.0,0.0,0.0,0.0,0.0,0.0,0.0,0.0,0.0,0.0,0.0,0.0,0.0,0.0,0.0,0.0,0.0,0.0,0.0,0.0,0.0,0.0,0.0,0.0,0.0,0.0,0.0,0.0,0.0,0.0,0.0,0.0,0.0,0.0,0.0,0.0,0.0,0.0,0.0,0.0,0.0,0.0,0.0,0.0,0.0,0.0,0.0,0.0,0.0,0.0,0.0,0.0,0.0,0.0,0.0,0.0,0.0,0.0,0.0,0.0,0.0,0.0,0.0,0.0,0.0,0.0,0.0,0.0,0.0,0.0,0.0,0.0,0.0,0.0,0.0,0.0,0.0,0.0,0.0,0.0,0.0,0.0,0.0,0.0,0.0,0.0,0.0,0.0,0.0,0.0,0.0,0.0,0.0,0.0,0.0,0.0,0.0,0.0,0.0,0.0,0.0,0.0,0.0,0.0,0.0,0.0,0.0,0.0,0.0,0.0,0.0,0.0,0.0,0.0,0.0,0.0,0.0,0.0,0.0,0.0,0.0,0.0,0.0,0.0,0.0,0.0,0.0,0.0,0.0,0.0,0.0,0.0,0.0,0.0,0.0,0.0,0.0,0.0,0.0,0.0,0.0,0.0,0.0,0.0,0.0,0.0,0.0,0.0,0.0,0.0,0.0,0.0,0.0,0.0,0.0,0.0,0.0,0.0,0.0,0.0,0.0,0.0,0.0,0.0,0.0,0.0,0.0,0.0,0.0,0.0,0.0,0.0,0.0,0.0,0.0,0.0,0.0,0.0,0.0,0.0,0.0,0.0,0.0,0.0,0.0,0.0,0.0,0.0,0.0,0.0,0.0,0.0,0.0,0.0,0.0,0.0,0.0,0.0,0.0,0.0,0.0,0.0,0.0,0.0,0.0,0.0,0.0,0.0,0.0,0.0,0.0,0.0,0.0,0.0,0.0,0.0,0.0,0.0,0.0,0.0,0.0,0.0,0.0,0.0,0.0,0.0,0.0,0.0,0.0,0.0,0.0,0.0,0.0,0.0,0.0,0.0,0.0,0.0,0.0,0.0,0.0,0.0,0.0,0.0,0.0,0.0,0.0,0.0,0.0,0.0,0.0,0.0,0.0,0.0,0.0,0.0,0.0,0.0,0.0,0.0,0.0,0.0,0.0,0.0,0.0,0.0,0.0,0.0,0.0,0.0,0.0,0.0,0.0,0.0,0.0,0.0,0.0,0.0,0.0,0.0,0.0,0.0,0.0,0.0,0.0,0.0,0.0,0.0,0.0,0.0,0.0,0.0,0.0,0.0,0.0,0.0,0.0,0.0,0.0,0.0,0.0,0.0,0.0,0.0,0.0,0.0,0.0,0.0,0.0,0.0,0.0,0.0,0.0,0.0,0.0,0.0,0.0,0.0,0.0,0.0,0.0,0.0,0.0,0.0,0.0,0.0,0.0,0.0,0.0,0.0,0.0,0.0,0.0,0.0,0.0,0.0,0.0,0.0,0.0,0.0,0.0,0.0,0.0,0.0,0.0,0.0,0.0,0.0,0.0,0.0,0.0,0.0,0.0,0.0,0.0,0.0,0.0,0.0,0.0,0.0,0.0,0.0,0.0,0.0,0.0,0.0,0.0,0.0,0.0,0.0,0.0,0.0,0.0,0.0,0.0,0.0,0.0,0.0,0.0,0.0,0.0,0.0,0.0,0.0,0.0,0.0,0.0,0.0,0.0,0.0,0.0,0.0,0.0,0.0,0.0,0.0,0.0,0.0,0.0,0.0,0.0,0.0,0.0,0.0,0.0,0.0,0.0,0.0,0.0,0.0,0.0,0.0,0.0,0.0,0.0,0.0,0.0,0.0,0.0,0.0,0.0,0.0,0.0,0.0,0.0,0.0,0.0,0.0,0.0,0.0,0.0,0.0,0.0,0.0,0.0,0.0,0.0,0.0,0.0,0.0,0.0,0.0,0.0,0.0,0.0,0.0,0.0,0.0,0.0,0.0,0.0,0.0,0.0,0.0,0.0,0.0,0.0,0.0,0.0,0.0,0.0,0.0,0.0,0.0,0.0,0.0,0.0,0.0,0.0,0.0,0.0,0.0,0.0,0.0,0.0,0.0,0.0,0.0,0.0,0.0,0.0,0.0,0.0,0.0,0.0,0.0,0.0,0.0,0.0,0.0,0.0,0.0,0.0,0.0,0.0,0.0,0.0,0.0,0.0,0.0,0.0,0.0,0.0,0.0,0.0,0.0,0.0,0.0,0.0,0.0,0.0,0.0,0.0,0.0,0.0,0.0,0.0,0.0,0.0,0.0,0.0,0.0,0.0,0.0,0.0,0.0,0.0,0.0,0.0,0.0,0.0,0.0,0.0,0.0,0.0,0.0,0.0,0.0,0.0,0.0,0.0,0.0,0.0,0.0,0.0,0.0,0.0,0.0,0.0,0.0,0.0,0.0,0.0,0.0,0.0,0.0,0.0,0.0,0.0,0.0,0.0,0.0,0.0,0.0,0.0,0.0,0.0,0.0,0.0,0.0,0.0,0.0,0.0,0.0,0.0,0.0,0.0,0.0,0.0,0.0,0.0,0.0,0.0,0.0,0.0,0.0,0.0,0.0,0.0,0.0,0.0,0.0,0.0,0.0,0.0,0.0,0.0,0.0,0.0,0.0,0.0,0.0,0.0,0.0,0.0,0.0,0.0,0.0,0.0,0.0,0.0,0.0,0.0,0.0,0.0,0.0,0.0,0.0,0.0,0.0,0.0,0.0,0.0,0.0,0.0,0.0,0.0,0.0,0.0,0.0,0.0,0.0,0.0,0.0,0.0,0.0,0.0,0.0,0.0,0.0,0.0,0.0,0.0,0.0,0.0,0.0,0.0,0.0,0.0,0.0,0.0,0.0,0.0,0.0,0.0,0.0,0.0,0.0,0.0,0.0,0.0,0.0,0.0,0.0,0.0,0.0,0.0,0.0,0.0,0.0,0.0,0.0,0.0,0.0,0.0,0.0,0.0,0.0,0.0,0.0,0.0,0.0,0.0,0.0,0.0,0.0,0.0,0.0,0.0,0.0,0.0,0.0,0.0,0.0,0.0,0.0,0.0,0.0,0.0,0.0,0.0,0.0,0.0,0.0,0.0,0.0,0.0,0.0,0.0,0.0,0.0,0.0,0.0,0.0,0.0,0.0,0.0,0.0,0.0,0.0,0.0,0.0,0.0,0.0,0.0,0.0,0.0,0.0,0.0,0.0,0.0,0.0,0.0,0.0,0.0,0.0,0.0,0.0,0.0,0.0,0.0,0.0,0.0,0.0,0.0,0.0,0.0,0.0,0.0,0.0,0.0,0.0,0.0,0.0,0.0,0.0,0.0,0.0,0.0,0.0,0.0,0.0,0.0,0.0,0.0,0.0,0.0,0.0,0.0,0.0,0.0,0.0,0.0,0.0,0.0,0.0,0.0,0.0,0.0,0.0,0.0,0.0,0.0,0.0,0.0,0.0,0.0,0.0,0.0,0.0,0.0,0.0,0.0,0.0,0.0,0.0,0.0,0.0,0.0,0.0,0.0,0.0,0.0,0.0,0.0,0.0,0.0,0.0,0.0,0.0],"densityMin":[0.0,0.0,0.0,0.0,0.0,0.0,0.0,0.0,0.0,0.0,0.0,0.0,0.0,0.0,0.0,0.0,0.0,0.0,0.0,0.0,0.0,0.0,0.0,0.0,0.0,0.0,0.0,0.0,0.0,0.0,0.0,0.0,0.0,0.0,0.0,0.0,0.0,0.0,0.0,0.0,0.0,0.0,0.0,0.0,0.0,0.0,0.0,0.0,0.0,0.0,0.0,0.0,0.0,0.0,0.0,0.0,0.0,0.0,0.0,0.0,0.0,0.0,0.0,0.0,0.0,0.0,0.0,0.0,0.0,0.0,0.0,0.0,0.0,0.0,0.0,0.0,0.0,0.0,0.0,0.0,0.0,0.0,0.0,0.0,0.0,0.0,0.0,0.0,0.0,0.0,0.0,0.0,0.0,0.0,0.0,0.0,0.0,0.0,0.0,0.0,0.0,0.0,0.0,0.0,0.0,0.0,0.0,0.0,0.0,0.0,0.0,0.0,0.0,0.0,0.0,0.0,0.0,0.0,0.0,0.0,0.0,0.0,0.0,0.0,0.0,0.0,0.0,0.0,0.0,0.0,0.0,0.0,0.0,0.0,0.0,0.0,0.0,0.0,0.0,0.0,0.0,0.0,0.0,0.0,0.0,0.0,0.0,0.0,0.0,0.0,0.0,0.0,0.0,0.0,0.0,0.0,0.0,0.0,0.0,0.0,0.0,0.0,0.0,0.0,0.0,0.0,0.0,0.0,0.0,0.0,0.0,0.0,0.0,0.0,0.0,0.0,0.0,0.0,0.0,0.0,0.0,0.0,0.0,0.0,0.0,0.0,0.0,0.0,0.0,0.0,0.0,0.0,0.0,0.0,0.0,0.0,0.0,0.0,0.0,0.0,0.0,0.0,0.0,0.0,0.0,0.0,0.0,0.0,0.0,0.0,0.0,0.0,0.0,0.0,0.0,0.0,0.0,0.0,0.0,0.0,0.0,0.0,0.0,0.0,0.0,0.0,0.0,0.0,0.0,0.0,0.0,0.0,0.0,0.0,0.0,0.0,0.0,0.0,0.0,0.0,0.0,0.0,0.0,0.0,0.0,0.0,0.0,0.0,0.0,0.0,0.0,0.0,0.0,0.0,0.0,0.0,0.0,0.0,0.0,0.0,0.0,0.0,0.0,0.0,0.0,0.0,0.0,0.0,0.0,0.0,0.0,0.0,0.0,0.0,0.0,0.0,0.0,0.0,0.0,0.0,0.0,0.0,0.0,0.0,0.0,0.0,0.0,0.0,0.0,0.0,0.0,0.0,0.0,0.0,0.0,0.0,0.0,0.0,0.0,0.0,0.0,0.0,0.0,0.0,0.0,0.0,0.0,0.0,0.0,0.0,0.0,0.0,0.0,0.0,0.0,0.0,0.0,0.0,0.0,0.0,0.0,0.0,0.0,0.0,0.0,0.0,0.0,0.0,0.0,0.0,0.0,0.0,0.0,0.0,0.0,0.0,0.0,0.0,0.0,0.0,0.0,0.0,0.0,0.0,0.0,0.0,0.0,0.0,0.0,0.0,0.0,0.0,0.0,0.0,0.0,0.0,0.0,0.0,0.0,0.0,0.0,0.0,0.0,0.0,0.0,0.0,0.0,0.0,0.0,0.0,0.0,0.0,0.0,0.0,0.0,0.0,0.0,0.0,0.0,0.0,0.0,0.0,0.0,0.0,0.0,0.0,0.0,0.0,0.0,0.0,0.0,0.0,0.0,0.0,0.0,0.0,0.0,0.0,0.0,0.0,0.0,0.0,0.0,0.0,0.0,0.0,0.0,0.0,0.0,0.0,0.0,0.0,0.0,0.0,0.0,0.0,0.0,0.0,0.0,0.0,0.0,0.0,0.0,0.0,0.0,0.0,0.0,0.0,0.0,0.0,0.0,0.0,0.0,0.0,0.0,0.0,0.0,0.0,0.0,0.0,0.0,0.0,0.0,0.0,0.0,0.0,0.0,0.0,0.0,0.0,0.0,0.0,0.0,0.0,0.0,0.0,0.0,0.0,0.0,0.0,0.0,0.0,0.0,0.0,0.0,0.0,0.0,0.0,0.0,0.0,0.0,0.0,0.0,0.0,0.0,0.0,0.0,0.0,0.0,0.0,0.0,0.0,0.0,0.0,0.0,0.0,0.0,0.0,0.0,0.0,0.0,0.0,0.0,0.0,0.0,0.0,0.0,0.0,0.0,0.0,0.0,0.0,0.0,0.0,0.0,0.0,0.0,0.0,0.0,0.0,0.0,0.0,0.0,0.0,0.0,0.0,0.0,0.0,0.0,0.0,0.0,0.0,0.0,0.0,0.0,0.0,0.0,0.0,0.0,0.0,0.0,0.0,0.0,0.0,0.0,0.0,0.0,0.0,0.0,0.0,0.0,0.0,0.0,0.0,0.0,0.0,0.0,0.0,0.0,0.0,0.0,0.0,0.0,0.0,0.0,0.0,0.0,0.0,0.0,0.0,0.0,0.0,0.0,0.0,0.0,0.0,0.0,0.0,0.0,0.0,0.0,0.0,0.0,0.0,0.0,0.0,0.0,0.0,0.0,0.0,0.0,0.0,0.0,0.0,0.0,0.0,0.0,0.0,0.0,0.0,0.0,0.0,0.0,0.0,0.0,0.0,0.0,0.0,0.0,0.0,0.0,0.0,0.0,0.0,0.0,0.0,0.0,0.0,0.0,0.0,0.0,0.0,0.0,0.0,0.0,0.0,0.0,0.0,0.0,0.0,0.0,0.0,0.0,0.0,0.0,0.0,0.0,0.0,0.0,0.0,0.0,0.0,0.0,0.0,0.0,0.0,0.0,0.0,0.0,0.0,0.0,0.0,0.0,0.0,0.0,0.0,0.0,0.0,0.0,0.0,0.0,0.0,0.0,0.0,0.0,0.0,0.0,0.0,0.0,0.0,0.0,0.0,0.0,0.0,0.0,0.0,0.0,0.0,0.0,0.0,0.0,0.0,0.0,0.0,0.0,0.0,0.0,0.0,0.0,0.0,0.0,0.0,0.0,0.0,0.0,0.0,0.0,0.0,0.0,0.0,0.0,0.0,0.0,0.0,0.0,0.0,0.0,0.0,0.0,0.0,0.0,0.0,0.0,0.0,0.0,0.0,0.0,0.0,0.0,0.0,0.0,0.0,0.0,0.0,0.0,0.0,0.0,0.0,0.0,0.0,0.0,0.0,0.0,0.0,0.0,0.0,0.0,0.0,0.0,0.0,0.0,0.0,0.0,0.0,0.0,0.0,0.0,0.0,0.0,0.0,0.0,0.0,0.0,0.0,0.0,0.0,0.0,0.0,0.0,0.0,0.0,0.0,0.0,0.0,0.0,0.0,0.0,0.0,0.0,0.0,0.0,0.0,0.0,0.0,0.0,0.0,0.0,0.0,0.0,0.0,0.0,0.0,0.0,0.0,0.0,0.0,0.0,0.0,0.0,0.0,0.0,0.0,0.0,0.0,0.0,0.0,0.0,0.0,0.0,0.0,0.0,0.0,0.0,0.0,0.0,0.0,0.0,0.0,0.0,0.0,0.0,0.0,0.0,0.0,0.0,0.0,0.0,0.0,0.0,0.0,0.0,0.0,0.0,0.0,0.0,0.0,0.0,0.0,0.0,0.0,0.0,0.0,0.0,0.0,0.0,0.0,0.0,0.0,0.0,0.0,0.0,0.0,0.0,0.0,0.0,0.0,0.0,0.0,0.0,0.0,0.0,0.0,0.0,0.0,0.0,0.0,0.0,0.0,0.0,0.0,0.0,0.0,0.0,0.0,0.0,0.0,0.0,0.0,0.0,0.0,0.0,0.0,0.0,0.0,0.0,0.0,0.0,0.0,0.0,0.0,0.0,0.0,0.0,0.0,0.0,0.0,0.0,0.0,0.0,0.0,0.0,0.0,0.0,0.0,0.0,0.0,0.0,0.0,0.0,0.0,0.0,0.0,0.0,0.0,0.0,0.0,0.0,0.0,0.0,0.0,0.0,0.0,0.0,0.0,0.0,0.0,0.0,0.0,0.0,0.0,0.0,0.0,0.0,0.0,0.0,0.0,0.0,0.0,0.0,0.0,0.0,0.0,0.0,0.0,0.0,0.0,0.0,0.0,0.0,0.0,0.0,0.0,0.0,0.0,0.0,0.0,0.0,0.0,0.0,0.0,0.0,0.0,0.0,0.0,0.0,0.0,0.0,0.0,0.0,0.0,0.0,0.0,0.0,0.0,0.0,0.0,0.0,0.0,0.0,0.0,0.0,0.0,0.0,0.0,0.0,0.0,0.0,0.0,0.0,0.0,0.0,0.0,0.0,0.0,0.0,0.0,0.0,0.0,0.0,0.0,0.0,0.0,0.0,0.0,0.0,0.0,0.0,0.0,0.0,0.0,0.0,0.0,0.0,0.0,0.0,0.0,0.0,0.0,0.0,0.0],"densityMax":[0.0,0.0,0.0,0.0,0.0,0.0,0.0,0.0,0.0,0.0,0.0,0.0,0.0,0.0,0.0,0.0,0.0,0.0,0.0,0.0,0.0,0.0,0.0,0.0,0.0,0.0,0.0,0.0,0.0,0.0,0.0,0.0,0.0,0.0,0.0,0.0,0.0,0.0,0.0,0.0,0.0,0.0,0.0,0.0,0.0,0.0,0.0,0.0,0.0,0.0,0.0,0.0,0.0,0.0,0.0,0.0,0.0,0.0,0.0,0.0,0.0,0.0,0.0,0.0,0.0,0.0,0.0,0.0,0.0,0.0,0.0,0.0,0.0,0.0,0.0,0.0,0.0,0.0,0.0,0.0,0.0,0.0,0.0,0.0,0.0,0.0,0.0,0.0,0.0,0.0,0.0,0.0,0.0,0.0,0.0,0.0,0.0,0.0,0.0,0.0,0.0,0.0,0.0,0.0,0.0,0.0,0.0,0.0,0.0,0.0,0.0,0.0,0.0,0.0,0.0,0.0,0.0,0.0,0.0,0.0,0.0,0.0,0.0,0.0,0.0,0.0,0.0,0.0,0.0,0.0,0.0,0.0,0.0,0.0,0.0,0.0,0.0,0.0,0.0,0.0,0.0,0.0,0.0,0.0,0.0,0.0,0.0,0.0,0.0,0.0,0.0,0.0,0.0,0.0,0.0,0.0,0.0,0.0,0.0,0.0,0.0,0.0,0.0,0.0,0.0,0.0,0.0,0.0,0.0,0.0,0.0,0.0,0.0,0.0,0.0,0.0,0.0,0.0,0.0,0.0,0.0,0.0,0.0,0.0,0.0,0.0,0.0,0.0,0.0,0.0,0.0,0.0,0.0,0.0,0.0,0.0,0.0,0.0,0.0,0.0,0.0,0.0,0.0,0.0,0.0,0.0,0.0,0.0,0.0,0.0,0.0,0.0,0.0,0.0,0.0,0.0,0.0,0.0,0.0,0.0,0.0,0.0,0.0,0.0,0.0,0.0,0.0,0.0,0.0,0.0,0.0,0.0,0.0,0.0,0.0,0.0,0.0,0.0,0.0,0.0,0.0,0.0,0.0,0.0,0.0,0.0,0.0,0.0,0.0,0.0,0.0,0.0,0.0,0.0,0.0,0.0,0.0,0.0,0.0,0.0,0.0,0.0,0.0,0.0,0.0,0.0,0.0,0.0,0.0,0.0,0.0,0.0,0.0,0.0,0.0,0.0,0.0,0.0,0.0,0.0,0.0,0.0,0.0,0.0,0.0,0.0,0.0,0.0,0.0,0.0,0.0,0.0,0.0,0.0,0.0,0.0,0.0,0.0,0.0,0.0,0.0,0.0,0.0,0.0,0.0,0.0,0.0,0.0,0.0,0.0,0.0,0.0,0.0,0.0,0.0,0.0,0.0,0.0,0.0,0.0,0.0,0.0,0.0,0.0,0.0,0.0,0.0,0.0,0.0,0.0,0.0,0.0,0.0,0.0,0.0,0.0,0.0,0.0,0.0,0.0,0.0,0.0,0.0,0.0,0.0,0.0,0.0,0.0,0.0,0.0,0.0,0.0,0.0,0.0,0.0,0.0,0.0,0.0,0.0,0.0,0.0,0.0,0.0,0.0,0.0,0.0,0.0,0.0,0.0,0.0,0.0,0.0,0.0,0.0,0.0,0.0,0.0,0.0,0.0,0.0,0.0,0.0,0.0,0.0,0.0,0.0,0.0,0.0,0.0,0.0,0.0,0.0,0.0,0.0,0.0,0.0,0.0,0.0,0.0,0.0,0.0,0.0,0.0,0.0,0.0,0.0,0.0,0.0,0.0,0.0,0.0,0.0,0.0,0.0,0.0,0.0,0.0,0.0,0.0,0.0,0.0,0.0,0.0,0.0,0.0,0.0,0.0,0.0,0.0,0.0,0.0,0.0,0.0,0.0,0.0,0.0,0.0,0.0,0.0,0.0,0.0,0.0,0.0,0.0,0.0,0.0,0.0,0.0,0.0,0.0,0.0,0.0,0.0,0.0,0.0,0.0,0.0,0.0,0.0,0.0,0.0,0.0,0.0,0.0,0.0,0.0,0.0,0.0,0.0,0.0,0.0,0.0,0.0,0.0,0.0,0.0,0.0,0.0,0.0,0.0,0.0,0.0,0.0,0.0,0.0,0.0,0.0,0.0,0.0,0.0,0.0,0.0,0.0,0.0,0.0,0.0,0.0,0.0,0.0,0.0,0.0,0.0,0.0,0.0,0.0,0.0,0.0,0.0,0.0,0.0,0.0,0.0,0.0,0.0,0.0,0.0,0.0,0.0,0.0,0.0,0.0,0.0,0.0,0.0,0.0,0.0,0.0,0.0,0.0,0.0,0.0,0.0,0.0,0.0,0.0,0.0,0.0,0.0,0.0,0.0,0.0,0.0,0.0,0.0,0.0,0.0,0.0,0.0,0.0,0.0,0.0,0.0,0.0,0.0,0.0,0.0,0.0,0.0,0.0,0.0,0.0,0.0,0.0,0.0,0.0,0.0,0.0,0.0,0.0,0.0,0.0,0.0,0.0,0.0,0.0,0.0,0.0,0.0,0.0,0.0,0.0,0.0,0.0,0.0,0.0,0.0,0.0,0.0,0.0,0.0,0.0,0.0,0.0,0.0,0.0,0.0,0.0,0.0,0.0,0.0,0.0,0.0,0.0,0.0,0.0,0.0,0.0,0.0,0.0,0.0,0.0,0.0,0.0,0.0,0.0,0.0,0.0,0.0,0.0,0.0,0.0,0.0,0.0,0.0,0.0,0.0,0.0,0.0,0.0,0.0,0.0,0.0,0.0,0.0,0.0,0.0,0.0,0.0,0.0,0.0,0.0,0.0,0.0,0.0,0.0,0.0,0.0,0.0,0.0,0.0,0.0,0.0,0.0,0.0,0.0,0.0,0.0,0.0,0.0,0.0,0.0,0.0,0.0,0.0,0.0,0.0,0.0,0.0,0.0,0.0,0.0,0.0,0.0,0.0,0.0,0.0,0.0,0.0,0.0,0.0,0.0,0.0,0.0,0.0,0.0,0.0,0.0,0.0,0.0,0.0,0.0,0.0,0.0,0.0,0.0,0.0,0.0,0.0,0.0,0.0,0.0,0.0,0.0,0.0,0.0,0.0,0.0,0.0,0.0,0.0,0.0,0.0,0.0,0.0,0.0,0.0,0.0,0.0,0.0,0.0,0.0,0.0,0.0,0.0,0.0,0.0,0.0,0.0,0.0,0.0,0.0,0.0,0.0,0.0,0.0,0.0,0.0,0.0,0.0,0.0,0.0,0.0,0.0,0.0,0.0,0.0,0.0,0.0,0.0,0.0,0.0,0.0,0.0,0.0,0.0,0.0,0.0,0.0,0.0,0.0,0.0,0.0,0.0,0.0,0.0,0.0,0.0,0.0,0.0,0.0,0.0,0.0,0.0,0.0,0.0,0.0,0.0,0.0,0.0,0.0,0.0,0.0,0.0,0.0,0.0,0.0,0.0,0.0,0.0,0.0,0.0,0.0,0.0,0.0,0.0,0.0,0.0,0.0,0.0,0.0,0.0,0.0,0.0,0.0,0.0,0.0,0.0,0.0,0.0,0.0,0.0,0.0,0.0,0.0,0.0,0.0,0.0,0.0,0.0,0.0,0.0,0.0,0.0,0.0,0.0,0.0,0.0,0.0,0.0,0.0,0.0,0.0,0.0,0.0,0.0,0.0,0.0,0.0,0.0,0.0,0.0,0.0,0.0,0.0,0.0,0.0,0.0,0.0,0.0,0.0,0.0,0.0,0.0,0.0,0.0,0.0,0.0,0.0,0.0,0.0,0.0,0.0,0.0,0.0,0.0,0.0,0.0,0.0,0.0,0.0,0.0,0.0,0.0,0.0,0.0,0.0,0.0,0.0,0.0,0.0,0.0,0.0,0.0,0.0,0.0,0.0,0.0,0.0,0.0,0.0,0.0,0.0,0.0,0.0,0.0,0.0,0.0,0.0,0.0,0.0,0.0,0.0,0.0,0.0,0.0,0.0,0.0,0.0,0.0,0.0,0.0,0.0,0.0,0.0,0.0,0.0,0.0,0.0,0.0,0.0,0.0,0.0,0.0,0.0,0.0,0.0,0.0,0.0,0.0,0.0,0.0,0.0,0.0,0.0,0.0,0.0,0.0,0.0,0.0,0.0,0.0,0.0,0.0,0.0,0.0,0.0,0.0,0.0,0.0,0.0,0.0,0.0,0.0,0.0,0.0,0.0,0.0,0.0,0.0,0.0,0.0,0.0,0.0,0.0,0.0,0.0,0.0,0.0,0.0,0.0,0.0,0.0,0.0,0.0,0.0,0.0,0.0,0.0,0.0,0.0,0.0,0.0,0.0,0.0,0.0,0.0,0.0,0.0,0.0,0.0,0.0,0.0,0.0,0.0,0.0,0.0,0.0,0.0,0.0,0.0],"densityMean":[0.0,0.0,0.0,0.0,0.0,0.0,0.0,0.0,0.0,0.0,0.0,0.0,0.0,0.0,0.0,0.0,0.0,0.0,0.0,0.0,0.0,0.0,0.0,0.0,0.0,0.0,0.0,0.0,0.0,0.0,0.0,0.0,0.0,0.0,0.0,0.0,0.0,0.0,0.0,0.0,0.0,0.0,0.0,0.0,0.0,0.0,0.0,0.0,0.0,0.0,0.0,0.0,0.0,0.0,0.0,0.0,0.0,0.0,0.0,0.0,0.0,0.0,0.0,0.0,0.0,0.0,0.0,0.0,0.0,0.0,0.0,0.0,0.0,0.0,0.0,0.0,0.0,0.0,0.0,0.0,0.0,0.0,0.0,0.0,0.0,0.0,0.0,0.0,0.0,0.0,0.0,0.0,0.0,0.0,0.0,0.0,0.0,0.0,0.0,0.0,0.0,0.0,0.0,0.0,0.0,0.0,0.0,0.0,0.0,0.0,0.0,0.0,0.0,0.0,0.0,0.0,0.0,0.0,0.0,0.0,0.0,0.0,0.0,0.0,0.0,0.0,0.0,0.0,0.0,0.0,0.0,0.0,0.0,0.0,0.0,0.0,0.0,0.0,0.0,0.0,0.0,0.0,0.0,0.0,0.0,0.0,0.0,0.0,0.0,0.0,0.0,0.0,0.0,0.0,0.0,0.0,0.0,0.0,0.0,0.0,0.0,0.0,0.0,0.0,0.0,0.0,0.0,0.0,0.0,0.0,0.0,0.0,0.0,0.0,0.0,0.0,0.0,0.0,0.0,0.0,0.0,0.0,0.0,0.0,0.0,0.0,0.0,0.0,0.0,0.0,0.0,0.0,0.0,0.0,0.0,0.0,0.0,0.0,0.0,0.0,0.0,0.0,0.0,0.0,0.0,0.0,0.0,0.0,0.0,0.0,0.0,0.0,0.0,0.0,0.0,0.0,0.0,0.0,0.0,0.0,0.0,0.0,0.0,0.0,0.0,0.0,0.0,0.0,0.0,0.0,0.0,0.0,0.0,0.0,0.0,0.0,0.0,0.0,0.0,0.0,0.0,0.0,0.0,0.0,0.0,0.0,0.0,0.0,0.0,0.0,0.0,0.0,0.0,0.0,0.0,0.0,0.0,0.0,0.0,0.0,0.0,0.0,0.0,0.0,0.0,0.0,0.0,0.0,0.0,0.0,0.0,0.0,0.0,0.0,0.0,0.0,0.0,0.0,0.0,0.0,0.0,0.0,0.0,0.0,0.0,0.0,0.0,0.0,0.0,0.0,0.0,0.0,0.0,0.0,0.0,0.0,0.0,0.0,0.0,0.0,0.0,0.0,0.0,0.0,0.0,0.0,0.0,0.0,0.0,0.0,0.0,0.0,0.0,0.0,0.0,0.0,0.0,0.0,0.0,0.0,0.0,0.0,0.0,0.0,0.0,0.0,0.0,0.0,0.0,0.0,0.0,0.0,0.0,0.0,0.0,0.0,0.0,0.0,0.0,0.0,0.0,0.0,0.0,0.0,0.0,0.0,0.0,0.0,0.0,0.0,0.0,0.0,0.0,0.0,0.0,0.0,0.0,0.0,0.0,0.0,0.0,0.0,0.0,0.0,0.0,0.0,0.0,0.0,0.0,0.0,0.0,0.0,0.0,0.0,0.0,0.0,0.0,0.0,0.0,0.0,0.0,0.0,0.0,0.0,0.0,0.0,0.0,0.0,0.0,0.0,0.0,0.0,0.0,0.0,0.0,0.0,0.0,0.0,0.0,0.0,0.0,0.0,0.0,0.0,0.0,0.0,0.0,0.0,0.0,0.0,0.0,0.0,0.0,0.0,0.0,0.0,0.0,0.0,0.0,0.0,0.0,0.0,0.0,0.0,0.0,0.0,0.0,0.0,0.0,0.0,0.0,0.0,0.0,0.0,0.0,0.0,0.0,0.0,0.0,0.0,0.0,0.0,0.0,0.0,0.0,0.0,0.0,0.0,0.0,0.0,0.0,0.0,0.0,0.0,0.0,0.0,0.0,0.0,0.0,0.0,0.0,0.0,0.0,0.0,0.0,0.0,0.0,0.0,0.0,0.0,0.0,0.0,0.0,0.0,0.0,0.0,0.0,0.0,0.0,0.0,0.0,0.0,0.0,0.0,0.0,0.0,0.0,0.0,0.0,0.0,0.0,0.0,0.0,0.0,0.0,0.0,0.0,0.0,0.0,0.0,0.0,0.0,0.0,0.0,0.0,0.0,0.0,0.0,0.0,0.0,0.0,0.0,0.0,0.0,0.0,0.0,0.0,0.0,0.0,0.0,0.0,0.0,0.0,0.0,0.0,0.0,0.0,0.0,0.0,0.0,0.0,0.0,0.0,0.0,0.0,0.0,0.0,0.0,0.0,0.0,0.0,0.0,0.0,0.0,0.0,0.0,0.0,0.0,0.0,0.0,0.0,0.0,0.0,0.0,0.0,0.0,0.0,0.0,0.0,0.0,0.0,0.0,0.0,0.0,0.0,0.0,0.0,0.0,0.0,0.0,0.0,0.0,0.0,0.0,0.0,0.0,0.0,0.0,0.0,0.0,0.0,0.0,0.0,0.0,0.0,0.0,0.0,0.0,0.0,0.0,0.0,0.0,0.0,0.0,0.0,0.0,0.0,0.0,0.0,0.0,0.0,0.0,0.0,0.0,0.0,0.0,0.0,0.0,0.0,0.0,0.0,0.0,0.0,0.0,0.0,0.0,0.0,0.0,0.0,0.0,0.0,0.0,0.0,0.0,0.0,0.0,0.0,0.0,0.0,0.0,0.0,0.0,0.0,0.0,0.0,0.0,0.0,0.0,0.0,0.0,0.0,0.0,0.0,0.0,0.0,0.0,0.0,0.0,0.0,0.0,0.0,0.0,0.0,0.0,0.0,0.0,0.0,0.0,0.0,0.0,0.0,0.0,0.0,0.0,0.0,0.0,0.0,0.0,0.0,0.0,0.0,0.0,0.0,0.0,0.0,0.0,0.0,0.0,0.0,0.0,0.0,0.0,0.0,0.0,0.0,0.0,0.0,0.0,0.0,0.0,0.0,0.0,0.0,0.0,0.0,0.0,0.0,0.0,0.0,0.0,0.0,0.0,0.0,0.0,0.0,0.0,0.0,0.0,0.0,0.0,0.0,0.0,0.0,0.0,0.0,0.0,0.0,0.0,0.0,0.0,0.0,0.0,0.0,0.0,0.0,0.0,0.0,0.0,0.0,0.0,0.0,0.0,0.0,0.0,0.0,0.0,0.0,0.0,0.0,0.0,0.0,0.0,0.0,0.0,0.0,0.0,0.0,0.0,0.0,0.0,0.0,0.0,0.0,0.0,0.0,0.0,0.0,0.0,0.0,0.0,0.0,0.0,0.0,0.0,0.0,0.0,0.0,0.0,0.0,0.0,0.0,0.0,0.0,0.0,0.0,0.0,0.0,0.0,0.0,0.0,0.0,0.0,0.0,0.0,0.0,0.0,0.0,0.0,0.0,0.0,0.0,0.0,0.0,0.0,0.0,0.0,0.0,0.0,0.0,0.0,0.0,0.0,0.0,0.0,0.0,0.0,0.0,0.0,0.0,0.0,0.0,0.0,0.0,0.0,0.0,0.0,0.0,0.0,0.0,0.0,0.0,0.0,0.0,0.0,0.0,0.0,0.0,0.0,0.0,0.0,0.0,0.0,0.0,0.0,0.0,0.0,0.0,0.0,0.0,0.0,0.0,0.0,0.0,0.0,0.0,0.0,0.0,0.0,0.0,0.0,0.0,0.0,0.0,0.0,0.0,0.0,0.0,0.0,0.0,0.0,0.0,0.0,0.0,0.0,0.0,0.0,0.0,0.0,0.0,0.0,0.0,0.0,0.0,0.0,0.0,0.0,0.0,0.0,0.0,0.0,0.0,0.0,0.0,0.0,0.0,0.0,0.0,0.0,0.0,0.0,0.0,0.0,0.0,0.0,0.0,0.0,0.0,0.0,0.0,0.0,0.0,0.0,0.0,0.0,0.0,0.0,0.0,0.0,0.0,0.0,0.0,0.0,0.0,0.0,0.0,0.0,0.0,0.0,0.0,0.0,0.0,0.0,0.0,0.0,0.0,0.0,0.0,0.0,0.0,0.0,0.0,0.0,0.0,0.0,0.0,0.0,0.0,0.0,0.0,0.0,0.0,0.0,0.0,0.0,0.0,0.0,0.0,0.0,0.0,0.0,0.0,0.0,0.0,0.0,0.0,0.0,0.0,0.0,0.0,0.0,0.0,0.0,0.0,0.0,0.0,0.0,0.0,0.0,0.0,0.0,0.0,0.0,0.0,0.0,0.0,0.0,0.0,0.0,0.0,0.0,0.0,0.0,0.0,0.0,0.0,0.0,0.0,0.0,0.0,0.0,0.0,0.0,0.0,0.0,0.0,0.0,0.0,0.0,0.0,0.0],"densitySd":[0.0,0.0,0.0,0.0,0.0,0.0,0.0,0.0,0.0,0.0,0.0,0.0,0.0,0.0,0.0,0.0,0.0,0.0,0.0,0.0,0.0,0.0,0.0,0.0,0.0,0.0,0.0,0.0,0.0,0.0,0.0,0.0,0.0,0.0,0.0,0.0,0.0,0.0,0.0,0.0,0.0,0.0,0.0,0.0,0.0,0.0,0.0,0.0,0.0,0.0,0.0,0.0,0.0,0.0,0.0,0.0,0.0,0.0,0.0,0.0,0.0,0.0,0.0,0.0,0.0,0.0,0.0,0.0,0.0,0.0,0.0,0.0,0.0,0.0,0.0,0.0,0.0,0.0,0.0,0.0,0.0,0.0,0.0,0.0,0.0,0.0,0.0,0.0,0.0,0.0,0.0,0.0,0.0,0.0,0.0,0.0,0.0,0.0,0.0,0.0,0.0,0.0,0.0,0.0,0.0,0.0,0.0,0.0,0.0,0.0,0.0,0.0,0.0,0.0,0.0,0.0,0.0,0.0,0.0,0.0,0.0,0.0,0.0,0.0,0.0,0.0,0.0,0.0,0.0,0.0,0.0,0.0,0.0,0.0,0.0,0.0,0.0,0.0,0.0,0.0,0.0,0.0,0.0,0.0,0.0,0.0,0.0,0.0,0.0,0.0,0.0,0.0,0.0,0.0,0.0,0.0,0.0,0.0,0.0,0.0,0.0,0.0,0.0,0.0,0.0,0.0,0.0,0.0,0.0,0.0,0.0,0.0,0.0,0.0,0.0,0.0,0.0,0.0,0.0,0.0,0.0,0.0,0.0,0.0,0.0,0.0,0.0,0.0,0.0,0.0,0.0,0.0,0.0,0.0,0.0,0.0,0.0,0.0,0.0,0.0,0.0,0.0,0.0,0.0,0.0,0.0,0.0,0.0,0.0,0.0,0.0,0.0,0.0,0.0,0.0,0.0,0.0,0.0,0.0,0.0,0.0,0.0,0.0,0.0,0.0,0.0,0.0,0.0,0.0,0.0,0.0,0.0,0.0,0.0,0.0,0.0,0.0,0.0,0.0,0.0,0.0,0.0,0.0,0.0,0.0,0.0,0.0,0.0,0.0,0.0,0.0,0.0,0.0,0.0,0.0,0.0,0.0,0.0,0.0,0.0,0.0,0.0,0.0,0.0,0.0,0.0,0.0,0.0,0.0,0.0,0.0,0.0,0.0,0.0,0.0,0.0,0.0,0.0,0.0,0.0,0.0,0.0,0.0,0.0,0.0,0.0,0.0,0.0,0.0,0.0,0.0,0.0,0.0,0.0,0.0,0.0,0.0,0.0,0.0,0.0,0.0,0.0,0.0,0.0,0.0,0.0,0.0,0.0,0.0,0.0,0.0,0.0,0.0,0.0,0.0,0.0,0.0,0.0,0.0,0.0,0.0,0.0,0.0,0.0,0.0,0.0,0.0,0.0,0.0,0.0,0.0,0.0,0.0,0.0,0.0,0.0,0.0,0.0,0.0,0.0,0.0,0.0,0.0,0.0,0.0,0.0,0.0,0.0,0.0,0.0,0.0,0.0,0.0,0.0,0.0,0.0,0.0,0.0,0.0,0.0,0.0,0.0,0.0,0.0,0.0,0.0,0.0,0.0,0.0,0.0,0.0,0.0,0.0,0.0,0.0,0.0,0.0,0.0,0.0,0.0,0.0,0.0,0.0,0.0,0.0,0.0,0.0,0.0,0.0,0.0,0.0,0.0,0.0,0.0,0.0,0.0,0.0,0.0,0.0,0.0,0.0,0.0,0.0,0.0,0.0,0.0,0.0,0.0,0.0,0.0,0.0,0.0,0.0,0.0,0.0,0.0,0.0,0.0,0.0,0.0,0.0,0.0,0.0,0.0,0.0,0.0,0.0,0.0,0.0,0.0,0.0,0.0,0.0,0.0,0.0,0.0,0.0,0.0,0.0,0.0,0.0,0.0,0.0,0.0,0.0,0.0,0.0,0.0,0.0,0.0,0.0,0.0,0.0,0.0,0.0,0.0,0.0,0.0,0.0,0.0,0.0,0.0,0.0,0.0,0.0,0.0,0.0,0.0,0.0,0.0,0.0,0.0,0.0,0.0,0.0,0.0,0.0,0.0,0.0,0.0,0.0,0.0,0.0,0.0,0.0,0.0,0.0,0.0,0.0,0.0,0.0,0.0,0.0,0.0,0.0,0.0,0.0,0.0,0.0,0.0,0.0,0.0,0.0,0.0,0.0,0.0,0.0,0.0,0.0,0.0,0.0,0.0,0.0,0.0,0.0,0.0,0.0,0.0,0.0,0.0,0.0,0.0,0.0,0.0,0.0,0.0,0.0,0.0,0.0,0.0,0.0,0.0,0.0,0.0,0.0,0.0,0.0,0.0,0.0,0.0,0.0,0.0,0.0,0.0,0.0,0.0,0.0,0.0,0.0,0.0,0.0,0.0,0.0,0.0,0.0,0.0,0.0,0.0,0.0,0.0,0.0,0.0,0.0,0.0,0.0,0.0,0.0,0.0,0.0,0.0,0.0,0.0,0.0,0.0,0.0,0.0,0.0,0.0,0.0,0.0,0.0,0.0,0.0,0.0,0.0,0.0,0.0,0.0,0.0,0.0,0.0,0.0,0.0,0.0,0.0,0.0,0.0,0.0,0.0,0.0,0.0,0.0,0.0,0.0,0.0,0.0,0.0,0.0,0.0,0.0,0.0,0.0,0.0,0.0,0.0,0.0,0.0,0.0,0.0,0.0,0.0,0.0,0.0,0.0,0.0,0.0,0.0,0.0,0.0,0.0,0.0,0.0,0.0,0.0,0.0,0.0,0.0,0.0,0.0,0.0,0.0,0.0,0.0,0.0,0.0,0.0,0.0,0.0,0.0,0.0,0.0,0.0,0.0,0.0,0.0,0.0,0.0,0.0,0.0,0.0,0.0,0.0,0.0,0.0,0.0,0.0,0.0,0.0,0.0,0.0,0.0,0.0,0.0,0.0,0.0,0.0,0.0,0.0,0.0,0.0,0.0,0.0,0.0,0.0,0.0,0.0,0.0,0.0,0.0,0.0,0.0,0.0,0.0,0.0,0.0,0.0,0.0,0.0,0.0,0.0,0.0,0.0,0.0,0.0,0.0,0.0,0.0,0.0,0.0,0.0,0.0,0.0,0.0,0.0,0.0,0.0,0.0,0.0,0.0,0.0,0.0,0.0,0.0,0.0,0.0,0.0,0.0,0.0,0.0,0.0,0.0,0.0,0.0,0.0,0.0,0.0,0.0,0.0,0.0,0.0,0.0,0.0,0.0,0.0,0.0,0.0,0.0,0.0,0.0,0.0,0.0,0.0,0.0,0.0,0.0,0.0,0.0,0.0,0.0,0.0,0.0,0.0,0.0,0.0,0.0,0.0,0.0,0.0,0.0,0.0,0.0,0.0,0.0,0.0,0.0,0.0,0.0,0.0,0.0,0.0,0.0,0.0,0.0,0.0,0.0,0.0,0.0,0.0,0.0,0.0,0.0,0.0,0.0,0.0,0.0,0.0,0.0,0.0,0.0,0.0,0.0,0.0,0.0,0.0,0.0,0.0,0.0,0.0,0.0,0.0,0.0,0.0,0.0,0.0,0.0,0.0,0.0,0.0,0.0,0.0,0.0,0.0,0.0,0.0,0.0,0.0,0.0,0.0,0.0,0.0,0.0,0.0,0.0,0.0,0.0,0.0,0.0,0.0,0.0,0.0,0.0,0.0,0.0,0.0,0.0,0.0,0.0,0.0,0.0,0.0,0.0,0.0,0.0,0.0,0.0,0.0,0.0,0.0,0.0,0.0,0.0,0.0,0.0,0.0,0.0,0.0,0.0,0.0,0.0,0.0,0.0,0.0,0.0,0.0,0.0,0.0,0.0,0.0,0.0,0.0,0.0,0.0,0.0,0.0,0.0,0.0,0.0,0.0,0.0,0.0,0.0,0.0,0.0,0.0,0.0,0.0,0.0,0.0,0.0,0.0,0.0,0.0,0.0,0.0,0.0,0.0,0.0,0.0,0.0,0.0,0.0,0.0,0.0,0.0,0.0,0.0,0.0,0.0,0.0,0.0,0.0,0.0,0.0,0.0,0.0,0.0,0.0,0.0,0.0,0.0,0.0,0.0,0.0,0.0,0.0,0.0,0.0,0.0,0.0,0.0,0.0,0.0,0.0,0.0,0.0,0.0,0.0,0.0,0.0,0.0,0.0,0.0,0.0,0.0,0.0,0.0,0.0,0.0,0.0,0.0,0.0,0.0,0.0,0.0,0.0,0.0,0.0,0.0,0.0,0.0,0.0,0.0,0.0,0.0,0.0,0.0,0.0,0.0,0.0,0.0,0.0,0.0,0.0,0.0,0.0,0.0,0.0,0.0,0.0,0.0,0.0,0.0,0.0,0.0,0.0,0.0,0.0,0.0,0.0,0.0],"energyMin":[-3.4028234663852887e38,-3.4028234663852887e38,-3.4028234663852887e38,-3.4028234663852887e38,-3.4028234663852887e38,-3.4028234663852887e38,-3.4028234663852887e38,-3.4028234663852887e38,-3.4028234663852887e38,-3.4028234663852887e38,-3.4028234663852887e38,-3.4028234663852887e38,-3.4028234663852887e38,-3.4028234663852887e38,-3.4028234663852887e38,-3.4028234663852887e38,-3.4028234663852887e38,-3.4028234663852887e38,-3.4028234663852887e38,-3.4028234663852887e38,-3.4028234663852887e38,-3.4028234663852887e38,-3.4028234663852887e38,-3.4028234663852887e38,-3.4028234663852887e38,-3.4028234663852887e38,-3.4028234663852887e38,-3.4028234663852887e38,-3.4028234663852887e38,-3.4028234663852887e38,-3.4028234663852887e38,-3.4028234663852887e38,-3.4028234663852887e38,-3.4028234663852887e38,-3.4028234663852887e38,-3.4028234663852887e38,-3.4028234663852887e38,-3.4028234663852887e38,-3.4028234663852887e38,-3.4028234663852887e38,-3.4028234663852887e38,-3.4028234663852887e38,-3.4028234663852887e38,-3.4028234663852887e38,-3.4028234663852887e38,-3.4028234663852887e38,-3.4028234663852887e38,-3.4028234663852887e38,-3.4028234663852887e38,-3.4028234663852887e38,-3.4028234663852887e38,-3.4028234663852887e38,-3.4028234663852887e38,-3.4028234663852887e38,-3.4028234663852887e38,-3.4028234663852887e38,-3.4028234663852887e38,-3.4028234663852887e38,-3.4028234663852887e38,-3.4028234663852887e38,-3.4028234663852887e38,-3.4028234663852887e38,-3.4028234663852887e38,-3.4028234663852887e38,-3.4028234663852887e38,-3.4028234663852887e38,-3.4028234663852887e38,-3.4028234663852887e38,-3.4028234663852887e38,-3.4028234663852887e38,-3.4028234663852887e38,-3.4028234663852887e38,-3.4028234663852887e38,-3.4028234663852887e38,-3.4028234663852887e38,-3.4028234663852887e38,-3.4028234663852887e38,-3.4028234663852887e38,-3.4028234663852887e38,-3.4028234663852887e38,-3.4028234663852887e38,-3.4028234663852887e38,-3.4028234663852887e38,-3.4028234663852887e38,-3.4028234663852887e38,-3.4028234663852887e38,-3.4028234663852887e38,-3.4028234663852887e38,-3.4028234663852887e38,-3.4028234663852887e38,-3.4028234663852887e38,-3.4028234663852887e38,-3.4028234663852887e38,-3.4028234663852887e38,-3.4028234663852887e38,-3.4028234663852887e38,-3.4028234663852887e38,-3.4028234663852887e38,-3.4028234663852887e38,-3.4028234663852887e38,-3.4028234663852887e38,-3.4028234663852887e38,-3.4028234663852887e38,-3.4028234663852887e38,-3.4028234663852887e38,-3.4028234663852887e38,-3.4028234663852887e38,-3.4028234663852887e38,-3.4028234663852887e38,-3.4028234663852887e38,-3.4028234663852887e38,-3.4028234663852887e38,-3.4028234663852887e38,-3.4028234663852887e38,-3.4028234663852887e38,-3.4028234663852887e38,-3.4028234663852887e38,-3.4028234663852887e38,-3.4028234663852887e38,-3.4028234663852887e38,-3.4028234663852887e38,-3.4028234663852887e38,-3.4028234663852887e38,-3.4028234663852887e38,-3.4028234663852887e38,-3.4028234663852887e38,-3.4028234663852887e38,-3.4028234663852887e38,-3.4028234663852887e38,-3.4028234663852887e38,-3.4028234663852887e38,-3.4028234663852887e38,-3.4028234663852887e38,-3.4028234663852887e38,-3.4028234663852887e38,-3.4028234663852887e38,-3.4028234663852887e38,-3.4028234663852887e38,-3.4028234663852887e38,-3.4028234663852887e38,-3.4028234663852887e38,-3.4028234663852887e38,-3.4028234663852887e38,-3.4028234663852887e38,-3.4028234663852887e38,-3.4028234663852887e38,-3.4028234663852887e38,-3.4028234663852887e38,-3.4028234663852887e38,-3.4028234663852887e38,-3.4028234663852887e38,-3.4028234663852887e38,-3.4028234663852887e38,-3.4028234663852887e38,-3.4028234663852887e38,-3.4028234663852887e38,-3.4028234663852887e38,-3.4028234663852887e38,-3.4028234663852887e38,-3.4028234663852887e38,-3.4028234663852887e38,-3.4028234663852887e38,-3.4028234663852887e38,-3.4028234663852887e38,-3.4028234663852887e38,-3.4028234663852887e38,-3.4028234663852887e38,-3.4028234663852887e38,-3.4028234663852887e38,-3.4028234663852887e38,-3.4028234663852887e38,-3.4028234663852887e38,-3.4028234663852887e38,-3.4028234663852887e38,-3.4028234663852887e38,-3.4028234663852887e38,-3.4028234663852887e38,-3.4028234663852887e38,-3.4028234663852887e38,-3.4028234663852887e38,-3.4028234663852887e38,-3.4028234663852887e38,-3.4028234663852887e38,-3.4028234663852887e38,-3.4028234663852887e38,-3.4028234663852887e38,-3.4028234663852887e38,-3.4028234663852887e38,-3.4028234663852887e38,-3.4028234663852887e38,-3.4028234663852887e38,-3.4028234663852887e38,-3.4028234663852887e38,-3.4028234663852887e38,-3.4028234663852887e38,-3.4028234663852887e38,-3.4028234663852887e38,-3.4028234663852887e38,-3.4028234663852887e38,-3.4028234663852887e38,-3.4028234663852887e38,-3.4028234663852887e38,-3.4028234663852887e38,-3.4028234663852887e38,-3.4028234663852887e38,-3.4028234663852887e38,-3.4028234663852887e38,-3.4028234663852887e38,-3.4028234663852887e38,-3.4028234663852887e38,-3.4028234663852887e38,-3.4028234663852887e38,-3.4028234663852887e38,-3.4028234663852887e38,-3.4028234663852887e38,-3.4028234663852887e38,-3.4028234663852887e38,-3.4028234663852887e38,-3.4028234663852887e38,-3.4028234663852887e38,-3.4028234663852887e38,-3.4028234663852887e38,-3.4028234663852887e38,-3.4028234663852887e38,-3.4028234663852887e38,-3.4028234663852887e38,-3.4028234663852887e38,-3.4028234663852887e38,-3.4028234663852887e38,-3.4028234663852887e38,-3.4028234663852887e38,-3.4028234663852887e38,-3.4028234663852887e38,-3.4028234663852887e38,-3.4028234663852887e38,-3.4028234663852887e38,-3.4028234663852887e38,-3.4028234663852887e38,-3.4028234663852887e38,-3.4028234663852887e38,-3.4028234663852887e38,-3.4028234663852887e38,-3.4028234663852887e38,-3.4028234663852887e38,-3.4028234663852887e38,-3.4028234663852887e38,-3.4028234663852887e38,-3.4028234663852887e38,-3.4028234663852887e38,-3.4028234663852887e38,-3.4028234663852887e38,-3.4028234663852887e38,-3.4028234663852887e38,-3.4028234663852887e38,-3.4028234663852887e38,-3.4028234663852887e38,-3.4028234663852887e38,-3.4028234663852887e38,-3.4028234663852887e38,-3.4028234663852887e38,-3.4028234663852887e38,-3.4028234663852887e38,-3.4028234663852887e38,-3.4028234663852887e38,-3.4028234663852887e38,-3.4028234663852887e38,-3.4028234663852887e38,-3.4028234663852887e38,-3.4028234663852887e38,-3.4028234663852887e38,-3.4028234663852887e38,-3.4028234663852887e38,-3.4028234663852887e38,-3.4028234663852887e38,-3.4028234663852887e38,-3.4028234663852887e38,-3.4028234663852887e38,-3.4028234663852887e38,-3.4028234663852887e38,-3.4028234663852887e38,-3.4028234663852887e38,-3.4028234663852887e38,-3.4028234663852887e38,-3.4028234663852887e38,-3.4028234663852887e38,-3.4028234663852887e38,-3.4028234663852887e38,-3.4028234663852887e38,-3.4028234663852887e38,-3.4028234663852887e38,-3.4028234663852887e38,-3.4028234663852887e38,-3.4028234663852887e38,-3.4028234663852887e38,-3.4028234663852887e38,-3.4028234663852887e38,-3.4028234663852887e38,-3.4028234663852887e38,-3.4028234663852887e38,-3.4028234663852887e38,-3.4028234663852887e38,-3.4028234663852887e38,-3.4028234663852887e38,-3.4028234663852887e38,-3.4028234663852887e38,-3.4028234663852887e38,-3.4028234663852887e38,-3.4028234663852887e38,-3.4028234663852887e38,-3.4028234663852887e38,-3.4028234663852887e38,-3.4028234663852887e38,-3.4028234663852887e38,-3.4028234663852887e38,-3.4028234663852887e38,-3.4028234663852887e38,-3.4028234663852887e38,-3.4028234663852887e38,-3.4028234663852887e38,-3.4028234663852887e38,-3.4028234663852887e38,-3.4028234663852887e38,-3.4028234663852887e38,-3.4028234663852887e38,-3.4028234663852887e38,-3.4028234663852887e38,-3.4028234663852887e38,-3.4028234663852887e38,-3.4028234663852887e38,-3.4028234663852887e38,-3.4028234663852887e38,-3.4028234663852887e38,-3.4028234663852887e38,-3.4028234663852887e38,-3.4028234663852887e38,-3.4028234663852887e38,-3.4028234663852887e38,-3.4028234663852887e38,-3.4028234663852887e38,-3.4028234663852887e38,-3.4028234663852887e38,-3.4028234663852887e38,-3.4028234663852887e38,-3.4028234663852887e38,-3.4028234663852887e38,-3.4028234663852887e38,-3.4028234663852887e38,-3.4028234663852887e38,-3.4028234663852887e38,-3.4028234663852887e38,-3.4028234663852887e38,-3.4028234663852887e38,-3.4028234663852887e38,-3.4028234663852887e38,-3.4028234663852887e38,-3.4028234663852887e38,-3.4028234663852887e38,-3.4028234663852887e38,-3.4028234663852887e38,-3.4028234663852887e38,-3.4028234663852887e38,-3.4028234663852887e38,-3.4028234663852887e38,-3.4028234663852887e38,-3.4028234663852887e38,-3.4028234663852887e38,-3.4028234663852887e38,-3.4028234663852887e38,-3.4028234663852887e38,-3.4028234663852887e38,-3.4028234663852887e38,-3.4028234663852887e38,-3.4028234663852887e38,-3.4028234663852887e38,-3.4028234663852887e38,-3.4028234663852887e38,-3.4028234663852887e38,-3.4028234663852887e38,-3.4028234663852887e38,-3.4028234663852887e38,-3.4028234663852887e38,-3.4028234663852887e38,-3.4028234663852887e38,-3.4028234663852887e38,-3.4028234663852887e38,-3.4028234663852887e38,-3.4028234663852887e38,-3.4028234663852887e38,-3.4028234663852887e38,-3.4028234663852887e38,-3.4028234663852887e38,-3.4028234663852887e38,-3.4028234663852887e38,-3.4028234663852887e38,-3.4028234663852887e38,-3.4028234663852887e38,-3.4028234663852887e38,-3.4028234663852887e38,-3.4028234663852887e38,-3.4028234663852887e38,-3.4028234663852887e38,-3.4028234663852887e38,-3.4028234663852887e38,-3.4028234663852887e38,-3.4028234663852887e38,-3.4028234663852887e38,-3.4028234663852887e38,-3.4028234663852887e38,-3.4028234663852887e38,-3.4028234663852887e38,-3.4028234663852887e38,-3.4028234663852887e38,-3.4028234663852887e38,-3.4028234663852887e38,-3.4028234663852887e38,-3.4028234663852887e38,-3.4028234663852887e38,-3.4028234663852887e38,-3.4028234663852887e38,-3.4028234663852887e38,-3.4028234663852887e38,-3.4028234663852887e38,-3.4028234663852887e38,-3.4028234663852887e38,-3.4028234663852887e38,-3.4028234663852887e38,-3.4028234663852887e38,-3.4028234663852887e38,-3.4028234663852887e38,-3.4028234663852887e38,-3.4028234663852887e38,-3.4028234663852887e38,-3.4028234663852887e38,-3.4028234663852887e38,-3.4028234663852887e38,-3.4028234663852887e38,-3.4028234663852887e38,-3.4028234663852887e38,-3.4028234663852887e38,-3.4028234663852887e38,-3.4028234663852887e38,-3.4028234663852887e38,-3.4028234663852887e38,-3.4028234663852887e38,-3.4028234663852887e38,-3.4028234663852887e38,-3.4028234663852887e38,-3.4028234663852887e38,-3.4028234663852887e38,-3.4028234663852887e38,-3.4028234663852887e38,-3.4028234663852887e38,-3.4028234663852887e38,-3.4028234663852887e38,-3.4028234663852887e38,-3.4028234663852887e38,-3.4028234663852887e38,-3.4028234663852887e38,-3.4028234663852887e38,-3.4028234663852887e38,-3.4028234663852887e38,-3.4028234663852887e38,-3.4028234663852887e38,-3.4028234663852887e38,-3.4028234663852887e38,-3.4028234663852887e38,-3.4028234663852887e38,-3.4028234663852887e38,-3.4028234663852887e38,-3.4028234663852887e38,-3.4028234663852887e38,-3.4028234663852887e38,-3.4028234663852887e38,-3.4028234663852887e38,-3.4028234663852887e38,-3.4028234663852887e38,-3.4028234663852887e38,-3.4028234663852887e38,-3.4028234663852887e38,-3.4028234663852887e38,-3.4028234663852887e38,-3.4028234663852887e38,-3.4028234663852887e38,-3.4028234663852887e38,-3.4028234663852887e38,-3.4028234663852887e38,-3.4028234663852887e38,-3.4028234663852887e38,-3.4028234663852887e38,-3.4028234663852887e38,-3.4028234663852887e38,-3.4028234663852887e38,-3.4028234663852887e38,-3.4028234663852887e38,-3.4028234663852887e38,-3.4028234663852887e38,-3.4028234663852887e38,-3.4028234663852887e38,-3.4028234663852887e38,-3.4028234663852887e38,-3.4028234663852887e38,-3.4028234663852887e38,-3.4028234663852887e38,-3.4028234663852887e38,-3.4028234663852887e38,-3.4028234663852887e38,-3.4028234663852887e38,-3.4028234663852887e38,-3.4028234663852887e38,-3.4028234663852887e38,-3.4028234663852887e38,-3.4028234663852887e38,-3.4028234663852887e38,-3.4028234663852887e38,-3.4028234663852887e38,-3.4028234663852887e38,-3.4028234663852887e38,-3.4028234663852887e38,-3.4028234663852887e38,-3.4028234663852887e38,-3.4028234663852887e38,-3.4028234663852887e38,-3.4028234663852887e38,-3.4028234663852887e38,-3.4028234663852887e38,-3.4028234663852887e38,-3.4028234663852887e38,-3.4028234663852887e38,-3.4028234663852887e38,-3.4028234663852887e38,-3.4028234663852887e38,-3.4028234663852887e38,-3.4028234663852887e38,-3.4028234663852887e38,-3.4028234663852887e38,-3.4028234663852887e38,-3.4028234663852887e38,-3.4028234663852887e38,-3.4028234663852887e38,-3.4028234663852887e38,-3.4028234663852887e38,-3.4028234663852887e38,-3.4028234663852887e38,-3.4028234663852887e38,-3.4028234663852887e38,-3.4028234663852887e38,-3.4028234663852887e38,-3.4028234663852887e38,-3.4028234663852887e38,-3.4028234663852887e38,-3.4028234663852887e38,-3.4028234663852887e38,-3.4028234663852887e38,-3.4028234663852887e38,-3.4028234663852887e38,-3.4028234663852887e38,-3.4028234663852887e38,-3.4028234663852887e38,-3.4028234663852887e38,-3.4028234663852887e38,-3.4028234663852887e38,-3.4028234663852887e38,-3.4028234663852887e38,-3.4028234663852887e38,-3.4028234663852887e38,-3.4028234663852887e38,-3.4028234663852887e38,-3.4028234663852887e38,-3.4028234663852887e38,-3.4028234663852887e38,-3.4028234663852887e38,-3.4028234663852887e38,-3.4028234663852887e38,-3.4028234663852887e38,-3.4028234663852887e38,-3.4028234663852887e38,-3.4028234663852887e38,-3.4028234663852887e38,-3.4028234663852887e38,-3.4028234663852887e38,-3.4028234663852887e38,-3.4028234663852887e38,-3.4028234663852887e38,-3.4028234663852887e38,-3.4028234663852887e38,-3.4028234663852887e38,-3.4028234663852887e38,-3.4028234663852887e38,-3.4028234663852887e38,-3.4028234663852887e38,-3.4028234663852887e38,-3.4028234663852887e38,-3.4028234663852887e38,-3.4028234663852887e38,-3.4028234663852887e38,-3.4028234663852887e38,-3.4028234663852887e38,-3.4028234663852887e38,-3.4028234663852887e38,-3.4028234663852887e38,-3.4028234663852887e38,-3.4028234663852887e38,-3.4028234663852887e38,-3.4028234663852887e38,-3.4028234663852887e38,-3.4028234663852887e38,-3.4028234663852887e38,-3.4028234663852887e38,-3.4028234663852887e38,-3.4028234663852887e38,-3.4028234663852887e38,-3.4028234663852887e38,-3.4028234663852887e38,-3.4028234663852887e38,-3.4028234663852887e38,-3.4028234663852887e38,-3.4028234663852887e38,-3.4028234663852887e38,-3.4028234663852887e38,-3.4028234663852887e38,-3.4028234663852887e38,-3.4028234663852887e38,-3.4028234663852887e38,-3.4028234663852887e38,-3.4028234663852887e38,-3.4028234663852887e38,-3.4028234663852887e38,-3.4028234663852887e38,-3.4028234663852887e38,-3.4028234663852887e38,-3.4028234663852887e38,-3.4028234663852887e38,-3.4028234663852887e38,-3.4028234663852887e38,-3.4028234663852887e38,-3.4028234663852887e38,-3.4028234663852887e38,-3.4028234663852887e38,-3.4028234663852887e38,-3.4028234663852887e38,-3.4028234663852887e38,-3.4028234663852887e38,-3.4028234663852887e38,-3.4028234663852887e38,-3.4028234663852887e38,-3.4028234663852887e38,-3.4028234663852887e38,-3.4028234663852887e38,-3.4028234663852887e38,-3.4028234663852887e38,-3.4028234663852887e38,-3.4028234663852887e38,-3.4028234663852887e38,-3.4028234663852887e38,-3.4028234663852887e38,-3.4028234663852887e38,-3.4028234663852887e38,-3.4028234663852887e38,-3.4028234663852887e38,-3.4028234663852887e38,-3.4028234663852887e38,-3.4028234663852887e38,-3.4028234663852887e38,-3.4028234663852887e38,-3.4028234663852887e38,-3.4028234663852887e38,-3.4028234663852887e38,-3.4028234663852887e38,-3.4028234663852887e38,-3.4028234663852887e38,-3.4028234663852887e38,-3.4028234663852887e38,-3.4028234663852887e38,-3.4028234663852887e38,-3.4028234663852887e38,-3.4028234663852887e38,-3.4028234663852887e38,-3.4028234663852887e38,-3.4028234663852887e38,-3.4028234663852887e38,-3.4028234663852887e38,-3.4028234663852887e38,-3.4028234663852887e38,-3.4028234663852887e38,-3.4028234663852887e38,-3.4028234663852887e38,-3.4028234663852887e38,-3.4028234663852887e38,-3.4028234663852887e38,-3.4028234663852887e38,-3.4028234663852887e38,-3.4028234663852887e38,-3.4028234663852887e38,-3.4028234663852887e38,-3.4028234663852887e38,-3.4028234663852887e38,-3.4028234663852887e38,-3.4028234663852887e38,-3.4028234663852887e38,-3.4028234663852887e38,-3.4028234663852887e38,-3.4028234663852887e38,-3.4028234663852887e38,-3.4028234663852887e38,-3.4028234663852887e38,-3.4028234663852887e38,-3.4028234663852887e38,-3.4028234663852887e38,-3.4028234663852887e38,-3.4028234663852887e38,-3.4028234663852887e38,-3.4028234663852887e38,-3.4028234663852887e38,-3.4028234663852887e38,-3.4028234663852887e38,-3.4028234663852887e38,-3.4028234663852887e38,-3.4028234663852887e38,-3.4028234663852887e38,-3.4028234663852887e38,-3.4028234663852887e38,-3.4028234663852887e38,-3.4028234663852887e38,-3.4028234663852887e38,-3.4028234663852887e38,-3.4028234663852887e38,-3.4028234663852887e38,-3.4028234663852887e38,-3.4028234663852887e38,-3.4028234663852887e38,-3.4028234663852887e38,-3.4028234663852887e38,-3.4028234663852887e38,-3.4028234663852887e38,-3.4028234663852887e38,-3.4028234663852887e38,-3.4028234663852887e38,-3.4028234663852887e38,-3.4028234663852887e38,-3.4028234663852887e38,-3.4028234663852887e38,-3.4028234663852887e38,-3.4028234663852887e38,-3.4028234663852887e38,-3.4028234663852887e38,-3.4028234663852887e38,-3.4028234663852887e38,-3.4028234663852887e38,-3.4028234663852887e38,-3.4028234663852887e38,-3.4028234663852887e38,-3.4028234663852887e38,-3.4028234663852887e38,-3.4028234663852887e38,-3.4028234663852887e38,-3.4028234663852887e38,-3.4028234663852887e38,-3.4028234663852887e38,-3.4028234663852887e38,-3.4028234663852887e38,-3.4028234663852887e38,-3.4028234663852887e38,-3.4028234663852887e38,-3.4028234663852887e38,-3.4028234663852887e38,-3.4028234663852887e38,-3.4028234663852887e38,-3.4028234663852887e38,-3.4028234663852887e38,-3.4028234663852887e38,-3.4028234663852887e38,-3.4028234663852887e38,-3.4028234663852887e38,-3.4028234663852887e38,-3.4028234663852887e38,-3.4028234663852887e38,-3.4028234663852887e38,-3.4028234663852887e38,-3.4028234663852887e38,-3.4028234663852887e38,-3.4028234663852887e38,-3.4028234663852887e38,-3.4028234663852887e38,-3.4028234663852887e38,-3.4028234663852887e38,-3.4028234663852887e38,-3.4028234663852887e38,-3.4028234663852887e38,-3.4028234663852887e38,-3.4028234663852887e38,-3.4028234663852887e38,-3.4028234663852887e38,-3.4028234663852887e38,-3.4028234663852887e38,-3.4028234663852887e38,-3.4028234663852887e38,-3.4028234663852887e38,-3.4028234663852887e38,-3.4028234663852887e38,-3.4028234663852887e38,-3.4028234663852887e38,-3.4028234663852887e38,-3.4028234663852887e38,-3.4028234663852887e38,-3.4028234663852887e38,-3.4028234663852887e38,-3.4028234663852887e38,-3.4028234663852887e38,-3.4028234663852887e38,-3.4028234663852887e38,-3.4028234663852887e38,-3.4028234663852887e38,-3.4028234663852887e38,-3.4028234663852887e38,-3.4028234663852887e38,-3.4028234663852887e38,-3.4028234663852887e38,-3.4028234663852887e38,-3.4028234663852887e38,-3.4028234663852887e38,-3.4028234663852887e38,-3.4028234663852887e38,-3.4028234663852887e38,-3.4028234663852887e38,-3.4028234663852887e38,-3.4028234663852887e38,-3.4028234663852887e38,-3.4028234663852887e38,-3.4028234663852887e38,-3.4028234663852887e38,-3.4028234663852887e38,-3.4028234663852887e38,-3.4028234663852887e38,-3.4028234663852887e38,-3.4028234663852887e38,-3.4028234663852887e38,-3.4028234663852887e38,-3.4028234663852887e38,-3.4028234663852887e38,-3.4028234663852887e38,-3.4028234663852887e38,-3.4028234663852887e38,-3.4028234663852887e38,-3.4028234663852887e38,-3.4028234663852887e38,-3.4028234663852887e38,-3.4028234663852887e38,-3.4028234663852887e38,-3.4028234663852887e38,-3.4028234663852887e38,-3.4028234663852887e38,-3.4028234663852887e38,-3.4028234663852887e38,-3.4028234663852887e38,-3.4028234663852887e38,-3.4028234663852887e38,-3.4028234663852887e38,-3.4028234663852887e38,-3.4028234663852887e38,-3.4028234663852887e38,-3.4028234663852887e38,-3.4028234663852887e38,-3.4028234663852887e38,-3.4028234663852887e38,-3.4028234663852887e38,-3.4028234663852887e38,-3.4028234663852887e38,-3.4028234663852887e38,-3.4028234663852887e38,-3.4028234663852887e38,-3.4028234663852887e38,-3.4028234663852887e38,-3.4028234663852887e38,-3.4028234663852887e38,-3.4028234663852887e38,-3.4028234663852887e38,-3.4028234663852887e38,-3.4028234663852887e38,-3.4028234663852887e38,-3.4028234663852887e38,-3.4028234663852887e38,-3.4028234663852887e38,-3.4028234663852887e38,-3.4028234663852887e38,-3.4028234663852887e38,-3.4028234663852887e38,-3.4028234663852887e38,-3.4028234663852887e38,-3.4028234663852887e38,-3.4028234663852887e38,-3.4028234663852887e38,-3.4028234663852887e38,-3.4028234663852887e38,-3.4028234663852887e38,-3.4028234663852887e38,-3.4028234663852887e38,-3.4028234663852887e38,-3.4028234663852887e38,-3.4028234663852887e38,-3.4028234663852887e38,-3.4028234663852887e38,-3.4028234663852887e38,-3.4028234663852887e38,-3.4028234663852887e38,-3.4028234663852887e38,-3.4028234663852887e38,-3.4028234663852887e38,-3.4028234663852887e38,-3.4028234663852887e38,-3.4028234663852887e38,-3.4028234663852887e38,-3.4028234663852887e38,-3.4028234663852887e38,-3.4028234663852887e38,-3.4028234663852887e38,-3.4028234663852887e38,-3.4028234663852887e38,-3.4028234663852887e38,-3.4028234663852887e38,-3.4028234663852887e38,-3.4028234663852887e38,-3.4028234663852887e38,-3.4028234663852887e38,-3.4028234663852887e38,-3.4028234663852887e38,-3.4028234663852887e38,-3.4028234663852887e38,-3.4028234663852887e38,-3.4028234663852887e38,-3.4028234663852887e38,-3.4028234663852887e38,-3.4028234663852887e38,-3.4028234663852887e38,-3.4028234663852887e38,-3.4028234663852887e38,-3.4028234663852887e38,-3.4028234663852887e38,-3.4028234663852887e38,-3.4028234663852887e38,-3.4028234663852887e38,-3.4028234663852887e38,-3.4028234663852887e38,-3.4028234663852887e38,-3.4028234663852887e38,-3.4028234663852887e38,-3.4028234663852887e38,-3.4028234663852887e38,-3.4028234663852887e38,-3.4028234663852887e38,-3.4028234663852887e38,-3.4028234663852887e38,-3.4028234663852887e38,-3.4028234663852887e38,-3.4028234663852887e38,-3.4028234663852887e38,-3.4028234663852887e38,-3.4028234663852887e38,-3.4028234663852887e38,-3.4028234663852887e38,-3.4028234663852887e38,-3.4028234663852887e38,-3.4028234663852887e38,-3.4028234663852887e38,-3.4028234663852887e38,-3.4028234663852887e38,-3.4028234663852887e38,-3.4028234663852887e38,-3.4028234663852887e38,-3.4028234663852887e38,-3.4028234663852887e38,-3.4028234663852887e38,-3.4028234663852887e38,-3.4028234663852887e38,-3.4028234663852887e38,-3.4028234663852887e38,-3.4028234663852887e38,-3.4028234663852887e38,-3.4028234663852887e38,-3.4028234663852887e38,-3.4028234663852887e38,-3.4028234663852887e38,-3.4028234663852887e38,-3.4028234663852887e38,-3.4028234663852887e38,-3.4028234663852887e38,-3.4028234663852887e38,-3.4028234663852887e38,-3.4028234663852887e38,-3.4028234663852887e38,-3.4028234663852887e38,-3.4028234663852887e38,-3.4028234663852887e38,-3.4028234663852887e38,-3.4028234663852887e38,-3.4028234663852887e38,-3.4028234663852887e38,-3.4028234663852887e38,-3.4028234663852887e38,-3.4028234663852887e38,-3.4028234663852887e38],"energyMax":[-3.4028234663852887e38,-3.4028234663852887e38,-3.4028234663852887e38,-3.4028234663852887e38,-3.4028234663852887e38,-3.4028234663852887e38,-3.4028234663852887e38,-3.4028234663852887e38,-3.4028234663852887e38,-3.4028234663852887e38,-3.4028234663852887e38,-3.4028234663852887e38,-3.4028234663852887e38,-3.4028234663852887e38,-3.4028234663852887e38,-3.4028234663852887e38,-3.4028234663852887e38,-3.4028234663852887e38,-3.4028234663852887e38,-3.4028234663852887e38,-3.4028234663852887e38,-3.4028234663852887e38,-3.4028234663852887e38,-3.4028234663852887e38,-3.4028234663852887e38,-3.4028234663852887e38,-3.4028234663852887e38,-3.4028234663852887e38,-3.4028234663852887e38,-3.4028234663852887e38,-3.4028234663852887e38,-3.4028234663852887e38,-3.4028234663852887e38,-3.4028234663852887e38,-3.4028234663852887e38,-3.4028234663852887e38,-3.4028234663852887e38,-3.4028234663852887e38,-3.4028234663852887e38,-3.4028234663852887e38,-3.4028234663852887e38,-3.4028234663852887e38,-3.4028234663852887e38,-3.4028234663852887e38,-3.4028234663852887e38,-3.4028234663852887e38,-3.4028234663852887e38,-3.4028234663852887e38,-3.4028234663852887e38,-3.4028234663852887e38,-3.4028234663852887e38,-3.4028234663852887e38,-3.4028234663852887e38,-3.4028234663852887e38,-3.4028234663852887e38,-3.4028234663852887e38,-3.4028234663852887e38,-3.4028234663852887e38,-3.4028234663852887e38,-3.4028234663852887e38,-3.4028234663852887e38,-3.4028234663852887e38,-3.4028234663852887e38,-3.4028234663852887e38,-3.4028234663852887e38,-3.4028234663852887e38,-3.4028234663852887e38,-3.4028234663852887e38,-3.4028234663852887e38,-3.4028234663852887e38,-3.4028234663852887e38,-3.4028234663852887e38,-3.4028234663852887e38,-3.4028234663852887e38,-3.4028234663852887e38,-3.4028234663852887e38,-3.4028234663852887e38,-3.4028234663852887e38,-3.4028234663852887e38,-3.4028234663852887e38,-3.4028234663852887e38,-3.4028234663852887e38,-3.4028234663852887e38,-3.4028234663852887e38,-3.4028234663852887e38,-3.4028234663852887e38,-3.4028234663852887e38,-3.4028234663852887e38,-3.4028234663852887e38,-3.4028234663852887e38,-3.4028234663852887e38,-3.4028234663852887e38,-3.4028234663852887e38,-3.4028234663852887e38,-3.4028234663852887e38,-3.4028234663852887e38,-3.4028234663852887e38,-3.4028234663852887e38,-3.4028234663852887e38,-3.4028234663852887e38,-3.4028234663852887e38,-3.4028234663852887e38,-3.4028234663852887e38,-3.4028234663852887e38,-3.4028234663852887e38,-3.4028234663852887e38,-3.4028234663852887e38,-3.4028234663852887e38,-3.4028234663852887e38,-3.4028234663852887e38,-3.4028234663852887e38,-3.4028234663852887e38,-3.4028234663852887e38,-3.4028234663852887e38,-3.4028234663852887e38,-3.4028234663852887e38,-3.4028234663852887e38,-3.4028234663852887e38,-3.4028234663852887e38,-3.4028234663852887e38,-3.4028234663852887e38,-3.4028234663852887e38,-3.4028234663852887e38,-3.4028234663852887e38,-3.4028234663852887e38,-3.4028234663852887e38,-3.4028234663852887e38,-3.4028234663852887e38,-3.4028234663852887e38,-3.4028234663852887e38,-3.4028234663852887e38,-3.4028234663852887e38,-3.4028234663852887e38,-3.4028234663852887e38,-3.4028234663852887e38,-3.4028234663852887e38,-3.4028234663852887e38,-3.4028234663852887e38,-3.4028234663852887e38,-3.4028234663852887e38,-3.4028234663852887e38,-3.4028234663852887e38,-3.4028234663852887e38,-3.4028234663852887e38,-3.4028234663852887e38,-3.4028234663852887e38,-3.4028234663852887e38,-3.4028234663852887e38,-3.4028234663852887e38,-3.4028234663852887e38,-3.4028234663852887e38,-3.4028234663852887e38,-3.4028234663852887e38,-3.4028234663852887e38,-3.4028234663852887e38,-3.4028234663852887e38,-3.4028234663852887e38,-3.4028234663852887e38,-3.4028234663852887e38,-3.4028234663852887e38,-3.4028234663852887e38,-3.4028234663852887e38,-3.4028234663852887e38,-3.4028234663852887e38,-3.4028234663852887e38,-3.4028234663852887e38,-3.4028234663852887e38,-3.4028234663852887e38,-3.4028234663852887e38,-3.4028234663852887e38,-3.4028234663852887e38,-3.4028234663852887e38,-3.4028234663852887e38,-3.4028234663852887e38,-3.4028234663852887e38,-3.4028234663852887e38,-3.4028234663852887e38,-3.4028234663852887e38,-3.4028234663852887e38,-3.4028234663852887e38,-3.4028234663852887e38,-3.4028234663852887e38,-3.4028234663852887e38,-3.4028234663852887e38,-3.4028234663852887e38,-3.4028234663852887e38,-3.4028234663852887e38,-3.4028234663852887e38,-3.4028234663852887e38,-3.4028234663852887e38,-3.4028234663852887e38,-3.4028234663852887e38,-3.4028234663852887e38,-3.4028234663852887e38,-3.4028234663852887e38,-3.4028234663852887e38,-3.4028234663852887e38,-3.4028234663852887e38,-3.4028234663852887e38,-3.4028234663852887e38,-3.4028234663852887e38,-3.4028234663852887e38,-3.4028234663852887e38,-3.4028234663852887e38,-3.4028234663852887e38,-3.4028234663852887e38,-3.4028234663852887e38,-3.4028234663852887e38,-3.4028234663852887e38,-3.4028234663852887e38,-3.4028234663852887e38,-3.4028234663852887e38,-3.4028234663852887e38,-3.4028234663852887e38,-3.4028234663852887e38,-3.4028234663852887e38,-3.4028234663852887e38,-3.4028234663852887e38,-3.4028234663852887e38,-3.4028234663852887e38,-3.4028234663852887e38,-3.4028234663852887e38,-3.4028234663852887e38,-3.4028234663852887e38,-3.4028234663852887e38,-3.4028234663852887e38,-3.4028234663852887e38,-3.4028234663852887e38,-3.4028234663852887e38,-3.4028234663852887e38,-3.4028234663852887e38,-3.4028234663852887e38,-3.4028234663852887e38,-3.4028234663852887e38,-3.4028234663852887e38,-3.4028234663852887e38,-3.4028234663852887e38,-3.4028234663852887e38,-3.4028234663852887e38,-3.4028234663852887e38,-3.4028234663852887e38,-3.4028234663852887e38,-3.4028234663852887e38,-3.4028234663852887e38,-3.4028234663852887e38,-3.4028234663852887e38,-3.4028234663852887e38,-3.4028234663852887e38,-3.4028234663852887e38,-3.4028234663852887e38,-3.4028234663852887e38,-3.4028234663852887e38,-3.4028234663852887e38,-3.4028234663852887e38,-3.4028234663852887e38,-3.4028234663852887e38,-3.4028234663852887e38,-3.4028234663852887e38,-3.4028234663852887e38,-3.4028234663852887e38,-3.4028234663852887e38,-3.4028234663852887e38,-3.4028234663852887e38,-3.4028234663852887e38,-3.4028234663852887e38,-3.4028234663852887e38,-3.4028234663852887e38,-3.4028234663852887e38,-3.4028234663852887e38,-3.4028234663852887e38,-3.4028234663852887e38,-3.4028234663852887e38,-3.4028234663852887e38,-3.4028234663852887e38,-3.4028234663852887e38,-3.4028234663852887e38,-3.4028234663852887e38,-3.4028234663852887e38,-3.4028234663852887e38,-3.4028234663852887e38,-3.4028234663852887e38,-3.4028234663852887e38,-3.4028234663852887e38,-3.4028234663852887e38,-3.4028234663852887e38,-3.4028234663852887e38,-3.4028234663852887e38,-3.4028234663852887e38,-3.4028234663852887e38,-3.4028234663852887e38,-3.4028234663852887e38,-3.4028234663852887e38,-3.4028234663852887e38,-3.4028234663852887e38,-3.4028234663852887e38,-3.4028234663852887e38,-3.4028234663852887e38,-3.4028234663852887e38,-3.4028234663852887e38,-3.4028234663852887e38,-3.4028234663852887e38,-3.4028234663852887e38,-3.4028234663852887e38,-3.4028234663852887e38,-3.4028234663852887e38,-3.4028234663852887e38,-3.4028234663852887e38,-3.4028234663852887e38,-3.4028234663852887e38,-3.4028234663852887e38,-3.4028234663852887e38,-3.4028234663852887e38,-3.4028234663852887e38,-3.4028234663852887e38,-3.4028234663852887e38,-3.4028234663852887e38,-3.4028234663852887e38,-3.4028234663852887e38,-3.4028234663852887e38,-3.4028234663852887e38,-3.4028234663852887e38,-3.4028234663852887e38,-3.4028234663852887e38,-3.4028234663852887e38,-3.4028234663852887e38,-3.4028234663852887e38,-3.4028234663852887e38,-3.4028234663852887e38,-3.4028234663852887e38,-3.4028234663852887e38,-3.4028234663852887e38,-3.4028234663852887e38,-3.4028234663852887e38,-3.4028234663852887e38,-3.4028234663852887e38,-3.4028234663852887e38,-3.4028234663852887e38,-3.4028234663852887e38,-3.4028234663852887e38,-3.4028234663852887e38,-3.4028234663852887e38,-3.4028234663852887e38,-3.4028234663852887e38,-3.4028234663852887e38,-3.4028234663852887e38,-3.4028234663852887e38,-3.4028234663852887e38,-3.4028234663852887e38,-3.4028234663852887e38,-3.4028234663852887e38,-3.4028234663852887e38,-3.4028234663852887e38,-3.4028234663852887e38,-3.4028234663852887e38,-3.4028234663852887e38,-3.4028234663852887e38,-3.4028234663852887e38,-3.4028234663852887e38,-3.4028234663852887e38,-3.4028234663852887e38,-3.4028234663852887e38,-3.4028234663852887e38,-3.4028234663852887e38,-3.4028234663852887e38,-3.4028234663852887e38,-3.4028234663852887e38,-3.4028234663852887e38,-3.4028234663852887e38,-3.4028234663852887e38,-3.4028234663852887e38,-3.4028234663852887e38,-3.4028234663852887e38,-3.4028234663852887e38,-3.4028234663852887e38,-3.4028234663852887e38,-3.4028234663852887e38,-3.4028234663852887e38,-3.4028234663852887e38,-3.4028234663852887e38,-3.4028234663852887e38,-3.4028234663852887e38,-3.4028234663852887e38,-3.4028234663852887e38,-3.4028234663852887e38,-3.4028234663852887e38,-3.4028234663852887e38,-3.4028234663852887e38,-3.4028234663852887e38,-3.4028234663852887e38,-3.4028234663852887e38,-3.4028234663852887e38,-3.4028234663852887e38,-3.4028234663852887e38,-3.4028234663852887e38,-3.4028234663852887e38,-3.4028234663852887e38,-3.4028234663852887e38,-3.4028234663852887e38,-3.4028234663852887e38,-3.4028234663852887e38,-3.4028234663852887e38,-3.4028234663852887e38,-3.4028234663852887e38,-3.4028234663852887e38,-3.4028234663852887e38,-3.4028234663852887e38,-3.4028234663852887e38,-3.4028234663852887e38,-3.4028234663852887e38,-3.4028234663852887e38,-3.4028234663852887e38,-3.4028234663852887e38,-3.4028234663852887e38,-3.4028234663852887e38,-3.4028234663852887e38,-3.4028234663852887e38,-3.4028234663852887e38,-3.4028234663852887e38,-3.4028234663852887e38,-3.4028234663852887e38,-3.4028234663852887e38,-3.4028234663852887e38,-3.4028234663852887e38,-3.4028234663852887e38,-3.4028234663852887e38,-3.4028234663852887e38,-3.4028234663852887e38,-3.4028234663852887e38,-3.4028234663852887e38,-3.4028234663852887e38,-3.4028234663852887e38,-3.4028234663852887e38,-3.4028234663852887e38,-3.4028234663852887e38,-3.4028234663852887e38,-3.4028234663852887e38,-3.4028234663852887e38,-3.4028234663852887e38,-3.4028234663852887e38,-3.4028234663852887e38,-3.4028234663852887e38,-3.4028234663852887e38,-3.4028234663852887e38,-3.4028234663852887e38,-3.4028234663852887e38,-3.4028234663852887e38,-3.4028234663852887e38,-3.4028234663852887e38,-3.4028234663852887e38,-3.4028234663852887e38,-3.4028234663852887e38,-3.4028234663852887e38,-3.4028234663852887e38,-3.4028234663852887e38,-3.4028234663852887e38,-3.4028234663852887e38,-3.4028234663852887e38,-3.4028234663852887e38,-3.4028234663852887e38,-3.4028234663852887e38,-3.4028234663852887e38,-3.4028234663852887e38,-3.4028234663852887e38,-3.4028234663852887e38,-3.4028234663852887e38,-3.4028234663852887e38,-3.4028234663852887e38,-3.4028234663852887e38,-3.4028234663852887e38,-3.4028234663852887e38,-3.4028234663852887e38,-3.4028234663852887e38,-3.4028234663852887e38,-3.4028234663852887e38,-3.4028234663852887e38,-3.4028234663852887e38,-3.4028234663852887e38,-3.4028234663852887e38,-3.4028234663852887e38,-3.4028234663852887e38,-3.4028234663852887e38,-3.4028234663852887e38,-3.4028234663852887e38,-3.4028234663852887e38,-3.4028234663852887e38,-3.4028234663852887e38,-3.4028234663852887e38,-3.4028234663852887e38,-3.4028234663852887e38,-3.4028234663852887e38,-3.4028234663852887e38,-3.4028234663852887e38,-3.4028234663852887e38,-3.4028234663852887e38,-3.4028234663852887e38,-3.4028234663852887e38,-3.4028234663852887e38,-3.4028234663852887e38,-3.4028234663852887e38,-3.4028234663852887e38,-3.4028234663852887e38,-3.4028234663852887e38,-3.4028234663852887e38,-3.4028234663852887e38,-3.4028234663852887e38,-3.4028234663852887e38,-3.4028234663852887e38,-3.4028234663852887e38,-3.4028234663852887e38,-3.4028234663852887e38,-3.4028234663852887e38,-3.4028234663852887e38,-3.4028234663852887e38,-3.4028234663852887e38,-3.4028234663852887e38,-3.4028234663852887e38,-3.4028234663852887e38,-3.4028234663852887e38,-3.4028234663852887e38,-3.4028234663852887e38,-3.4028234663852887e38,-3.4028234663852887e38,-3.4028234663852887e38,-3.4028234663852887e38,-3.4028234663852887e38,-3.4028234663852887e38,-3.4028234663852887e38,-3.4028234663852887e38,-3.4028234663852887e38,-3.4028234663852887e38,-3.4028234663852887e38,-3.4028234663852887e38,-3.4028234663852887e38,-3.4028234663852887e38,-3.4028234663852887e38,-3.4028234663852887e38,-3.4028234663852887e38,-3.4028234663852887e38,-3.4028234663852887e38,-3.4028234663852887e38,-3.4028234663852887e38,-3.4028234663852887e38,-3.4028234663852887e38,-3.4028234663852887e38,-3.4028234663852887e38,-3.4028234663852887e38,-3.4028234663852887e38,-3.4028234663852887e38,-3.4028234663852887e38,-3.4028234663852887e38,-3.4028234663852887e38,-3.4028234663852887e38,-3.4028234663852887e38,-3.4028234663852887e38,-3.4028234663852887e38,-3.4028234663852887e38,-3.4028234663852887e38,-3.4028234663852887e38,-3.4028234663852887e38,-3.4028234663852887e38,-3.4028234663852887e38,-3.4028234663852887e38,-3.4028234663852887e38,-3.4028234663852887e38,-3.4028234663852887e38,-3.4028234663852887e38,-3.4028234663852887e38,-3.4028234663852887e38,-3.4028234663852887e38,-3.4028234663852887e38,-3.4028234663852887e38,-3.4028234663852887e38,-3.4028234663852887e38,-3.4028234663852887e38,-3.4028234663852887e38,-3.4028234663852887e38,-3.4028234663852887e38,-3.4028234663852887e38,-3.4028234663852887e38,-3.4028234663852887e38,-3.4028234663852887e38,-3.4028234663852887e38,-3.4028234663852887e38,-3.4028234663852887e38,-3.4028234663852887e38,-3.4028234663852887e38,-3.4028234663852887e38,-3.4028234663852887e38,-3.4028234663852887e38,-3.4028234663852887e38,-3.4028234663852887e38,-3.4028234663852887e38,-3.4028234663852887e38,-3.4028234663852887e38,-3.4028234663852887e38,-3.4028234663852887e38,-3.4028234663852887e38,-3.4028234663852887e38,-3.4028234663852887e38,-3.4028234663852887e38,-3.4028234663852887e38,-3.4028234663852887e38,-3.4028234663852887e38,-3.4028234663852887e38,-3.4028234663852887e38,-3.4028234663852887e38,-3.4028234663852887e38,-3.4028234663852887e38,-3.4028234663852887e38,-3.4028234663852887e38,-3.4028234663852887e38,-3.4028234663852887e38,-3.4028234663852887e38,-3.4028234663852887e38,-3.4028234663852887e38,-3.4028234663852887e38,-3.4028234663852887e38,-3.4028234663852887e38,-3.4028234663852887e38,-3.4028234663852887e38,-3.4028234663852887e38,-3.4028234663852887e38,-3.4028234663852887e38,-3.4028234663852887e38,-3.4028234663852887e38,-3.4028234663852887e38,-3.4028234663852887e38,-3.4028234663852887e38,-3.4028234663852887e38,-3.4028234663852887e38,-3.4028234663852887e38,-3.4028234663852887e38,-3.4028234663852887e38,-3.4028234663852887e38,-3.4028234663852887e38,-3.4028234663852887e38,-3.4028234663852887e38,-3.4028234663852887e38,-3.4028234663852887e38,-3.4028234663852887e38,-3.4028234663852887e38,-3.4028234663852887e38,-3.4028234663852887e38,-3.4028234663852887e38,-3.4028234663852887e38,-3.4028234663852887e38,-3.4028234663852887e38,-3.4028234663852887e38,-3.4028234663852887e38,-3.4028234663852887e38,-3.4028234663852887e38,-3.4028234663852887e38,-3.4028234663852887e38,-3.4028234663852887e38,-3.4028234663852887e38,-3.4028234663852887e38,-3.4028234663852887e38,-3.4028234663852887e38,-3.4028234663852887e38,-3.4028234663852887e38,-3.4028234663852887e38,-3.4028234663852887e38,-3.4028234663852887e38,-3.4028234663852887e38,-3.4028234663852887e38,-3.4028234663852887e38,-3.4028234663852887e38,-3.4028234663852887e38,-3.4028234663852887e38,-3.4028234663852887e38,-3.4028234663852887e38,-3.4028234663852887e38,-3.4028234663852887e38,-3.4028234663852887e38,-3.4028234663852887e38,-3.4028234663852887e38,-3.4028234663852887e38,-3.4028234663852887e38,-3.4028234663852887e38,-3.4028234663852887e38,-3.4028234663852887e38,-3.4028234663852887e38,-3.4028234663852887e38,-3.4028234663852887e38,-3.4028234663852887e38,-3.4028234663852887e38,-3.4028234663852887e38,-3.4028234663852887e38,-3.4028234663852887e38,-3.4028234663852887e38,-3.4028234663852887e38,-3.4028234663852887e38,-3.4028234663852887e38,-3.4028234663852887e38,-3.4028234663852887e38,-3.4028234663852887e38,-3.4028234663852887e38,-3.4028234663852887e38,-3.4028234663852887e38,-3.4028234663852887e38,-3.4028234663852887e38,-3.4028234663852887e38,-3.4028234663852887e38,-3.4028234663852887e38,-3.4028234663852887e38,-3.4028234663852887e38,-3.4028234663852887e38,-3.4028234663852887e38,-3.4028234663852887e38,-3.4028234663852887e38,-3.4028234663852887e38,-3.4028234663852887e38,-3.4028234663852887e38,-3.4028234663852887e38,-3.4028234663852887e38,-3.4028234663852887e38,-3.4028234663852887e38,-3.4028234663852887e38,-3.4028234663852887e38,-3.4028234663852887e38,-3.4028234663852887e38,-3.4028234663852887e38,-3.4028234663852887e38,-3.4028234663852887e38,-3.4028234663852887e38,-3.4028234663852887e38,-3.4028234663852887e38,-3.4028234663852887e38,-3.4028234663852887e38,-3.4028234663852887e38,-3.4028234663852887e38,-3.4028234663852887e38,-3.4028234663852887e38,-3.4028234663852887e38,-3.4028234663852887e38,-3.4028234663852887e38,-3.4028234663852887e38,-3.4028234663852887e38,-3.4028234663852887e38,-3.4028234663852887e38,-3.4028234663852887e38,-3.4028234663852887e38,-3.4028234663852887e38,-3.4028234663852887e38,-3.4028234663852887e38,-3.4028234663852887e38,-3.4028234663852887e38,-3.4028234663852887e38,-3.4028234663852887e38,-3.4028234663852887e38,-3.4028234663852887e38,-3.4028234663852887e38,-3.4028234663852887e38,-3.4028234663852887e38,-3.4028234663852887e38,-3.4028234663852887e38,-3.4028234663852887e38,-3.4028234663852887e38,-3.4028234663852887e38,-3.4028234663852887e38,-3.4028234663852887e38,-3.4028234663852887e38,-3.4028234663852887e38,-3.4028234663852887e38,-3.4028234663852887e38,-3.4028234663852887e38,-3.4028234663852887e38,-3.4028234663852887e38,-3.4028234663852887e38,-3.4028234663852887e38,-3.4028234663852887e38,-3.4028234663852887e38,-3.4028234663852887e38,-3.4028234663852887e38,-3.4028234663852887e38,-3.4028234663852887e38,-3.4028234663852887e38,-3.4028234663852887e38,-3.4028234663852887e38,-3.4028234663852887e38,-3.4028234663852887e38,-3.4028234663852887e38,-3.4028234663852887e38,-3.4028234663852887e38,-3.4028234663852887e38,-3.4028234663852887e38,-3.4028234663852887e38,-3.4028234663852887e38,-3.4028234663852887e38,-3.4028234663852887e38,-3.4028234663852887e38,-3.4028234663852887e38,-3.4028234663852887e38,-3.4028234663852887e38,-3.4028234663852887e38,-3.4028234663852887e38,-3.4028234663852887e38,-3.4028234663852887e38,-3.4028234663852887e38,-3.4028234663852887e38,-3.4028234663852887e38,-3.4028234663852887e38,-3.4028234663852887e38,-3.4028234663852887e38,-3.4028234663852887e38,-3.4028234663852887e38,-3.4028234663852887e38,-3.4028234663852887e38,-3.4028234663852887e38,-3.4028234663852887e38,-3.4028234663852887e38,-3.4028234663852887e38,-3.4028234663852887e38,-3.4028234663852887e38,-3.4028234663852887e38,-3.4028234663852887e38,-3.4028234663852887e38,-3.4028234663852887e38,-3.4028234663852887e38,-3.4028234663852887e38,-3.4028234663852887e38,-3.4028234663852887e38,-3.4028234663852887e38,-3.4028234663852887e38,-3.4028234663852887e38,-3.4028234663852887e38,-3.4028234663852887e38,-3.4028234663852887e38,-3.4028234663852887e38,-3.4028234663852887e38,-3.4028234663852887e38,-3.4028234663852887e38,-3.4028234663852887e38,-3.4028234663852887e38,-3.4028234663852887e38,-3.4028234663852887e38,-3.4028234663852887e38,-3.4028234663852887e38,-3.4028234663852887e38,-3.4028234663852887e38,-3.4028234663852887e38,-3.4028234663852887e38,-3.4028234663852887e38,-3.4028234663852887e38,-3.4028234663852887e38,-3.4028234663852887e38,-3.4028234663852887e38,-3.4028234663852887e38,-3.4028234663852887e38,-3.4028234663852887e38,-3.4028234663852887e38,-3.4028234663852887e38,-3.4028234663852887e38,-3.4028234663852887e38,-3.4028234663852887e38,-3.4028234663852887e38,-3.4028234663852887e38,-3.4028234663852887e38,-3.4028234663852887e38,-3.4028234663852887e38,-3.4028234663852887e38,-3.4028234663852887e38,-3.4028234663852887e38,-3.4028234663852887e38,-3.4028234663852887e38,-3.4028234663852887e38,-3.4028234663852887e38,-3.4028234663852887e38,-3.4028234663852887e38,-3.4028234663852887e38,-3.4028234663852887e38,-3.4028234663852887e38,-3.4028234663852887e38,-3.4028234663852887e38,-3.4028234663852887e38,-3.4028234663852887e38,-3.4028234663852887e38,-3.4028234663852887e38,-3.4028234663852887e38,-3.4028234663852887e38,-3.4028234663852887e38,-3.4028234663852887e38,-3.4028234663852887e38,-3.4028234663852887e38,-3.4028234663852887e38,-3.4028234663852887e38,-3.4028234663852887e38,-3.4028234663852887e38,-3.4028234663852887e38,-3.4028234663852887e38,-3.4028234663852887e38,-3.4028234663852887e38,-3.4028234663852887e38,-3.4028234663852887e38,-3.4028234663852887e38,-3.4028234663852887e38,-3.4028234663852887e38,-3.4028234663852887e38,-3.4028234663852887e38,-3.4028234663852887e38,-3.4028234663852887e38,-3.4028234663852887e38,-3.4028234663852887e38,-3.4028234663852887e38,-3.4028234663852887e38,-3.4028234663852887e38,-3.4028234663852887e38,-3.4028234663852887e38,-3.4028234663852887e38,-3.4028234663852887e38,-3.4028234663852887e38,-3.4028234663852887e38,-3.4028234663852887e38,-3.4028234663852887e38,-3.4028234663852887e38,-3.4028234663852887e38,-3.4028234663852887e38,-3.4028234663852887e38,-3.4028234663852887e38,-3.4028234663852887e38,-3.4028234663852887e38,-3.4028234663852887e38,-3.4028234663852887e38,-3.4028234663852887e38,-3.4028234663852887e38,-3.4028234663852887e38,-3.4028234663852887e38,-3.4028234663852887e38,-3.4028234663852887e38,-3.4028234663852887e38,-3.4028234663852887e38,-3.4028234663852887e38,-3.4028234663852887e38,-3.4028234663852887e38,-3.4028234663852887e38,-3.4028234663852887e38,-3.4028234663852887e38,-3.4028234663852887e38,-3.4028234663852887e38,-3.4028234663852887e38,-3.4028234663852887e38,-3.4028234663852887e38,-3.4028234663852887e38,-3.4028234663852887e38,-3.4028234663852887e38,-3.4028234663852887e38,-3.4028234663852887e38,-3.4028234663852887e38,-3.4028234663852887e38,-3.4028234663852887e38,-3.4028234663852887e38,-3.4028234663852887e38,-3.4028234663852887e38,-3.4028234663852887e38,-3.4028234663852887e38,-3.4028234663852887e38,-3.4028234663852887e38,-3.4028234663852887e38,-3.4028234663852887e38,-3.4028234663852887e38,-3.4028234663852887e38,-3.4028234663852887e38,-3.4028234663852887e38,-3.4028234663852887e38,-3.4028234663852887e38,-3.4028234663852887e38,-3.4028234663852887e38,-3.4028234663852887e38,-3.4028234663852887e38,-3.4028234663852887e38,-3.4028234663852887e38,-3.4028234663852887e38,-3.4028234663852887e38,-3.4028234663852887e38,-3.4028234663852887e38,-3.4028234663852887e38,-3.4028234663852887e38,-3.4028234663852887e38,-3.4028234663852887e38,-3.4028234663852887e38,-3.4028234663852887e38,-3.4028234663852887e38,-3.4028234663852887e38,-3.4028234663852887e38,-3.4028234663852887e38,-3.4028234663852887e38,-3.4028234663852887e38,-3.4028234663852887e38,-3.4028234663852887e38,-3.4028234663852887e38,-3.4028234663852887e38,-3.4028234663852887e38,-3.4028234663852887e38,-3.4028234663852887e38,-3.4028234663852887e38,-3.4028234663852887e38,-3.4028234663852887e38,-3.4028234663852887e38,-3.4028234663852887e38,-3.4028234663852887e38],"energyMean":[-3.4028234663852887e38,-3.4028234663852887e38,-3.4028234663852887e38,-3.4028234663852887e38,-3.4028234663852887e38,-3.4028234663852887e38,-3.4028234663852887e38,-3.4028234663852887e38,-3.4028234663852887e38,-3.4028234663852887e38,-3.4028234663852887e38,-3.4028234663852887e38,-3.4028234663852887e38,-3.4028234663852887e38,-3.4028234663852887e38,-3.4028234663852887e38,-3.4028234663852887e38,-3.4028234663852887e38,-3.4028234663852887e38,-3.4028234663852887e38,-3.4028234663852887e38,-3.4028234663852887e38,-3.4028234663852887e38,-3.4028234663852887e38,-3.4028234663852887e38,-3.4028234663852887e38,-3.4028234663852887e38,-3.4028234663852887e38,-3.4028234663852887e38,-3.4028234663852887e38,-3.4028234663852887e38,-3.4028234663852887e38,-3.4028234663852887e38,-3.4028234663852887e38,-3.4028234663852887e38,-3.4028234663852887e38,-3.4028234663852887e38,-3.4028234663852887e38,-3.4028234663852887e38,-3.4028234663852887e38,-3.4028234663852887e38,-3.4028234663852887e38,-3.4028234663852887e38,-3.4028234663852887e38,-3.4028234663852887e38,-3.4028234663852887e38,-3.4028234663852887e38,-3.4028234663852887e38,-3.4028234663852887e38,-3.4028234663852887e38,-3.4028234663852887e38,-3.4028234663852887e38,-3.4028234663852887e38,-3.4028234663852887e38,-3.4028234663852887e38,-3.4028234663852887e38,-3.4028234663852887e38,-3.4028234663852887e38,-3.4028234663852887e38,-3.4028234663852887e38,-3.4028234663852887e38,-3.4028234663852887e38,-3.4028234663852887e38,-3.4028234663852887e38,-3.4028234663852887e38,-3.4028234663852887e38,-3.4028234663852887e38,-3.4028234663852887e38,-3.4028234663852887e38,-3.4028234663852887e38,-3.4028234663852887e38,-3.4028234663852887e38,-3.4028234663852887e38,-3.4028234663852887e38,-3.4028234663852887e38,-3.4028234663852887e38,-3.4028234663852887e38,-3.4028234663852887e38,-3.4028234663852887e38,-3.4028234663852887e38,-3.4028234663852887e38,-3.4028234663852887e38,-3.4028234663852887e38,-3.4028234663852887e38,-3.4028234663852887e38,-3.4028234663852887e38,-3.4028234663852887e38,-3.4028234663852887e38,-3.4028234663852887e38,-3.4028234663852887e38,-3.4028234663852887e38,-3.4028234663852887e38,-3.4028234663852887e38,-3.4028234663852887e38,-3.4028234663852887e38,-3.4028234663852887e38,-3.4028234663852887e38,-3.4028234663852887e38,-3.4028234663852887e38,-3.4028234663852887e38,-3.4028234663852887e38,-3.4028234663852887e38,-3.4028234663852887e38,-3.4028234663852887e38,-3.4028234663852887e38,-3.4028234663852887e38,-3.4028234663852887e38,-3.4028234663852887e38,-3.4028234663852887e38,-3.4028234663852887e38,-3.4028234663852887e38,-3.4028234663852887e38,-3.4028234663852887e38,-3.4028234663852887e38,-3.4028234663852887e38,-3.4028234663852887e38,-3.4028234663852887e38,-3.4028234663852887e38,-3.4028234663852887e38,-3.4028234663852887e38,-3.4028234663852887e38,-3.4028234663852887e38,-3.4028234663852887e38,-3.4028234663852887e38,-3.4028234663852887e38,-3.4028234663852887e38,-3.4028234663852887e38,-3.4028234663852887e38,-3.4028234663852887e38,-3.4028234663852887e38,-3.4028234663852887e38,-3.4028234663852887e38,-3.4028234663852887e38,-3.4028234663852887e38,-3.4028234663852887e38,-3.4028234663852887e38,-3.4028234663852887e38,-3.4028234663852887e38,-3.4028234663852887e38,-3.4028234663852887e38,-3.4028234663852887e38,-3.4028234663852887e38,-3.4028234663852887e38,-3.4028234663852887e38,-3.4028234663852887e38,-3.4028234663852887e38,-3.4028234663852887e38,-3.4028234663852887e38,-3.4028234663852887e38,-3.4028234663852887e38,-3.4028234663852887e38,-3.4028234663852887e38,-3.4028234663852887e38,-3.4028234663852887e38,-3.4028234663852887e38,-3.4028234663852887e38,-3.4028234663852887e38,-3.4028234663852887e38,-3.4028234663852887e38,-3.4028234663852887e38,-3.4028234663852887e38,-3.4028234663852887e38,-3.4028234663852887e38,-3.4028234663852887e38,-3.4028234663852887e38,-3.4028234663852887e38,-3.4028234663852887e38,-3.4028234663852887e38,-3.4028234663852887e38,-3.4028234663852887e38,-3.4028234663852887e38,-3.4028234663852887e38,-3.4028234663852887e38,-3.4028234663852887e38,-3.4028234663852887e38,-3.4028234663852887e38,-3.4028234663852887e38,-3.4028234663852887e38,-3.4028234663852887e38,-3.4028234663852887e38,-3.4028234663852887e38,-3.4028234663852887e38,-3.4028234663852887e38,-3.4028234663852887e38,-3.4028234663852887e38,-3.4028234663852887e38,-3.4028234663852887e38,-3.4028234663852887e38,-3.4028234663852887e38,-3.4028234663852887e38,-3.4028234663852887e38,-3.4028234663852887e38,-3.4028234663852887e38,-3.4028234663852887e38,-3.4028234663852887e38,-3.4028234663852887e38,-3.4028234663852887e38,-3.4028234663852887e38,-3.4028234663852887e38,-3.4028234663852887e38,-3.4028234663852887e38,-3.4028234663852887e38,-3.4028234663852887e38,-3.4028234663852887e38,-3.4028234663852887e38,-3.4028234663852887e38,-3.4028234663852887e38,-3.4028234663852887e38,-3.4028234663852887e38,-3.4028234663852887e38,-3.4028234663852887e38,-3.4028234663852887e38,-3.4028234663852887e38,-3.4028234663852887e38,-3.4028234663852887e38,-3.4028234663852887e38,-3.4028234663852887e38,-3.4028234663852887e38,-3.4028234663852887e38,-3.4028234663852887e38,-3.4028234663852887e38,-3.4028234663852887e38,-3.4028234663852887e38,-3.4028234663852887e38,-3.4028234663852887e38,-3.4028234663852887e38,-3.4028234663852887e38,-3.4028234663852887e38,-3.4028234663852887e38,-3.4028234663852887e38,-3.4028234663852887e38,-3.4028234663852887e38,-3.4028234663852887e38,-3.4028234663852887e38,-3.4028234663852887e38,-3.4028234663852887e38,-3.4028234663852887e38,-3.4028234663852887e38,-3.4028234663852887e38,-3.4028234663852887e38,-3.4028234663852887e38,-3.4028234663852887e38,-3.4028234663852887e38,-3.4028234663852887e38,-3.4028234663852887e38,-3.4028234663852887e38,-3.4028234663852887e38,-3.4028234663852887e38,-3.4028234663852887e38,-3.4028234663852887e38,-3.4028234663852887e38,-3.4028234663852887e38,-3.4028234663852887e38,-3.4028234663852887e38,-3.4028234663852887e38,-3.4028234663852887e38,-3.4028234663852887e38,-3.4028234663852887e38,-3.4028234663852887e38,-3.4028234663852887e38,-3.4028234663852887e38,-3.4028234663852887e38,-3.4028234663852887e38,-3.4028234663852887e38,-3.4028234663852887e38,-3.4028234663852887e38,-3.4028234663852887e38,-3.4028234663852887e38,-3.4028234663852887e38,-3.4028234663852887e38,-3.4028234663852887e38,-3.4028234663852887e38,-3.4028234663852887e38,-3.4028234663852887e38,-3.4028234663852887e38,-3.4028234663852887e38,-3.4028234663852887e38,-3.4028234663852887e38,-3.4028234663852887e38,-3.4028234663852887e38,-3.4028234663852887e38,-3.4028234663852887e38,-3.4028234663852887e38,-3.4028234663852887e38,-3.4028234663852887e38,-3.4028234663852887e38,-3.4028234663852887e38,-3.4028234663852887e38,-3.4028234663852887e38,-3.4028234663852887e38,-3.4028234663852887e38,-3.4028234663852887e38,-3.4028234663852887e38,-3.4028234663852887e38,-3.4028234663852887e38,-3.4028234663852887e38,-3.4028234663852887e38,-3.4028234663852887e38,-3.4028234663852887e38,-3.4028234663852887e38,-3.4028234663852887e38,-3.4028234663852887e38,-3.4028234663852887e38,-3.4028234663852887e38,-3.4028234663852887e38,-3.4028234663852887e38,-3.4028234663852887e38,-3.4028234663852887e38,-3.4028234663852887e38,-3.4028234663852887e38,-3.4028234663852887e38,-3.4028234663852887e38,-3.4028234663852887e38,-3.4028234663852887e38,-3.4028234663852887e38,-3.4028234663852887e38,-3.4028234663852887e38,-3.4028234663852887e38,-3.4028234663852887e38,-3.4028234663852887e38,-3.4028234663852887e38,-3.4028234663852887e38,-3.4028234663852887e38,-3.4028234663852887e38,-3.4028234663852887e38,-3.4028234663852887e38,-3.4028234663852887e38,-3.4028234663852887e38,-3.4028234663852887e38,-3.4028234663852887e38,-3.4028234663852887e38,-3.4028234663852887e38,-3.4028234663852887e38,-3.4028234663852887e38,-3.4028234663852887e38,-3.4028234663852887e38,-3.4028234663852887e38,-3.4028234663852887e38,-3.4028234663852887e38,-3.4028234663852887e38,-3.4028234663852887e38,-3.4028234663852887e38,-3.4028234663852887e38,-3.4028234663852887e38,-3.4028234663852887e38,-3.4028234663852887e38,-3.4028234663852887e38,-3.4028234663852887e38,-3.4028234663852887e38,-3.4028234663852887e38,-3.4028234663852887e38,-3.4028234663852887e38,-3.4028234663852887e38,-3.4028234663852887e38,-3.4028234663852887e38,-3.4028234663852887e38,-3.4028234663852887e38,-3.4028234663852887e38,-3.4028234663852887e38,-3.4028234663852887e38,-3.4028234663852887e38,-3.4028234663852887e38,-3.4028234663852887e38,-3.4028234663852887e38,-3.4028234663852887e38,-3.4028234663852887e38,-3.4028234663852887e38,-3.4028234663852887e38,-3.4028234663852887e38,-3.4028234663852887e38,-3.4028234663852887e38,-3.4028234663852887e38,-3.4028234663852887e38,-3.4028234663852887e38,-3.4028234663852887e38,-3.4028234663852887e38,-3.4028234663852887e38,-3.4028234663852887e38,-3.4028234663852887e38,-3.4028234663852887e38,-3.4028234663852887e38,-3.4028234663852887e38,-3.4028234663852887e38,-3.4028234663852887e38,-3.4028234663852887e38,-3.4028234663852887e38,-3.4028234663852887e38,-3.4028234663852887e38,-3.4028234663852887e38,-3.4028234663852887e38,-3.4028234663852887e38,-3.4028234663852887e38,-3.4028234663852887e38,-3.4028234663852887e38,-3.4028234663852887e38,-3.4028234663852887e38,-3.4028234663852887e38,-3.4028234663852887e38,-3.4028234663852887e38,-3.4028234663852887e38,-3.4028234663852887e38,-3.4028234663852887e38,-3.4028234663852887e38,-3.4028234663852887e38,-3.4028234663852887e38,-3.4028234663852887e38,-3.4028234663852887e38,-3.4028234663852887e38,-3.4028234663852887e38,-3.4028234663852887e38,-3.4028234663852887e38,-3.4028234663852887e38,-3.4028234663852887e38,-3.4028234663852887e38,-3.4028234663852887e38,-3.4028234663852887e38,-3.4028234663852887e38,-3.4028234663852887e38,-3.4028234663852887e38,-3.4028234663852887e38,-3.4028234663852887e38,-3.4028234663852887e38,-3.4028234663852887e38,-3.4028234663852887e38,-3.4028234663852887e38,-3.4028234663852887e38,-3.4028234663852887e38,-3.4028234663852887e38,-3.4028234663852887e38,-3.4028234663852887e38,-3.4028234663852887e38,-3.4028234663852887e38,-3.4028234663852887e38,-3.4028234663852887e38,-3.4028234663852887e38,-3.4028234663852887e38,-3.4028234663852887e38,-3.4028234663852887e38,-3.4028234663852887e38,-3.4028234663852887e38,-3.4028234663852887e38,-3.4028234663852887e38,-3.4028234663852887e38,-3.4028234663852887e38,-3.4028234663852887e38,-3.4028234663852887e38,-3.4028234663852887e38,-3.4028234663852887e38,-3.4028234663852887e38,-3.4028234663852887e38,-3.4028234663852887e38,-3.4028234663852887e38,-3.4028234663852887e38,-3.4028234663852887e38,-3.4028234663852887e38,-3.4028234663852887e38,-3.4028234663852887e38,-3.4028234663852887e38,-3.4028234663852887e38,-3.4028234663852887e38,-3.4028234663852887e38,-3.4028234663852887e38,-3.4028234663852887e38,-3.4028234663852887e38,-3.4028234663852887e38,-3.4028234663852887e38,-3.4028234663852887e38,-3.4028234663852887e38,-3.4028234663852887e38,-3.4028234663852887e38,-3.4028234663852887e38,-3.4028234663852887e38,-3.4028234663852887e38,-3.4028234663852887e38,-3.4028234663852887e38,-3.4028234663852887e38,-3.4028234663852887e38,-3.4028234663852887e38,-3.4028234663852887e38,-3.4028234663852887e38,-3.4028234663852887e38,-3.4028234663852887e38,-3.4028234663852887e38,-3.4028234663852887e38,-3.4028234663852887e38,-3.4028234663852887e38,-3.4028234663852887e38,-3.4028234663852887e38,-3.4028234663852887e38,-3.4028234663852887e38,-3.4028234663852887e38,-3.4028234663852887e38,-3.4028234663852887e38,-3.4028234663852887e38,-3.4028234663852887e38,-3.4028234663852887e38,-3.4028234663852887e38,-3.4028234663852887e38,-3.4028234663852887e38,-3.4028234663852887e38,-3.4028234663852887e38,-3.4028234663852887e38,-3.4028234663852887e38,-3.4028234663852887e38,-3.4028234663852887e38,-3.4028234663852887e38,-3.4028234663852887e38,-3.4028234663852887e38,-3.4028234663852887e38,-3.4028234663852887e38,-3.4028234663852887e38,-3.4028234663852887e38,-3.4028234663852887e38,-3.4028234663852887e38,-3.4028234663852887e38,-3.4028234663852887e38,-3.4028234663852887e38,-3.4028234663852887e38,-3.4028234663852887e38,-3.4028234663852887e38,-3.4028234663852887e38,-3.4028234663852887e38,-3.4028234663852887e38,-3.4028234663852887e38,-3.4028234663852887e38,-3.4028234663852887e38,-3.4028234663852887e38,-3.4028234663852887e38,-3.4028234663852887e38,-3.4028234663852887e38,-3.4028234663852887e38,-3.4028234663852887e38,-3.4028234663852887e38,-3.4028234663852887e38,-3.4028234663852887e38,-3.4028234663852887e38,-3.4028234663852887e38,-3.4028234663852887e38,-3.4028234663852887e38,-3.4028234663852887e38,-3.4028234663852887e38,-3.4028234663852887e38,-3.4028234663852887e38,-3.4028234663852887e38,-3.4028234663852887e38,-3.4028234663852887e38,-3.4028234663852887e38,-3.4028234663852887e38,-3.4028234663852887e38,-3.4028234663852887e38,-3.4028234663852887e38,-3.4028234663852887e38,-3.4028234663852887e38,-3.4028234663852887e38,-3.4028234663852887e38,-3.4028234663852887e38,-3.4028234663852887e38,-3.4028234663852887e38,-3.4028234663852887e38,-3.4028234663852887e38,-3.4028234663852887e38,-3.4028234663852887e38,-3.4028234663852887e38,-3.4028234663852887e38,-3.4028234663852887e38,-3.4028234663852887e38,-3.4028234663852887e38,-3.4028234663852887e38,-3.4028234663852887e38,-3.4028234663852887e38,-3.4028234663852887e38,-3.4028234663852887e38,-3.4028234663852887e38,-3.4028234663852887e38,-3.4028234663852887e38,-3.4028234663852887e38,-3.4028234663852887e38,-3.4028234663852887e38,-3.4028234663852887e38,-3.4028234663852887e38,-3.4028234663852887e38,-3.4028234663852887e38,-3.4028234663852887e38,-3.4028234663852887e38,-3.4028234663852887e38,-3.4028234663852887e38,-3.4028234663852887e38,-3.4028234663852887e38,-3.4028234663852887e38,-3.4028234663852887e38,-3.4028234663852887e38,-3.4028234663852887e38,-3.4028234663852887e38,-3.4028234663852887e38,-3.4028234663852887e38,-3.4028234663852887e38,-3.4028234663852887e38,-3.4028234663852887e38,-3.4028234663852887e38,-3.4028234663852887e38,-3.4028234663852887e38,-3.4028234663852887e38,-3.4028234663852887e38,-3.4028234663852887e38,-3.4028234663852887e38,-3.4028234663852887e38,-3.4028234663852887e38,-3.4028234663852887e38,-3.4028234663852887e38,-3.4028234663852887e38,-3.4028234663852887e38,-3.4028234663852887e38,-3.4028234663852887e38,-3.4028234663852887e38,-3.4028234663852887e38,-3.4028234663852887e38,-3.4028234663852887e38,-3.4028234663852887e38,-3.4028234663852887e38,-3.4028234663852887e38,-3.4028234663852887e38,-3.4028234663852887e38,-3.4028234663852887e38,-3.4028234663852887e38,-3.4028234663852887e38,-3.4028234663852887e38,-3.4028234663852887e38,-3.4028234663852887e38,-3.4028234663852887e38,-3.4028234663852887e38,-3.4028234663852887e38,-3.4028234663852887e38,-3.4028234663852887e38,-3.4028234663852887e38,-3.4028234663852887e38,-3.4028234663852887e38,-3.4028234663852887e38,-3.4028234663852887e38,-3.4028234663852887e38,-3.4028234663852887e38,-3.4028234663852887e38,-3.4028234663852887e38,-3.4028234663852887e38,-3.4028234663852887e38,-3.4028234663852887e38,-3.4028234663852887e38,-3.4028234663852887e38,-3.4028234663852887e38,-3.4028234663852887e38,-3.4028234663852887e38,-3.4028234663852887e38,-3.4028234663852887e38,-3.4028234663852887e38,-3.4028234663852887e38,-3.4028234663852887e38,-3.4028234663852887e38,-3.4028234663852887e38,-3.4028234663852887e38,-3.4028234663852887e38,-3.4028234663852887e38,-3.4028234663852887e38,-3.4028234663852887e38,-3.4028234663852887e38,-3.4028234663852887e38,-3.4028234663852887e38,-3.4028234663852887e38,-3.4028234663852887e38,-3.4028234663852887e38,-3.4028234663852887e38,-3.4028234663852887e38,-3.4028234663852887e38,-3.4028234663852887e38,-3.4028234663852887e38,-3.4028234663852887e38,-3.4028234663852887e38,-3.4028234663852887e38,-3.4028234663852887e38,-3.4028234663852887e38,-3.4028234663852887e38,-3.4028234663852887e38,-3.4028234663852887e38,-3.4028234663852887e38,-3.4028234663852887e38,-3.4028234663852887e38,-3.4028234663852887e38,-3.4028234663852887e38,-3.4028234663852887e38,-3.4028234663852887e38,-3.4028234663852887e38,-3.4028234663852887e38,-3.4028234663852887e38,-3.4028234663852887e38,-3.4028234663852887e38,-3.4028234663852887e38,-3.4028234663852887e38,-3.4028234663852887e38,-3.4028234663852887e38,-3.4028234663852887e38,-3.4028234663852887e38,-3.4028234663852887e38,-3.4028234663852887e38,-3.4028234663852887e38,-3.4028234663852887e38,-3.4028234663852887e38,-3.4028234663852887e38,-3.4028234663852887e38,-3.4028234663852887e38,-3.4028234663852887e38,-3.4028234663852887e38,-3.4028234663852887e38,-3.4028234663852887e38,-3.4028234663852887e38,-3.4028234663852887e38,-3.4028234663852887e38,-3.4028234663852887e38,-3.4028234663852887e38,-3.4028234663852887e38,-3.4028234663852887e38,-3.4028234663852887e38,-3.4028234663852887e38,-3.4028234663852887e38,-3.4028234663852887e38,-3.4028234663852887e38,-3.4028234663852887e38,-3.4028234663852887e38,-3.4028234663852887e38,-3.4028234663852887e38,-3.4028234663852887e38,-3.4028234663852887e38,-3.4028234663852887e38,-3.4028234663852887e38,-3.4028234663852887e38,-3.4028234663852887e38,-3.4028234663852887e38,-3.4028234663852887e38,-3.4028234663852887e38,-3.4028234663852887e38,-3.4028234663852887e38,-3.4028234663852887e38,-3.4028234663852887e38,-3.4028234663852887e38,-3.4028234663852887e38,-3.4028234663852887e38,-3.4028234663852887e38,-3.4028234663852887e38,-3.4028234663852887e38,-3.4028234663852887e38,-3.4028234663852887e38,-3.4028234663852887e38,-3.4028234663852887e38,-3.4028234663852887e38,-3.4028234663852887e38,-3.4028234663852887e38,-3.4028234663852887e38,-3.4028234663852887e38,-3.4028234663852887e38,-3.4028234663852887e38,-3.4028234663852887e38,-3.4028234663852887e38,-3.4028234663852887e38,-3.4028234663852887e38,-3.4028234663852887e38,-3.4028234663852887e38,-3.4028234663852887e38,-3.4028234663852887e38,-3.4028234663852887e38,-3.4028234663852887e38,-3.4028234663852887e38,-3.4028234663852887e38,-3.4028234663852887e38,-3.4028234663852887e38,-3.4028234663852887e38,-3.4028234663852887e38,-3.4028234663852887e38,-3.4028234663852887e38,-3.4028234663852887e38,-3.4028234663852887e38,-3.4028234663852887e38,-3.4028234663852887e38,-3.4028234663852887e38,-3.4028234663852887e38,-3.4028234663852887e38,-3.4028234663852887e38,-3.4028234663852887e38,-3.4028234663852887e38,-3.4028234663852887e38,-3.4028234663852887e38,-3.4028234663852887e38,-3.4028234663852887e38,-3.4028234663852887e38,-3.4028234663852887e38,-3.4028234663852887e38,-3.4028234663852887e38,-3.4028234663852887e38,-3.4028234663852887e38,-3.4028234663852887e38,-3.4028234663852887e38,-3.4028234663852887e38,-3.4028234663852887e38,-3.4028234663852887e38,-3.4028234663852887e38,-3.4028234663852887e38,-3.4028234663852887e38,-3.4028234663852887e38,-3.4028234663852887e38,-3.4028234663852887e38,-3.4028234663852887e38,-3.4028234663852887e38,-3.4028234663852887e38,-3.4028234663852887e38,-3.4028234663852887e38,-3.4028234663852887e38,-3.4028234663852887e38,-3.4028234663852887e38,-3.4028234663852887e38,-3.4028234663852887e38,-3.4028234663852887e38,-3.4028234663852887e38,-3.4028234663852887e38,-3.4028234663852887e38,-3.4028234663852887e38,-3.4028234663852887e38,-3.4028234663852887e38,-3.4028234663852887e38,-3.4028234663852887e38,-3.4028234663852887e38,-3.4028234663852887e38,-3.4028234663852887e38,-3.4028234663852887e38,-3.4028234663852887e38,-3.4028234663852887e38,-3.4028234663852887e38,-3.4028234663852887e38,-3.4028234663852887e38,-3.4028234663852887e38,-3.4028234663852887e38,-3.4028234663852887e38,-3.4028234663852887e38,-3.4028234663852887e38,-3.4028234663852887e38,-3.4028234663852887e38,-3.4028234663852887e38,-3.4028234663852887e38,-3.4028234663852887e38,-3.4028234663852887e38,-3.4028234663852887e38,-3.4028234663852887e38,-3.4028234663852887e38,-3.4028234663852887e38,-3.4028234663852887e38,-3.4028234663852887e38,-3.4028234663852887e38,-3.4028234663852887e38,-3.4028234663852887e38,-3.4028234663852887e38,-3.4028234663852887e38,-3.4028234663852887e38,-3.4028234663852887e38,-3.4028234663852887e38,-3.4028234663852887e38,-3.4028234663852887e38,-3.4028234663852887e38,-3.4028234663852887e38,-3.4028234663852887e38,-3.4028234663852887e38,-3.4028234663852887e38,-3.4028234663852887e38,-3.4028234663852887e38,-3.4028234663852887e38,-3.4028234663852887e38,-3.4028234663852887e38,-3.4028234663852887e38,-3.4028234663852887e38,-3.4028234663852887e38,-3.4028234663852887e38,-3.4028234663852887e38,-3.4028234663852887e38,-3.4028234663852887e38,-3.4028234663852887e38,-3.4028234663852887e38,-3.4028234663852887e38,-3.4028234663852887e38,-3.4028234663852887e38,-3.4028234663852887e38,-3.4028234663852887e38,-3.4028234663852887e38,-3.4028234663852887e38,-3.4028234663852887e38,-3.4028234663852887e38,-3.4028234663852887e38,-3.4028234663852887e38,-3.4028234663852887e38,-3.4028234663852887e38,-3.4028234663852887e38,-3.4028234663852887e38,-3.4028234663852887e38,-3.4028234663852887e38,-3.4028234663852887e38,-3.4028234663852887e38,-3.4028234663852887e38,-3.4028234663852887e38,-3.4028234663852887e38,-3.4028234663852887e38,-3.4028234663852887e38,-3.4028234663852887e38,-3.4028234663852887e38,-3.4028234663852887e38,-3.4028234663852887e38,-3.4028234663852887e38,-3.4028234663852887e38,-3.4028234663852887e38,-3.4028234663852887e38,-3.4028234663852887e38,-3.4028234663852887e38,-3.4028234663852887e38,-3.4028234663852887e38,-3.4028234663852887e38,-3.4028234663852887e38,-3.4028234663852887e38,-3.4028234663852887e38,-3.4028234663852887e38,-3.4028234663852887e38,-3.4028234663852887e38,-3.4028234663852887e38,-3.4028234663852887e38,-3.4028234663852887e38,-3.4028234663852887e38,-3.4028234663852887e38,-3.4028234663852887e38,-3.4028234663852887e38,-3.4028234663852887e38,-3.4028234663852887e38,-3.4028234663852887e38,-3.4028234663852887e38,-3.4028234663852887e38,-3.4028234663852887e38,-3.4028234663852887e38,-3.4028234663852887e38,-3.4028234663852887e38,-3.4028234663852887e38,-3.4028234663852887e38,-3.4028234663852887e38,-3.4028234663852887e38,-3.4028234663852887e38,-3.4028234663852887e38,-3.4028234663852887e38,-3.4028234663852887e38,-3.4028234663852887e38,-3.4028234663852887e38,-3.4028234663852887e38,-3.4028234663852887e38,-3.4028234663852887e38,-3.4028234663852887e38,-3.4028234663852887e38,-3.4028234663852887e38,-3.4028234663852887e38,-3.4028234663852887e38,-3.4028234663852887e38,-3.4028234663852887e38,-3.4028234663852887e38,-3.4028234663852887e38,-3.4028234663852887e38,-3.4028234663852887e38,-3.4028234663852887e38,-3.4028234663852887e38,-3.4028234663852887e38,-3.4028234663852887e38,-3.4028234663852887e38,-3.4028234663852887e38,-3.4028234663852887e38,-3.4028234663852887e38,-3.4028234663852887e38,-3.4028234663852887e38,-3.4028234663852887e38,-3.4028234663852887e38,-3.4028234663852887e38,-3.4028234663852887e38,-3.4028234663852887e38,-3.4028234663852887e38,-3.4028234663852887e38,-3.4028234663852887e38,-3.4028234663852887e38,-3.4028234663852887e38,-3.4028234663852887e38,-3.4028234663852887e38,-3.4028234663852887e38,-3.4028234663852887e38,-3.4028234663852887e38,-3.4028234663852887e38,-3.4028234663852887e38,-3.4028234663852887e38,-3.4028234663852887e38,-3.4028234663852887e38,-3.4028234663852887e38,-3.4028234663852887e38,-3.4028234663852887e38,-3.4028234663852887e38,-3.4028234663852887e38,-3.4028234663852887e38,-3.4028234663852887e38],"energySd":[0.0,0.0,0.0,0.0,0.0,0.0,0.0,0.0,0.0,0.0,0.0,0.0,0.0,0.0,0.0,0.0,0.0,0.0,0.0,0.0,0.0,0.0,0.0,0.0,0.0,0.0,0.0,0.0,0.0,0.0,0.0,0.0,0.0,0.0,0.0,0.0,0.0,0.0,0.0,0.0,0.0,0.0,0.0,0.0,0.0,0.0,0.0,0.0,0.0,0.0,0.0,0.0,0.0,0.0,0.0,0.0,0.0,0.0,0.0,0.0,0.0,0.0,0.0,0.0,0.0,0.0,0.0,0.0,0.0,0.0,0.0,0.0,0.0,0.0,0.0,0.0,0.0,0.0,0.0,0.0,0.0,0.0,0.0,0.0,0.0,0.0,0.0,0.0,0.0,0.0,0.0,0.0,0.0,0.0,0.0,0.0,0.0,0.0,0.0,0.0,0.0,0.0,0.0,0.0,0.0,0.0,0.0,0.0,0.0,0.0,0.0,0.0,0.0,0.0,0.0,0.0,0.0,0.0,0.0,0.0,0.0,0.0,0.0,0.0,0.0,0.0,0.0,0.0,0.0,0.0,0.0,0.0,0.0,0.0,0.0,0.0,0.0,0.0,0.0,0.0,0.0,0.0,0.0,0.0,0.0,0.0,0.0,0.0,0.0,0.0,0.0,0.0,0.0,0.0,0.0,0.0,0.0,0.0,0.0,0.0,0.0,0.0,0.0,0.0,0.0,0.0,0.0,0.0,0.0,0.0,0.0,0.0,0.0,0.0,0.0,0.0,0.0,0.0,0.0,0.0,0.0,0.0,0.0,0.0,0.0,0.0,0.0,0.0,0.0,0.0,0.0,0.0,0.0,0.0,0.0,0.0,0.0,0.0,0.0,0.0,0.0,0.0,0.0,0.0,0.0,0.0,0.0,0.0,0.0,0.0,0.0,0.0,0.0,0.0,0.0,0.0,0.0,0.0,0.0,0.0,0.0,0.0,0.0,0.0,0.0,0.0,0.0,0.0,0.0,0.0,0.0,0.0,0.0,0.0,0.0,0.0,0.0,0.0,0.0,0.0,0.0,0.0,0.0,0.0,0.0,0.0,0.0,0.0,0.0,0.0,0.0,0.0,0.0,0.0,0.0,0.0,0.0,0.0,0.0,0.0,0.0,0.0,0.0,0.0,0.0,0.0,0.0,0.0,0.0,0.0,0.0,0.0,0.0,0.0,0.0,0.0,0.0,0.0,0.0,0.0,0.0,0.0,0.0,0.0,0.0,0.0,0.0,0.0,0.0,0.0,0.0,0.0,0.0,0.0,0.0,0.0,0.0,0.0,0.0,0.0,0.0,0.0,0.0,0.0,0.0,0.0,0.0,0.0,0.0,0.0,0.0,0.0,0.0,0.0,0.0,0.0,0.0,0.0,0.0,0.0,0.0,0.0,0.0,0.0,0.0,0.0,0.0,0.0,0.0,0.0,0.0,0.0,0.0,0.0,0.0,0.0,0.0,0.0,0.0,0.0,0.0,0.0,0.0,0.0,0.0,0.0,0.0,0.0,0.0,0.0,0.0,0.0,0.0,0.0,0.0,0.0,0.0,0.0,0.0,0.0,0.0,0.0,0.0,0.0,0.0,0.0,0.0,0.0,0.0,0.0,0.0,0.0,0.0,0.0,0.0,0.0,0.0,0.0,0.0,0.0,0.0,0.0,0.0,0.0,0.0,0.0,0.0,0.0,0.0,0.0,0.0,0.0,0.0,0.0,0.0,0.0,0.0,0.0,0.0,0.0,0.0,0.0,0.0,0.0,0.0,0.0,0.0,0.0,0.0,0.0,0.0,0.0,0.0,0.0,0.0,0.0,0.0,0.0,0.0,0.0,0.0,0.0,0.0,0.0,0.0,0.0,0.0,0.0,0.0,0.0,0.0,0.0,0.0,0.0,0.0,0.0,0.0,0.0,0.0,0.0,0.0,0.0,0.0,0.0,0.0,0.0,0.0,0.0,0.0,0.0,0.0,0.0,0.0,0.0,0.0,0.0,0.0,0.0,0.0,0.0,0.0,0.0,0.0,0.0,0.0,0.0,0.0,0.0,0.0,0.0,0.0,0.0,0.0,0.0,0.0,0.0,0.0,0.0,0.0,0.0,0.0,0.0,0.0,0.0,0.0,0.0,0.0,0.0,0.0,0.0,0.0,0.0,0.0,0.0,0.0,0.0,0.0,0.0,0.0,0.0,0.0,0.0,0.0,0.0,0.0,0.0,0.0,0.0,0.0,0.0,0.0,0.0,0.0,0.0,0.0,0.0,0.0,0.0,0.0,0.0,0.0,0.0,0.0,0.0,0.0,0.0,0.0,0.0,0.0,0.0,0.0,0.0,0.0,0.0,0.0,0.0,0.0,0.0,0.0,0.0,0.0,0.0,0.0,0.0,0.0,0.0,0.0,0.0,0.0,0.0,0.0,0.0,0.0,0.0,0.0,0.0,0.0,0.0,0.0,0.0,0.0,0.0,0.0,0.0,0.0,0.0,0.0,0.0,0.0,0.0,0.0,0.0,0.0,0.0,0.0,0.0,0.0,0.0,0.0,0.0,0.0,0.0,0.0,0.0,0.0,0.0,0.0,0.0,0.0,0.0,0.0,0.0,0.0,0.0,0.0,0.0,0.0,0.0,0.0,0.0,0.0,0.0,0.0,0.0,0.0,0.0,0.0,0.0,0.0,0.0,0.0,0.0,0.0,0.0,0.0,0.0,0.0,0.0,0.0,0.0,0.0,0.0,0.0,0.0,0.0,0.0,0.0,0.0,0.0,0.0,0.0,0.0,0.0,0.0,0.0,0.0,0.0,0.0,0.0,0.0,0.0,0.0,0.0,0.0,0.0,0.0,0.0,0.0,0.0,0.0,0.0,0.0,0.0,0.0,0.0,0.0,0.0,0.0,0.0,0.0,0.0,0.0,0.0,0.0,0.0,0.0,0.0,0.0,0.0,0.0,0.0,0.0,0.0,0.0,0.0,0.0,0.0,0.0,0.0,0.0,0.0,0.0,0.0,0.0,0.0,0.0,0.0,0.0,0.0,0.0,0.0,0.0,0.0,0.0,0.0,0.0,0.0,0.0,0.0,0.0,0.0,0.0,0.0,0.0,0.0,0.0,0.0,0.0,0.0,0.0,0.0,0.0,0.0,0.0,0.0,0.0,0.0,0.0,0.0,0.0,0.0,0.0,0.0,0.0,0.0,0.0,0.0,0.0,0.0,0.0,0.0,0.0,0.0,0.0,0.0,0.0,0.0,0.0,0.0,0.0,0.0,0.0,0.0,0.0,0.0,0.0,0.0,0.0,0.0,0.0,0.0,0.0,0.0,0.0,0.0,0.0,0.0,0.0,0.0,0.0,0.0,0.0,0.0,0.0,0.0,0.0,0.0,0.0,0.0,0.0,0.0,0.0,0.0,0.0,0.0,0.0,0.0,0.0,0.0,0.0,0.0,0.0,0.0,0.0,0.0,0.0,0.0,0.0,0.0,0.0,0.0,0.0,0.0,0.0,0.0,0.0,0.0,0.0,0.0,0.0,0.0,0.0,0.0,0.0,0.0,0.0,0.0,0.0,0.0,0.0,0.0,0.0,0.0,0.0,0.0,0.0,0.0,0.0,0.0,0.0,0.0,0.0,0.0,0.0,0.0,0.0,0.0,0.0,0.0,0.0,0.0,0.0,0.0,0.0,0.0,0.0,0.0,0.0,0.0,0.0,0.0,0.0,0.0,0.0,0.0,0.0,0.0,0.0,0.0,0.0,0.0,0.0,0.0,0.0,0.0,0.0,0.0,0.0,0.0,0.0,0.0,0.0,0.0,0.0,0.0,0.0,0.0,0.0,0.0,0.0,0.0,0.0,0.0,0.0,0.0,0.0,0.0,0.0,0.0,0.0,0.0,0.0,0.0,0.0,0.0,0.0,0.0,0.0,0.0,0.0,0.0,0.0,0.0,0.0,0.0,0.0,0.0,0.0,0.0,0.0,0.0,0.0,0.0,0.0,0.0,0.0,0.0,0.0,0.0,0.0,0.0,0.0,0.0,0.0,0.0,0.0,0.0,0.0,0.0,0.0,0.0,0.0,0.0,0.0,0.0,0.0,0.0,0.0,0.0,0.0,0.0,0.0,0.0,0.0,0.0,0.0,0.0,0.0,0.0,0.0,0.0,0.0,0.0,0.0,0.0,0.0,0.0,0.0,0.0,0.0,0.0,0.0,0.0,0.0,0.0,0.0,0.0,0.0,0.0,0.0,0.0,0.0,0.0,0.0,0.0,0.0,0.0,0.0,0.0,0.0,0.0,0.0,0.0,0.0,0.0,0.0,0.0,0.0,0.0,0.0,0.0,0.0,0.0,0.0,0.0,0.0,0.0,0.0,0.0,0.0,0.0,0.0,0.0,0.0,0.0,0.0,0.0,0.0,0.0,0.0]},"pathwayScalarTimeSeries":{"t":[0.0],"argMinRadius":[-1.1520402431488038],"minRadius":[0.2743856608867645],"length":[9.601361274719239],"volume":[12.864225387573243],"numPathway":[0.0],"numSample":[0.0],"argMinSolventDensity":[-4.097153663635254],"minSolventDensity":[0.0],"bandWidth":[0.10000000149011612]},"pathwayProfileTimeSeries":{"t":[0.0,0.0,0.0,0.0,0.0,0.0,0.0,0.0,0.0,0.0,0.0,0.0,0.0,0.0,0.0,0.0,0.0,0.0,0.0,0.0,0.0,0.0,0.0,0.0,0.0,0.0,0.0,0.0,0.0,0.0,0.0,0.0,0.0,0.0,0.0,0.0,0.0,0.0,0.0,0.0,0.0,0.0,0.0,0.0,0.0,0.0,0.0,0.0,0.0,0.0,0.0,0.0,0.0,0.0,0.0,0.0,0.0,0.0,0.0,0.0,0.0,0.0,0.0,0.0,0.0,0.0,0.0,0.0,0.0,0.0,0.0,0.0,0.0,0.0,0.0,0.0,0.0,0.0,0.0,0.0,0.0,0.0,0.0,0.0,0.0,0.0,0.0,0.0,0.0,0.0,0.0,0.0,0.0,0.0,0.0,0.0,0.0,0.0,0.0,0.0,0.0,0.0,0.0,0.0,0.0,0.0,0.0,0.0,0.0,0.0,0.0,0.0,0.0,0.0,0.0,0.0,0.0,0.0,0.0,0.0,0.0,0.0,0.0,0.0,0.0,0.0,0.0,0.0,0.0,0.0,0.0,0.0,0.0,0.0,0.0,0.0,0.0,0.0,0.0,0.0,0.0,0.0,0.0,0.0,0.0,0.0,0.0,0.0,0.0,0.0,0.0,0.0,0.0,0.0,0.0,0.0,0.0,0.0,0.0,0.0,0.0,0.0,0.0,0.0,0.0,0.0,0.0,0.0,0.0,0.0,0.0,0.0,0.0,0.0,0.0,0.0,0.0,0.0,0.0,0.0,0.0,0.0,0.0,0.0,0.0,0.0,0.0,0.0,0.0,0.0,0.0,0.0,0.0,0.0,0.0,0.0,0.0,0.0,0.0,0.0,0.0,0.0,0.0,0.0,0.0,0.0,0.0,0.0,0.0,0.0,0.0,0.0,0.0,0.0,0.0,0.0,0.0,0.0,0.0,0.0,0.0,0.0,0.0,0.0,0.0,0.0,0.0,0.0,0.0,0.0,0.0,0.0,0.0,0.0,0.0,0.0,0.0,0.0,0.0,0.0,0.0,0.0,0.0,0.0,0.0,0.0,0.0,0.0,0.0,0.0,0.0,0.0,0.0,0.0,0.0,0.0,0.0,0.0,0.0,0.0,0.0,0.0,0.0,0.0,0.0,0.0,0.0,0.0,0.0,0.0,0.0,0.0,0.0,0.0,0.0,0.0,0.0,0.0,0.0,0.0,0.0,0.0,0.0,0.0,0.0,0.0,0.0,0.0,0.0,0.0,0.0,0.0,0.0,0.0,0.0,0.0,0.0,0.0,0.0,0.0,0.0,0.0,0.0,0.0,0.0,0.0,0.0,0.0,0.0,0.0,0.0,0.0,0.0,0.0,0.0,0.0,0.0,0.0,0.0,0.0,0.0,0.0,0.0,0.0,0.0,0.0,0.0,0.0,0.0,0.0,0.0,0.0,0.0,0.0,0.0,0.0,0.0,0.0,0.0,0.0,0.0,0.0,0.0,0.0,0.0,0.0,0.0,0.0,0.0,0.0,0.0,0.0,0.0,0.0,0.0,0.0,0.0,0.0,0.0,0.0,0.0,0.0,0.0,0.0,0.0,0.0,0.0,0.0,0.0,0.0,0.0,0.0,0.0,0.0,0.0,0.0,0.0,0.0,0.0,0.0,0.0,0.0,0.0,0.0,0.0,0.0,0.0,0.0,0.0,0.0,0.0,0.0,0.0,0.0,0.0,0.0,0.0,0.0,0.0,0.0,0.0,0.0,0.0,0.0,0.0,0.0,0.0,0.0,0.0,0.0,0.0,0.0,0.0,0.0,0.0,0.0,0.0,0.0,0.0,0.0,0.0,0.0,0.0,0.0,0.0,0.0,0.0,0.0,0.0,0.0,0.0,0.0,0.0,0.0,0.0,0.0,0.0,0.0,0.0,0.0,0.0,0.0,0.0,0.0,0.0,0.0,0.0,0.0,0.0,0.0,0.0,0.0,0.0,0.0,0.0,0.0,0.0,0.0,0.0,0.0,0.0,0.0,0.0,0.0,0.0,0.0,0.0,0.0,0.0,0.0,0.0,0.0,0.0,0.0,0.0,0.0,0.0,0.0,0.0,0.0,0.0,0.0,0.0,0.0,0.0,0.0,0.0,0.0,0.0,0.0,0.0,0.0,0.0,0.0,0.0,0.0,0.0,0.0,0.0,0.0,0.0,0.0,0.0,0.0,0.0,0.0,0.0,0.0,0.0,0.0,0.0,0.0,0.0,0.0,0.0,0.0,0.0,0.0,0.0,0.0,0.0,0.0,0.0,0.0,0.0,0.0,0.0,0.0,0.0,0.0,0.0,0.0,0.0,0.0,0.0,0.0,0.0,0.0,0.0,0.0,0.0,0.0,0.0,0.0,0.0,0.0,0.0,0.0,0.0,0.0,0.0,0.0,0.0,0.0,0.0,0.0,0.0,0.0,0.0,0.0,0.0,0.0,0.0,0.0,0.0,0.0,0.0,0.0,0.0,0.0,0.0,0.0,0.0,0.0,0.0,0.0,0.0,0.0,0.0,0.0,0.0,0.0,0.0,0.0,0.0,0.0,0.0,0.0,0.0,0.0,0.0,0.0,0.0,0.0,0.0,0.0,0.0,0.0,0.0,0.0,0.0,0.0,0.0,0.0,0.0,0.0,0.0,0.0,0.0,0.0,0.0,0.0,0.0,0.0,0.0,0.0,0.0,0.0,0.0,0.0,0.0,0.0,0.0,0.0,0.0,0.0,0.0,0.0,0.0,0.0,0.0,0.0,0.0,0.0,0.0,0.0,0.0,0.0,0.0,0.0,0.0,0.0,0.0,0.0,0.0,0.0,0.0,0.0,0.0,0.0,0.0,0.0,0.0,0.0,0.0,0.0,0.0,0.0,0.0,0.0,0.0,0.0,0.0,0.0,0.0,0.0,0.0,0.0,0.0,0.0,0.0,0.0,0.0,0.0,0.0,0.0,0.0,0.0,0.0,0.0,0.0,0.0,0.0,0.0,0.0,0.0,0.0,0.0,0.0,0.0,0.0,0.0,0.0,0.0,0.0,0.0,0.0,0.0,0.0,0.0,0.0,0.0,0.0,0.0,0.0,0.0,0.0,0.0,0.0,0.0,0.0,0.0,0.0,0.0,0.0,0.0,0.0,0.0,0.0,0.0,0.0,0.0,0.0,0.0,0.0,0.0,0.0,0.0,0.0,0.0,0.0,0.0,0.0,0.0,0.0,0.0,0.0,0.0,0.0,0.0,0.0,0.0,0.0,0.0,0.0,0.0,0.0,0.0,0.0,0.0,0.0,0.0,0.0,0.0,0.0,0.0,0.0,0.0,0.0,0.0,0.0,0.0,0.0,0.0,0.0,0.0,0.0,0.0,0.0,0.0,0.0,0.0,0.0,0.0,0.0,0.0,0.0,0.0,0.0,0.0,0.0,0.0,0.0,0.0,0.0,0.0,0.0,0.0,0.0,0.0,0.0,0.0,0.0,0.0,0.0,0.0,0.0,0.0,0.0,0.0,0.0,0.0,0.0,0.0,0.0,0.0,0.0,0.0,0.0,0.0,0.0,0.0,0.0,0.0,0.0,0.0,0.0,0.0,0.0,0.0,0.0,0.0,0.0,0.0,0.0,0.0,0.0,0.0,0.0,0.0,0.0,0.0,0.0,0.0,0.0,0.0,0.0,0.0,0.0,0.0,0.0,0.0,0.0,0.0,0.0,0.0,0.0,0.0,0.0,0.0,0.0,0.0,0.0,0.0,0.0,0.0,0.0,0.0,0.0,0.0,0.0,0.0,0.0,0.0,0.0,0.0,0.0,0.0,0.0,0.0,0.0,0.0,0.0,0.0,0.0,0.0,0.0,0.0,0.0,0.0,0.0,0.0,0.0,0.0,0.0,0.0,0.0,0.0,0.0,0.0,0.0,0.0,0.0,0.0,0.0,0.0,0.0,0.0,0.0,0.0,0.0,0.0,0.0,0.0,0.0,0.0,0.0,0.0,0.0,0.0,0.0,0.0,0.0,0.0,0.0,0.0,0.0,0.0,0.0,0.0,0.0,0.0,0.0,0.0,0.0,0.0,0.0,0.0,0.0,0.0,0.0,0.0,0.0,0.0,0.0,0.0,0.0,0.0,0.0,0.0,0.0,0.0,0.0,0.0,0.0,0.0,0.0,0.0,0.0,0.0,0.0,0.0,0.0,0.0,0.0,0.0,0.0,0.0,0.0,0.0,0.0,0.0,0.0,0.0,0.0,0.0,0.0,0.0,0.0,0.0,0.0,0.0,0.0,0.0,0.0,0.0,0.0,0.0,0.0,0.0,0.0,0.0,0.0,0.0,0.0,0.0,0.0,0.0,0.0,0.0,0.0,0.0,0.0,0.0,0.0,0.0,0.0,0.0,0.0,0.0],"s":[-4.100548267364502,-4.09093713760376,-4.081326484680176,-4.071715354919434,-4.062104225158691,-4.052493572235107,-4.042882442474365,-4.033271312713623,-4.023660659790039,-4.014049530029297,-4.004438400268555,-3.9948275089263918,-3.9852166175842287,-3.9756057262420656,-3.9659945964813234,-3.95638370513916,-3.946772813796997,-3.937161684036255,-3.927550792694092,-3.9179399013519289,-3.9083287715911867,-3.8987178802490236,-3.8891067504882814,-3.879495859146118,-3.869884967803955,-3.860273838043213,-3.85066294670105,-3.8410520553588869,-3.8314409255981447,-3.8218300342559816,-3.8122191429138185,-3.802608013153076,-3.792997121810913,-3.78338623046875,-3.773775100708008,-3.7641642093658449,-3.7545533180236818,-3.7449421882629396,-3.7353312969207765,-3.7257204055786135,-3.716109275817871,-3.706498384475708,-3.696887493133545,-3.6872763633728029,-3.6776654720306398,-3.6680545806884767,-3.6584434509277345,-3.6488325595855715,-3.639221668243408,-3.629610538482666,-3.619999647140503,-3.61038875579834,-3.6007776260375978,-3.5911667346954347,-3.5815558433532717,-3.5719447135925295,-3.562333822250366,-3.552722930908203,-3.543111801147461,-3.533500909805298,-3.5238900184631349,-3.5142788887023927,-3.5046679973602297,-3.4950571060180666,-3.485445976257324,-3.475835084915161,-3.466224193572998,-3.456613063812256,-3.4470021724700929,-3.4373912811279299,-3.4277801513671877,-3.4181692600250246,-3.4085583686828615,-3.398947238922119,-3.389336347579956,-3.379725456237793,-3.370114326477051,-3.3605034351348879,-3.3508925437927248,-3.3412814140319826,-3.3316705226898195,-3.3220596313476564,-3.312448501586914,-3.302837610244751,-3.293226718902588,-3.2836155891418459,-3.2740046977996828,-3.2643938064575197,-3.2547826766967775,-3.2451717853546144,-3.235560894012451,-3.225949764251709,-3.216338872909546,-3.206727981567383,-3.1971168518066408,-3.1875059604644777,-3.1778950691223146,-3.1682839393615724,-3.158673048019409,-3.149061918258667,-3.139451026916504,-3.129840135574341,-3.1202290058135988,-3.1106181144714357,-3.1010072231292726,-3.0913963317871095,-3.081785202026367,-3.072174072265625,-3.062563419342041,-3.052952289581299,-3.0433411598205568,-3.0337305068969728,-3.0241193771362306,-3.0145082473754885,-3.0048975944519045,-2.995286464691162,-2.98567533493042,-2.976064443588257,-2.9664535522460939,-2.9568424224853517,-2.9472315311431886,-2.9376206398010256,-2.928009510040283,-2.91839861869812,-2.908787727355957,-2.899176597595215,-2.8895657062530519,-2.8799548149108888,-2.8703436851501467,-2.8607327938079836,-2.8511219024658205,-2.841510772705078,-2.831899881362915,-2.822288990020752,-2.8126778602600099,-2.8030669689178469,-2.7934560775756838,-2.7838449478149416,-2.7742340564727785,-2.7646231651306154,-2.755012035369873,-2.74540114402771,-2.735790252685547,-2.7261791229248049,-2.7165682315826418,-2.7069573402404787,-2.6973462104797365,-2.6877353191375734,-2.67812442779541,-2.668513298034668,-2.658902406692505,-2.649291515350342,-2.6396803855895998,-2.6300694942474367,-2.6204586029052736,-2.6108474731445314,-2.601236581802368,-2.591625690460205,-2.582014560699463,-2.5724036693573,-2.5627927780151369,-2.5531816482543947,-2.5435707569122316,-2.5339598655700685,-2.524348735809326,-2.514737844467163,-2.505126953125,-2.495515823364258,-2.4859049320220949,-2.4762940406799318,-2.4666829109191896,-2.4570720195770265,-2.4474611282348635,-2.437849998474121,-2.428239107131958,-2.418628215789795,-2.4090170860290529,-2.3994061946868898,-2.3897953033447267,-2.3801841735839845,-2.3705732822418215,-2.360962390899658,-2.351351261138916,-2.341740369796753,-2.33212947845459,-2.3225183486938478,-2.3129074573516847,-2.3032965660095217,-2.2936854362487795,-2.284074544906616,-2.274463653564453,-2.264852523803711,-2.255241632461548,-2.2456307411193849,-2.2360196113586427,-2.2264084815979006,-2.2167978286743166,-2.207186698913574,-2.197575569152832,-2.187964916229248,-2.178353786468506,-2.1687426567077638,-2.1591320037841799,-2.1495208740234377,-2.1399097442626955,-2.1302990913391115,-2.120687961578369,-2.111076831817627,-2.101466178894043,-2.091855049133301,-2.0822441577911379,-2.0726330280303957,-2.0630221366882326,-2.0534112453460695,-2.043800115585327,-2.034189224243164,-2.024578332901001,-2.014967203140259,-2.0053563117980959,-1.9957454204559327,-1.9861342906951905,-1.9765233993530274,-1.9669125080108643,-1.957301378250122,-1.947690486907959,-1.938079595565796,-1.9284684658050538,-1.9188575744628907,-1.9092466831207276,-1.8996355533599854,-1.8900246620178223,-1.88041353225708,-1.870802640914917,-1.861191749572754,-1.8515806198120118,-1.8419697284698487,-1.8323588371276856,-1.8227477073669434,-1.8131368160247803,-1.8035259246826172,-1.793914794921875,-1.784303903579712,-1.7746930122375489,-1.7650818824768067,-1.7554709911346436,-1.7458600997924805,-1.7362489700317383,-1.7266380786895753,-1.717027187347412,-1.70741605758667,-1.6978051662445069,-1.6881942749023438,-1.6785831451416016,-1.6689722537994385,-1.6593613624572755,-1.6497502326965333,-1.6401393413543702,-1.630528450012207,-1.6209173202514649,-1.6113064289093018,-1.6016955375671387,-1.5920844078063965,-1.5824735164642335,-1.5728626251220704,-1.5632514953613282,-1.553640604019165,-1.544029712677002,-1.5344185829162598,-1.5248076915740967,-1.5151968002319337,-1.5055856704711915,-1.4959747791290284,-1.4863638877868653,-1.476752758026123,-1.46714186668396,-1.4575309753417969,-1.4479198455810547,-1.4383089542388917,-1.4286980628967286,-1.4190869331359864,-1.4094760417938233,-1.3998651504516602,-1.390254020690918,-1.3806431293487549,-1.3710319995880128,-1.3614211082458497,-1.3518102169036866,-1.3421990871429444,-1.3325881958007813,-1.3229773044586182,-1.313366174697876,-1.303755283355713,-1.2941443920135499,-1.2845332622528077,-1.2749223709106446,-1.2653114795684815,-1.2557003498077393,-1.2460894584655762,-1.236478567123413,-1.226867437362671,-1.2172565460205079,-1.2076456546783448,-1.1980345249176026,-1.1884236335754395,-1.1788127422332764,-1.1692016124725342,-1.159590721130371,-1.149979829788208,-1.1403687000274659,-1.1307578086853028,-1.1211469173431397,-1.1115357875823975,-1.1019248962402344,-1.0923140048980713,-1.082702875137329,-1.073091983795166,-1.063481092453003,-1.0538699626922608,-1.0442590713500977,-1.0346481800079346,-1.0250370502471924,-1.0154261589050294,-1.0058152675628663,-0.996204137802124,-0.9865932464599609,-0.9769823551177979,-0.9673712253570557,-0.9577603340148926,-0.9481494426727295,-0.9385383129119873,-0.9289274215698242,-0.9193165302276611,-0.909705400466919,-0.9000945091247559,-0.8904833793640137,-0.8808724880218506,-0.8712615966796875,-0.8616504669189453,-0.8520395755767822,-0.8424286842346191,-0.832817554473877,-0.8232066631317139,-0.8135957717895508,-0.8039846420288086,-0.7943737506866455,-0.7847628593444824,-0.7751517295837402,-0.7655408382415772,-0.7559299468994141,-0.7463188171386719,-0.7367079257965088,-0.7270970344543457,-0.7174859046936035,-0.7078750133514404,-0.6982641220092773,-0.6886529922485352,-0.6790421009063721,-0.669431209564209,-0.6598200798034668,-0.6502091884613037,-0.6405982971191406,-0.6309871673583984,-0.6213762760162354,-0.6117653846740723,-0.6021542549133301,-0.592543363571167,-0.5829324722290039,-0.5733213424682617,-0.5637104511260986,-0.5540995597839356,-0.5444884300231934,-0.5348775386810303,-0.5252666473388672,-0.515655517578125,-0.5060446262359619,-0.49643373489379885,-0.48682260513305666,-0.47721171379089358,-0.46760082244873049,-0.4579896926879883,-0.4483788013458252,-0.4387679100036621,-0.4291567802429199,-0.41954588890075686,-0.40993499755859377,-0.40032386779785159,-0.3907129764556885,-0.3811018466949463,-0.3714909553527832,-0.3618800640106201,-0.35226893424987795,-0.34265804290771487,-0.33304715156555178,-0.32343602180480959,-0.3138251304626465,-0.3042142391204834,-0.2946031093597412,-0.2849922180175781,-0.27538132667541506,-0.26577019691467287,-0.25615930557250979,-0.24654841423034669,-0.2369372844696045,-0.2273263931274414,-0.21771550178527833,-0.20810437202453614,-0.19849348068237306,-0.18888258934020997,-0.17927145957946778,-0.1696605682373047,-0.1600496768951416,-0.15043854713439942,-0.14082765579223634,-0.13121676445007325,-0.12160563468933106,-0.11199474334716797,-0.10238385200500488,-0.0927729606628418,-0.08316183090209961,-0.07355070114135742,-0.06394004821777344,-0.05432891845703125,-0.04471778869628906,-0.03510713577270508,-0.02549600601196289,-0.015884876251220704,-0.006274223327636719,0.0033369064331054689,0.012948036193847657,0.02255868911743164,0.03216981887817383,0.041780948638916019,0.0513916015625,0.06100273132324219,0.07061386108398438,0.08022451400756836,0.08983564376831055,0.09944677352905274,0.10905742645263672,0.1186685562133789,0.1282796859741211,0.13789033889770509,0.14750146865844727,0.15711259841918946,0.16672325134277345,0.17633438110351563,0.1859455108642578,0.1955561637878418,0.20516729354858399,0.21477842330932618,0.22438907623291017,0.23400020599365235,0.24361133575439454,0.2532219886779785,0.2628331184387207,0.2724442481994629,0.2820549011230469,0.29166603088378909,0.30127716064453127,0.31088781356811526,0.3204989433288574,0.3301100730895996,0.3397212028503418,0.3493318557739258,0.35894298553466799,0.36855411529541018,0.37816476821899416,0.38777589797973635,0.3973870277404785,0.4069976806640625,0.4166088104248047,0.4262199401855469,0.43583059310913088,0.44544172286987307,0.45505285263061526,0.4646635055541992,0.4742746353149414,0.4838857650756836,0.4934964179992676,0.5031075477600098,0.512718677520752,0.5223293304443359,0.5319404602050781,0.5415515899658203,0.5511622428894043,0.5607733726501465,0.5703845024108887,0.5799951553344727,0.5896062850952148,0.599217414855957,0.608828067779541,0.6184391975402832,0.6280503273010254,0.6376609802246094,0.6472721099853516,0.6568832397460938,0.6664938926696777,0.6761050224304199,0.6857161521911621,0.6953268051147461,0.7049379348754883,0.7145490646362305,0.7241597175598145,0.7337708473205566,0.7433819770812988,0.7529926300048828,0.762603759765625,0.7722148895263672,0.7818255424499512,0.7914366722106934,0.8010478019714356,0.8106584548950195,0.8202695846557617,0.8298807144165039,0.8394913673400879,0.8491024971008301,0.8587136268615723,0.8683242797851563,0.8779354095458984,0.8875465393066406,0.8971571922302246,0.9067683219909668,0.916379451751709,0.925990104675293,0.9356012344360352,0.9452123641967773,0.9548230171203613,0.9644341468811035,0.9740452766418457,0.9836559295654297,0.9932670593261719,1.002878189086914,1.012488842010498,1.0220999717712403,1.0317111015319825,1.0413217544555665,1.0509328842163087,1.0605440139770508,1.0701546669006348,1.079765796661377,1.0893769264221192,1.0989875793457032,1.1085987091064454,1.1182098388671876,1.1278204917907715,1.1374316215515137,1.1470427513122559,1.1566534042358399,1.166264533996582,1.1758756637573243,1.1854863166809083,1.1950974464416505,1.2047085762023926,1.2143192291259766,1.2239303588867188,1.233541488647461,1.243152141571045,1.252763271331787,1.2623744010925294,1.2719850540161133,1.2815961837768555,1.2912073135375977,1.3008179664611817,1.3104290962219239,1.320040225982666,1.3296513557434083,1.3392620086669922,1.3488731384277344,1.3584842681884766,1.3680949211120606,1.3777060508728028,1.387317180633545,1.396927833557129,1.406538963317871,1.4161500930786133,1.4257607460021973,1.4353718757629395,1.4449830055236817,1.4545936584472657,1.4642047882080079,1.47381591796875,1.483426570892334,1.4930377006530762,1.5026488304138184,1.5122594833374024,1.5218706130981446,1.5314817428588868,1.5410923957824708,1.550703525543213,1.560314655303955,1.569925308227539,1.5795364379882813,1.5891475677490235,1.5987582206726075,1.6083693504333497,1.6179804801940919,1.6275911331176758,1.637202262878418,1.6468133926391602,1.6564240455627442,1.6660351753234864,1.6756463050842286,1.6852569580078126,1.6948680877685547,1.7044792175292969,1.7140898704528809,1.723701000213623,1.7333121299743653,1.7429227828979493,1.7525339126586915,1.7621450424194337,1.7717556953430176,1.7813668251037598,1.790977954864502,1.800588607788086,1.8101997375488282,1.8198108673095704,1.8294215202331544,1.8390326499938965,1.8486437797546387,1.8582544326782227,1.8678655624389649,1.877476692199707,1.887087345123291,1.8966984748840333,1.9063096046447755,1.9159202575683594,1.9255313873291016,1.9351425170898438,1.9447531700134278,1.95436429977417,1.963975429534912,1.973586082458496,1.9831972122192383,1.9928083419799805,2.0024189949035646,2.0120301246643068,2.021641254425049,2.031251907348633,2.040863037109375,2.050474166870117,2.060084819793701,2.0696959495544435,2.0793070793151857,2.0889177322387697,2.0985288619995119,2.108139991760254,2.117750644683838,2.12736177444458,2.1369729042053224,2.1465835571289064,2.1561946868896486,2.1658058166503908,2.1754164695739748,2.185027599334717,2.194638729095459,2.204249382019043,2.213860511779785,2.2234716415405275,2.2330822944641115,2.2426934242248537,2.2523045539855959,2.2619152069091799,2.271526336669922,2.281137466430664,2.290748119354248,2.3003592491149904,2.3099703788757326,2.3195815086364748,2.3291921615600588,2.338803291320801,2.348414421081543,2.358025074005127,2.367636203765869,2.3772473335266115,2.3868579864501955,2.3964691162109377,2.4060802459716799,2.4156908988952638,2.425302028656006,2.434913158416748,2.444523811340332,2.454134941101074,2.4637460708618166,2.4733567237854006,2.4829678535461427,2.4925789833068849,2.5021896362304689,2.511800765991211,2.521411895751953,2.531022548675537,2.5406336784362795,2.5502448081970217,2.5598554611206056,2.5694665908813478,2.57907772064209,2.588688373565674,2.598299503326416,2.607910633087158,2.617521286010742,2.6271324157714845,2.6367435455322267,2.6463541984558107,2.6559653282165529,2.665576457977295,2.675187110900879,2.684798240661621,2.6944093704223635,2.7040200233459474,2.7136311531066896,2.7232422828674318,2.7328529357910158,2.742464065551758,2.7520751953125,2.761685848236084,2.771296977996826,2.7809081077575685,2.7905187606811525,2.8001298904418947,2.8097410202026369,2.8193516731262209,2.828962802886963,2.838573932647705,2.848184585571289,2.8577957153320314,2.8674068450927736,2.8770174980163576,2.8866286277770998,2.896239757537842,2.905850410461426,2.915461540222168,2.92507266998291,2.934683322906494,2.9442944526672365,2.9539055824279787,2.9635162353515627,2.9731273651123049,2.982738494873047,2.992349147796631,3.001960277557373,3.0115714073181154,3.021182060241699,3.0307931900024416,3.0404043197631838,3.0500149726867677,3.0596261024475099,3.069237232208252,3.078847885131836,3.088459014892578,3.0980701446533205,3.1076807975769045,3.1172919273376467,3.1269030570983888,3.1365137100219728,3.146124839782715,3.155735969543457,3.165346622467041,3.174957752227783,3.1845688819885256,3.1941795349121095,3.2037906646728517,3.2134017944335939,3.2230124473571779,3.23262357711792,3.242234706878662,3.251845359802246,3.2614564895629885,3.2710676193237306,3.2806782722473146,3.2902894020080568,3.299900531768799,3.309511661529541,3.319122314453125,3.328733444213867,3.3383445739746095,3.3479552268981935,3.3575663566589357,3.3671774864196779,3.3767881393432619,3.386399269104004,3.396010398864746,3.40562105178833,3.4152321815490724,3.4248433113098146,3.4344539642333986,3.4440650939941408,3.453676223754883,3.463286876678467,3.472898006439209,3.482509136199951,3.492119789123535,3.5017309188842775,3.5113420486450197,3.5209527015686037,3.5305638313293459,3.540174961090088,3.549785614013672,3.559396743774414,3.5690078735351564,3.5786185264587404,3.5882296562194826,3.5978407859802248,3.6074514389038088,3.617062568664551,3.626673698425293,3.636284351348877,3.645895481109619,3.6555066108703615,3.6651172637939455,3.6747283935546877,3.6843395233154299,3.6939501762390138,3.703561305999756,3.713172435760498,3.722783088684082,3.732394218444824,3.7420053482055666,3.7516160011291506,3.7612271308898927,3.7708382606506349,3.7804489135742189,3.790060043334961,3.799671173095703,3.809281826019287,3.8188929557800295,3.8285040855407717,3.8381147384643556,3.8477258682250978,3.85733699798584,3.866947650909424,3.876558780670166,3.886169910430908,3.895780563354492,3.9053921699523927,3.9150023460388185,3.9246134757995607,3.9342246055603029,3.943835735321045,3.953446865081787,3.9630579948425295,3.972668170928955,3.9822793006896974,3.9918904304504396,4.001501560211182,4.011112689971924,4.020723819732666,4.030333995819092,4.039945125579834,4.049556255340576,4.059167385101318,4.0687785148620609,4.078389644622803,4.0879998207092289,4.097610950469971,4.107222080230713,4.116833209991455,4.126444339752197,4.1360554695129398,4.145665645599365,4.155276775360107,4.16488790512085,4.174499034881592,4.184110164642334,4.193721294403076,4.203331470489502,4.212942600250244,4.222553730010986,4.2321648597717289,4.241775989532471,4.251387119293213,4.260997295379639,4.270608425140381,4.280219554901123,4.289830684661865,4.299441814422607,4.30905294418335,4.318663120269775,4.328274250030518,4.33788537979126,4.347496509552002,4.357107639312744,4.366718769073486,4.376328945159912,4.385940074920654,4.3955512046813969,4.405162334442139,4.414773464202881,4.424384593963623,4.433994770050049,4.443605899810791,4.453217029571533,4.462828159332275,4.472439289093018,4.48205041885376,4.4916605949401859,4.501271724700928,4.51088285446167,4.520493984222412,4.530105113983154,4.5397162437438969,4.549326419830322,4.5589375495910648,4.568548679351807,4.578159809112549,4.587770938873291,4.597382068634033,4.606992244720459,4.616603374481201,4.626214504241943,4.6358256340026859,4.645436763763428,4.65504789352417,4.664658069610596,4.674269199371338,4.68388032913208,4.693491458892822,4.7031025886535648,4.712713718414307,4.722323894500732,4.731935024261475,4.741546154022217,4.751157283782959,4.760768413543701,4.770379543304443,4.7799906730651859,4.789600849151611,4.7992119789123539,4.808823108673096,4.818434238433838,4.82804536819458,4.837656497955322,4.847266674041748,4.85687780380249,4.866488933563232,4.876100063323975,4.885711193084717,4.895322322845459,4.904932498931885,4.914543628692627,4.924154758453369,4.933765888214111,4.9433770179748539,4.952988147735596,4.9625983238220219,4.972209453582764,4.981820583343506,4.991431713104248,5.00104284286499,5.010653972625732,5.020264148712158,5.0298752784729,5.039486408233643,5.049097537994385,5.058708667755127,5.068319797515869,5.077929973602295,5.087541103363037,5.097152233123779,5.1067633628845219,5.116374492645264,5.125985622406006,5.135595798492432,5.145206928253174,5.154818058013916,5.164429187774658,5.1740403175354,5.183651447296143,5.193261623382568,5.2028727531433109,5.212483882904053,5.222095012664795,5.231706142425537,5.241317272186279,5.250927448272705,5.260538578033447,5.2701497077941898,5.279760837554932,5.289371967315674,5.298983097076416,5.308593273162842,5.318204402923584,5.327815532684326,5.337426662445068,5.3470377922058109,5.356648921966553,5.3662590980529789,5.375870227813721,5.385481357574463,5.395092487335205,5.404703617095947,5.4143147468566898,5.423924922943115,5.433536052703857,5.4431471824646,5.452758312225342,5.462369441986084,5.471980571746826,5.481590747833252,5.491201877593994,5.500813007354736],"radius":[1.0,0.9996812343597412,0.9992789030075073,0.9987897276878357,0.9982112050056458,0.9975401759147644,0.9967737793922424,0.9959091544151306,0.994943380355835,0.9938731789588928,0.9926962852478027,0.9914094805717468,0.9900169372558594,0.9885274171829224,0.9869492053985596,0.9852914214134216,0.9835627675056458,0.9817719459533691,0.9799277782440186,0.9780392050743103,0.9761148691177368,0.9741634130477905,0.9721949696540833,0.9702228903770447,0.9682601690292358,0.9663202166557312,0.9644168019294739,0.9625632166862488,0.9607728123664856,0.9590590000152588,0.9574354887008667,0.9559151530265808,0.9545065760612488,0.9531745910644531,0.9518646001815796,0.9505214691162109,0.949090301990509,0.9475158452987671,0.945743203163147,0.943717360496521,0.9413833618164063,0.9386860728263855,0.9355716109275818,0.932033121585846,0.9281297326087952,0.9239251613616943,0.9194828867912293,0.9148668646812439,0.9101405739784241,0.9053680896759033,0.9006128311157227,0.8959389328956604,0.8914096355438232,0.8870769143104553,0.8829391002655029,0.8789802193641663,0.8751843571662903,0.8715353608131409,0.8680170178413391,0.8646137118339539,0.8613088130950928,0.8580865859985352,0.854931116104126,0.8518266677856445,0.848768949508667,0.8457630276679993,0.8428140878677368,0.8399270176887512,0.8371075987815857,0.8343608975410461,0.831691563129425,0.8291056156158447,0.826607882976532,0.824203610420227,0.8218967318534851,0.819686770439148,0.8175732493400574,0.8155554533004761,0.8136328458786011,0.8118044137954712,0.8100696206092835,0.8084278702735901,0.8068781495094299,0.8054201602935791,0.8040531277656555,0.8027771711349487,0.801593005657196,0.8005012273788452,0.7995024919509888,0.7985976338386536,0.7977870106697083,0.7970713973045349,0.7964513301849365,0.7959275841712952,0.7955008149147034,0.7951709628105164,0.7949382662773132,0.7948019504547119,0.7947622537612915,0.7948185801506043,0.794970691204071,0.795218288898468,0.7955610156059265,0.7959988117218018,0.7965312600135803,0.7971581816673279,0.7978797554969788,0.7986963391304016,0.7996082305908203,0.8006158471107483,0.8017195463180542,0.8029196262359619,0.8042165040969849,0.8056102991104126,0.8071014881134033,0.8086904883384705,0.8103756904602051,0.812154233455658,0.8140233159065247,0.8159798979759216,0.8180211186408997,0.8201438188552856,0.8223453164100647,0.8246225714683533,0.8269725441932678,0.8293926119804382,0.8318694829940796,0.8343626856803894,0.8368275761604309,0.8392186164855957,0.8414907455444336,0.8435990810394287,0.8454980850219727,0.8471429347991943,0.8484885096549988,0.8494896292686462,0.8501076102256775,0.8503677845001221,0.850330650806427,0.85005784034729,0.8496102094650269,0.8490490317344666,0.8484356999397278,0.8478312492370606,0.8472968935966492,0.8468940854072571,0.8466832041740418,0.8466957807540894,0.8469136953353882,0.8473154902458191,0.8478784561157227,0.8485808372497559,0.8494005799293518,0.850315272808075,0.8513031005859375,0.8523417115211487,0.8534094095230103,0.8544895648956299,0.8555982112884522,0.8567614555358887,0.8580055236816406,0.8593564629554749,0.8608404397964478,0.8624839186668396,0.8643128275871277,0.8663532137870789,0.8686317205429077,0.8711720108985901,0.8739444613456726,0.8768666982650757,0.8798536062240601,0.8828204274177551,0.8856817483901978,0.8883530497550964,0.8907490372657776,0.8927847743034363,0.8943753838539124,0.8954358100891113,0.8959030508995056,0.8957810997962952,0.8950867056846619,0.8938360214233398,0.8920458555221558,0.8897324204444885,0.8869125843048096,0.8836022615432739,0.8798186779022217,0.8755780458450317,0.8708994388580322,0.8658300638198853,0.8604344129562378,0.8547770380973816,0.8489225506782532,0.8429356813430786,0.8368808627128601,0.830822765827179,0.8248266577720642,0.8189560770988464,0.8132758140563965,0.8078060150146484,0.8024879097938538,0.797254741191864,0.7920402884483337,0.7867773175239563,0.7813995480537415,0.7758405208587647,0.7700331211090088,0.763910710811615,0.7574073076248169,0.7504696249961853,0.7431280612945557,0.7354426980018616,0.7274736166000366,0.7192808389663696,0.7109243869781494,0.7024646401405335,0.693961501121521,0.6854748129844666,0.6770651340484619,0.6687909960746765,0.6606768369674683,0.652710497379303,0.6448774337768555,0.6371630430221558,0.6295530796051025,0.6220331788063049,0.6145885586738586,0.6072053909301758,0.5998690128326416,0.5925646424293518,0.5852826833724976,0.5780261158943176,0.5708014965057373,0.5636153817176819,0.5564737319946289,0.5493831634521484,0.5423499941825867,0.535380482673645,0.528481125831604,0.5216584205627441,0.5149179100990295,0.5082636475563049,0.5016971826553345,0.4952198266983032,0.48883360624313357,0.48253998160362246,0.4763403832912445,0.4702369272708893,0.464231014251709,0.45832398533821108,0.45251786708831789,0.4468151330947876,0.44121992588043215,0.4357370138168335,0.43037089705467226,0.4251258075237274,0.4200066030025482,0.4150177538394928,0.41016361117362978,0.4054489731788635,0.40087810158729555,0.3964548408985138,0.39217787981033327,0.3880436420440674,0.3840486407279968,0.38018956780433657,0.3764629065990448,0.37286511063575747,0.36939287185668948,0.36604273319244387,0.36281105875968935,0.35969433188438418,0.3566794693470001,0.3537425696849823,0.35085931420326235,0.3480050563812256,0.3451553285121918,0.34228578209877016,0.33937183022499087,0.3363890051841736,0.3333128094673157,0.33011892437934878,0.3267935514450073,0.3233630359172821,0.3198624849319458,0.3163272738456726,0.3127925992012024,0.3092935085296631,0.3058655261993408,0.3025436997413635,0.29936325550079348,0.2963595688343048,0.2935660183429718,0.29099249839782717,0.2886320948600769,0.28647714853286745,0.28452029824256899,0.282754123210907,0.281171053647995,0.27976366877555849,0.27852460741996767,0.27744632959365847,0.27652135491371157,0.27574798464775088,0.2751365005970001,0.2746986746788025,0.2744462490081787,0.2743910551071167,0.2745448052883148,0.2749193608760834,0.2755265235900879,0.27637800574302676,0.27748560905456545,0.27885934710502627,0.2804967761039734,0.28238987922668459,0.28453078866004946,0.28691157698631289,0.28952422738075259,0.2923608124256134,0.29541346430778506,0.29867416620254519,0.3021349012851715,0.30578798055648806,0.30962708592414858,0.3136481046676636,0.31784743070602419,0.32222089171409609,0.3267647624015808,0.33147528767585757,0.3363483250141144,0.34138017892837527,0.3465670645236969,0.35190483927726748,0.35738930106163027,0.36301326751708987,0.3687693476676941,0.3746502697467804,0.38064804673194888,0.38675540685653689,0.3929649889469147,0.3992689549922943,0.40565991401672366,0.4121305048465729,0.4186731278896332,0.425282746553421,0.4319562017917633,0.43868985772132876,0.4454806447029114,0.45232540369033816,0.4592205882072449,0.4661629796028137,0.4731495678424835,0.4801766276359558,0.48724111914634707,0.49434125423431399,0.501477837562561,0.5086526870727539,0.5158675312995911,0.5231236815452576,0.5304230451583862,0.5377671718597412,0.5451574921607971,0.5525956153869629,0.5600836873054504,0.5676224231719971,0.5752123594284058,0.5828535556793213,0.5905451774597168,0.5982872843742371,0.6060795783996582,0.6139215230941773,0.6218127608299255,0.629753589630127,0.6377429962158203,0.6457809209823608,0.6538642048835754,0.6619847416877747,0.6701350808143616,0.6783074736595154,0.6864933371543884,0.6946854591369629,0.7028757333755493,0.711056113243103,0.7192189693450928,0.7273564338684082,0.7354654669761658,0.7435669302940369,0.7516868710517883,0.7598521113395691,0.7680894136428833,0.7764251232147217,0.7848861217498779,0.7934989929199219,0.802290141582489,0.8112860918045044,0.8205102682113648,0.8299180865287781,0.839409351348877,0.8488823175430298,0.858234167098999,0.8673630356788635,0.876166582107544,0.8845425844192505,0.8923887610435486,0.8996033072471619,0.9060835242271423,0.9117670655250549,0.9166917204856873,0.9209101796150208,0.9244759678840637,0.9274420142173767,0.9298611283302307,0.9317867755889893,0.9332718253135681,0.9343695640563965,0.9351330399513245,0.9356139302253723,0.9358541369438171,0.9358891248703003,0.9357550144195557,0.9354877471923828,0.9351233243942261,0.9346978068351746,0.9342466592788696,0.933806300163269,0.933412492275238,0.9331010580062866,0.9329029321670532,0.9328421950340271,0.9329416751861572,0.933224618434906,0.9337141513824463,0.9344333410263062,0.935405433177948,0.9366534948348999,0.9382005929946899,0.9400700926780701,0.9422637820243836,0.9446833729743958,0.9471988677978516,0.9496814012527466,0.9520012736320496,0.954029381275177,0.9556360244750977,0.9566919207572937,0.9570678472518921,0.9566343426704407,0.9552675485610962,0.9529545307159424,0.9497842192649841,0.9458496570587158,0.9412439465522766,0.9360601902008057,0.9303908944129944,0.9243292808532715,0.91796875,0.911401629447937,0.9047209024429321,0.8980005979537964,0.8912590146064758,0.884506344795227,0.8777523636817932,0.8710073232650757,0.8642802834510803,0.8575815558433533,0.8509211540222168,0.8443081974983215,0.8377530574798584,0.8312650918960571,0.824846088886261,0.8184950947761536,0.8122110962867737,0.8059922456741333,0.7998374104499817,0.7937455177307129,0.7877148985862732,0.7817443013191223,0.7758328318595886,0.769978404045105,0.7641814351081848,0.7584435939788818,0.752766489982605,0.7471522092819214,0.7416028380393982,0.7361195683479309,0.7307048439979553,0.7253606915473938,0.7200883626937866,0.7148902416229248,0.7097680568695068,0.7047230005264282,0.6997562646865845,0.6948695778846741,0.6900636553764343,0.6853398084640503,0.6806995868682861,0.6761438846588135,0.6716738939285278,0.6672914028167725,0.6629968881607056,0.6587920784950256,0.6546784043312073,0.6506567001342773,0.6467283368110657,0.6428948044776917,0.6391571760177612,0.6355167031288147,0.631974995136261,0.6285326480865479,0.6251916885375977,0.6219531297683716,0.6188185811042786,0.6157896518707275,0.6128684282302856,0.6100561618804932,0.6073546409606934,0.6047658920288086,0.6022912263870239,0.5999323725700378,0.5976911783218384,0.5955680012702942,0.5935478210449219,0.591607391834259,0.5897222757339478,0.5878688097000122,0.5860231518745422,0.5841612219810486,0.5822591185569763,0.5802930593490601,0.5782389044761658,0.5760729908943176,0.5737844705581665,0.5713843107223511,0.5688867568969727,0.5663055181503296,0.5636545419692993,0.5609474778175354,0.5581984519958496,0.5554210543632507,0.5526292324066162,0.5498368740081787,0.5470528602600098,0.5442589521408081,0.541426420211792,0.5385264158248901,0.5355305075645447,0.5324101448059082,0.5291364789009094,0.5256808400154114,0.5220149755477905,0.5181097984313965,0.5139381885528565,0.5095082521438599,0.5048660039901733,0.5000598430633545,0.4951382875442505,0.49014899134635928,0.48514050245285036,0.4801613986492157,0.47525927424430849,0.4704827070236206,0.4658800959587097,0.46148771047592165,0.45730382204055788,0.45331859588623049,0.449522465467453,0.44590505957603457,0.4424566924571991,0.43916767835617068,0.4360279142856598,0.43302759528160097,0.4301570951938629,0.4274068772792816,0.42477595806121828,0.42226895689964297,0.41988998651504519,0.41764363646507265,0.41553452610969546,0.4135668873786926,0.4117451608181,0.4100739359855652,0.40855759382247927,0.40720051527023318,0.4060063064098358,0.404976487159729,0.4041125178337097,0.403415709733963,0.4028875529766083,0.40252944827079775,0.4023427367210388,0.40232881903648379,0.4024890661239624,0.4028250277042389,0.4033370316028595,0.40401965379714968,0.4048649072647095,0.40586504340171816,0.4070121645927429,0.4082982838153839,0.4097156822681427,0.41125643253326418,0.412912517786026,0.4146762788295746,0.4165402352809906,0.41851088404655459,0.42061173915863039,0.42286697030067446,0.4253007471561432,0.42793747782707217,0.4308014214038849,0.43391653895378115,0.4373074769973755,0.4409983456134796,0.4450131356716156,0.4493536651134491,0.4539380669593811,0.45866507291793826,0.4634345471858978,0.468145489692688,0.47269687056541445,0.476988285779953,0.4809187054634094,0.4843873679637909,0.48729369044303896,0.48954254388809206,0.49111998081207278,0.49207040667533877,0.4924388825893402,0.49227118492126467,0.49161264300346377,0.4905087947845459,0.48900511860847475,0.4871470034122467,0.4849799871444702,0.4825495481491089,0.4798918664455414,0.4770236015319824,0.47395944595336916,0.47071343660354617,0.4672998785972595,0.46373334527015688,0.46002790331840517,0.45619797706604006,0.4522581398487091,0.44822219014167788,0.44410592317581179,0.43993180990219118,0.4357254207134247,0.4315126836299896,0.4273194670677185,0.42317110300064089,0.41909363865852358,0.4151129424571991,0.4112544059753418,0.407543808221817,0.4040069878101349,0.4006562829017639,0.39748841524124148,0.3944993019104004,0.3916842043399811,0.3890387713909149,0.3865588903427124,0.38423991203308108,0.3820774257183075,0.38006722927093508,0.3782046437263489,0.3764868378639221,0.3749158978462219,0.3734954297542572,0.3722287714481354,0.37111949920654299,0.3701712191104889,0.36938732862472536,0.36877137422561648,0.368326872587204,0.3680572509765625,0.36796581745147707,0.36805135011672976,0.3683093786239624,0.36873510479927065,0.36932381987571719,0.3700709640979767,0.3709717392921448,0.37202152609825137,0.3732156455516815,0.37454935908317568,0.37601804733276369,0.37762147188186648,0.3793696165084839,0.3812737762928009,0.3833456337451935,0.38559648394584658,0.38803765177726748,0.39068078994750979,0.3935372233390808,0.396618127822876,0.3999355137348175,0.4034899175167084,0.40719980001449587,0.41094496846199038,0.4146047830581665,0.41805821657180788,0.42118504643440249,0.42386433482170107,0.42597541213035586,0.427397757768631,0.42801061272621157,0.4276953935623169,0.42643001675605776,0.4243260622024536,0.42150530219078066,0.4180888831615448,0.4141986668109894,0.40995630621910097,0.4054829776287079,0.40090036392211916,0.3963303565979004,0.3918939232826233,0.3876890540122986,0.383708655834198,0.37991610169410708,0.37627536058425906,0.37275049090385439,0.3693048655986786,0.3659026622772217,0.3625076711177826,0.3590834438800812,0.3555940091609955,0.35200560092926028,0.34832221269607546,0.34458133578300478,0.34082138538360598,0.3370802700519562,0.3333965241909027,0.32980844378471377,0.326354056596756,0.32307174801826479,0.3199999928474426,0.3171766698360443,0.3146257996559143,0.31233522295951846,0.31028658151626589,0.30846211314201357,0.3068438172340393,0.30541351437568667,0.30415332317352297,0.3030453026294708,0.30207130312919619,0.3012133538722992,0.30045562982559206,0.2998003363609314,0.2992592751979828,0.29884421825408938,0.29856690764427187,0.2984392046928406,0.29847297072410586,0.298679918050766,0.2990718185901642,0.29966050386428835,0.30045777559280398,0.30146875977516177,0.3026888966560364,0.30411332845687868,0.3057365417480469,0.30755335092544558,0.30955860018730166,0.3117470145225525,0.3141132891178131,0.3166523575782776,0.3193589448928833,0.3222281038761139,0.32525676488876345,0.32844287157058718,0.33178383111953738,0.3352770507335663,0.3389204442501068,0.342711478471756,0.3466474711894989,0.3507266044616699,0.35494598746299746,0.35930320620536806,0.36379575729370119,0.36842018365859988,0.37317290902137759,0.378051221370697,0.38305169343948367,0.38817062973976138,0.39340534806251528,0.3987523317337036,0.40420809388160708,0.40976980328559878,0.4154340624809265,0.4211975634098053,0.427057683467865,0.43301114439964297,0.4390546679496765,0.4451858103275299,0.4514012038707733,0.45769742131233218,0.46407216787338259,0.47052201628685,0.4770362079143524,0.4835321009159088,0.4898854196071625,0.4959715008735657,0.5016664862632752,0.5068456530570984,0.5113842487335205,0.5151585340499878,0.5180436372756958,0.5199152827262878,0.5206504464149475,0.5202288031578064,0.5187985301017761,0.5165232419967651,0.5135667324066162,0.510093092918396,0.5062656402587891,0.5022482872009277,0.49820512533187868,0.49429938197135928,0.49069520831108096,0.4875304102897644,0.48480430245399477,0.48247089982032778,0.48048412799835207,0.4787975251674652,0.47736501693725588,0.47614043951034548,0.4750775992870331,0.474130243062973,0.4732521176338196,0.4723985195159912,0.47155526280403139,0.47073888778686526,0.46996745467185976,0.4692589044570923,0.46863117814064028,0.46810227632522585,0.4676903188228607,0.467413067817688,0.4672885835170746,0.4673348665237427,0.46756407618522646,0.46797075867652895,0.46854618191719057,0.4692816734313965,0.4701683521270752,0.4711976647377014,0.472360759973526,0.4736487865447998,0.47505301237106326,0.4765649437904358,0.47817686200141909,0.47989422082901,0.4817306101322174,0.4836992621421814,0.4858137369155884,0.4880879819393158,0.49053528904914858,0.49316927790641787,0.4960033595561981,0.499051034450531,0.5023254752159119,0.5058181285858154,0.5094795823097229,0.5132565498352051,0.5170959830284119,0.5209445953369141,0.5247486233711243,0.5284556746482849,0.5320122241973877,0.5353648662567139,0.5384604930877686,0.5412549376487732,0.5437567234039307,0.5459944605827332,0.5479958653450012,0.5497888922691345,0.5514020323753357,0.5528630018234253,0.554199755191803,0.5554409623146057,0.5566141605377197,0.5577475428581238,0.5588653683662415,0.5599880218505859,0.561135470867157,0.5623281002044678,0.5635859966278076,0.5649294257164002,0.5663784742355347,0.5679531693458557,0.5696737766265869,0.5715606212615967,0.5736273527145386,0.5758673548698425,0.578269362449646,0.5808221101760864,0.5835140943527222,0.586334764957428,0.5892727971076965,0.5923166871070862,0.5954554677009583,0.5986779928207398,0.6019717454910278,0.605315625667572,0.6086807250976563,0.6120387315750122,0.6153609156608582,0.6186187267303467,0.6217833161354065,0.6248266100883484,0.6277198791503906,0.6304345726966858,0.632942259311676,0.6352362632751465,0.6373525857925415,0.6393323540687561,0.6412161588668823,0.6430450081825256,0.644859790802002,0.6467013359069824,0.6486104130744934,0.6506277918815613,0.6527947783470154,0.6551464796066284,0.6576847434043884,0.6603971719741821,0.6632716059684753,0.6662953495979309,0.669457197189331,0.6727445125579834,0.6761449575424194,0.679646372795105,0.6832366585731506,0.6869033575057983,0.6906412839889526,0.6944509744644165,0.698333740234375,0.7022911310195923,0.7063245177268982,0.7104348540306091,0.7146243453025818,0.7188940048217773,0.7232451438903809,0.7276792526245117,0.7321974635124207,0.7367988228797913,0.741483747959137,0.7462509870529175,0.7511000037193298,0.7560302019119263,0.7610407471656799,0.766130805015564,0.7713004946708679,0.7765489816665649,0.7818750143051148,0.7872752547264099,0.792743444442749,0.7982730269432068,0.8038592338562012,0.8094956278800964,0.8151760697364807,0.8208945989608765,0.8266451954841614,0.8324213027954102,0.8382182121276856,0.8440365195274353,0.8498923778533936,0.8558036088943481,0.8617886304855347,0.8678649067878723,0.8740516304969788,0.8803662657737732,0.8868270516395569,0.893451988697052,0.9002593159675598,0.9072582721710205,0.9144031405448914,0.9216213822364807,0.9288408756256104,0.9359896779060364,0.9429956674575806,0.9497861266136169,0.9562905430793762,0.9624358415603638,0.9681504964828491,0.9733631014823914,0.9780428409576416,0.9822104573249817,0.9858901500701904,0.9891059398651123,0.9918816089630127,0.9942412972450256,0.9962090253829956,0.9978084564208984,0.9990642666816711,1.0],"density":[0.0,0.0,0.0,0.0,0.0,0.0,0.0,0.0,0.0,0.0,0.0,0.0,0.0,0.0,0.0,0.0,0.0,0.0,0.0,0.0,0.0,0.0,0.0,0.0,0.0,0.0,0.0,0.0,0.0,0.0,0.0,0.0,0.0,0.0,0.0,0.0,0.0,0.0,0.0,0.0,0.0,0.0,0.0,0.0,0.0,0.0,0.0,0.0,0.0,0.0,0.0,0.0,0.0,0.0,0.0,0.0,0.0,0.0,0.0,0.0,0.0,0.0,0.0,0.0,0.0,0.0,0.0,0.0,0.0,0.0,0.0,0.0,0.0,0.0,0.0,0.0,0.0,0.0,0.0,0.0,0.0,0.0,0.0,0.0,0.0,0.0,0.0,0.0,0.0,0.0,0.0,0.0,0.0,0.0,0.0,0.0,0.0,0.0,0.0,0.0,0.0,0.0,0.0,0.0,0.0,0.0,0.0,0.0,0.0,0.0,0.0,0.0,0.0,0.0,0.0,0.0,0.0,0.0,0.0,0.0,0.0,0.0,0.0,0.0,0.0,0.0,0.0,0.0,0.0,0.0,0.0,0.0,0.0,0.0,0.0,0.0,0.0,0.0,0.0,0.0,0.0,0.0,0.0,0.0,0.0,0.0,0.0,0.0,0.0,0.0,0.0,0.0,0.0,0.0,0.0,0.0,0.0,0.0,0.0,0.0,0.0,0.0,0.0,0.0,0.0,0.0,0.0,0.0,0.0,0.0,0.0,0.0,0.0,0.0,0.0,0.0,0.0,0.0,0.0,0.0,0.0,0.0,0.0,0.0,0.0,0.0,0.0,0.0,0.0,0.0,0.0,0.0,0.0,0.0,0.0,0.0,0.0,0.0,0.0,0.0,0.0,0.0,0.0,0.0,0.0,0.0,0.0,0.0,0.0,0.0,0.0,0.0,0.0,0.0,0.0,0.0,0.0,0.0,0.0,0.0,0.0,0.0,0.0,0.0,0.0,0.0,0.0,0.0,0.0,0.0,0.0,0.0,0.0,0.0,0.0,0.0,0.0,0.0,0.0,0.0,0.0,0.0,0.0,0.0,0.0,0.0,0.0,0.0,0.0,0.0,0.0,0.0,0.0,0.0,0.0,0.0,0.0,0.0,0.0,0.0,0.0,0.0,0.0,0.0,0.0,0.0,0.0,0.0,0.0,0.0,0.0,0.0,0.0,0.0,0.0,0.0,0.0,0.0,0.0,0.0,0.0,0.0,0.0,0.0,0.0,0.0,0.0,0.0,0.0,0.0,0.0,0.0,0.0,0.0,0.0,0.0,0.0,0.0,0.0,0.0,0.0,0.0,0.0,0.0,0.0,0.0,0.0,0.0,0.0,0.0,0.0,0.0,0.0,0.0,0.0,0.0,0.0,0.0,0.0,0.0,0.0,0.0,0.0,0.0,0.0,0.0,0.0,0.0,0.0,0.0,0.0,0.0,0.0,0.0,0.0,0.0,0.0,0.0,0.0,0.0,0.0,0.0,0.0,0.0,0.0,0.0,0.0,0.0,0.0,0.0,0.0,0.0,0.0,0.0,0.0,0.0,0.0,0.0,0.0,0.0,0.0,0.0,0.0,0.0,0.0,0.0,0.0,0.0,0.0,0.0,0.0,0.0,0.0,0.0,0.0,0.0,0.0,0.0,0.0,0.0,0.0,0.0,0.0,0.0,0.0,0.0,0.0,0.0,0.0,0.0,0.0,0.0,0.0,0.0,0.0,0.0,0.0,0.0,0.0,0.0,0.0,0.0,0.0,0.0,0.0,0.0,0.0,0.0,0.0,0.0,0.0,0.0,0.0,0.0,0.0,0.0,0.0,0.0,0.0,0.0,0.0,0.0,0.0,0.0,0.0,0.0,0.0,0.0,0.0,0.0,0.0,0.0,0.0,0.0,0.0,0.0,0.0,0.0,0.0,0.0,0.0,0.0,0.0,0.0,0.0,0.0,0.0,0.0,0.0,0.0,0.0,0.0,0.0,0.0,0.0,0.0,0.0,0.0,0.0,0.0,0.0,0.0,0.0,0.0,0.0,0.0,0.0,0.0,0.0,0.0,0.0,0.0,0.0,0.0,0.0,0.0,0.0,0.0,0.0,0.0,0.0,0.0,0.0,0.0,0.0,0.0,0.0,0.0,0.0,0.0,0.0,0.0,0.0,0.0,0.0,0.0,0.0,0.0,0.0,0.0,0.0,0.0,0.0,0.0,0.0,0.0,0.0,0.0,0.0,0.0,0.0,0.0,0.0,0.0,0.0,0.0,0.0,0.0,0.0,0.0,0.0,0.0,0.0,0.0,0.0,0.0,0.0,0.0,0.0,0.0,0.0,0.0,0.0,0.0,0.0,0.0,0.0,0.0,0.0,0.0,0.0,0.0,0.0,0.0,0.0,0.0,0.0,0.0,0.0,0.0,0.0,0.0,0.0,0.0,0.0,0.0,0.0,0.0,0.0,0.0,0.0,0.0,0.0,0.0,0.0,0.0,0.0,0.0,0.0,0.0,0.0,0.0,0.0,0.0,0.0,0.0,0.0,0.0,0.0,0.0,0.0,0.0,0.0,0.0,0.0,0.0,0.0,0.0,0.0,0.0,0.0,0.0,0.0,0.0,0.0,0.0,0.0,0.0,0.0,0.0,0.0,0.0,0.0,0.0,0.0,0.0,0.0,0.0,0.0,0.0,0.0,0.0,0.0,0.0,0.0,0.0,0.0,0.0,0.0,0.0,0.0,0.0,0.0,0.0,0.0,0.0,0.0,0.0,0.0,0.0,0.0,0.0,0.0,0.0,0.0,0.0,0.0,0.0,0.0,0.0,0.0,0.0,0.0,0.0,0.0,0.0,0.0,0.0,0.0,0.0,0.0,0.0,0.0,0.0,0.0,0.0,0.0,0.0,0.0,0.0,0.0,0.0,0.0,0.0,0.0,0.0,0.0,0.0,0.0,0.0,0.0,0.0,0.0,0.0,0.0,0.0,0.0,0.0,0.0,0.0,0.0,0.0,0.0,0.0,0.0,0.0,0.0,0.0,0.0,0.0,0.0,0.0,0.0,0.0,0.0,0.0,0.0,0.0,0.0,0.0,0.0,0.0,0.0,0.0,0.0,0.0,0.0,0.0,0.0,0.0,0.0,0.0,0.0,0.0,0.0,0.0,0.0,0.0,0.0,0.0,0.0,0.0,0.0,0.0,0.0,0.0,0.0,0.0,0.0,0.0,0.0,0.0,0.0,0.0,0.0,0.0,0.0,0.0,0.0,0.0,0.0,0.0,0.0,0.0,0.0,0.0,0.0,0.0,0.0,0.0,0.0,0.0,0.0,0.0,0.0,0.0,0.0,0.0,0.0,0.0,0.0,0.0,0.0,0.0,0.0,0.0,0.0,0.0,0.0,0.0,0.0,0.0,0.0,0.0,0.0,0.0,0.0,0.0,0.0,0.0,0.0,0.0,0.0,0.0,0.0,0.0,0.0,0.0,0.0,0.0,0.0,0.0,0.0,0.0,0.0,0.0,0.0,0.0,0.0,0.0,0.0,0.0,0.0,0.0,0.0,0.0,0.0,0.0,0.0,0.0,0.0,0.0,0.0,0.0,0.0,0.0,0.0,0.0,0.0,0.0,0.0,0.0,0.0,0.0,0.0,0.0,0.0,0.0,0.0,0.0,0.0,0.0,0.0,0.0,0.0,0.0,0.0,0.0,0.0,0.0,0.0,0.0,0.0,0.0,0.0,0.0,0.0,0.0,0.0,0.0,0.0,0.0,0.0,0.0,0.0,0.0,0.0,0.0,0.0,0.0,0.0,0.0,0.0,0.0,0.0,0.0,0.0,0.0,0.0,0.0,0.0,0.0,0.0,0.0,0.0,0.0,0.0,0.0,0.0,0.0,0.0,0.0,0.0,0.0,0.0,0.0,0.0,0.0,0.0,0.0,0.0,0.0,0.0,0.0,0.0,0.0,0.0,0.0,0.0,0.0,0.0,0.0,0.0,0.0,0.0,0.0,0.0,0.0,0.0,0.0,0.0,0.0,0.0,0.0,0.0,0.0,0.0,0.0,0.0,0.0,0.0,0.0,0.0,0.0,0.0,0.0,0.0,0.0,0.0,0.0,0.0,0.0,0.0,0.0,0.0,0.0,0.0,0.0,0.0,0.0,0.0,0.0,0.0,0.0,0.0,0.0,0.0,0.0,0.0,0.0,0.0,0.0,0.0,0.0,0.0,0.0,0.0,0.0,0.0,0.0,0.0,0.0,0.0,0.0,0.0,0.0,0.0,0.0,0.0,0.0,0.0,0.0,0.0,0.0,0.0,0.0,0.0,0.0,0.0,0.0,0.0,0.0,0.0,0.0,0.0,0.0,0.0,0.0,0.0,0.0,0.0,0.0,0.0,0.0,0.0,0.0,0.0,0.0,0.0,0.0],"plHydrophobicity":[-0.25806620717048647,-0.25912827253341677,-0.26027798652648928,-0.2615188658237457,-0.2628440856933594,-0.2642430067062378,-0.26571112871170046,-0.267251193523407,-0.26885345578193667,-0.27051007747650149,-0.27221637964248659,-0.27397429943084719,-0.27577275037765505,-0.2776062786579132,-0.27947089076042178,-0.2813657820224762,-0.28328201174736025,-0.2852153480052948,-0.2871623635292053,-0.28911930322647097,-0.29108113050460818,-0.2930440604686737,-0.295004278421402,-0.2969575524330139,-0.29890117049217226,-0.300832062959671,-0.3027458190917969,-0.30463895201683047,-0.30651038885116579,-0.3083573281764984,-0.31017443537712099,-0.3119601011276245,-0.3137138783931732,-0.31543388962745669,-0.31711241602897646,-0.3187514543533325,-0.3203502595424652,-0.3219069838523865,-0.32341212034225466,-0.324871301651001,-0.32628291845321658,-0.32764407992362978,-0.32894665002822878,-0.33019667863845827,-0.3313925266265869,-0.33252930641174319,-0.3336021602153778,-0.3346157371997833,-0.33556848764419558,-0.33645394444465639,-0.33726954460144045,-0.3380194306373596,-0.33870211243629458,-0.3393079340457916,-0.33983850479125979,-0.34029650688171389,-0.34068042039871218,-0.3409777283668518,-0.3411945700645447,-0.3413316309452057,-0.3413873016834259,-0.3413461148738861,-0.34121912717819216,-0.34100526571273806,-0.340701162815094,-0.34029310941696169,-0.33979296684265139,-0.3391991853713989,-0.3385058045387268,-0.3377036452293396,-0.33680325746536257,-0.335803359746933,-0.33469533920288088,-0.3334754407405853,-0.3321528136730194,-0.33072641491889956,-0.3291845917701721,-0.3275306224822998,-0.3257712721824646,-0.32390618324279787,-0.32192161679267886,-0.3198270797729492,-0.31762737035751345,-0.31532302498817446,-0.3128981590270996,-0.310369074344635,-0.30773836374282839,-0.3050057590007782,-0.3021591603755951,-0.299216091632843,-0.2961784303188324,-0.293044775724411,-0.2898099422454834,-0.2864885926246643,-0.28308355808258059,-0.27959251403808596,-0.27601686120033266,-0.27236810326576235,-0.2686498463153839,-0.2648600935935974,-0.26100480556488039,-0.2570931315422058,-0.25312912464141848,-0.24911203980445863,-0.24505043029785157,-0.240951269865036,-0.23681911826133729,-0.23265527188777924,-0.22846896946430207,-0.22426532208919526,-0.22004936635494233,-0.2158256471157074,-0.2116004377603531,-0.20737890899181367,-0.20316646993160249,-0.19896969199180604,-0.1947919726371765,-0.19063815474510194,-0.18651458621025086,-0.1824280023574829,-0.17837963998317719,-0.1743733286857605,-0.17041771113872529,-0.16651678085327149,-0.16267041862010957,-0.1588817685842514,-0.15516182780265809,-0.15151001513004304,-0.14792566001415254,-0.1444113552570343,-0.14098015427589417,-0.137625589966774,-0.134347602725029,-0.13114778697490693,-0.12804070115089417,-0.12501414120197297,-0.1220686286687851,-0.11920694261789322,-0.11643854528665543,-0.11375168710947037,-0.11114591360092163,-0.10862518846988678,-0.10619312524795532,-0.10383935272693634,-0.10156260430812836,-0.09936752915382385,-0.09725236892700196,-0.09520867466926575,-0.09323447197675705,-0.09133483469486237,-0.08950364589691162,-0.08773452043533325,-0.08602503687143326,-0.08438044786453247,-0.08279173076152802,-0.08125454187393189,-0.07976654171943665,-0.07833272218704224,-0.07694287598133087,-0.07559466361999512,-0.07428690046072006,-0.07302194088697434,-0.07179245352745056,-0.07059679925441742,-0.06943520158529282,-0.06830866634845734,-0.06721241027116776,-0.06614577025175095,-0.06511073559522629,-0.06410764157772064,-0.06313392519950867,-0.062190067023038867,-0.06128007546067238,-0.06040385738015175,-0.05956064537167549,-0.058751851320266727,-0.05798410624265671,-0.05725619196891785,-0.05656871572136879,-0.055923789739608768,-0.05533131957054138,-0.05478725582361221,-0.05429361015558243,-0.0538538321852684,-0.053478505462408069,-0.05316191166639328,-0.0529065802693367,-0.05271785706281662,-0.0526040717959404,-0.05255937576293945,-0.0525859035551548,-0.052691079676151279,-0.05287935584783554,-0.05314510315656662,-0.053489889949560168,-0.05392323434352875,-0.05444437265396118,-0.05504859238862991,-0.055736690759658816,-0.056520044803619388,-0.05739239603281021,-0.058350205421447757,-0.059393446892499927,-0.06053541228175163,-0.06176405027508736,-0.0630774274468422,-0.06447602808475495,-0.06597159802913666,-0.0675497055053711,-0.06920960545539856,-0.07095314562320709,-0.07278670370578766,-0.07469823956489563,-0.0766865462064743,-0.07875510305166245,-0.08090515434741974,-0.08312727510929108,-0.08542010933160782,-0.08778820931911469,-0.09022869914770127,-0.09273473918437958,-0.09530457854270935,-0.09794393181800842,-0.10064670443534851,-0.10340791940689087,-0.10622609406709671,-0.10910765081644058,-0.11204366385936737,-0.1150314137339592,-0.11806954443454743,-0.12116414308547974,-0.12430545687675476,-0.12749183177947999,-0.1307232528924942,-0.13400259613990785,-0.1373223066329956,-0.14068104326725007,-0.14407962560653687,-0.14751820266246797,-0.15099138021469117,-0.15449796617031098,-0.15803924202919007,-0.1616135686635971,-0.1652172952890396,-0.16884896159172059,-0.17251044511795045,-0.17619889974594117,-0.17991164326667787,-0.18364761769771577,-0.18740880489349366,-0.19119130074977876,-0.19499358534812928,-0.19881471991539002,-0.20265623927116395,-0.2065144181251526,-0.2103881537914276,-0.21427683532238007,-0.2181810438632965,-0.2220977544784546,-0.22602605819702149,-0.22996558248996736,-0.23391610383987428,-0.23787525296211244,-0.24184241890907288,-0.24581724405288697,-0.24979853630065919,-0.25378507375717165,-0.2577762007713318,-0.26177114248275759,-0.2657688558101654,-0.2697684168815613,-0.27376896142959597,-0.2777695953845978,-0.28176936507225039,-0.285767525434494,-0.28976330161094668,-0.2937552034854889,-0.29774266481399538,-0.30172497034072878,-0.3057011663913727,-0.3096693158149719,-0.31362926959991457,-0.3175804316997528,-0.32152119278907778,-0.3254491984844208,-0.32936495542526247,-0.33326733112335207,-0.33715420961380007,-0.34102311730384829,-0.34487468004226687,-0.34870752692222597,-0.3525177240371704,-0.35630398988723757,-0.36006635427474978,-0.36380255222320559,-0.3675070106983185,-0.37117958068847659,-0.3748188614845276,-0.37842264771461489,-0.3819817304611206,-0.38549795746803286,-0.38896870613098147,-0.3923899531364441,-0.3957490921020508,-0.39905011653900149,-0.4022885262966156,-0.4054562747478485,-0.4085407853126526,-0.41154521703720095,-0.41446322202682497,-0.4172818064689636,-0.4199889898300171,-0.42258673906326296,-0.42506733536720278,-0.4274100363254547,-0.4296063184738159,-0.4316573739051819,-0.433553546667099,-0.43526434898376467,-0.43679118156433108,-0.43813249468803408,-0.43927931785583498,-0.4401911497116089,-0.4408853054046631,-0.4413587152957916,-0.4416044056415558,-0.4415796995162964,-0.4413200914859772,-0.44082459807395937,-0.4400859773159027,-0.4390852451324463,-0.4378603994846344,-0.4364206790924072,-0.4347655177116394,-0.4329029321670532,-0.4308721423149109,-0.428692102432251,-0.4263746738433838,-0.42394882440567019,-0.42144882678985598,-0.41889965534210207,-0.41632717847824099,-0.4137628674507141,-0.4112318158149719,-0.40875762701034548,-0.40637651085853579,-0.4041024446487427,-0.40195053815841677,-0.3999369740486145,-0.3981019854545593,-0.3964325487613678,-0.39493635296821597,-0.3936241865158081,-0.3925223648548126,-0.3916063904762268,-0.39087584614753725,-0.3903398811817169,-0.3900059759616852,-0.38984888792037966,-0.38986361026763918,-0.3900581896305084,-0.39042603969573977,-0.39094647765159609,-0.3916126489639282,-0.3924325406551361,-0.393391489982605,-0.3944742977619171,-0.39567458629608157,-0.39700067043304446,-0.39843401312828066,-0.39996522665023806,-0.40158888697624209,-0.40331313014030459,-0.40511906147003176,-0.4070015251636505,-0.40895769000053408,-0.4109916687011719,-0.41308915615081789,-0.4152469336986542,-0.41746416687965395,-0.4197416305541992,-0.4220696687698364,-0.4244459271430969,-0.4268711805343628,-0.42934373021125796,-0.4318575859069824,-0.43441078066825869,-0.43700534105300906,-0.43963807821273806,-0.44230490922927859,-0.44500473141670229,-0.44773969054222109,-0.4505062699317932,-0.45330145955085757,-0.45612457394599917,-0.4589783549308777,-0.4618578553199768,-0.46476179361343386,-0.4676896631717682,-0.47064346075057986,-0.4736185669898987,-0.47661423683166506,-0.4796302318572998,-0.4826669991016388,-0.48572099208831789,-0.4887917637825012,-0.4918789267539978,-0.4949818253517151,-0.4980979263782501,-0.5012264251708984,-0.5043668150901794,-0.50751793384552,-0.5106774568557739,-0.5138446688652039,-0.5170184969902039,-0.5201973915100098,-0.5233796238899231,-0.5265637040138245,-0.5297485589981079,-0.5329322814941406,-0.5361133813858032,-0.5392903089523315,-0.542460560798645,-0.5456230044364929,-0.5487762689590454,-0.551918089389801,-0.5550451278686523,-0.5581573247909546,-0.5612524747848511,-0.5643277168273926,-0.5673800706863403,-0.5704092979431152,-0.5734133124351502,-0.576387882232666,-0.579330325126648,-0.5822405815124512,-0.5851168036460877,-0.5879521369934082,-0.5907459259033203,-0.5934985280036926,-0.5962067246437073,-0.5988613367080689,-0.6014649868011475,-0.6040163040161133,-0.6065120100975037,-0.6089399456977844,-0.6113065481185913,-0.6136085391044617,-0.6158412098884583,-0.617993175983429,-0.620070219039917,-0.6220699548721314,-0.62398362159729,-0.6258020997047424,-0.6275314092636108,-0.6291674971580505,-0.6306981444358826,-0.6321180462837219,-0.6334316730499268,-0.6346340775489807,-0.6357082724571228,-0.6366539001464844,-0.6374734044075012,-0.6381617188453674,-0.6386938095092773,-0.63907790184021,-0.6393132209777832,-0.6393940448760986,-0.6392868161201477,-0.6390105485916138,-0.6385601758956909,-0.6379251480102539,-0.6370745301246643,-0.6360296607017517,-0.6347837448120117,-0.6333196759223938,-0.6316157579421997,-0.6296911835670471,-0.6275401711463928,-0.6251386404037476,-0.6224774122238159,-0.6195735931396484,-0.6164233088493347,-0.6129967570304871,-0.609300971031189,-0.6053507328033447,-0.601145327091217,-0.5966521501541138,-0.5918970108032227,-0.5868921875953674,-0.5816430449485779,-0.5761171579360962,-0.5703589916229248,-0.5643800497055054,-0.5581872463226318,-0.5517673492431641,-0.545166552066803,-0.538398802280426,-0.531475305557251,-0.5244063138961792,-0.5172284245491028,-0.509961724281311,-0.5026236772537231,-0.49523746967315676,-0.487831175327301,-0.48042672872543337,-0.47304901480674746,-0.4657230079174042,-0.4584670662879944,-0.4512999951839447,-0.4442569613456726,-0.43734896183013918,-0.43058621883392336,-0.4239835739135742,-0.4175824820995331,-0.41137075424194338,-0.4053548276424408,-0.39954516291618349,-0.3939785659313202,-0.38862645626068118,-0.38349103927612307,-0.378581166267395,-0.37391620874404909,-0.36946526169776919,-0.36522427201271059,-0.3612021207809448,-0.3573998212814331,-0.3537886440753937,-0.3503614664077759,-0.347125768661499,-0.3440678119659424,-0.34116512537002566,-0.3384080231189728,-0.33580175042152407,-0.333324670791626,-0.33096009492874148,-0.3286975622177124,-0.3265388607978821,-0.3244607448577881,-0.3224506974220276,-0.32049915194511416,-0.31860193610191347,-0.31674033403396609,-0.31490474939346316,-0.3130861520767212,-0.3112742304801941,-0.3094582259654999,-0.3076295852661133,-0.30577796697616579,-0.30389195680618288,-0.30196642875671389,-0.2999935746192932,-0.2979605495929718,-0.29585886001586916,-0.2936862111091614,-0.29143595695495608,-0.289091557264328,-0.2866501212120056,-0.2841109037399292,-0.2814684212207794,-0.278700590133667,-0.2758140563964844,-0.2728073000907898,-0.269675612449646,-0.2663918137550354,-0.262973427772522,-0.25941717624664309,-0.255715548992157,-0.2518477439880371,-0.2478320300579071,-0.24366557598114015,-0.23933833837509156,-0.2348385900259018,-0.23018266260623933,-0.22537004947662354,-0.22038759291172028,-0.21523335576057435,-0.20992211997509004,-0.2044551968574524,-0.19881659746170045,-0.19301584362983704,-0.18706506490707398,-0.1809665709733963,-0.17470479011535645,-0.1682988852262497,-0.1617574393749237,-0.1550857424736023,-0.14826974272727967,-0.14133483171463014,-0.13428860902786256,-0.12713633477687837,-0.11987312883138657,-0.11252264678478241,-0.10509353131055832,-0.097590871155262,-0.09002117812633515,-0.08240282535552979,-0.07474491000175476,-0.06705676764249802,-0.05935109406709671,-0.05164053291082382,-0.04393657669425011,-0.036253921687603,-0.028604933992028238,-0.02100018411874771,-0.013451734557747841,-0.005980910267680883,0.001404246548190713,0.008694563060998917,0.015879185870289804,0.022925982251763345,0.02983861044049263,0.036608368158340457,0.04322187975049019,0.049642689526081088,0.05588606745004654,0.06194193661212921,0.067792147397995,0.07340822368860245,0.07880745828151703,0.0839817151427269,0.08890761435031891,0.09356847405433655,0.09798192232847214,0.1021428108215332,0.10602054744958878,0.10961507260799408,0.11294257640838623,0.11599978804588318,0.11875007301568985,0.121212437748909,0.12339858710765839,0.12530814111232758,0.12689965963363648,0.12821021676063538,0.12924686074256898,0.13000993430614472,0.1304602026939392,0.13064561784267426,0.13057009875774384,0.1302291601896286,0.12960317730903626,0.12873244285583497,0.12762290239334107,0.12626680731773377,0.12466178834438324,0.12284018844366074,0.1208096519112587,0.1185605376958847,0.11610446870326996,0.11346627026796341,0.11065433919429779,0.10765945166349411,0.10450279712677002,0.1012021154165268,0.09776674956083298,0.09418966621160507,0.09049603343009949,0.08669885993003845,0.08280765265226364,0.07881885766983032,0.07475753128528595,0.07063327729701996,0.06645362824201584,0.06222455948591232,0.05796261504292488,0.05367621034383774,0.049373943358659747,0.04506560415029526,0.0407613143324852,0.03646878898143768,0.0321984738111496,0.027960155159235,0.023758959025144578,0.019602350890636445,0.015504101291298867,0.01146922167390585,0.007501233369112015,0.0036066025495529176,-0.00019717143732123077,-0.003911615815013647,-0.007533663883805275,-0.011058373376727105,-0.014462660998106003,-0.017757464200258256,-0.020939147099852563,-0.024000486359000207,-0.02692113071680069,-0.029715251177549363,-0.03237916901707649,-0.03490251302719116,-0.03727202117443085,-0.039501041173934939,-0.04158680886030197,-0.04351560026407242,-0.04528217017650604,-0.046898193657398227,-0.048362068831920627,-0.049655843526124957,-0.05078376829624176,-0.051755115389823917,-0.05256889760494232,-0.05320341885089874,-0.053672876209020618,-0.05398328974843025,-0.054134562611579898,-0.054101601243019107,-0.05390838533639908,-0.05355748534202576,-0.053047168999910358,-0.05235712230205536,-0.05151303857564926,-0.05051644146442413,-0.049362726509571078,-0.04804176464676857,-0.046574994921684268,-0.044964950531721118,-0.04320477694272995,-0.041293829679489139,-0.03924944996833801,-0.0370752327144146,-0.034762609750032428,-0.03231960907578468,-0.02975969761610031,-0.027086956426501275,-0.024293068796396257,-0.021392539143562318,-0.01839488558471203,-0.015305452980101109,-0.012117301113903523,-0.00884814653545618,-0.005505328997969627,-0.00209426274523139,0.0013878480531275273,0.004924082197248936,0.00850811880081892,0.012135432101786137,0.015801843255758287,0.019495507702231408,0.023210516199469568,0.026940926909446718,0.030679402872920038,0.03441868722438812,0.03815251961350441,0.04187306389212608,0.045573681592941287,0.049249518662691119,0.05289468914270401,0.05649933964014053,0.06005947291851044,0.06357186287641525,0.06703206151723862,0.07042631506919861,0.07375645637512207,0.07702017575502396,0.0802132785320282,0.083319291472435,0.08634723722934723,0.08929404616355896,0.09215401858091355,0.09491503983736038,0.09758666157722473,0.10016675293445587,0.10264819860458374,0.10502390563488007,0.10730302333831787,0.10948465764522553,0.11155913770198822,0.11352551728487015,0.11539186537265778,0.11715766787528992,0.11881092190742493,0.12035714089870453,0.12180212140083313,0.12314572930335999,0.1243736669421196,0.1254974752664566,0.12652026116847993,0.12744222581386567,0.12824669480323792,0.12895053625106812,0.12955427169799806,0.1300557255744934,0.13044293224811555,0.13073071837425233,0.1309191882610321,0.13100333511829377,0.1309765875339508,0.13085082173347474,0.13062596321105958,0.13029414415359498,0.12985393404960633,0.12931427359580995,0.12867498397827149,0.1279250681400299,0.12706834077835084,0.1261110007762909,0.12505246698856355,0.12387871742248535,0.12259906530380249,0.12121659517288208,0.11973081529140473,0.1181243509054184,0.11641213297843933,0.11459459364414215,0.11266914010047913,0.11062061786651612,0.1084645465016365,0.10620042681694031,0.10382232815027237,0.10132088512182236,0.09870936721563339,0.0959867462515831,0.09314452111721039,0.09017935395240784,0.08710148930549622,0.08391057699918747,0.0805949941277504,0.07715742290019989,0.07360583543777466,0.06994029134511948,0.0661456286907196,0.06223183870315552,0.05820418894290924,0.05406247079372406,0.04978959262371063,0.04540223255753517,0.040902283042669299,0.036289289593696597,0.03154822438955307,0.026697298511862756,0.021737882867455484,0.016667310148477556,0.011476720683276654,0.006183071993291378,0.0007867756066843867,-0.0047163632698357109,-0.010327531024813652,-0.01603412628173828,-0.02183380350470543,-0.027731744572520257,-0.03372431546449661,-0.03980114310979843,-0.0459592342376709,-0.052204642444849017,-0.05852775648236275,-0.06492069363594055,-0.0713810920715332,-0.0779135674238205,-0.0845056101679802,-0.0911518782377243,-0.0978485718369484,-0.10459741204977036,-0.11138737946748734,-0.11821336299180985,-0.12507188320159913,-0.13196031749248506,-0.13886988162994386,-0.1457953006029129,-0.1527337282896042,-0.15967893600463868,-0.16662533581256867,-0.17356805503368379,-0.18050126731395722,-0.18741846084594727,-0.19431722164154054,-0.20119237899780274,-0.20803523063659669,-0.2148423194885254,-0.22161084413528443,-0.22833573818206788,-0.2350064516067505,-0.24162323772907258,-0.2481832653284073,-0.25468242168426516,-0.26110514998435976,-0.26745766401290896,-0.2737378478050232,-0.2799389362335205,-0.2860478460788727,-0.29207247495651247,-0.2980097532272339,-0.3038511276245117,-0.30958816409111025,-0.31522852182388308,-0.32076945900917055,-0.3262001574039459,-0.33151698112487795,-0.33672627806663515,-0.3418268859386444,-0.34680432081222536,-0.35166144371032717,-0.3564034700393677,-0.3610288202762604,-0.36551904678344729,-0.3698856234550476,-0.37413066625595095,-0.3782532811164856,-0.3822314739227295,-0.38608378171920779,-0.3898097276687622,-0.3934062421321869,-0.39685556292533877,-0.400176078081131,-0.4033672511577606,-0.4064216911792755,-0.4093291163444519,-0.4121055603027344,-0.4147500991821289,-0.41725262999534609,-0.41960978507995608,-0.4218340814113617,-0.4239252507686615,-0.4258699119091034,-0.4276721477508545,-0.42934107780456545,-0.43087708950042727,-0.4322628974914551,-0.43351054191589358,-0.43462592363357546,-0.43560948967933657,-0.43644094467163088,-0.43714016675949099,-0.43770939111709597,-0.43814754486083987,-0.4384375214576721,-0.4386006295681,-0.43863779306411745,-0.4385451674461365,-0.4383135437965393,-0.43796074390411379,-0.43748804926872256,-0.43688902258872988,-0.4361623525619507,-0.4353219270706177,-0.43436968326568606,-0.433297723531723,-0.43211114406585696,-0.43082040548324587,-0.42942818999290469,-0.42792510986328127,-0.4263221323490143,-0.42462682723999026,-0.42284199595451357,-0.4209579825401306,-0.41899001598358157,-0.4169427752494812,-0.4148190915584564,-0.4126117527484894,-0.4103361964225769,-0.40799567103385928,-0.4055919051170349,-0.40312308073043826,-0.40060096979141238,-0.39802905917167666,-0.39540839195251467,-0.39274072647094729,-0.39003491401672366,-0.3872942328453064,-0.3845195174217224,-0.38171541690826418,-0.37888777256011965,-0.3760395050048828,-0.3731721043586731,-0.37029075622558596,-0.36739906668663027,-0.3645002245903015,-0.3615971803665161,-0.35869303345680239,-0.3557908236980438,-0.35289323329925539,-0.35000431537628176,-0.3471255898475647,-0.3442594110965729,-0.34140831232070925,-0.3385765254497528,-0.33576399087905886,-0.33297258615493777,-0.3302052617073059,-0.3274659216403961,-0.3247525990009308,-0.32206711173057558,-0.319413423538208,-0.3167927861213684,-0.31420397758483889,-0.3116481304168701,-0.3091295659542084,-0.30664750933647158,-0.30420082807540896,-0.30178990960121157,-0.29942065477371218,-0.29708951711654665,-0.2947953939437866,-0.29253846406936648,-0.2903255522251129,-0.28815019130706789,-0.2860123813152313,-0.28391292691230776,-0.28185591101646426,-0.2798355519771576],"pfHydrophobicity":[-0.29120728373527529,-0.29161158204078677,-0.29219523072242739,-0.2929680645465851,-0.2939200699329376,-0.2950308918952942,-0.29629379510879519,-0.2977182865142822,-0.2992851436138153,-0.30097946524620058,-0.30279332399368288,-0.30473408102989199,-0.3067781329154968,-0.3089149594306946,-0.3111366629600525,-0.3134460747241974,-0.3158211410045624,-0.3182539939880371,-0.320738285779953,-0.3232690989971161,-0.32583266496658327,-0.3284217119216919,-0.33102989196777346,-0.3336498439311981,-0.3362734317779541,-0.3388948440551758,-0.3415071368217468,-0.3441039025783539,-0.34668102860450747,-0.3492339551448822,-0.3517546057701111,-0.354240357875824,-0.3566891551017761,-0.3590978682041168,-0.36145728826522829,-0.363768994808197,-0.3660322427749634,-0.36824506521224978,-0.3703964948654175,-0.3724936842918396,-0.37453576922416689,-0.37651973962783816,-0.3784380555152893,-0.380298376083374,-0.3820999264717102,-0.3838392198085785,-0.38551223278045657,-0.38712573051452639,-0.3886795938014984,-0.3901689946651459,-0.3915935754776001,-0.39295870065689089,-0.3942646384239197,-0.3955049216747284,-0.39668264985084536,-0.3978017568588257,-0.3988623023033142,-0.3998565077781677,-0.40079057216644289,-0.4016665816307068,-0.40248456597328188,-0.4032352864742279,-0.403927743434906,-0.40456223487854006,-0.4051375091075897,-0.40564611554145815,-0.40609657764434817,-0.4064883887767792,-0.40681877732276919,-0.4070829749107361,-0.4072876572608948,-0.40743255615234377,-0.40751269459724429,-0.40752607583999636,-0.40747833251953127,-0.40736860036849978,-0.4071897268295288,-0.4069434404373169,-0.4066331088542938,-0.4062579870223999,-0.4058091938495636,-0.4052910804748535,-0.40470609068870547,-0.40405330061912539,-0.40332087874412539,-0.40251773595809939,-0.4016442596912384,-0.4006984531879425,-0.39966946840286257,-0.39856746792793276,-0.3973917067050934,-0.3961382508277893,-0.39479997754096987,-0.3933855891227722,-0.3918948769569397,-0.39032161235809328,-0.38866275548934939,-0.38692569732666018,-0.385110080242157,-0.38320836424827578,-0.3812217116355896,-0.37915611267089846,-0.37701159715652468,-0.37477874755859377,-0.37246376276016238,-0.37007102370262148,-0.36760079860687258,-0.36504292488098147,-0.36240822076797488,-0.35969945788383486,-0.35691723227500918,-0.3540525436401367,-0.35111868381500246,-0.3481177091598511,-0.34504956007003786,-0.34191077947616579,-0.3387124538421631,-0.33545780181884768,-0.33214646577835085,-0.3287801146507263,-0.32536786794662478,-0.32191336154937746,-0.3184175491333008,-0.3148852586746216,-0.31132417917251589,-0.30773836374282839,-0.304130494594574,-0.30050739645957949,-0.2968745231628418,-0.29323670268058779,-0.28959962725639346,-0.28596848249435427,-0.2823481857776642,-0.27874332666397097,-0.275162935256958,-0.2716086804866791,-0.2680847942829132,-0.26459676027297976,-0.2611539661884308,-0.2577550411224365,-0.25440359115600588,-0.25110626220703127,-0.24786999821662904,-0.24469159543514253,-0.24157381057739259,-0.2385244220495224,-0.23554594814777375,-0.23263469338417054,-0.22979211807250977,-0.22702708840370179,-0.22433708608150483,-0.22171840071678163,-0.21917124092578889,-0.2167058140039444,-0.21431395411491395,-0.21199288964271546,-0.20974203944206239,-0.20757196843624116,-0.2054702341556549,-0.20343539118766786,-0.20146752893924714,-0.1995730698108673,-0.19774097204208375,-0.1959695965051651,-0.19426043331623078,-0.19261564314365388,-0.19102655351161958,-0.18949167430400849,-0.18801382184028626,-0.18659204244613648,-0.18522030115127564,-0.18389756977558137,-0.18262797594070435,-0.18140870332717896,-0.18023616075515748,-0.17911013960838319,-0.17803660035133363,-0.17701151967048646,-0.17603351175785066,-0.1751033067703247,-0.1742297261953354,-0.17340701818466187,-0.17263607680797578,-0.171919584274292,-0.17126736044883729,-0.17067338526248933,-0.17014001309871674,-0.1696726232767105,-0.16927984356880189,-0.16895639896392823,-0.1687050610780716,-0.16853423416614533,-0.16844944655895234,-0.1684458702802658,-0.16852615773677827,-0.1687013953924179,-0.16897185146808625,-0.169333353638649,-0.16978736221790315,-0.17034724354743958,-0.1710064709186554,-0.17176136374473573,-0.17261192202568055,-0.17357279360294343,-0.1746300756931305,-0.17578105628490449,-0.17702549695968629,-0.17837482690811158,-0.1798122227191925,-0.1813354194164276,-0.18294475972652436,-0.1846446692943573,-0.18642106652259828,-0.18827085196971894,-0.1901952177286148,-0.1921929121017456,-0.19425322115421296,-0.1963728368282318,-0.19855323433876038,-0.20078980922698975,-0.20307517051696778,-0.20540614426136018,-0.20778456330299378,-0.21020416915416718,-0.2126600444316864,-0.21514980494976045,-0.21767538785934449,-0.22023004293441773,-0.2228112518787384,-0.22541704773902894,-0.22804898023605348,-0.2307014912366867,-0.23337294161319734,-0.23606258630752564,-0.23877045512199403,-0.24149316549301148,-0.24422967433929444,-0.24697962403297425,-0.24974262714385987,-0.2525165379047394,-0.2553006112575531,-0.25809499621391299,-0.26089900732040408,-0.2637113332748413,-0.2665315568447113,-0.26935985684394839,-0.27219563722610476,-0.2750380039215088,-0.27788659930229189,-0.28074216842651369,-0.2836036682128906,-0.28647053241729739,-0.2893427610397339,-0.29222074151039126,-0.29510360956192019,-0.29799118638038638,-0.30088329315185549,-0.3037801682949066,-0.30668121576309206,-0.3095860779285431,-0.31249484419822695,-0.31540757417678835,-0.3183234632015228,-0.32124245166778567,-0.32416465878486636,-0.3270896077156067,-0.3300169110298157,-0.33294644951820376,-0.3358779549598694,-0.33881112933158877,-0.34174561500549319,-0.34468090534210207,-0.34761685132980349,-0.3505529761314392,-0.35348862409591677,-0.35642388463020327,-0.35935771465301516,-0.362289696931839,-0.36521944403648379,-0.36814624071121218,-0.3710690438747406,-0.3739875257015228,-0.3769010901451111,-0.379808634519577,-0.38270846009254458,-0.38560062646865847,-0.38848406076431277,-0.39135706424713137,-0.39421743154525759,-0.39706552028656008,-0.3998996615409851,-0.40271657705307009,-0.40551477670669558,-0.4082937240600586,-0.4110512435436249,-0.4137820601463318,-0.4164855480194092,-0.4191598892211914,-0.4218026101589203,-0.4244048595428467,-0.426967591047287,-0.42948785424232485,-0.43196117877960207,-0.43437516689300539,-0.4367328882217407,-0.43902936577796938,-0.4412563741207123,-0.4434008002281189,-0.4454652965068817,-0.4474431574344635,-0.449320912361145,-0.45108598470687868,-0.4527403712272644,-0.454275906085968,-0.45567142963409426,-0.4569184184074402,-0.45801812410354617,-0.45896098017692568,-0.4597165286540985,-0.4602867364883423,-0.4606707990169525,-0.46086010336875918,-0.4608157277107239,-0.46055588126182558,-0.46007901430130007,-0.45937952399253847,-0.4584182798862457,-0.4572313725948334,-0.4558200538158417,-0.4541802406311035,-0.45229700207710268,-0.45020899176597597,-0.4479277729988098,-0.44545701146125796,-0.4428086280822754,-0.4400210976600647,-0.4371153712272644,-0.43410804867744448,-0.43102920055389407,-0.42791152000427248,-0.4247804880142212,-0.4216665029525757,-0.418598473072052,-0.41559910774230959,-0.4126913547515869,-0.4099150002002716,-0.4072785973548889,-0.4047950506210327,-0.4024786055088043,-0.4003726840019226,-0.39845728874206545,-0.3967384696006775,-0.39522606134414675,-0.39394640922546389,-0.39287054538726809,-0.39199650287628176,-0.3913326859474182,-0.3908858299255371,-0.3906276822090149,-0.39055222272872927,-0.3906671404838562,-0.39096465706825259,-0.39142242074012759,-0.39203277230262759,-0.3928036391735077,-0.39371931552886965,-0.3947635889053345,-0.395929753780365,-0.3972259759902954,-0.3986327648162842,-0.4001404643058777,-0.40174341201782229,-0.4034496247768402,-0.4052393436431885,-0.40710753202438357,-0.4090511202812195,-0.4110742211341858,-0.4131619334220886,-0.4153110980987549,-0.41752076148986819,-0.41979172825813296,-0.422113835811615,-0.4244849383831024,-0.42690569162368777,-0.4293743968009949,-0.43188485503196719,-0.4344349205493927,-0.4370269775390625,-0.43965739011764529,-0.4423222541809082,-0.4450203478336334,-0.44775390625,-0.45051923394203188,-0.45331352949142458,-0.45613572001457217,-0.45898887515068056,-0.46186792850494387,-0.4647716283798218,-0.4676992893218994,-0.47065308690071108,-0.47362834215164187,-0.47662433981895449,-0.4796407222747803,-0.48267802596092226,-0.4857327938079834,-0.4888044595718384,-0.4918926954269409,-0.4949968457221985,-0.4981144666671753,-0.5012446641921997,-0.5043870210647583,-0.5075403451919556,-0.5107022523880005,-0.5138721466064453,-0.517049252986908,-0.5202317237854004,-0.5234177708625794,-0.5266063213348389,-0.5297961235046387,-0.5329854488372803,-0.53617262840271,-0.5393564105033875,-0.542534351348877,-0.5457053184509277,-0.54886794090271,-0.5520203113555908,-0.5551589131355286,-0.5582841038703919,-0.5613935589790344,-0.564484715461731,-0.5675548911094666,-0.570603609085083,-0.5736290812492371,-0.5766275525093079,-0.5795965194702148,-0.582535982131958,-0.5854441523551941,-0.5883152484893799,-0.5911483764648438,-0.5939441919326782,-0.5966997146606445,-0.5994069576263428,-0.602068305015564,-0.604682981967926,-0.6072479486465454,-0.6097528338432312,-0.6122034788131714,-0.6145972609519959,-0.6169304251670837,-0.6191932559013367,-0.6213912963867188,-0.6235226392745972,-0.6255803108215332,-0.6275569200515747,-0.6294583082199097,-0.6312811374664307,-0.6330159306526184,-0.6346587538719177,-0.6362137794494629,-0.6376776695251465,-0.6390372514724731,-0.6402925848960877,-0.641446590423584,-0.6424956917762756,-0.6434206962585449,-0.6442287564277649,-0.6449201107025147,-0.6454905867576599,-0.6459150314331055,-0.6462087631225586,-0.6463684439659119,-0.6463867425918579,-0.6462401151657105,-0.6459455490112305,-0.6454984545707703,-0.6448860764503479,-0.6440917253494263,-0.6431306600570679,-0.641998291015625,-0.6406762599945068,-0.6391571760177612,-0.637453556060791,-0.6355618834495544,-0.6334583759307861,-0.6311471462249756,-0.628638505935669,-0.6259300112724304,-0.6229941844940186,-0.6198485493659973,-0.6165009140968323,-0.6129526495933533,-0.6091728806495667,-0.6051950454711914,-0.6010246276855469,-0.596663236618042,-0.5920926928520203,-0.5873488187789917,-0.5824395418167114,-0.5773677229881287,-0.5721337795257568,-0.5667685270309448,-0.5612846612930298,-0.5556893348693848,-0.5499970316886902,-0.5442333817481995,-0.538414478302002,-0.5325536727905273,-0.5266724824905396,-0.5207902193069458,-0.5149232149124146,-0.5090944170951843,-0.5033199787139893,-0.4976131319999695,-0.49198904633522036,-0.4864785671234131,-0.4810818135738373,-0.47580885887145998,-0.47067195177078249,-0.4657011032104492,-0.4608820676803589,-0.4562202990055084,-0.45172595977783205,-0.4474172592163086,-0.44327378273010256,-0.43929463624954226,-0.43548819422721865,-0.4318574070930481,-0.4283800423145294,-0.4250505864620209,-0.4218749403953552,-0.4188413619995117,-0.41593068838119509,-0.413133829832077,-0.4104520380496979,-0.40786588191986086,-0.4053597152233124,-0.40292224287986758,-0.40054944157600405,-0.3982207477092743,-0.3959231376647949,-0.39364564418792727,-0.3913756012916565,-0.3890992999076843,-0.38680553436279299,-0.3844819664955139,-0.38211125135421755,-0.37968748807907107,-0.37720048427581789,-0.37463513016700747,-0.37197551131248476,-0.36922115087509158,-0.36636310815811159,-0.3633822798728943,-0.36026906967163088,-0.35702550411224368,-0.35364454984664919,-0.3501022160053253,-0.34639906883239748,-0.34253764152526858,-0.3385131061077118,-0.3342953026294708,-0.32989853620529177,-0.3253241777420044,-0.32056868076324465,-0.3155975937843323,-0.31043940782546999,-0.3050931394100189,-0.2995523512363434,-0.29379382729530337,-0.2878456115722656,-0.2817077338695526,-0.2753719389438629,-0.2688286602497101,-0.2621016800403595,-0.25519460439682009,-0.24809719622135163,-0.240812286734581,-0.23336078226566316,-0.22574853897094727,-0.21796438097953797,-0.2100234031677246,-0.2019425481557846,-0.1937284767627716,-0.18537363409996034,-0.17690062522888184,-0.16832168400287629,-0.15964645147323609,-0.15087223052978517,-0.14202281832695008,-0.13310940563678742,-0.1241421028971672,-0.1151268482208252,-0.10608265548944473,-0.09702090173959732,-0.08795201778411865,-0.07889015227556229,-0.06984733045101166,-0.06083386763930321,-0.05186530947685242,-0.04295649379491806,-0.034113261848688129,-0.025346778333187105,-0.016678040847182275,-0.008115584030747414,0.0003363383002579212,0.008667576126754284,0.01685151271522045,0.02488866075873375,0.032775431871414188,0.04050438106060028,0.04803992807865143,0.05539706349372864,0.06257198005914688,0.06955520063638687,0.0763111263513565,0.08286513388156891,0.08921188116073609,0.0953376367688179,0.10121889412403107,0.10687966644763947,0.11231670528650284,0.11751227080821991,0.12245582044124603,0.1271689236164093,0.13165099918842317,0.1358788013458252,0.13985680043697358,0.14360320568084718,0.14711858332157136,0.15037566423416139,0.15339404344558717,0.1561865359544754,0.1587553769350052,0.16107062995433808,0.1631646752357483,0.16504518687725068,0.1667146533727646,0.1681455671787262,0.16937652230262757,0.17041216790676118,0.17125102877616883,0.17188027501106263,0.17233115434646607,0.17260929942131043,0.17271029949188233,0.17263400554656983,0.1724044382572174,0.17202799022197724,0.17149890959262849,0.17082630097866059,0.17002815008163453,0.16911107301712037,0.16806958615779878,0.16691866517066956,0.16567128896713258,0.16433420777320863,0.16290351748466493,0.16139666736125947,0.15982288122177125,0.15818896889686585,0.15649375319480897,0.15475396811962129,0.15297648310661317,0.151167094707489,0.14933080971240998,0.14747852087020875,0.14561641216278077,0.14375115931034089,0.14189034700393678,0.1400403380393982,0.13820704817771913,0.13639889657497407,0.1346229910850525,0.13288265466690064,0.13118353486061097,0.12953680753707887,0.1279461830854416,0.12641379237174989,0.12494465708732605,0.12355342507362366,0.12223829329013825,0.12100137770175934,0.11984677612781525,0.11879367381334305,0.1178324818611145,0.11696633696556092,0.11620097607374191,0.11555331945419312,0.11501136422157288,0.11457805335521698,0.1142616719007492,0.1140732541680336,0.11400136351585388,0.11404791474342346,0.11422402411699295,0.11453355848789215,0.11496622860431671,0.11552313715219498,0.11621800810098648,0.1170465499162674,0.11800065636634827,0.11908014118671417,0.1203010082244873,0.12165089696645737,0.12312383949756623,0.12471850216388703,0.1264524757862091,0.12830573320388795,0.13027451932430268,0.13235853612422944,0.13456979393959046,0.13688766956329347,0.13930916786193849,0.14183475077152253,0.1444678008556366,0.14719192683696748,0.1500026285648346,0.1529005765914917,0.15588268637657166,0.15893562138080598,0.1620539426803589,0.1652378886938095,0.16847911477088929,0.17176739871501923,0.17509715259075166,0.17846570909023286,0.1818629503250122,0.18528127670288087,0.18871426582336427,0.19215556979179383,0.195596843957901,0.19903139770030976,0.20245231688022614,0.2058490812778473,0.20921751856803895,0.2125507891178131,0.21584106981754304,0.2190757691860199,0.22225406765937806,0.22537016868591309,0.22841262817382813,0.23137091100215913,0.23424673080444337,0.2370341718196869,0.23971809446811677,0.2422933578491211,0.24476194381713868,0.24711847305297852,0.24934375286102296,0.25143980979919436,0.2534080445766449,0.25524428486824038,0.25692373514175417,0.2584584355354309,0.2598482370376587,0.2610890865325928,0.26215237379074099,0.26306021213531496,0.26381000876426699,0.2643943130970001,0.264792799949646,0.26502615213394167,0.2650929093360901,0.2649816572666168,0.26468199491500857,0.26421207189559939,0.26357129216194155,0.2627445459365845,0.2617318630218506,0.260547935962677,0.25919315218925478,0.25764861702919009,0.25592494010925295,0.2540327310562134,0.251973032951355,0.24972404539585114,0.24730569124221803,0.2447243332862854,0.24198219180107118,0.2390538454055786,0.23596817255020142,0.2327275574207306,0.22933007776737214,0.22575995326042176,0.22204190492630006,0.21817761659622193,0.214162215590477,0.2099890410900116,0.20567697286605836,0.201228529214859,0.19663570821285249,0.1918988823890686,0.18703308701515199,0.18204067647457124,0.1769101768732071,0.171649768948555,0.16626989841461183,0.1607721745967865,0.1551436483860016,0.14939823746681214,0.1435418576002121,0.1375766098499298,0.13148805499076844,0.125294029712677,0.11899786442518234,0.11260011047124863,0.1060892641544342,0.09948284924030304,0.09278319776058197,0.08598765730857849,0.07909175753593445,0.0721094012260437,0.06504195928573609,0.05788601562380791,0.050642549991607669,0.04332110285758972,0.0359242707490921,0.02844759076833725,0.020895352587103845,0.013275446370244027,0.005590740591287613,-0.0021647338289767505,-0.009982225485146046,-0.017855996266007425,-0.025784092023968698,-0.0337708443403244,-0.04180547967553139,-0.04988501965999603,-0.05800647661089897,-0.06617151945829392,-0.07437130808830261,-0.08260220289230347,-0.09086141735315323,-0.09914842247962952,-0.10745424777269364,-0.11577735841274262,-0.12411405146121979,-0.13246020674705506,-0.14081096649169923,-0.14916253089904786,-0.15750965476036073,-0.1658494472503662,-0.17417746782302857,-0.1824897974729538,-0.19077950716018678,-0.19904345273971559,-0.20727768540382386,-0.21547985076904298,-0.22363893687725068,-0.23175480961799622,-0.2398243099451065,-0.2478429228067398,-0.2557962238788605,-0.26369017362594607,-0.2715195417404175,-0.2792779803276062,-0.28695249557495119,-0.29454854130744936,-0.3020610213279724,-0.30948150157928469,-0.3167993128299713,-0.3240198493003845,-0.3311384618282318,-0.3381408751010895,-0.3450213670730591,-0.35178542137145998,-0.35842764377593996,-0.36492788791656496,-0.371288001537323,-0.377509742975235,-0.3835875391960144,-0.38949522376060488,-0.39524292945861819,-0.4008293151855469,-0.4062485694885254,-0.4114641845226288,-0.41649845242500307,-0.4213460385799408,-0.42599478363990786,-0.4304129481315613,-0.43462222814559939,-0.4386158585548401,-0.44237348437309267,-0.44587284326553347,-0.4491325616836548,-0.4521450400352478,-0.4548812210559845,-0.45733022689819338,-0.459506630897522,-0.461404025554657,-0.46298182010650637,-0.4642457365989685,-0.4652063250541687,-0.4658570885658264,-0.46614769101142886,-0.4661042094230652,-0.4657323360443115,-0.46502798795700076,-0.46393144130706789,-0.46249324083328249,-0.46071454882621767,-0.4585874378681183,-0.4560692310333252,-0.4532138705253601,-0.45002520084381106,-0.4464930593967438,-0.4426022171974182,-0.43840083479881289,-0.4338996410369873,-0.4290894865989685,-0.42398136854171755,-0.4186176657676697,-0.4130153954029083,-0.40717047452926638,-0.40111398696899416,-0.3948807120323181,-0.3884917199611664,-0.3819538354873657,-0.37530559301376345,-0.36857330799102785,-0.3617798984050751,-0.3549448847770691,-0.3480985462665558,-0.3412626385688782,-0.3344580829143524,-0.3277156352996826,-0.3210463523864746,-0.31446802616119387,-0.30800148844718935,-0.30167460441589358,-0.29548558592796328,-0.28944647312164309,-0.2835778295993805,-0.27789586782455447,-0.2723909318447113,-0.26706862449645998,-0.26195183396339419,-0.25704026222229006,-0.25232094526290896,-0.24779503047466279,-0.2434862107038498,-0.23937825858592988,-0.2354600429534912,-0.23172932863235475,-0.22820952534675599,-0.22487227618694306,-0.22170980274677277,-0.2187187820672989,-0.21591918170452119,-0.21327844262123109,-0.210790753364563,-0.20845599472522736,-0.20628196001052857,-0.20424318313598634,-0.20233416557312013,-0.2005571871995926,-0.19891074299812318,-0.19737643003463746,-0.19594907760620118,-0.19463247060775758,-0.19341960549354554,-0.1922978162765503,-0.19126227498054505,-0.1903180032968521,-0.1894545555114746,-0.18866363167762757,-0.18794147670269013,-0.18729332089424134,-0.18670721352100373,-0.1861782968044281,-0.18570339679718018,-0.18528755009174348,-0.18491896986961366,-0.18459492921829225,-0.18431390821933747,-0.18407762050628663,-0.18387791514396668,-0.18371248245239259,-0.1835811287164688,-0.18348316848278047,-0.18341317772865296,-0.18336939811706544,-0.18335215747356416,-0.18335959315299989,-0.1833881288766861,-0.18343643844127656,-0.18350501358509065,-0.18359148502349854,-0.1836935579776764,-0.1838100254535675,-0.18394169211387635,-0.18408571183681489,-0.18424081802368165,-0.18440599739551545,-0.1845817118883133,-0.18476542830467225,-0.18495622277259828,-0.18515333533287049,-0.18535655736923219,-0.18556398153305055]},"residueSummary":{"id":[0,1,2,3,4,5,6,7,8,9,10,11,12,13,14,15,16,17,18,19,20,21,22,23,24,25,26,27,28,29,30,31,32,33,34,35,36,37,38,39,40,41,42,43,44,45,46,47,48,49,50,51,52,53,54,55,56,57,58,59,60,61,62,63,64,65,66,67,68,69,70,71,72,73,74,75,76,77,78,79,80,81,82,83,84,85,86,87,88,89,90,91,92,93,94,95,96,97,98,99,100,101,102,103,104,105,106,107,108,109,110,111,112,113,114,115,116,117,118,119,120,121,122,123,124,125,126,127,128,129,130,131,132,133,134,135,136,137,138,139,140,141,142,143,144,145,146,147,148,149,150,151,152,153,154,155,156,157,158,159,160,161,162,163,164,165,166,167,168,169,170,171,172,173,174,175,176,177,178,179,180,181,182,183,184,185,186,187,188,189,190,191,192,193,194,195,196,197,198,199,200,201,202,203,204,205,206,207,208,209,210,211,212,213,214,215,216,217,218,219,220,221,222,223,224,225,226,227,228,229,230,231,232,233,234,235,236,237,238,239,240,241,242,243,244,245,246,247,248,249,250,251,252,253,254,255,256,257,258,259,260,261,262,263,264,265,266,267,268,269,270,271,272,273,274,275,276,277,278,279,280,281,282,283,284,285,286,287,288,289,290,291,292,293,294,295,296,297,298,299,300,301,302,303,304,305,306,307,308,309,310,311,312,313,314,315,316,317,318,319,320,321,322,323,324,325,326,327,328,329,330,331,332,333,334,335,336,337,338,339,340,341,342,343,344,345,346,347,348,349,350,351,352,353,354,355,356,357,358,359,360,361,362,363,364,365,366,367,368,369,370,371,372,373,374,375,376,377,378,379,380,381,382,383,384,385,386,387,388,389,390,391,392,393,394,395,396,397,398,399,400,401,402,403,404,405,406,407,408,409,410,411,412,413,414,415,416,417,418,419,420,421,422,423,424,425,426,427,428,429,430,431,432,433,434,435,436,437,438,439,440,441,442,443,444,445,446,447,448,449,450,451,452,453,454,455,456,457,458,459,460,461,462,463,464,465,466,467,468,469,470,471,472,473,474,475,476,477,478,479,480,481,482,483,484,485,486,487,488,489,490,491,492,493,494,495,496,497,498,499,500,501,502,503,504,505,506,507,508,509,510,511,512,513,514,515,516,517,518,519,520,521,522,523,524,525,526,527,528,529,530,531,532,533,534,535,536,537,538,539,540,541,542,543,544,545,546,547,548,549,550,551,552,553,554,555,556,557,558,559,560,561,562,563,564,565,566,567,568,569,570,571,572,573,574,575,576,577,578,579,580,581,582,583,584,585,586,587,588,589,590,591,592,593,594,595,596,597,598,599,600,601,602,603,604,605,606,607,608,609,610,611,612,613,614,615,616,617,618,619,620,621,622,623,624,625,626,627,628,629,630,631,632,633,634,635,636,637,638,639,640,641,642,643,644,645,646,647,648,649,650,651,652,653,654,655,656,657,658,659,660,661,662,663,664,665,666,667,668,669,670,671,672,673,674,675,676,677,678,679,680,681,682,683,684,685,686,687,688,689,690,691,692,693,694,695,696,697,698,699,700,701,702,703,704,705,706,707,708,709,710,711,712,713,714,715,716,717,718,719,720,721,722,723,724,725,726,727,728,729,730,731,732,733,734,735,736,737,738,739,740,741,742,743,744,745,746,747,748,749,750,751,752,753,754,755,756,757,758,759,760,761,762,763,764,765,766,767,768,769,770,771,772,773,774,775,776,777,778,779,780,781,782,783,784,785,786,787,788,789,790,791,792,793,794,795,796,797,798,799,800,801,802,803,804,805,806,807,808,809,810,811,812,813,814,815,816,817,818,819,820,821,822,823,824,825,826,827,828,829,830,831,832,833,834,835,836,837,838,839,840,841,842,843,844,845,846,847,848,849,850,851,852,853,854,855,856,857,858,859,860,861,862,863,864,865,866,867,868,869,870,871,872,873,874,875,876,877,878,879,880,881,882,883,884,885,886,887,888,889,890,891,892,893,894,895,896,897,898,899,900,901,902,903,904,905,906,907,908,909,910,911,912,913,914,915,916,917,918,919,920,921,922,923,924,925,926,927,928,929,930,931,932,933,934,935,936,937,938,939,940,941,942,943,944,945,946,947,948,949,950,951,952,953,954,955,956,957,958,959,960,961,962,963,964,965,966,967,968,969,970,971,972,973,974,975,976,977,978,979,980,981,982,983,984,985,986,987,988,989,990,991,992,993,994,995,996,997,998,999,1000,1001,1002,1003,1004,1005,1006,1007,1008,1009,1010,1011,1012,1013,1014,1015,1016,1017,1018,1019,1020,1021,1022,1023,1024,1025,1026,1027,1028,1029,1030,1031,1032,1033,1034,1035,1036,1037,1038,1039,1040,1041,1042,1043,1044,1045,1046,1047,1048,1049,1050,1051,1052,1053,1054,1055,1056,1057,1058,1059,1060,1061,1062,1063,1064,1065,1066,1067,1068,1069,1070,1071,1072,1073,1074,1075,1076,1077,1078,1079,1080,1081,1082,1083,1084,1085,1086,1087,1088,1089,1090,1091,1092,1093,1094,1095,1096,1097,1098,1099,1100,1101,1102,1103,1104,1105,1106,1107,1108,1109,1110,1111,1112,1113,1114,1115,1116,1117,1118,1119,1120,1121,1122,1123,1124,1125,1126,1127,1128,1129,1130,1131,1132,1133,1134,1135,1136,1137,1138,1139,1140,1141,1142,1143,1144,1145,1146,1147,1148,1149,1150,1151,1152,1153,1154,1155,1156,1157,1158,1159,1160,1161,1162,1163,1164,1165,1166,1167,1168,1169,1170,1171,1172,1173,1174,1175,1176,1177,1178,1179,1180,1181,1182,1183,1184,1185,1186,1187,1188,1189,1190,1191,1192,1193,1194,1195,1196,1197,1198,1199,1200,1201,1202,1203,1204,1205,1206,1207,1208,1209,1210,1211,1212,1213,1214,1215,1216,1217,1218,1219,1220,1221,1222,1223,1224,1225,1226,1227,1228,1229,1230,1231,1232,1233,1234,1235,1236,1237,1238,1239,1240,1241,1242,1243,1244,1245,1246,1247,1248,1249,1250,1251,1252,1253,1254,1255,1256,1257,1258,1259,1260,1261,1262,1263,1264,1265,1266,1267,1268,1269,1270,1271,1272,1273,1274,1275,1276,1277,1278,1279,1280,1281,1282,1283,1284,1285,1286,1287,1288,1289,1290,1291,1292,1293,1294,1295,1296,1297,1298,1299,1300,1301,1302,1303,1304,1305,1306,1307,1308,1309,1310,1311,1312,1313,1314,1315,1316,1317,1318,1319,1320,1321,1322,1323,1324,1325,1326,1327,1328,1329,1330,1331,1332,1333,1334,1335,1336,1337,1338,1339,1340,1341,1342,1343,1344,1345,1346,1347,1348,1349,1350,1351,1352,1353,1354,1355,1356,1357,1358,1359,1360,1361,1362,1363,1364,1365,1366,1367,1368,1369,1370,1371,1372,1373,1374,1375,1376,1377,1378,1379,1380,1381,1382,1383,1384,1385,1386,1387,1388,1389,1390,1391,1392,1393,1394,1395,1396,1397,1398,1399,1400,1401,1402,1403,1404,1405,1406,1407,1408,1409,1410,1411,1412,1413,1414,1415,1416,1417,1418,1419,1420,1421,1422,1423,1424,1425,1426,1427,1428,1429,1430,1431,1432,1433,1434,1435,1436,1437,1438,1439,1440,1441,1442,1443,1444,1445,1446,1447,1448,1449,1450,1451,1452,1453,1454,1455,1456,1457,1458,1459,1460,1461,1462,1463,1464,1465,1466,1467,1468,1469,1470,1471,1472,1473,1474,1475,1476,1477,1478,1479,1480,1481,1482,1483,1484,1485,1486,1487,1488,1489,1490,1491,1492,1493,1494,1495,1496,1497,1498,1499,1500,1501,1502,1503,1504,1505,1506,1507,1508,1509,1510,1511,1512,1513,1514,1515,1516,1517,1518,1519,1520,1521,1522,1523,1524,1525,1526,1527,1528,1529,1530,1531,1532,1533,1534,1535,1536,1537,1538,1539,1540,1541,1542,1543,1544,1545,1546,1547,1548,1549,1550,1551,1552,1553,1554,1555,1556,1557,1558,1559,1560,1561,1562,1563,1564,1565,1566,1567,1568,1569,1570,1571,1572,1573,1574,1575,1576,1577,1578,1579,1580,1581,1582,1583,1584,1585,1586,1587,1588,1589,1590,1591,1592,1593,1594,1595,1596,1597,1598,1599,1600,1601,1602,1603,1604,1605,1606,1607,1608,1609,1610,1611,1612,1613,1614,1615,1616,1617,1618,1619,1620,1621,1622,1623,1624,1625,1626,1627,1628,1629,1630,1631,1632,1633,1634,1635,1636,1637,1638,1639,1640,1641,1642,1643,1644,1645,1646,1647,1648,1649,1650,1651,1652,1653,1654,1655,1656,1657,1658,1659,1660,1661,1662,1663,1664,1665,1666,1667,1668,1669,1670,1671,1672,1673,1674,1675,1676,1677,1678,1679,1680,1681,1682,1683,1684,1685,1686,1687,1688,1689,1690,1691,1692,1693,1694,1695,1696,1697,1698,1699,1700,1701,1702,1703,1704,1705,1706,1707,1708,1709,1710,1711,1712,1713,1714,1715,1716,1717,1718,1719,1720,1721,1722,1723,1724,1725,1726,1727,1728,1729,1730,1731,1732,1733,1734,1735,1736,1737,1738,1739,1740,1741,1742,1743,1744,1745,1746,1747,1748,1749,1750,1751,1752,1753,1754,1755,1756,1757,1758,1759,1760,1761,1762,1763,1764,1765,1766,1767,1768,1769,1770,1771,1772,1773,1774,1775,1776,1777,1778,1779,1780,1781,1782,1783,1784,1785,1786,1787,1788,1789,1790,1791,1792,1793,1794,1795,1796,1797,1798,1799,1800,1801,1802,1803,1804,1805,1806,1807,1808,1809,1810,1811,1812,1813,1814,1815,1816,1817,1818,1819],"name":["THR","GLN","PRO","ALA","LEU","LEU","ARG","LEU","SER","ASP","HIS","LEU","LEU","ALA","ASN","TYR","LYS","LYS","GLY","VAL","ARG","PRO","VAL","ARG","ASP","TRP","ARG","LYS","PRO","THR","THR","VAL","SER","ILE","ASP","VAL","ILE","MET","TYR","ALA","ILE","LEU","ASN","VAL","ASP","GLU","LYS","ASN","GLN","VAL","LEU","THR","THR","TYR","ILE","TRP","TYR","ARG","GLN","TYR","TRP","THR","ASP","GLU","PHE","LEU","GLN","TRP","THR","PRO","GLU","ASP","PHE","ASP","ASN","VAL","THR","LYS","LEU","SER","ILE","PRO","THR","ASP","SER","ILE","TRP","VAL","PRO","ASP","ILE","LEU","ILE","ASN","GLU","PHE","VAL","ASP","VAL","GLY","LYS","SER","PRO","ASN","ILE","PRO","TYR","VAL","TYR","VAL","HIS","HIS","ARG","GLY","GLU","VAL","GLN","ASN","TYR","LYS","PRO","LEU","GLN","LEU","VAL","THR","ALA","CYS","SER","LEU","ASP","ILE","TYR","ASN","PHE","PRO","PHE","ASP","VAL","GLN","ASN","CYS","SER","LEU","THR","PHE","THR","SER","TRP","LEU","HIS","THR","ILE","GLN","ASP","ILE","ASN","ILE","THR","LEU","TRP","ARG","SER","PRO","GLU","GLU","VAL","ARG","SER","ASP","LYS","SER","ILE","PHE","ILE","ASN","GLN","GLY","GLU","TRP","GLU","LEU","LEU","GLU","VAL","PHE","PRO","GLN","PHE","LYS","GLU","PHE","SER","ILE","ASP","ILE","SER","ASN","SER","TYR","ALA","GLU","MET","LYS","PHE","TYR","VAL","ILE","ILE","ARG","ARG","ARG","PRO","LEU","PHE","TYR","ALA","VAL","SER","LEU","LEU","LEU","PRO","SER","ILE","PHE","LEU","MET","VAL","VAL","ASP","ILE","VAL","GLY","PHE","CYS","LEU","PRO","PRO","ASP","SER","GLY","GLU","ARG","VAL","SER","PHE","LYS","ILE","THR","LEU","LEU","LEU","GLY","TYR","SER","VAL","PHE","LEU","ILE","ILE","VAL","SER","ASP","THR","LEU","PRO","ALA","THR","ALA","ILE","GLY","THR","PRO","LEU","ILE","GLY","VAL","TYR","PHE","VAL","VAL","CYS","MET","ALA","LEU","LEU","VAL","ILE","SER","LEU","ALA","GLU","THR","ILE","PHE","ILE","VAL","ARG","LEU","VAL","HIS","LYS","GLN","ASP","VAL","PRO","ASP","TRP","LEU","ARG","HIS","LEU","VAL","LEU","ASP","ARG","ILE","ALA","TRP","ILE","LEU","GLU","VAL","ALA","ARG","ASP","TRP","LEU","ARG","VAL","GLY","TYR","VAL","LEU","ASP","ARG","LEU","LEU","PHE","ARG","ILE","TYR","LEU","LEU","ALA","VAL","LEU","ALA","TYR","SER","ILE","THR","LEU","VAL","THR","LEU","TRP","SER","ILE","TRP","HIS","SER","SER","THR","GLN","PRO","ALA","LEU","LEU","ARG","LEU","SER","ASP","HIS","LEU","LEU","ALA","ASN","TYR","LYS","LYS","GLY","VAL","ARG","PRO","VAL","ARG","ASP","TRP","ARG","LYS","PRO","THR","THR","VAL","SER","ILE","ASP","VAL","ILE","MET","TYR","ALA","ILE","LEU","ASN","VAL","ASP","GLU","LYS","ASN","GLN","VAL","LEU","THR","THR","TYR","ILE","TRP","TYR","ARG","GLN","TYR","TRP","THR","ASP","GLU","PHE","LEU","GLN","TRP","THR","PRO","GLU","ASP","PHE","ASP","ASN","VAL","THR","LYS","LEU","SER","ILE","PRO","THR","ASP","SER","ILE","TRP","VAL","PRO","ASP","ILE","LEU","ILE","ASN","GLU","PHE","VAL","ASP","VAL","GLY","LYS","SER","PRO","ASN","ILE","PRO","TYR","VAL","TYR","VAL","HIS","HIS","ARG","GLY","GLU","VAL","GLN","ASN","TYR","LYS","PRO","LEU","GLN","LEU","VAL","THR","ALA","CYS","SER","LEU","ASP","ILE","TYR","ASN","PHE","PRO","PHE","ASP","VAL","GLN","ASN","CYS","SER","LEU","THR","PHE","THR","SER","TRP","LEU","HIS","THR","ILE","GLN","ASP","ILE","ASN","ILE","THR","LEU","TRP","ARG","SER","PRO","GLU","GLU","VAL","ARG","SER","ASP","LYS","SER","ILE","PHE","ILE","ASN","GLN","GLY","GLU","TRP","GLU","LEU","LEU","GLU","VAL","PHE","PRO","GLN","PHE","LYS","GLU","PHE","SER","ILE","ASP","ILE","SER","ASN","SER","TYR","ALA","GLU","MET","LYS","PHE","TYR","VAL","ILE","ILE","ARG","ARG","ARG","PRO","LEU","PHE","TYR","ALA","VAL","SER","LEU","LEU","LEU","PRO","SER","ILE","PHE","LEU","MET","VAL","VAL","ASP","ILE","VAL","GLY","PHE","CYS","LEU","PRO","PRO","ASP","SER","GLY","GLU","ARG","VAL","SER","PHE","LYS","ILE","THR","LEU","LEU","LEU","GLY","TYR","SER","VAL","PHE","LEU","ILE","ILE","VAL","SER","ASP","THR","LEU","PRO","ALA","THR","ALA","ILE","GLY","THR","PRO","LEU","
[truncated: 896,484 more chars]
