# Supplementary material for: Structure of tetrameric forms of the serotonin-gated 5-HT3A receptor ion channel
Source: EMBO J. 2024 Sep 4;43(20):4451–71. doi: 10.1038/s44318-024-00191-5 (PMC11480441; doi:10.1038/s44318-024-00191-5)
Supplement: Supplementary file 5 — Source data Fig. 3 [file 44318_2024_191_MOESM5_ESM.zip › Figure 3/3D/6Y5A_output.json]

{"reproducibilityInformation":{"version":{"string":"0.9.1","major":"0","minor":"9","patch":"1","gitHash":"GITDIR-NOTFOUND"},"commandLine":"chap -f 6y5a_prep_del.pdb -s 6y5a_prep_del.pdb"},"pathwaySummary":{"argMinRadius":{"min":2.2958178520202638,"max":2.2958178520202638,"mean":2.2958178520202638,"sd":0.0,"var":0.0},"minRadius":{"min":0.44461458921432497,"max":0.44461458921432497,"mean":0.44461458921432497,"sd":0.0,"var":0.0},"length":{"min":11.366089820861817,"max":11.366089820861817,"mean":11.366089820861817,"sd":0.0,"var":0.0},"volume":{"min":16.67376708984375,"max":16.67376708984375,"mean":16.67376708984375,"sd":0.0,"var":0.0},"numPathway":{"min":0.0,"max":0.0,"mean":0.0,"sd":0.0,"var":0.0},"numSample":{"min":0.0,"max":0.0,"mean":0.0,"sd":0.0,"var":0.0},"argMinSolventDensity":{"min":-4.463857650756836,"max":-4.463857650756836,"mean":-4.463857650756836,"sd":0.0,"var":0.0},"minSolventDensity":{"min":0.0,"max":0.0,"mean":0.0,"sd":0.0,"var":0.0},"bandWidth":{"min":0.10000000149011612,"max":0.10000000149011612,"mean":0.10000000149011612,"sd":0.0,"var":0.0}},"pathwayProfile":{"s":[-4.467113018035889,-4.455735683441162,-4.444357872009277,-4.432980537414551,-4.421603202819824,-4.410225868225098,-4.398848056793213,-4.387470722198486,-4.37609338760376,-4.364715576171875,-4.353338241577148,-4.341960906982422,-4.330583572387695,-4.3192057609558109,-4.307828426361084,-4.296451091766357,-4.285073757171631,-4.273695945739746,-4.2623186111450199,-4.250941276550293,-4.239563465118408,-4.228186130523682,-4.216808795928955,-4.2054314613342289,-4.194053649902344,-4.182676315307617,-4.171298980712891,-4.159921646118164,-4.148543834686279,-4.137166500091553,-4.125789165496826,-4.114411354064941,-4.103034019470215,-4.091656684875488,-4.080279350280762,-4.068901538848877,-4.05752420425415,-4.046146869659424,-4.034769058227539,-4.0233917236328129,-4.012014389038086,-4.000637054443359,-3.9892594814300539,-3.977881908416748,-3.9665045738220217,-3.955127000808716,-3.94374942779541,-3.9323720932006838,-3.920994758605957,-3.9096171855926515,-3.8982396125793459,-3.886862277984619,-3.8754847049713136,-3.864107131958008,-3.8527297973632814,-3.8413524627685549,-3.829974889755249,-3.8185973167419435,-3.807219982147217,-3.795842409133911,-3.7844650745391847,-3.773087501525879,-3.7617101669311525,-3.7503325939178469,-3.738955020904541,-3.7275776863098146,-3.716200351715088,-3.7048227787017824,-3.6934452056884767,-3.68206787109375,-3.6706902980804445,-3.6593127250671388,-3.647935390472412,-3.6365580558776857,-3.62518048286438,-3.613802909851074,-3.6024255752563478,-3.591048002243042,-3.5796706676483156,-3.5682930946350099,-3.556915760040283,-3.5455381870269777,-3.534160614013672,-3.5227832794189455,-3.5114059448242189,-3.500028371810913,-3.4886507987976076,-3.477273464202881,-3.465895891189575,-3.4545183181762697,-3.443140983581543,-3.4317636489868166,-3.4203860759735109,-3.409008502960205,-3.3976311683654787,-3.386253833770752,-3.3748762607574465,-3.3634986877441408,-3.352121353149414,-3.3407437801361086,-3.3293662071228029,-3.317988872528076,-3.3066115379333498,-3.295233964920044,-3.2838563919067385,-3.2724790573120119,-3.261101484298706,-3.2497239112854006,-3.238346576690674,-3.2269692420959474,-3.2155916690826418,-3.204214096069336,-3.1928367614746095,-3.181459426879883,-3.170081853866577,-3.1587042808532717,-3.147326946258545,-3.1359493732452394,-3.1245718002319338,-3.113194465637207,-3.1018171310424806,-3.090439558029175,-3.079061985015869,-3.0676846504211427,-3.056307077407837,-3.0449295043945314,-3.0335521697998049,-3.022174835205078,-3.0107972621917726,-2.999419689178467,-2.9880423545837404,-2.9766650199890138,-2.965287446975708,-2.9539098739624025,-2.942532539367676,-2.93115496635437,-2.9197773933410646,-2.908400058746338,-2.8970227241516115,-2.8856451511383058,-2.874267578125,-2.8628902435302736,-2.8515126705169679,-2.840135097503662,-2.8287577629089357,-2.817380428314209,-2.8060028553009035,-2.7946252822875978,-2.783247947692871,-2.7718706130981447,-2.760493040084839,-2.749115467071533,-2.7377381324768068,-2.726360559463501,-2.7149829864501955,-2.7036056518554689,-2.692228317260742,-2.6808507442474367,-2.669473171234131,-2.6580958366394045,-2.6467182636260988,-2.635340690612793,-2.6239633560180666,-2.61258602142334,-2.601208448410034,-2.5898308753967287,-2.578453540802002,-2.5670762062072756,-2.5556986331939699,-2.544321060180664,-2.5329437255859377,-2.521566152572632,-2.510188579559326,-2.4988112449645998,-2.487433910369873,-2.4760563373565676,-2.4646787643432619,-2.453301429748535,-2.4419238567352297,-2.430546522140503,-2.4191689491271974,-2.4077916145324709,-2.396414041519165,-2.3850364685058595,-2.373659133911133,-2.362281560897827,-2.3509042263031008,-2.339526653289795,-2.3281493186950685,-2.3167717456817629,-2.305394411087036,-2.2940168380737306,-2.282639503479004,-2.2712619304656984,-2.2598843574523927,-2.248507022857666,-2.2371294498443605,-2.225752115249634,-2.214374542236328,-2.2029972076416017,-2.191619634628296,-2.1802423000335695,-2.1688647270202638,-2.157487154006958,-2.1461098194122316,-2.134732246398926,-2.123354911804199,-2.1119773387908937,-2.100600004196167,-2.0892224311828615,-2.0778450965881349,-2.066467523574829,-2.0550899505615236,-2.043712615966797,-2.032335042953491,-2.0209577083587648,-2.009580135345459,-1.9982028007507325,-1.9868252277374268,-1.9754478931427003,-1.9640703201293946,-1.9526927471160889,-1.9413154125213624,-1.9299378395080567,-1.91856050491333,-1.9071829319000245,-1.8958055973052979,-1.8844280242919922,-1.8730506896972657,-1.86167311668396,-1.8502955436706544,-1.8389182090759278,-1.827540636062622,-1.8161633014678956,-1.8047857284545899,-1.7934083938598633,-1.7820308208465577,-1.770653486251831,-1.7592759132385255,-1.7478983402252198,-1.7365210056304932,-1.7251434326171876,-1.713766098022461,-1.7023885250091553,-1.6910111904144288,-1.679633617401123,-1.6682562828063965,-1.6568787097930909,-1.6455011367797852,-1.6341238021850587,-1.622746229171753,-1.6113688945770264,-1.5999913215637208,-1.5886139869689942,-1.5772364139556885,-1.565859079360962,-1.5544815063476563,-1.5431039333343506,-1.531726598739624,-1.5203490257263184,-1.5089716911315919,-1.4975941181182862,-1.4862167835235596,-1.474839210510254,-1.4634618759155274,-1.4520843029022217,-1.440706729888916,-1.4293293952941895,-1.4179518222808838,-1.4065744876861573,-1.3951969146728516,-1.383819580078125,-1.3724420070648194,-1.3610646724700928,-1.349687099456787,-1.3383095264434815,-1.3269321918487549,-1.3155546188354493,-1.3041772842407227,-1.292799711227417,-1.2814223766326905,-1.2700448036193848,-1.2586674690246583,-1.2472898960113526,-1.2359123229980469,-1.2245349884033204,-1.2131574153900147,-1.201780080795288,-1.1904025077819825,-1.1790251731872559,-1.1676476001739503,-1.1562702655792237,-1.144892692565918,-1.1335151195526124,-1.1221377849578858,-1.11076021194458,-1.0993828773498536,-1.0880053043365479,-1.0766279697418213,-1.0652503967285157,-1.053873062133789,-1.0424954891204835,-1.0311179161071778,-1.0197405815124512,-1.0083630084991456,-0.996985673904419,-0.9856081008911133,-0.9742307662963867,-0.962853193283081,-0.9514758586883545,-0.9400982856750488,-0.9287207126617432,-0.9173433780670166,-0.9059658050537109,-0.8945884704589844,-0.8832108974456787,-0.8718335628509522,-0.8604559898376465,-0.8490786552429199,-0.8377010822296143,-0.8263235092163086,-0.814946174621582,-0.8035686016082764,-0.7921912670135498,-0.7808136940002441,-0.7694363594055176,-0.7580587863922119,-0.7466814517974854,-0.7353038787841797,-0.7239265441894531,-0.7125489711761475,-0.7011713981628418,-0.6897940635681152,-0.6784164905548096,-0.667039155960083,-0.6556615829467773,-0.6442842483520508,-0.6329066753387451,-0.6215293407440186,-0.6101517677307129,-0.5987741947174072,-0.5873968601226807,-0.576019287109375,-0.5646419525146484,-0.5532643795013428,-0.5418870449066162,-0.5305094718933106,-0.519132137298584,-0.5077545642852783,-0.49637699127197268,-0.4849996566772461,-0.47362208366394045,-0.46224451065063479,-0.4508671760559082,-0.43948984146118166,-0.4281125068664551,-0.4167346954345703,-0.40535736083984377,-0.3939800262451172,-0.3826022148132324,-0.37122488021850588,-0.3598475456237793,-0.34847021102905276,-0.33709239959716799,-0.3257150650024414,-0.31433773040771487,-0.3029599189758301,-0.2915825843811035,-0.28020524978637698,-0.2688279151916504,-0.2574501037597656,-0.24607276916503907,-0.2346954345703125,-0.22331809997558595,-0.21194028854370118,-0.2005629539489746,-0.18918561935424806,-0.17780780792236329,-0.16643047332763673,-0.15505313873291017,-0.1436758041381836,-0.13229799270629884,-0.12092065811157227,-0.1095433235168457,-0.09816598892211914,-0.08678817749023438,-0.07541084289550781,-0.06403350830078125,-0.052655696868896487,-0.04127836227416992,-0.02990102767944336,-0.018523693084716798,-0.007145881652832031,0.004231452941894531,0.015608787536621094,0.02698659896850586,0.03836393356323242,0.049741268157958987,0.06111860275268555,0.07249641418457031,0.08387374877929688,0.09525108337402344,0.10662841796875,0.11800622940063477,0.12938356399536134,0.1407608985900879,0.15213871002197267,0.16351604461669923,0.17489337921142579,0.18627071380615235,0.1976485252380371,0.20902585983276368,0.22040319442749024,0.231781005859375,0.24315834045410157,0.2545356750488281,0.2659130096435547,0.27729082107543948,0.288668155670166,0.3000454902648926,0.31142282485961916,0.3228006362915039,0.33417797088623049,0.34555530548095705,0.3569331169128418,0.36831045150756838,0.3796877861022949,0.3910651206970215,0.40244293212890627,0.4138202667236328,0.4251976013183594,0.43657541275024416,0.4479527473449707,0.45933008193969729,0.47070741653442385,0.4820852279663086,0.49346256256103518,0.5048398971557617,0.5162172317504883,0.527595043182373,0.5389723777770996,0.5503497123718262,0.5617275238037109,0.5731048583984375,0.5844821929931641,0.5958595275878906,0.6072373390197754,0.618614673614502,0.6299920082092285,0.6413698196411133,0.6527471542358398,0.6641244888305664,0.675501823425293,0.6868796348571777,0.6982569694519043,0.7096343040466309,0.7210116386413574,0.7323894500732422,0.7437667846679688,0.7551441192626953,0.7665219306945801,0.7778992652893066,0.7892765998840332,0.8006539344787598,0.8120317459106445,0.8234090805053711,0.8347864151000977,0.8461642265319824,0.857541561126709,0.8689188957214356,0.8802962303161621,0.8916740417480469,0.9030513763427734,0.9144287109375,0.9258060455322266,0.9371838569641113,0.9485611915588379,0.9599385261535645,0.9713163375854492,0.9826936721801758,0.9940710067749023,1.005448341369629,1.0168261528015137,1.0282034873962403,1.0395808219909669,1.0509586334228516,1.0623359680175782,1.0737133026123047,1.0850906372070313,1.096468448638916,1.1078457832336426,1.1192231178283692,1.1306004524230958,1.1419782638549805,1.153355598449707,1.1647329330444337,1.1761107444763184,1.187488079071045,1.1988654136657715,1.210242748260498,1.2216205596923829,1.2329978942871094,1.244375228881836,1.2557530403137208,1.2671303749084473,1.2785077095031739,1.2898850440979005,1.3012628555297852,1.3126401901245118,1.3240175247192383,1.3353948593139649,1.3467726707458497,1.3581500053405762,1.3695273399353028,1.3809051513671876,1.392282485961914,1.4036598205566407,1.4150371551513672,1.426414966583252,1.4377923011779786,1.449169635772705,1.4605469703674317,1.4719247817993165,1.483302116394043,1.4946794509887696,1.5060572624206544,1.5174345970153809,1.5288119316101075,1.540189266204834,1.5515670776367188,1.5629444122314454,1.5743217468261719,1.5856995582580567,1.5970768928527833,1.6084542274475098,1.6198315620422364,1.631209373474121,1.6425867080688477,1.6539640426635743,1.6653413772583008,1.6767191886901856,1.688096523284912,1.6994738578796387,1.7108516693115235,1.72222900390625,1.7336063385009766,1.7449836730957032,1.756361484527588,1.7677388191223145,1.779116153717041,1.7904939651489258,1.8018712997436524,1.813248634338379,1.8246259689331055,1.8360037803649903,1.8473811149597169,1.8587584495544434,1.87013578414917,1.8815135955810547,1.8928909301757813,1.9042682647705079,1.9156460762023926,1.9270234107971192,1.9384007453918458,1.9497780799865723,1.961155891418457,1.9725332260131837,1.9839105606079102,1.995288372039795,2.0066657066345217,2.018043041229248,2.0294203758239748,2.0407981872558595,2.052175521850586,2.0635528564453127,2.074930191040039,2.086308002471924,2.0976853370666506,2.109062671661377,2.1204404830932619,2.1318178176879885,2.143195152282715,2.1545724868774416,2.165950298309326,2.1773276329040529,2.1887049674987795,2.200082778930664,2.2114601135253908,2.222837448120117,2.2342147827148439,2.2455925941467287,2.256969928741455,2.2683472633361818,2.279724597930908,2.291102409362793,2.3024797439575197,2.313857078552246,2.325234889984131,2.3366122245788576,2.347989559173584,2.3593668937683107,2.3707447052001955,2.382122039794922,2.3934993743896486,2.404877185821533,2.4162545204162599,2.4276318550109865,2.439009189605713,2.4503870010375978,2.461764335632324,2.473141670227051,2.4845190048217775,2.495896816253662,2.5072741508483888,2.5186514854431154,2.530029296875,2.5414066314697267,2.552783966064453,2.5641613006591799,2.5755391120910646,2.586916446685791,2.5982937812805177,2.6096715927124025,2.621048927307129,2.6324262619018556,2.643803596496582,2.655181407928467,2.6665587425231935,2.67793607711792,2.6893134117126467,2.7006912231445314,2.712068557739258,2.7234458923339845,2.734823703765869,2.7462010383605959,2.7575783729553224,2.768955707550049,2.7803335189819338,2.79171085357666,2.8030881881713869,2.8144659996032717,2.825843334197998,2.8372206687927248,2.848598003387451,2.859975814819336,2.8713531494140627,2.882730484008789,2.8941078186035158,2.9054856300354006,2.916862964630127,2.9282402992248537,2.9396181106567385,2.950995445251465,2.9623727798461916,2.973750114440918,2.9851279258728029,2.9965052604675295,3.007882595062256,3.0192599296569826,3.030637741088867,3.0420150756835939,3.0533924102783205,3.064770221710205,3.0761475563049318,3.087524890899658,3.0989022254943849,3.1102800369262697,3.121657371520996,3.1330347061157228,3.1444125175476076,3.155789852142334,3.1671671867370607,3.178544521331787,3.189922332763672,3.2012996673583986,3.212677001953125,3.2240543365478517,3.2354321479797365,3.246809482574463,3.2581868171691896,3.269564628601074,3.280941963195801,3.2923192977905275,3.303696632385254,3.3150744438171388,3.3264517784118654,3.337829113006592,3.3492069244384767,3.360584259033203,3.3719615936279299,3.3833389282226564,3.394716739654541,3.4060940742492677,3.417471408843994,3.4288487434387209,3.4402265548706056,3.451603889465332,3.4629812240600588,3.4743590354919435,3.48573637008667,3.4971137046813967,3.508491039276123,3.519868850708008,3.5312461853027345,3.542623996734619,3.5540013313293459,3.5653786659240724,3.576756000518799,3.5881333351135256,3.599510669708252,3.6108880043029787,3.6222662925720217,3.633643627166748,3.6450209617614748,3.656398296356201,3.6677756309509279,3.6791529655456545,3.690530300140381,3.701908588409424,3.7132859230041506,3.724663257598877,3.7360405921936037,3.74741792678833,3.7587952613830568,3.770172595977783,3.781550884246826,3.7929282188415529,3.8043055534362795,3.815682888031006,3.8270602226257326,3.838437557220459,3.8498148918151857,3.8611931800842287,3.872570514678955,3.8839478492736818,3.895325183868408,3.9067025184631349,3.9180798530578615,3.929457187652588,3.9408345222473146,3.9522128105163576,3.963590145111084,3.9749674797058107,3.986344814300537,3.9977221488952638,4.00909948348999,4.020476818084717,4.03185510635376,4.043232440948486,4.054609775543213,4.0659871101379398,4.077364444732666,4.088741779327393,4.100119113922119,4.111497402191162,4.122874736785889,4.134252071380615,4.145629405975342,4.157006740570068,4.168384075164795,4.1797614097595219,4.1911396980285648,4.202517032623291,4.213894367218018,4.225271701812744,4.236649036407471,4.248026371002197,4.259403705596924,4.27078104019165,4.282159328460693,4.29353666305542,4.3049139976501469,4.316291332244873,4.3276686668396,4.339046001434326,4.350423336029053,4.361801624298096,4.373178958892822,4.384556293487549,4.395933628082275,4.407310962677002,4.4186882972717289,4.430065631866455,4.441443920135498,4.452821254730225,4.464198589324951,4.475575923919678,4.486953258514404,4.498330593109131,4.509707927703857,4.5210862159729,4.532463550567627,4.5438408851623539,4.55521821975708,4.566595554351807,4.577972888946533,4.58935022354126,4.600728511810303,4.612105846405029,4.623483180999756,4.634860515594482,4.646237850189209,4.6576151847839359,4.668992519378662,4.680369853973389,4.691748142242432,4.703125476837158,4.714502811431885,4.725880146026611,4.737257480621338,4.7486348152160648,4.760012149810791,4.771390438079834,4.7827677726745609,4.794145107269287,4.805522441864014,4.81689977645874,4.828277111053467,4.839654445648193,4.851032733917236,4.862410068511963,4.8737874031066898,4.885164737701416,4.896542072296143,4.907919406890869,4.919296741485596,4.930675029754639,4.942052364349365,4.953429698944092,4.964807033538818,4.976184368133545,4.9875617027282719,4.998939037322998,5.010317325592041,5.021694660186768,5.033071994781494,5.044449329376221,5.055826663970947,5.067203998565674,5.0785813331604,5.089958667755127,5.10133695602417,5.1127142906188969,5.124091625213623,5.13546895980835,5.146846294403076,5.158223628997803,5.169600963592529,5.180979251861572,5.192356586456299,5.203733921051025,5.215111255645752,5.2264885902404789,5.237865924835205,5.249243259429932,5.260621547698975,5.271998882293701,5.283376216888428,5.294753551483154,5.306130886077881,5.317508220672607,5.328885555267334,5.340263843536377,5.3516411781311039,5.36301851272583,5.374395847320557,5.385773181915283,5.39715051651001,5.408527851104736,5.419906139373779,5.431283473968506,5.442660808563232,5.454038143157959,5.4654154777526859,5.476792812347412,5.488170146942139,5.499547481536865,5.510925769805908,5.522303104400635,5.533680438995361,5.545057773590088,5.5564351081848148,5.567812442779541,5.579189777374268,5.5905680656433109,5.601945400238037,5.613322734832764,5.62470006942749,5.636077404022217,5.647454738616943,5.65883207321167,5.670210361480713,5.6815876960754398,5.692965030670166,5.704342365264893,5.715719699859619,5.727097034454346,5.738474369049072,5.749852657318115,5.761229991912842,5.772607326507568,5.783984661102295,5.7953619956970219,5.806739330291748,5.818116664886475,5.829493999481201,5.840872287750244,5.852249622344971,5.863626956939697,5.875004291534424,5.88638162612915,5.897758960723877,5.9091362953186039,5.9205145835876469,5.931891918182373,5.9432692527771,5.954646587371826,5.966023921966553,5.977401256561279,5.988778591156006,6.000156879425049,6.011534214019775,6.022911548614502,6.0342888832092289,6.045666217803955,6.057043552398682,6.068420886993408,6.079799175262451,6.091176509857178,6.102553844451904,6.113931179046631,6.125308513641357,6.136685848236084,6.1480631828308109,6.1594414710998539,6.17081880569458,6.182196140289307,6.193573474884033,6.20495080947876,6.216328144073486,6.227705478668213,6.2390828132629398,6.250461101531982,6.261838436126709,6.2732157707214359,6.284593105316162,6.295970439910889,6.307347774505615,6.318725109100342,6.330103397369385,6.341480731964111,6.352858066558838,6.3642354011535648,6.375612735748291,6.386990070343018,6.398367404937744,6.409745693206787,6.421123027801514,6.43250036239624,6.443877696990967,6.455255031585693,6.46663236618042,6.4780097007751469,6.4893879890441898,6.500765323638916,6.512142658233643,6.523519992828369,6.534897327423096,6.546274662017822,6.557651996612549,6.569030284881592,6.580407619476318,6.591784954071045,6.6031622886657719,6.614539623260498,6.625916957855225,6.637294292449951,6.648671627044678,6.660049915313721,6.671427249908447,6.682804584503174,6.6941819190979,6.705559253692627,6.7169365882873539,6.72831392288208,6.739692211151123,6.75106954574585,6.762446880340576,6.773824214935303,6.785201549530029,6.796578884124756,6.807956218719482,6.819334506988525,6.830711841583252,6.8420891761779789,6.853466510772705,6.864843845367432,6.876221179962158,6.887598514556885,6.898976802825928],"radiusMin":[1.0,0.9978749752044678,0.995540976524353,0.992975652217865,0.9901567101478577,0.9870617389678955,0.9836680889129639,0.9799538850784302,0.9758967161178589,0.9714739918708801,0.9666869044303894,0.9615941047668457,0.9562625288963318,0.9507589340209961,0.9451507925987244,0.939504861831665,0.9338884949684143,0.928368091583252,0.923011064529419,0.917855441570282,0.912895679473877,0.9081230163574219,0.9035285115242004,0.8991031050682068,0.8948372602462769,0.8907224535942078,0.8867496252059937,0.8829088807106018,0.8791829347610474,0.8755465745925903,0.8719732761383057,0.8684372305870056,0.8649125695228577,0.8613730072975159,0.8577929139137268,0.8541456460952759,0.8504088521003723,0.846592128276825,0.8427263498306274,0.838843822479248,0.8349758386611939,0.8311542272567749,0.8274104595184326,0.8237762451171875,0.8202834129333496,0.8169591426849365,0.8138054013252258,0.8108140826225281,0.8079776167869568,0.8052881360054016,0.8027380108833313,0.8003193140029907,0.7980244159698486,0.7958452701568604,0.7937772870063782,0.7918240427970886,0.7899912595748901,0.788284420967102,0.7867090702056885,0.7852712273597717,0.7839760184288025,0.7828292846679688,0.7818366289138794,0.7809930443763733,0.7802749872207642,0.7796570062637329,0.7791135907173157,0.7786193490028381,0.7781486511230469,0.7776760458946228,0.7771763205528259,0.776624321937561,0.7760161757469177,0.775368869304657,0.7747013568878174,0.7740317583084106,0.7733790874481201,0.7727616429328919,0.7721977829933167,0.7717062830924988,0.7713051438331604,0.77100670337677,0.770817756652832,0.7707452178001404,0.7707958221435547,0.7709765434265137,0.7712941765785217,0.7717553973197937,0.772367000579834,0.7731357216835022,0.7740606069564819,0.7751328945159912,0.7763434648513794,0.7776834964752197,0.7791436910629273,0.7807151079177856,0.7823888063430786,0.7841556072235107,0.7860067486763,0.787948489189148,0.7900054454803467,0.7922034859657288,0.7945684790611267,0.7971264123916626,0.7999033331871033,0.8029250502586365,0.8062174916267395,0.8098059296607971,0.8136690258979797,0.8177120089530945,0.8218335509300232,0.825932502746582,0.8299074769020081,0.8336571455001831,0.8370802998542786,0.8400758504867554,0.8425424098968506,0.8444188237190247,0.8457279801368713,0.8465038537979126,0.8467804193496704,0.8465917110443115,0.8459715843200684,0.8449540734291077,0.8435729146003723,0.8418623208999634,0.8398573398590088,0.8376050591468811,0.8351585268974304,0.8325712084770203,0.8298964500427246,0.8271878957748413,0.8244984745979309,0.8218817114830017,0.8193912506103516,0.8170773983001709,0.8149632215499878,0.8130557537078857,0.8113619685173035,0.8098883032798767,0.8086417317390442,0.8076291680335999,0.806857168674469,0.8063328266143799,0.8060578107833862,0.8059847950935364,0.8060373663902283,0.8061383366584778,0.8062111735343933,0.8061787486076355,0.8059642314910889,0.8054908514022827,0.8046815395355225,0.8034651279449463,0.8018311262130737,0.7998075485229492,0.797423243522644,0.794706404209137,0.7916858792304993,0.7883903384208679,0.7848479747772217,0.7810878157615662,0.7771390676498413,0.7730416059494019,0.7688428163528442,0.7645902633666992,0.7603318691253662,0.7561151385307312,0.7519875764846802,0.7479968667030335,0.7441907525062561,0.7406168580055237,0.7373090982437134,0.7342178225517273,0.7312613725662231,0.7283576130867004,0.7254248857498169,0.7223812341690064,0.7191448211669922,0.7156338095664978,0.7117661833763123,0.7074609398841858,0.7026942372322083,0.6975446343421936,0.6921008825302124,0.6864515542984009,0.6806855201721191,0.6748917102813721,0.6691586375236511,0.6635751128196716,0.6582281589508057,0.6531537771224976,0.6483340859413147,0.6437483429908752,0.6393759250640869,0.6351960897445679,0.6311883330345154,0.6273317933082581,0.6236058473587036,0.6199913024902344,0.6164853572845459,0.6130952835083008,0.6098285913467407,0.6066928505897522,0.6036954522132874,0.6008438467979431,0.5981454849243164,0.5956076979637146,0.5932377576828003,0.5910379886627197,0.5890101194381714,0.5871555209159851,0.5854758620262146,0.5839724540710449,0.5826468467712402,0.5815006494522095,0.5805351734161377,0.579750120639801,0.5791395902633667,0.5786963105201721,0.5784135460853577,0.5782840251922607,0.5783008337020874,0.5784569382667542,0.578745424747467,0.5791592597961426,0.5797039866447449,0.5804048776626587,0.5812890529632568,0.5823838710784912,0.5837165117263794,0.585314154624939,0.5872040390968323,0.589413583278656,0.5919662117958069,0.5948099493980408,0.597820520401001,0.6008706092834473,0.6038332581520081,0.6065811514854431,0.6089869141578674,0.6109236478805542,0.6122637987136841,0.612890362739563,0.6128124594688416,0.612126350402832,0.6109305024147034,0.6093229055404663,0.6074020862579346,0.6052660346031189,0.6030129790306091,0.6007413268089294,0.5985467433929443,0.5964761972427368,0.5945298075675964,0.5927059650421143,0.5910027027130127,0.5894185900688171,0.5879517197608948,0.5866005420684815,0.5853632688522339,0.5842384696006775,0.5832286477088928,0.5823400020599365,0.5815789699554443,0.5809518098831177,0.580464780330658,0.5801244378089905,0.5799369812011719,0.5799086689949036,0.5800452828407288,0.5803444981575012,0.5807986855506897,0.5813997983932495,0.5821402668952942,0.5830123424530029,0.5840080380439758,0.5851197838783264,0.5863395929336548,0.5876597762107849,0.5890724658966065,0.5905699133872986,0.5921443104743958,0.5937877297401428,0.595492422580719,0.5972505807876587,0.5990543365478516,0.6008959412574768,0.6027700901031494,0.604683518409729,0.6066458821296692,0.6086671352386475,0.6107567548751831,0.6129249334335327,0.6151811480522156,0.617535412311554,0.6199971437454224,0.6225748062133789,0.6252707839012146,0.6280863285064697,0.6310226321220398,0.6340813040733337,0.6372632384300232,0.6405700445175171,0.6440030932426453,0.6475633978843689,0.6512488126754761,0.6550478339195252,0.6589473485946655,0.662933886051178,0.6669946312904358,0.6711163520812988,0.6752857565879822,0.67948979139328,0.6837153434753418,0.6879575252532959,0.6922264099121094,0.6965339183807373,0.7008920907974243,0.7053124904632568,0.7098071575164795,0.7143879532814026,0.7190667390823364,0.7238550782203674,0.7287648320198059,0.7338065505027771,0.7389909625053406,0.7443286776542664,0.7498307228088379,0.7555073499679565,0.7613695859909058,0.7674280405044556,0.7736921310424805,0.7801313400268555,0.7866644859313965,0.7932081818580627,0.7996782064437866,0.805990993976593,0.8120624423027039,0.8178091049194336,0.8231467008590698,0.827992856502533,0.8323144912719727,0.8361436724662781,0.8395169973373413,0.8424707055091858,0.8450416922569275,0.8472661972045898,0.8491808772087097,0.8508220911026001,0.8522266149520874,0.8534306287765503,0.8544709086418152,0.8553838729858398,0.856205940246582,0.8569715023040772,0.8576841950416565,0.8583264946937561,0.8588800430297852,0.8593268990516663,0.8596490025520325,0.859827995300293,0.859845757484436,0.8596843481063843,0.859325647354126,0.8587512969970703,0.8579432964324951,0.8568958044052124,0.8556501269340515,0.8542588353157044,0.8527748584747315,0.8512508869171143,0.8497397303581238,0.8482939600944519,0.8469665050506592,0.8458101749420166,0.8448635935783386,0.8441230654716492,0.8435766100883484,0.8432120084762573,0.8430175185203552,0.8429809212684631,0.8430903553962708,0.8433334827423096,0.8436985611915588,0.8441767692565918,0.8447641730308533,0.8454582095146179,0.8462557792663574,0.847153902053833,0.8481494784355164,0.8492397665977478,0.8504216074943543,0.8516926765441895,0.8530622124671936,0.8545519113540649,0.8561838269233704,0.8579800128936768,0.8599624633789063,0.8621535897254944,0.8645751476287842,0.8672494292259216,0.8701909780502319,0.873336911201477,0.8765776753425598,0.8798033595085144,0.8829044699668884,0.8857707381248474,0.8882926106452942,0.8903594613075256,0.8918623328208923,0.892710268497467,0.8929274678230286,0.8925789594650269,0.8917297124862671,0.8904449343681336,0.8887899518013,0.8868295550346375,0.8846294283866882,0.8822542428970337,0.8797668218612671,0.8772073984146118,0.8746035695075989,0.871982753276825,0.8693723082542419,0.8667999505996704,0.864293098449707,0.8618791103363037,0.8595856428146362,0.8574373722076416,0.8554458022117615,0.8536180853843689,0.8519613742828369,0.8504827618598938,0.8491889834403992,0.8480875492095947,0.8471854329109192,0.846489667892456,0.8459932804107666,0.8456509113311768,0.8454101085662842,0.8452187776565552,0.8450244665145874,0.8447750806808472,0.8444182276725769,0.8439017534255981,0.8431731462478638,0.8421812653541565,0.8408750891685486,0.839203953742981,0.8371177911758423,0.8345655798912048,0.8314970135688782,0.8278611302375794,0.8236079812049866,0.8186892867088318,0.8131258487701416,0.8070186376571655,0.8004727363586426,0.7935926914215088,0.7864834666252136,0.7792502045631409,0.7719976305961609,0.7648305296897888,0.7578508853912354,0.7511025667190552,0.7445679903030396,0.7382274866104126,0.7320622801780701,0.7260521650314331,0.720177948474884,0.7144197225570679,0.7087582349777222,0.7031749486923218,0.6976657509803772,0.6922379732131958,0.6868996620178223,0.6816586256027222,0.676522433757782,0.6714990735054016,0.666596531867981,0.6618224382400513,0.6571840047836304,0.6526854038238525,0.6483275294303894,0.644111692905426,0.6400395631790161,0.6361122131347656,0.6323309540748596,0.6286967992782593,0.6252115368843079,0.6218760013580322,0.6186898946762085,0.615652322769165,0.6127623915672302,0.6100192070007324,0.6074217557907105,0.6049692630767822,0.6026606559753418,0.6004951596260071,0.598473072052002,0.596603512763977,0.5948984026908875,0.5933694243431091,0.5920285582542419,0.590887725353241,0.5899586081504822,0.5892530083656311,0.5887829065322876,0.5885516405105591,0.5885263085365295,0.5886653065681458,0.5889260768890381,0.5892670750617981,0.5896461009979248,0.5900212526321411,0.590350329875946,0.5905914902687073,0.5907068848609924,0.5906761288642883,0.5904839038848877,0.5901142954826355,0.5895520448684692,0.5887813568115234,0.587786853313446,0.5865527987480164,0.5850638151168823,0.5833042860031128,0.5812584757804871,0.5789141058921814,0.5763031244277954,0.5734897255897522,0.5705386996269226,0.5675151944160461,0.5644841194152832,0.561510443687439,0.558659017086029,0.5559951663017273,0.5535833835601807,0.5514764785766602,0.549639105796814,0.5479986071586609,0.5464817881584168,0.5450156927108765,0.5435275435447693,0.5419442057609558,0.5401926040649414,0.5381998419761658,0.5358930230140686,0.5332306623458862,0.5302786231040955,0.5271259546279907,0.5238615870475769,0.5205740928649902,0.5173524022102356,0.5142855048179627,0.5114620923995972,0.5089708566665649,0.5068538784980774,0.5050596594810486,0.503524661064148,0.5021856427192688,0.5009793043136597,0.49984240531921389,0.49871164560317995,0.497523695230484,0.4962160587310791,0.49475395679473879,0.4931360185146332,0.49136292934417727,0.4894353449344635,0.487354040145874,0.48511946201324465,0.48273253440856936,0.48019394278526308,0.4775048792362213,0.47468698024749758,0.47178810834884646,0.46885719895362856,0.46594318747520449,0.4630953073501587,0.46036258339881899,0.4577939510345459,0.45543837547302248,0.45334357023239138,0.45152315497398379,0.44996050000190737,0.44863805174827578,0.44753792881965639,0.44664236903190615,0.44593384861946108,0.4453943371772766,0.4450063109397888,0.4447527527809143,0.4446278512477875,0.4446350038051605,0.44477805495262148,0.445060670375824,0.44548648595809939,0.44605928659439089,0.4467827081680298,0.44766050577163699,0.4486963152885437,0.44989392161369326,0.45125702023506167,0.4527892470359802,0.45449429750442507,0.4563758969306946,0.4584377706050873,0.46068325638771059,0.46311601996421816,0.46573954820632937,0.4685576558113098,0.47157350182533266,0.4747909605503082,0.4782136082649231,0.481838196516037,0.48564064502716067,0.4895919859409332,0.49366381764411929,0.49782684445381167,0.502052366733551,0.5063120722770691,0.5105765461921692,0.5148173570632935,0.5190191268920898,0.5231943726539612,0.5273585915565491,0.5315281748771668,0.5357189178466797,0.539946973323822,0.5442280173301697,0.5485782027244568,0.5530134439468384,0.5575496554374695,0.5621930360794067,0.5668969750404358,0.5715967416763306,0.5762273073196411,0.5807238221168518,0.5850219130516052,0.5890561938285828,0.5927619934082031,0.5960747003555298,0.5989296436309815,0.6012629270553589,0.6030435562133789,0.6042717695236206,0.6049498319625855,0.6050793528556824,0.6046626567840576,0.6037013530731201,0.6021974682807922,0.6001532077789307,0.5975704789161682,0.5944822430610657,0.5909813046455383,0.5871671438217163,0.583139181137085,0.5789967179298401,0.5748396515846252,0.5707671642303467,0.5668787956237793,0.5632724165916443,0.5599924921989441,0.557018518447876,0.5543261766433716,0.5518916249275208,0.5496903657913208,0.5476979613304138,0.5458905696868897,0.5442438125610352,0.5427345037460327,0.5413568615913391,0.5401179194450378,0.5390247702598572,0.5380844473838806,0.5373044610023499,0.5366917848587036,0.5362537503242493,0.5359974503517151,0.5359294414520264,0.5360512733459473,0.5363619923591614,0.536861002445221,0.5375473499298096,0.5384202599525452,0.5394789576530457,0.5407225489616394,0.5421502590179443,0.5437604188919067,0.5455470085144043,0.547502875328064,0.5496212244033814,0.5518948435783386,0.554317057132721,0.5568803548812866,0.5595780611038208,0.56240314245224,0.5653463006019592,0.568393349647522,0.5715293884277344,0.5747394561767578,0.5780083537101746,0.5813211798667908,0.584662914276123,0.5880184769630432,0.5913732051849365,0.5947248339653015,0.5980885028839111,0.6014808416366577,0.6049185991287231,0.6084179282188416,0.6119955778121948,0.6156682372093201,0.6194524168968201,0.6233624219894409,0.6273608207702637,0.6313595175743103,0.6352671980857849,0.6389936804771423,0.6424480676651001,0.6455398201942444,0.6481783986091614,0.6502730250358582,0.6517382860183716,0.6525676250457764,0.6528198719024658,0.652554988861084,0.6518329977989197,0.6507142186164856,0.649258553981781,0.6475263237953186,0.645577609539032,0.64347243309021,0.6412551999092102,0.6389371156692505,0.636525571346283,0.6340274214744568,0.6314500570297241,0.6288004517555237,0.6260859966278076,0.6233140230178833,0.6204913854598999,0.6176252365112305,0.6147240996360779,0.6118078231811523,0.6089031100273132,0.606037437915802,0.603237509727478,0.6005302667617798,0.597942590713501,0.5955014824867249,0.5932339429855347,0.5911652445793152,0.5892948508262634,0.5875970721244812,0.5860460996627808,0.5846160054206848,0.5832808613777161,0.5820147395133972,0.5807914733886719,0.5795851945877075,0.5783701539039612,0.5771205425262451,0.5758111476898193,0.5744171738624573,0.5729134678840637,0.5712752342224121,0.5694774389266968,0.5674952268600464,0.5653035640716553,0.5628775358200073,0.5601937770843506,0.5572632551193237,0.554132342338562,0.550848126411438,0.547458827495575,0.5440117120742798,0.5405542254447937,0.5371342301368713,0.5337989330291748,0.5305961966514587,0.5275731682777405,0.5247780084609985,0.522251546382904,0.5199989080429077,0.5180126428604126,0.5162853002548218,0.514809250831604,0.5135770440101624,0.5125813484191895,0.5118145942687988,0.511269211769104,0.5109378099441528,0.5108128786087036,0.5108868479728699,0.5111507773399353,0.5115923285484314,0.512199342250824,0.5129592418670654,0.5138598084449768,0.5148885846138,0.5160329937934876,0.5172808170318604,0.5186198949813843,0.5200374126434326,0.5215211510658264,0.5230591297149658,0.5246465802192688,0.5262847542762756,0.5279752016067505,0.5297197103500366,0.5315195918083191,0.5333763360977173,0.5352916717529297,0.5372670888900757,0.5393040776252747,0.5414042472839356,0.5435694456100464,0.5458007454872131,0.5480997562408447,0.5504682064056397,0.5529075264930725,0.5554195046424866,0.5580053925514221,0.5606670379638672,0.5634058117866516,0.5662230253219605,0.5691206455230713,0.5720999836921692,0.5751614570617676,0.5782742500305176,0.5813743472099304,0.5843955874443054,0.5872723460197449,0.5899388790130615,0.5923294425010681,0.5943781137466431,0.5960192084312439,0.5971871018409729,0.5978156328201294,0.59783935546875,0.5971965193748474,0.5959066152572632,0.5940613746643066,0.591755211353302,0.5890821814537048,0.5861362814903259,0.5830126404762268,0.5798050165176392,0.5766077637672424,0.5735152363777161,0.5706216096878052,0.5680040121078491,0.565665066242218,0.5635877251625061,0.5617542862892151,0.560147225856781,0.5587491989135742,0.5575425028800964,0.556509792804718,0.5556337237358093,0.5548966526985169,0.5542855858802795,0.5538086891174316,0.5534807443618774,0.5533169507980347,0.5533319711685181,0.5535410046577454,0.5539587736129761,0.5546004176139832,0.5554806590080261,0.5566145777702332,0.5580087304115295,0.5596215724945068,0.5613938570022583,0.5632662773132324,0.5651793479919434,0.5670738816261292,0.5688905715942383,0.5705702304840088,0.5720534920692444,0.5732809901237488,0.5742007493972778,0.5748038291931152,0.5750986337661743,0.5750928521156311,0.5747947096824646,0.5742120146751404,0.5733530521392822,0.5722254514694214,0.5708374977111816,0.5692031979560852,0.567369282245636,0.5653935074806213,0.5633335709571838,0.5612471103668213,0.5591919422149658,0.5572260618209839,0.5554070472717285,0.5537925362586975,0.5524362921714783,0.5513423681259155,0.5504807829856873,0.549821138381958,0.5493329763412476,0.5489856600761414,0.5487489104270935,0.548592209815979,0.5484850406646729,0.5483973026275635,0.5483191013336182,0.5482717752456665,0.5482794642448425,0.5483661890029907,0.5485561490058899,0.5488733649253845,0.5493419766426086,0.549985945224762,0.5508288741111755,0.5518790483474731,0.5531308650970459,0.5545781850814819,0.5562148690223694,0.5580345988273621,0.5600312352180481,0.5621989369392395,0.5645308494567871,0.5670214295387268,0.5696682333946228,0.5724705457687378,0.5754277110099793,0.5785390734672546,0.5818043351173401,0.5852219462394714,0.5887920260429382,0.5925136208534241,0.5963857769966126,0.6004065275192261,0.6045730113983154,0.6088826656341553,0.6133332848548889,0.6179215312004089,0.6226451396942139,0.6275014877319336,0.632487952709198,0.637601912021637,0.6428407430648804,0.6482024788856506,0.6536835432052612,0.6592817902565002,0.6649947166442871,0.6708198189735413,0.6767542958259583,0.6827959418296814,0.6889430284500122,0.6951935291290283,0.7015469074249268,0.7080022096633911,0.7145587205886841,0.721214771270752,0.7279699444770813,0.73482346534729,0.7417734265327454,0.7488163709640503,0.7559460401535034,0.7631564140319824,0.7704409956932068,0.777793824672699,0.7852090001106262,0.7926791310310364,0.8001987338066101,0.807762861251831,0.8153794407844544,0.8230634331703186,0.8308299779891968,0.8386939167976379,0.8466709852218628,0.8547745943069458,0.8630205988883972,0.8714236617088318,0.8799877762794495,0.8886633515357971,0.8973844051361084,0.9060861468315125,0.9147013425827026,0.9231650829315186,0.9314119219779968,0.9393755197525024,0.946990966796875,0.9542132019996643,0.9610541462898254,0.9675336480140686,0.9736730456352234,0.9794933199882507,0.9850152134895325,0.9902597069740295,0.9952476024627686,0.9999999403953552],"radiusMax":[1.0,0.9978749752044678,0.995540976524353,0.992975652217865,0.9901567101478577,0.9870617389678955,0.9836680889129639,0.9799538850784302,0.9758967161178589,0.9714739918708801,0.9666869044303894,0.9615941047668457,0.9562625288963318,0.9507589340209961,0.9451507925987244,0.939504861831665,0.9338884949684143,0.928368091583252,0.923011064529419,0.917855441570282,0.912895679473877,0.9081230163574219,0.9035285115242004,0.8991031050682068,0.8948372602462769,0.8907224535942078,0.8867496252059937,0.8829088807106018,0.8791829347610474,0.8755465745925903,0.8719732761383057,0.8684372305870056,0.8649125695228577,0.8613730072975159,0.8577929139137268,0.8541456460952759,0.8504088521003723,0.846592128276825,0.8427263498306274,0.838843822479248,0.8349758386611939,0.8311542272567749,0.8274104595184326,0.8237762451171875,0.8202834129333496,0.8169591426849365,0.8138054013252258,0.8108140826225281,0.8079776167869568,0.8052881360054016,0.8027380108833313,0.8003193140029907,0.7980244159698486,0.7958452701568604,0.7937772870063782,0.7918240427970886,0.7899912595748901,0.788284420967102,0.7867090702056885,0.7852712273597717,0.7839760184288025,0.7828292846679688,0.7818366289138794,0.7809930443763733,0.7802749872207642,0.7796570062637329,0.7791135907173157,0.7786193490028381,0.7781486511230469,0.7776760458946228,0.7771763205528259,0.776624321937561,0.7760161757469177,0.775368869304657,0.7747013568878174,0.7740317583084106,0.7733790874481201,0.7727616429328919,0.7721977829933167,0.7717062830924988,0.7713051438331604,0.77100670337677,0.770817756652832,0.7707452178001404,0.7707958221435547,0.7709765434265137,0.7712941765785217,0.7717553973197937,0.772367000579834,0.7731357216835022,0.7740606069564819,0.7751328945159912,0.7763434648513794,0.7776834964752197,0.7791436910629273,0.7807151079177856,0.7823888063430786,0.7841556072235107,0.7860067486763,0.787948489189148,0.7900054454803467,0.7922034859657288,0.7945684790611267,0.7971264123916626,0.7999033331871033,0.8029250502586365,0.8062174916267395,0.8098059296607971,0.8136690258979797,0.8177120089530945,0.8218335509300232,0.825932502746582,0.8299074769020081,0.8336571455001831,0.8370802998542786,0.8400758504867554,0.8425424098968506,0.8444188237190247,0.8457279801368713,0.8465038537979126,0.8467804193496704,0.8465917110443115,0.8459715843200684,0.8449540734291077,0.8435729146003723,0.8418623208999634,0.8398573398590088,0.8376050591468811,0.8351585268974304,0.8325712084770203,0.8298964500427246,0.8271878957748413,0.8244984745979309,0.8218817114830017,0.8193912506103516,0.8170773983001709,0.8149632215499878,0.8130557537078857,0.8113619685173035,0.8098883032798767,0.8086417317390442,0.8076291680335999,0.806857168674469,0.8063328266143799,0.8060578107833862,0.8059847950935364,0.8060373663902283,0.8061383366584778,0.8062111735343933,0.8061787486076355,0.8059642314910889,0.8054908514022827,0.8046815395355225,0.8034651279449463,0.8018311262130737,0.7998075485229492,0.797423243522644,0.794706404209137,0.7916858792304993,0.7883903384208679,0.7848479747772217,0.7810878157615662,0.7771390676498413,0.7730416059494019,0.7688428163528442,0.7645902633666992,0.7603318691253662,0.7561151385307312,0.7519875764846802,0.7479968667030335,0.7441907525062561,0.7406168580055237,0.7373090982437134,0.7342178225517273,0.7312613725662231,0.7283576130867004,0.7254248857498169,0.7223812341690064,0.7191448211669922,0.7156338095664978,0.7117661833763123,0.7074609398841858,0.7026942372322083,0.6975446343421936,0.6921008825302124,0.6864515542984009,0.6806855201721191,0.6748917102813721,0.6691586375236511,0.6635751128196716,0.6582281589508057,0.6531537771224976,0.6483340859413147,0.6437483429908752,0.6393759250640869,0.6351960897445679,0.6311883330345154,0.6273317933082581,0.6236058473587036,0.6199913024902344,0.6164853572845459,0.6130952835083008,0.6098285913467407,0.6066928505897522,0.6036954522132874,0.6008438467979431,0.5981454849243164,0.5956076979637146,0.5932377576828003,0.5910379886627197,0.5890101194381714,0.5871555209159851,0.5854758620262146,0.5839724540710449,0.5826468467712402,0.5815006494522095,0.5805351734161377,0.579750120639801,0.5791395902633667,0.5786963105201721,0.5784135460853577,0.5782840251922607,0.5783008337020874,0.5784569382667542,0.578745424747467,0.5791592597961426,0.5797039866447449,0.5804048776626587,0.5812890529632568,0.5823838710784912,0.5837165117263794,0.585314154624939,0.5872040390968323,0.589413583278656,0.5919662117958069,0.5948099493980408,0.597820520401001,0.6008706092834473,0.6038332581520081,0.6065811514854431,0.6089869141578674,0.6109236478805542,0.6122637987136841,0.612890362739563,0.6128124594688416,0.612126350402832,0.6109305024147034,0.6093229055404663,0.6074020862579346,0.6052660346031189,0.6030129790306091,0.6007413268089294,0.5985467433929443,0.5964761972427368,0.5945298075675964,0.5927059650421143,0.5910027027130127,0.5894185900688171,0.5879517197608948,0.5866005420684815,0.5853632688522339,0.5842384696006775,0.5832286477088928,0.5823400020599365,0.5815789699554443,0.5809518098831177,0.580464780330658,0.5801244378089905,0.5799369812011719,0.5799086689949036,0.5800452828407288,0.5803444981575012,0.5807986855506897,0.5813997983932495,0.5821402668952942,0.5830123424530029,0.5840080380439758,0.5851197838783264,0.5863395929336548,0.5876597762107849,0.5890724658966065,0.5905699133872986,0.5921443104743958,0.5937877297401428,0.595492422580719,0.5972505807876587,0.5990543365478516,0.6008959412574768,0.6027700901031494,0.604683518409729,0.6066458821296692,0.6086671352386475,0.6107567548751831,0.6129249334335327,0.6151811480522156,0.617535412311554,0.6199971437454224,0.6225748062133789,0.6252707839012146,0.6280863285064697,0.6310226321220398,0.6340813040733337,0.6372632384300232,0.6405700445175171,0.6440030932426453,0.6475633978843689,0.6512488126754761,0.6550478339195252,0.6589473485946655,0.662933886051178,0.6669946312904358,0.6711163520812988,0.6752857565879822,0.67948979139328,0.6837153434753418,0.6879575252532959,0.6922264099121094,0.6965339183807373,0.7008920907974243,0.7053124904632568,0.7098071575164795,0.7143879532814026,0.7190667390823364,0.7238550782203674,0.7287648320198059,0.7338065505027771,0.7389909625053406,0.7443286776542664,0.7498307228088379,0.7555073499679565,0.7613695859909058,0.7674280405044556,0.7736921310424805,0.7801313400268555,0.7866644859313965,0.7932081818580627,0.7996782064437866,0.805990993976593,0.8120624423027039,0.8178091049194336,0.8231467008590698,0.827992856502533,0.8323144912719727,0.8361436724662781,0.8395169973373413,0.8424707055091858,0.8450416922569275,0.8472661972045898,0.8491808772087097,0.8508220911026001,0.8522266149520874,0.8534306287765503,0.8544709086418152,0.8553838729858398,0.856205940246582,0.8569715023040772,0.8576841950416565,0.8583264946937561,0.8588800430297852,0.8593268990516663,0.8596490025520325,0.859827995300293,0.859845757484436,0.8596843481063843,0.859325647354126,0.8587512969970703,0.8579432964324951,0.8568958044052124,0.8556501269340515,0.8542588353157044,0.8527748584747315,0.8512508869171143,0.8497397303581238,0.8482939600944519,0.8469665050506592,0.8458101749420166,0.8448635935783386,0.8441230654716492,0.8435766100883484,0.8432120084762573,0.8430175185203552,0.8429809212684631,0.8430903553962708,0.8433334827423096,0.8436985611915588,0.8441767692565918,0.8447641730308533,0.8454582095146179,0.8462557792663574,0.847153902053833,0.8481494784355164,0.8492397665977478,0.8504216074943543,0.8516926765441895,0.8530622124671936,0.8545519113540649,0.8561838269233704,0.8579800128936768,0.8599624633789063,0.8621535897254944,0.8645751476287842,0.8672494292259216,0.8701909780502319,0.873336911201477,0.8765776753425598,0.8798033595085144,0.8829044699668884,0.8857707381248474,0.8882926106452942,0.8903594613075256,0.8918623328208923,0.892710268497467,0.8929274678230286,0.8925789594650269,0.8917297124862671,0.8904449343681336,0.8887899518013,0.8868295550346375,0.8846294283866882,0.8822542428970337,0.8797668218612671,0.8772073984146118,0.8746035695075989,0.871982753276825,0.8693723082542419,0.8667999505996704,0.864293098449707,0.8618791103363037,0.8595856428146362,0.8574373722076416,0.8554458022117615,0.8536180853843689,0.8519613742828369,0.8504827618598938,0.8491889834403992,0.8480875492095947,0.8471854329109192,0.846489667892456,0.8459932804107666,0.8456509113311768,0.8454101085662842,0.8452187776565552,0.8450244665145874,0.8447750806808472,0.8444182276725769,0.8439017534255981,0.8431731462478638,0.8421812653541565,0.8408750891685486,0.839203953742981,0.8371177911758423,0.8345655798912048,0.8314970135688782,0.8278611302375794,0.8236079812049866,0.8186892867088318,0.8131258487701416,0.8070186376571655,0.8004727363586426,0.7935926914215088,0.7864834666252136,0.7792502045631409,0.7719976305961609,0.7648305296897888,0.7578508853912354,0.7511025667190552,0.7445679903030396,0.7382274866104126,0.7320622801780701,0.7260521650314331,0.720177948474884,0.7144197225570679,0.7087582349777222,0.7031749486923218,0.6976657509803772,0.6922379732131958,0.6868996620178223,0.6816586256027222,0.676522433757782,0.6714990735054016,0.666596531867981,0.6618224382400513,0.6571840047836304,0.6526854038238525,0.6483275294303894,0.644111692905426,0.6400395631790161,0.6361122131347656,0.6323309540748596,0.6286967992782593,0.6252115368843079,0.6218760013580322,0.6186898946762085,0.615652322769165,0.6127623915672302,0.6100192070007324,0.6074217557907105,0.6049692630767822,0.6026606559753418,0.6004951596260071,0.598473072052002,0.596603512763977,0.5948984026908875,0.5933694243431091,0.5920285582542419,0.590887725353241,0.5899586081504822,0.5892530083656311,0.5887829065322876,0.5885516405105591,0.5885263085365295,0.5886653065681458,0.5889260768890381,0.5892670750617981,0.5896461009979248,0.5900212526321411,0.590350329875946,0.5905914902687073,0.5907068848609924,0.5906761288642883,0.5904839038848877,0.5901142954826355,0.5895520448684692,0.5887813568115234,0.587786853313446,0.5865527987480164,0.5850638151168823,0.5833042860031128,0.5812584757804871,0.5789141058921814,0.5763031244277954,0.5734897255897522,0.5705386996269226,0.5675151944160461,0.5644841194152832,0.561510443687439,0.558659017086029,0.5559951663017273,0.5535833835601807,0.5514764785766602,0.549639105796814,0.5479986071586609,0.5464817881584168,0.5450156927108765,0.5435275435447693,0.5419442057609558,0.5401926040649414,0.5381998419761658,0.5358930230140686,0.5332306623458862,0.5302786231040955,0.5271259546279907,0.5238615870475769,0.5205740928649902,0.5173524022102356,0.5142855048179627,0.5114620923995972,0.5089708566665649,0.5068538784980774,0.5050596594810486,0.503524661064148,0.5021856427192688,0.5009793043136597,0.49984240531921389,0.49871164560317995,0.497523695230484,0.4962160587310791,0.49475395679473879,0.4931360185146332,0.49136292934417727,0.4894353449344635,0.487354040145874,0.48511946201324465,0.48273253440856936,0.48019394278526308,0.4775048792362213,0.47468698024749758,0.47178810834884646,0.46885719895362856,0.46594318747520449,0.4630953073501587,0.46036258339881899,0.4577939510345459,0.45543837547302248,0.45334357023239138,0.45152315497398379,0.44996050000190737,0.44863805174827578,0.44753792881965639,0.44664236903190615,0.44593384861946108,0.4453943371772766,0.4450063109397888,0.4447527527809143,0.4446278512477875,0.4446350038051605,0.44477805495262148,0.445060670375824,0.44548648595809939,0.44605928659439089,0.4467827081680298,0.44766050577163699,0.4486963152885437,0.44989392161369326,0.45125702023506167,0.4527892470359802,0.45449429750442507,0.4563758969306946,0.4584377706050873,0.46068325638771059,0.46311601996421816,0.46573954820632937,0.4685576558113098,0.47157350182533266,0.4747909605503082,0.4782136082649231,0.481838196516037,0.48564064502716067,0.4895919859409332,0.49366381764411929,0.49782684445381167,0.502052366733551,0.5063120722770691,0.5105765461921692,0.5148173570632935,0.5190191268920898,0.5231943726539612,0.5273585915565491,0.5315281748771668,0.5357189178466797,0.539946973323822,0.5442280173301697,0.5485782027244568,0.5530134439468384,0.5575496554374695,0.5621930360794067,0.5668969750404358,0.5715967416763306,0.5762273073196411,0.5807238221168518,0.5850219130516052,0.5890561938285828,0.5927619934082031,0.5960747003555298,0.5989296436309815,0.6012629270553589,0.6030435562133789,0.6042717695236206,0.6049498319625855,0.6050793528556824,0.6046626567840576,0.6037013530731201,0.6021974682807922,0.6001532077789307,0.5975704789161682,0.5944822430610657,0.5909813046455383,0.5871671438217163,0.583139181137085,0.5789967179298401,0.5748396515846252,0.5707671642303467,0.5668787956237793,0.5632724165916443,0.5599924921989441,0.557018518447876,0.5543261766433716,0.5518916249275208,0.5496903657913208,0.5476979613304138,0.5458905696868897,0.5442438125610352,0.5427345037460327,0.5413568615913391,0.5401179194450378,0.5390247702598572,0.5380844473838806,0.5373044610023499,0.5366917848587036,0.5362537503242493,0.5359974503517151,0.5359294414520264,0.5360512733459473,0.5363619923591614,0.536861002445221,0.5375473499298096,0.5384202599525452,0.5394789576530457,0.5407225489616394,0.5421502590179443,0.5437604188919067,0.5455470085144043,0.547502875328064,0.5496212244033814,0.5518948435783386,0.554317057132721,0.5568803548812866,0.5595780611038208,0.56240314245224,0.5653463006019592,0.568393349647522,0.5715293884277344,0.5747394561767578,0.5780083537101746,0.5813211798667908,0.584662914276123,0.5880184769630432,0.5913732051849365,0.5947248339653015,0.5980885028839111,0.6014808416366577,0.6049185991287231,0.6084179282188416,0.6119955778121948,0.6156682372093201,0.6194524168968201,0.6233624219894409,0.6273608207702637,0.6313595175743103,0.6352671980857849,0.6389936804771423,0.6424480676651001,0.6455398201942444,0.6481783986091614,0.6502730250358582,0.6517382860183716,0.6525676250457764,0.6528198719024658,0.652554988861084,0.6518329977989197,0.6507142186164856,0.649258553981781,0.6475263237953186,0.645577609539032,0.64347243309021,0.6412551999092102,0.6389371156692505,0.636525571346283,0.6340274214744568,0.6314500570297241,0.6288004517555237,0.6260859966278076,0.6233140230178833,0.6204913854598999,0.6176252365112305,0.6147240996360779,0.6118078231811523,0.6089031100273132,0.606037437915802,0.603237509727478,0.6005302667617798,0.597942590713501,0.5955014824867249,0.5932339429855347,0.5911652445793152,0.5892948508262634,0.5875970721244812,0.5860460996627808,0.5846160054206848,0.5832808613777161,0.5820147395133972,0.5807914733886719,0.5795851945877075,0.5783701539039612,0.5771205425262451,0.5758111476898193,0.5744171738624573,0.5729134678840637,0.5712752342224121,0.5694774389266968,0.5674952268600464,0.5653035640716553,0.5628775358200073,0.5601937770843506,0.5572632551193237,0.554132342338562,0.550848126411438,0.547458827495575,0.5440117120742798,0.5405542254447937,0.5371342301368713,0.5337989330291748,0.5305961966514587,0.5275731682777405,0.5247780084609985,0.522251546382904,0.5199989080429077,0.5180126428604126,0.5162853002548218,0.514809250831604,0.5135770440101624,0.5125813484191895,0.5118145942687988,0.511269211769104,0.5109378099441528,0.5108128786087036,0.5108868479728699,0.5111507773399353,0.5115923285484314,0.512199342250824,0.5129592418670654,0.5138598084449768,0.5148885846138,0.5160329937934876,0.5172808170318604,0.5186198949813843,0.5200374126434326,0.5215211510658264,0.5230591297149658,0.5246465802192688,0.5262847542762756,0.5279752016067505,0.5297197103500366,0.5315195918083191,0.5333763360977173,0.5352916717529297,0.5372670888900757,0.5393040776252747,0.5414042472839356,0.5435694456100464,0.5458007454872131,0.5480997562408447,0.5504682064056397,0.5529075264930725,0.5554195046424866,0.5580053925514221,0.5606670379638672,0.5634058117866516,0.5662230253219605,0.5691206455230713,0.5720999836921692,0.5751614570617676,0.5782742500305176,0.5813743472099304,0.5843955874443054,0.5872723460197449,0.5899388790130615,0.5923294425010681,0.5943781137466431,0.5960192084312439,0.5971871018409729,0.5978156328201294,0.59783935546875,0.5971965193748474,0.5959066152572632,0.5940613746643066,0.591755211353302,0.5890821814537048,0.5861362814903259,0.5830126404762268,0.5798050165176392,0.5766077637672424,0.5735152363777161,0.5706216096878052,0.5680040121078491,0.565665066242218,0.5635877251625061,0.5617542862892151,0.560147225856781,0.5587491989135742,0.5575425028800964,0.556509792804718,0.5556337237358093,0.5548966526985169,0.5542855858802795,0.5538086891174316,0.5534807443618774,0.5533169507980347,0.5533319711685181,0.5535410046577454,0.5539587736129761,0.5546004176139832,0.5554806590080261,0.5566145777702332,0.5580087304115295,0.5596215724945068,0.5613938570022583,0.5632662773132324,0.5651793479919434,0.5670738816261292,0.5688905715942383,0.5705702304840088,0.5720534920692444,0.5732809901237488,0.5742007493972778,0.5748038291931152,0.5750986337661743,0.5750928521156311,0.5747947096824646,0.5742120146751404,0.5733530521392822,0.5722254514694214,0.5708374977111816,0.5692031979560852,0.567369282245636,0.5653935074806213,0.5633335709571838,0.5612471103668213,0.5591919422149658,0.5572260618209839,0.5554070472717285,0.5537925362586975,0.5524362921714783,0.5513423681259155,0.5504807829856873,0.549821138381958,0.5493329763412476,0.5489856600761414,0.5487489104270935,0.548592209815979,0.5484850406646729,0.5483973026275635,0.5483191013336182,0.5482717752456665,0.5482794642448425,0.5483661890029907,0.5485561490058899,0.5488733649253845,0.5493419766426086,0.549985945224762,0.5508288741111755,0.5518790483474731,0.5531308650970459,0.5545781850814819,0.5562148690223694,0.5580345988273621,0.5600312352180481,0.5621989369392395,0.5645308494567871,0.5670214295387268,0.5696682333946228,0.5724705457687378,0.5754277110099793,0.5785390734672546,0.5818043351173401,0.5852219462394714,0.5887920260429382,0.5925136208534241,0.5963857769966126,0.6004065275192261,0.6045730113983154,0.6088826656341553,0.6133332848548889,0.6179215312004089,0.6226451396942139,0.6275014877319336,0.632487952709198,0.637601912021637,0.6428407430648804,0.6482024788856506,0.6536835432052612,0.6592817902565002,0.6649947166442871,0.6708198189735413,0.6767542958259583,0.6827959418296814,0.6889430284500122,0.6951935291290283,0.7015469074249268,0.7080022096633911,0.7145587205886841,0.721214771270752,0.7279699444770813,0.73482346534729,0.7417734265327454,0.7488163709640503,0.7559460401535034,0.7631564140319824,0.7704409956932068,0.777793824672699,0.7852090001106262,0.7926791310310364,0.8001987338066101,0.807762861251831,0.8153794407844544,0.8230634331703186,0.8308299779891968,0.8386939167976379,0.8466709852218628,0.8547745943069458,0.8630205988883972,0.8714236617088318,0.8799877762794495,0.8886633515357971,0.8973844051361084,0.9060861468315125,0.9147013425827026,0.9231650829315186,0.9314119219779968,0.9393755197525024,0.946990966796875,0.9542132019996643,0.9610541462898254,0.9675336480140686,0.9736730456352234,0.9794933199882507,0.9850152134895325,0.9902597069740295,0.9952476024627686,0.9999999403953552],"radiusMean":[1.0,0.9978749752044678,0.995540976524353,0.992975652217865,0.9901567101478577,0.9870617389678955,0.9836680889129639,0.9799538850784302,0.9758967161178589,0.9714739918708801,0.9666869044303894,0.9615941047668457,0.9562625288963318,0.9507589340209961,0.9451507925987244,0.939504861831665,0.9338884949684143,0.928368091583252,0.923011064529419,0.917855441570282,0.912895679473877,0.9081230163574219,0.9035285115242004,0.8991031050682068,0.8948372602462769,0.8907224535942078,0.8867496252059937,0.8829088807106018,0.8791829347610474,0.8755465745925903,0.8719732761383057,0.8684372305870056,0.8649125695228577,0.8613730072975159,0.8577929139137268,0.8541456460952759,0.8504088521003723,0.846592128276825,0.8427263498306274,0.838843822479248,0.8349758386611939,0.8311542272567749,0.8274104595184326,0.8237762451171875,0.8202834129333496,0.8169591426849365,0.8138054013252258,0.8108140826225281,0.8079776167869568,0.8052881360054016,0.8027380108833313,0.8003193140029907,0.7980244159698486,0.7958452701568604,0.7937772870063782,0.7918240427970886,0.7899912595748901,0.788284420967102,0.7867090702056885,0.7852712273597717,0.7839760184288025,0.7828292846679688,0.7818366289138794,0.7809930443763733,0.7802749872207642,0.7796570062637329,0.7791135907173157,0.7786193490028381,0.7781486511230469,0.7776760458946228,0.7771763205528259,0.776624321937561,0.7760161757469177,0.775368869304657,0.7747013568878174,0.7740317583084106,0.7733790874481201,0.7727616429328919,0.7721977829933167,0.7717062830924988,0.7713051438331604,0.77100670337677,0.770817756652832,0.7707452178001404,0.7707958221435547,0.7709765434265137,0.7712941765785217,0.7717553973197937,0.772367000579834,0.7731357216835022,0.7740606069564819,0.7751328945159912,0.7763434648513794,0.7776834964752197,0.7791436910629273,0.7807151079177856,0.7823888063430786,0.7841556072235107,0.7860067486763,0.787948489189148,0.7900054454803467,0.7922034859657288,0.7945684790611267,0.7971264123916626,0.7999033331871033,0.8029250502586365,0.8062174916267395,0.8098059296607971,0.8136690258979797,0.8177120089530945,0.8218335509300232,0.825932502746582,0.8299074769020081,0.8336571455001831,0.8370802998542786,0.8400758504867554,0.8425424098968506,0.8444188237190247,0.8457279801368713,0.8465038537979126,0.8467804193496704,0.8465917110443115,0.8459715843200684,0.8449540734291077,0.8435729146003723,0.8418623208999634,0.8398573398590088,0.8376050591468811,0.8351585268974304,0.8325712084770203,0.8298964500427246,0.8271878957748413,0.8244984745979309,0.8218817114830017,0.8193912506103516,0.8170773983001709,0.8149632215499878,0.8130557537078857,0.8113619685173035,0.8098883032798767,0.8086417317390442,0.8076291680335999,0.806857168674469,0.8063328266143799,0.8060578107833862,0.8059847950935364,0.8060373663902283,0.8061383366584778,0.8062111735343933,0.8061787486076355,0.8059642314910889,0.8054908514022827,0.8046815395355225,0.8034651279449463,0.8018311262130737,0.7998075485229492,0.797423243522644,0.794706404209137,0.7916858792304993,0.7883903384208679,0.7848479747772217,0.7810878157615662,0.7771390676498413,0.7730416059494019,0.7688428163528442,0.7645902633666992,0.7603318691253662,0.7561151385307312,0.7519875764846802,0.7479968667030335,0.7441907525062561,0.7406168580055237,0.7373090982437134,0.7342178225517273,0.7312613725662231,0.7283576130867004,0.7254248857498169,0.7223812341690064,0.7191448211669922,0.7156338095664978,0.7117661833763123,0.7074609398841858,0.7026942372322083,0.6975446343421936,0.6921008825302124,0.6864515542984009,0.6806855201721191,0.6748917102813721,0.6691586375236511,0.6635751128196716,0.6582281589508057,0.6531537771224976,0.6483340859413147,0.6437483429908752,0.6393759250640869,0.6351960897445679,0.6311883330345154,0.6273317933082581,0.6236058473587036,0.6199913024902344,0.6164853572845459,0.6130952835083008,0.6098285913467407,0.6066928505897522,0.6036954522132874,0.6008438467979431,0.5981454849243164,0.5956076979637146,0.5932377576828003,0.5910379886627197,0.5890101194381714,0.5871555209159851,0.5854758620262146,0.5839724540710449,0.5826468467712402,0.5815006494522095,0.5805351734161377,0.579750120639801,0.5791395902633667,0.5786963105201721,0.5784135460853577,0.5782840251922607,0.5783008337020874,0.5784569382667542,0.578745424747467,0.5791592597961426,0.5797039866447449,0.5804048776626587,0.5812890529632568,0.5823838710784912,0.5837165117263794,0.585314154624939,0.5872040390968323,0.589413583278656,0.5919662117958069,0.5948099493980408,0.597820520401001,0.6008706092834473,0.6038332581520081,0.6065811514854431,0.6089869141578674,0.6109236478805542,0.6122637987136841,0.612890362739563,0.6128124594688416,0.612126350402832,0.6109305024147034,0.6093229055404663,0.6074020862579346,0.6052660346031189,0.6030129790306091,0.6007413268089294,0.5985467433929443,0.5964761972427368,0.5945298075675964,0.5927059650421143,0.5910027027130127,0.5894185900688171,0.5879517197608948,0.5866005420684815,0.5853632688522339,0.5842384696006775,0.5832286477088928,0.5823400020599365,0.5815789699554443,0.5809518098831177,0.580464780330658,0.5801244378089905,0.5799369812011719,0.5799086689949036,0.5800452828407288,0.5803444981575012,0.5807986855506897,0.5813997983932495,0.5821402668952942,0.5830123424530029,0.5840080380439758,0.5851197838783264,0.5863395929336548,0.5876597762107849,0.5890724658966065,0.5905699133872986,0.5921443104743958,0.5937877297401428,0.595492422580719,0.5972505807876587,0.5990543365478516,0.6008959412574768,0.6027700901031494,0.604683518409729,0.6066458821296692,0.6086671352386475,0.6107567548751831,0.6129249334335327,0.6151811480522156,0.617535412311554,0.6199971437454224,0.6225748062133789,0.6252707839012146,0.6280863285064697,0.6310226321220398,0.6340813040733337,0.6372632384300232,0.6405700445175171,0.6440030932426453,0.6475633978843689,0.6512488126754761,0.6550478339195252,0.6589473485946655,0.662933886051178,0.6669946312904358,0.6711163520812988,0.6752857565879822,0.67948979139328,0.6837153434753418,0.6879575252532959,0.6922264099121094,0.6965339183807373,0.7008920907974243,0.7053124904632568,0.7098071575164795,0.7143879532814026,0.7190667390823364,0.7238550782203674,0.7287648320198059,0.7338065505027771,0.7389909625053406,0.7443286776542664,0.7498307228088379,0.7555073499679565,0.7613695859909058,0.7674280405044556,0.7736921310424805,0.7801313400268555,0.7866644859313965,0.7932081818580627,0.7996782064437866,0.805990993976593,0.8120624423027039,0.8178091049194336,0.8231467008590698,0.827992856502533,0.8323144912719727,0.8361436724662781,0.8395169973373413,0.8424707055091858,0.8450416922569275,0.8472661972045898,0.8491808772087097,0.8508220911026001,0.8522266149520874,0.8534306287765503,0.8544709086418152,0.8553838729858398,0.856205940246582,0.8569715023040772,0.8576841950416565,0.8583264946937561,0.8588800430297852,0.8593268990516663,0.8596490025520325,0.859827995300293,0.859845757484436,0.8596843481063843,0.859325647354126,0.8587512969970703,0.8579432964324951,0.8568958044052124,0.8556501269340515,0.8542588353157044,0.8527748584747315,0.8512508869171143,0.8497397303581238,0.8482939600944519,0.8469665050506592,0.8458101749420166,0.8448635935783386,0.8441230654716492,0.8435766100883484,0.8432120084762573,0.8430175185203552,0.8429809212684631,0.8430903553962708,0.8433334827423096,0.8436985611915588,0.8441767692565918,0.8447641730308533,0.8454582095146179,0.8462557792663574,0.847153902053833,0.8481494784355164,0.8492397665977478,0.8504216074943543,0.8516926765441895,0.8530622124671936,0.8545519113540649,0.8561838269233704,0.8579800128936768,0.8599624633789063,0.8621535897254944,0.8645751476287842,0.8672494292259216,0.8701909780502319,0.873336911201477,0.8765776753425598,0.8798033595085144,0.8829044699668884,0.8857707381248474,0.8882926106452942,0.8903594613075256,0.8918623328208923,0.892710268497467,0.8929274678230286,0.8925789594650269,0.8917297124862671,0.8904449343681336,0.8887899518013,0.8868295550346375,0.8846294283866882,0.8822542428970337,0.8797668218612671,0.8772073984146118,0.8746035695075989,0.871982753276825,0.8693723082542419,0.8667999505996704,0.864293098449707,0.8618791103363037,0.8595856428146362,0.8574373722076416,0.8554458022117615,0.8536180853843689,0.8519613742828369,0.8504827618598938,0.8491889834403992,0.8480875492095947,0.8471854329109192,0.846489667892456,0.8459932804107666,0.8456509113311768,0.8454101085662842,0.8452187776565552,0.8450244665145874,0.8447750806808472,0.8444182276725769,0.8439017534255981,0.8431731462478638,0.8421812653541565,0.8408750891685486,0.839203953742981,0.8371177911758423,0.8345655798912048,0.8314970135688782,0.8278611302375794,0.8236079812049866,0.8186892867088318,0.8131258487701416,0.8070186376571655,0.8004727363586426,0.7935926914215088,0.7864834666252136,0.7792502045631409,0.7719976305961609,0.7648305296897888,0.7578508853912354,0.7511025667190552,0.7445679903030396,0.7382274866104126,0.7320622801780701,0.7260521650314331,0.720177948474884,0.7144197225570679,0.7087582349777222,0.7031749486923218,0.6976657509803772,0.6922379732131958,0.6868996620178223,0.6816586256027222,0.676522433757782,0.6714990735054016,0.666596531867981,0.6618224382400513,0.6571840047836304,0.6526854038238525,0.6483275294303894,0.644111692905426,0.6400395631790161,0.6361122131347656,0.6323309540748596,0.6286967992782593,0.6252115368843079,0.6218760013580322,0.6186898946762085,0.615652322769165,0.6127623915672302,0.6100192070007324,0.6074217557907105,0.6049692630767822,0.6026606559753418,0.6004951596260071,0.598473072052002,0.596603512763977,0.5948984026908875,0.5933694243431091,0.5920285582542419,0.590887725353241,0.5899586081504822,0.5892530083656311,0.5887829065322876,0.5885516405105591,0.5885263085365295,0.5886653065681458,0.5889260768890381,0.5892670750617981,0.5896461009979248,0.5900212526321411,0.590350329875946,0.5905914902687073,0.5907068848609924,0.5906761288642883,0.5904839038848877,0.5901142954826355,0.5895520448684692,0.5887813568115234,0.587786853313446,0.5865527987480164,0.5850638151168823,0.5833042860031128,0.5812584757804871,0.5789141058921814,0.5763031244277954,0.5734897255897522,0.5705386996269226,0.5675151944160461,0.5644841194152832,0.561510443687439,0.558659017086029,0.5559951663017273,0.5535833835601807,0.5514764785766602,0.549639105796814,0.5479986071586609,0.5464817881584168,0.5450156927108765,0.5435275435447693,0.5419442057609558,0.5401926040649414,0.5381998419761658,0.5358930230140686,0.5332306623458862,0.5302786231040955,0.5271259546279907,0.5238615870475769,0.5205740928649902,0.5173524022102356,0.5142855048179627,0.5114620923995972,0.5089708566665649,0.5068538784980774,0.5050596594810486,0.503524661064148,0.5021856427192688,0.5009793043136597,0.49984240531921389,0.49871164560317995,0.497523695230484,0.4962160587310791,0.49475395679473879,0.4931360185146332,0.49136292934417727,0.4894353449344635,0.487354040145874,0.48511946201324465,0.48273253440856936,0.48019394278526308,0.4775048792362213,0.47468698024749758,0.47178810834884646,0.46885719895362856,0.46594318747520449,0.4630953073501587,0.46036258339881899,0.4577939510345459,0.45543837547302248,0.45334357023239138,0.45152315497398379,0.44996050000190737,0.44863805174827578,0.44753792881965639,0.44664236903190615,0.44593384861946108,0.4453943371772766,0.4450063109397888,0.4447527527809143,0.4446278512477875,0.4446350038051605,0.44477805495262148,0.445060670375824,0.44548648595809939,0.44605928659439089,0.4467827081680298,0.44766050577163699,0.4486963152885437,0.44989392161369326,0.45125702023506167,0.4527892470359802,0.45449429750442507,0.4563758969306946,0.4584377706050873,0.46068325638771059,0.46311601996421816,0.46573954820632937,0.4685576558113098,0.47157350182533266,0.4747909605503082,0.4782136082649231,0.481838196516037,0.48564064502716067,0.4895919859409332,0.49366381764411929,0.49782684445381167,0.502052366733551,0.5063120722770691,0.5105765461921692,0.5148173570632935,0.5190191268920898,0.5231943726539612,0.5273585915565491,0.5315281748771668,0.5357189178466797,0.539946973323822,0.5442280173301697,0.5485782027244568,0.5530134439468384,0.5575496554374695,0.5621930360794067,0.5668969750404358,0.5715967416763306,0.5762273073196411,0.5807238221168518,0.5850219130516052,0.5890561938285828,0.5927619934082031,0.5960747003555298,0.5989296436309815,0.6012629270553589,0.6030435562133789,0.6042717695236206,0.6049498319625855,0.6050793528556824,0.6046626567840576,0.6037013530731201,0.6021974682807922,0.6001532077789307,0.5975704789161682,0.5944822430610657,0.5909813046455383,0.5871671438217163,0.583139181137085,0.5789967179298401,0.5748396515846252,0.5707671642303467,0.5668787956237793,0.5632724165916443,0.5599924921989441,0.557018518447876,0.5543261766433716,0.5518916249275208,0.5496903657913208,0.5476979613304138,0.5458905696868897,0.5442438125610352,0.5427345037460327,0.5413568615913391,0.5401179194450378,0.5390247702598572,0.5380844473838806,0.5373044610023499,0.5366917848587036,0.5362537503242493,0.5359974503517151,0.5359294414520264,0.5360512733459473,0.5363619923591614,0.536861002445221,0.5375473499298096,0.5384202599525452,0.5394789576530457,0.5407225489616394,0.5421502590179443,0.5437604188919067,0.5455470085144043,0.547502875328064,0.5496212244033814,0.5518948435783386,0.554317057132721,0.5568803548812866,0.5595780611038208,0.56240314245224,0.5653463006019592,0.568393349647522,0.5715293884277344,0.5747394561767578,0.5780083537101746,0.5813211798667908,0.584662914276123,0.5880184769630432,0.5913732051849365,0.5947248339653015,0.5980885028839111,0.6014808416366577,0.6049185991287231,0.6084179282188416,0.6119955778121948,0.6156682372093201,0.6194524168968201,0.6233624219894409,0.6273608207702637,0.6313595175743103,0.6352671980857849,0.6389936804771423,0.6424480676651001,0.6455398201942444,0.6481783986091614,0.6502730250358582,0.6517382860183716,0.6525676250457764,0.6528198719024658,0.652554988861084,0.6518329977989197,0.6507142186164856,0.649258553981781,0.6475263237953186,0.645577609539032,0.64347243309021,0.6412551999092102,0.6389371156692505,0.636525571346283,0.6340274214744568,0.6314500570297241,0.6288004517555237,0.6260859966278076,0.6233140230178833,0.6204913854598999,0.6176252365112305,0.6147240996360779,0.6118078231811523,0.6089031100273132,0.606037437915802,0.603237509727478,0.6005302667617798,0.597942590713501,0.5955014824867249,0.5932339429855347,0.5911652445793152,0.5892948508262634,0.5875970721244812,0.5860460996627808,0.5846160054206848,0.5832808613777161,0.5820147395133972,0.5807914733886719,0.5795851945877075,0.5783701539039612,0.5771205425262451,0.5758111476898193,0.5744171738624573,0.5729134678840637,0.5712752342224121,0.5694774389266968,0.5674952268600464,0.5653035640716553,0.5628775358200073,0.5601937770843506,0.5572632551193237,0.554132342338562,0.550848126411438,0.547458827495575,0.5440117120742798,0.5405542254447937,0.5371342301368713,0.5337989330291748,0.5305961966514587,0.5275731682777405,0.5247780084609985,0.522251546382904,0.5199989080429077,0.5180126428604126,0.5162853002548218,0.514809250831604,0.5135770440101624,0.5125813484191895,0.5118145942687988,0.511269211769104,0.5109378099441528,0.5108128786087036,0.5108868479728699,0.5111507773399353,0.5115923285484314,0.512199342250824,0.5129592418670654,0.5138598084449768,0.5148885846138,0.5160329937934876,0.5172808170318604,0.5186198949813843,0.5200374126434326,0.5215211510658264,0.5230591297149658,0.5246465802192688,0.5262847542762756,0.5279752016067505,0.5297197103500366,0.5315195918083191,0.5333763360977173,0.5352916717529297,0.5372670888900757,0.5393040776252747,0.5414042472839356,0.5435694456100464,0.5458007454872131,0.5480997562408447,0.5504682064056397,0.5529075264930725,0.5554195046424866,0.5580053925514221,0.5606670379638672,0.5634058117866516,0.5662230253219605,0.5691206455230713,0.5720999836921692,0.5751614570617676,0.5782742500305176,0.5813743472099304,0.5843955874443054,0.5872723460197449,0.5899388790130615,0.5923294425010681,0.5943781137466431,0.5960192084312439,0.5971871018409729,0.5978156328201294,0.59783935546875,0.5971965193748474,0.5959066152572632,0.5940613746643066,0.591755211353302,0.5890821814537048,0.5861362814903259,0.5830126404762268,0.5798050165176392,0.5766077637672424,0.5735152363777161,0.5706216096878052,0.5680040121078491,0.565665066242218,0.5635877251625061,0.5617542862892151,0.560147225856781,0.5587491989135742,0.5575425028800964,0.556509792804718,0.5556337237358093,0.5548966526985169,0.5542855858802795,0.5538086891174316,0.5534807443618774,0.5533169507980347,0.5533319711685181,0.5535410046577454,0.5539587736129761,0.5546004176139832,0.5554806590080261,0.5566145777702332,0.5580087304115295,0.5596215724945068,0.5613938570022583,0.5632662773132324,0.5651793479919434,0.5670738816261292,0.5688905715942383,0.5705702304840088,0.5720534920692444,0.5732809901237488,0.5742007493972778,0.5748038291931152,0.5750986337661743,0.5750928521156311,0.5747947096824646,0.5742120146751404,0.5733530521392822,0.5722254514694214,0.5708374977111816,0.5692031979560852,0.567369282245636,0.5653935074806213,0.5633335709571838,0.5612471103668213,0.5591919422149658,0.5572260618209839,0.5554070472717285,0.5537925362586975,0.5524362921714783,0.5513423681259155,0.5504807829856873,0.549821138381958,0.5493329763412476,0.5489856600761414,0.5487489104270935,0.548592209815979,0.5484850406646729,0.5483973026275635,0.5483191013336182,0.5482717752456665,0.5482794642448425,0.5483661890029907,0.5485561490058899,0.5488733649253845,0.5493419766426086,0.549985945224762,0.5508288741111755,0.5518790483474731,0.5531308650970459,0.5545781850814819,0.5562148690223694,0.5580345988273621,0.5600312352180481,0.5621989369392395,0.5645308494567871,0.5670214295387268,0.5696682333946228,0.5724705457687378,0.5754277110099793,0.5785390734672546,0.5818043351173401,0.5852219462394714,0.5887920260429382,0.5925136208534241,0.5963857769966126,0.6004065275192261,0.6045730113983154,0.6088826656341553,0.6133332848548889,0.6179215312004089,0.6226451396942139,0.6275014877319336,0.632487952709198,0.637601912021637,0.6428407430648804,0.6482024788856506,0.6536835432052612,0.6592817902565002,0.6649947166442871,0.6708198189735413,0.6767542958259583,0.6827959418296814,0.6889430284500122,0.6951935291290283,0.7015469074249268,0.7080022096633911,0.7145587205886841,0.721214771270752,0.7279699444770813,0.73482346534729,0.7417734265327454,0.7488163709640503,0.7559460401535034,0.7631564140319824,0.7704409956932068,0.777793824672699,0.7852090001106262,0.7926791310310364,0.8001987338066101,0.807762861251831,0.8153794407844544,0.8230634331703186,0.8308299779891968,0.8386939167976379,0.8466709852218628,0.8547745943069458,0.8630205988883972,0.8714236617088318,0.8799877762794495,0.8886633515357971,0.8973844051361084,0.9060861468315125,0.9147013425827026,0.9231650829315186,0.9314119219779968,0.9393755197525024,0.946990966796875,0.9542132019996643,0.9610541462898254,0.9675336480140686,0.9736730456352234,0.9794933199882507,0.9850152134895325,0.9902597069740295,0.9952476024627686,0.9999999403953552],"radiusSd":[0.0,0.0,0.0,0.0,0.0,0.0,0.0,0.0,0.0,0.0,0.0,0.0,0.0,0.0,0.0,0.0,0.0,0.0,0.0,0.0,0.0,0.0,0.0,0.0,0.0,0.0,0.0,0.0,0.0,0.0,0.0,0.0,0.0,0.0,0.0,0.0,0.0,0.0,0.0,0.0,0.0,0.0,0.0,0.0,0.0,0.0,0.0,0.0,0.0,0.0,0.0,0.0,0.0,0.0,0.0,0.0,0.0,0.0,0.0,0.0,0.0,0.0,0.0,0.0,0.0,0.0,0.0,0.0,0.0,0.0,0.0,0.0,0.0,0.0,0.0,0.0,0.0,0.0,0.0,0.0,0.0,0.0,0.0,0.0,0.0,0.0,0.0,0.0,0.0,0.0,0.0,0.0,0.0,0.0,0.0,0.0,0.0,0.0,0.0,0.0,0.0,0.0,0.0,0.0,0.0,0.0,0.0,0.0,0.0,0.0,0.0,0.0,0.0,0.0,0.0,0.0,0.0,0.0,0.0,0.0,0.0,0.0,0.0,0.0,0.0,0.0,0.0,0.0,0.0,0.0,0.0,0.0,0.0,0.0,0.0,0.0,0.0,0.0,0.0,0.0,0.0,0.0,0.0,0.0,0.0,0.0,0.0,0.0,0.0,0.0,0.0,0.0,0.0,0.0,0.0,0.0,0.0,0.0,0.0,0.0,0.0,0.0,0.0,0.0,0.0,0.0,0.0,0.0,0.0,0.0,0.0,0.0,0.0,0.0,0.0,0.0,0.0,0.0,0.0,0.0,0.0,0.0,0.0,0.0,0.0,0.0,0.0,0.0,0.0,0.0,0.0,0.0,0.0,0.0,0.0,0.0,0.0,0.0,0.0,0.0,0.0,0.0,0.0,0.0,0.0,0.0,0.0,0.0,0.0,0.0,0.0,0.0,0.0,0.0,0.0,0.0,0.0,0.0,0.0,0.0,0.0,0.0,0.0,0.0,0.0,0.0,0.0,0.0,0.0,0.0,0.0,0.0,0.0,0.0,0.0,0.0,0.0,0.0,0.0,0.0,0.0,0.0,0.0,0.0,0.0,0.0,0.0,0.0,0.0,0.0,0.0,0.0,0.0,0.0,0.0,0.0,0.0,0.0,0.0,0.0,0.0,0.0,0.0,0.0,0.0,0.0,0.0,0.0,0.0,0.0,0.0,0.0,0.0,0.0,0.0,0.0,0.0,0.0,0.0,0.0,0.0,0.0,0.0,0.0,0.0,0.0,0.0,0.0,0.0,0.0,0.0,0.0,0.0,0.0,0.0,0.0,0.0,0.0,0.0,0.0,0.0,0.0,0.0,0.0,0.0,0.0,0.0,0.0,0.0,0.0,0.0,0.0,0.0,0.0,0.0,0.0,0.0,0.0,0.0,0.0,0.0,0.0,0.0,0.0,0.0,0.0,0.0,0.0,0.0,0.0,0.0,0.0,0.0,0.0,0.0,0.0,0.0,0.0,0.0,0.0,0.0,0.0,0.0,0.0,0.0,0.0,0.0,0.0,0.0,0.0,0.0,0.0,0.0,0.0,0.0,0.0,0.0,0.0,0.0,0.0,0.0,0.0,0.0,0.0,0.0,0.0,0.0,0.0,0.0,0.0,0.0,0.0,0.0,0.0,0.0,0.0,0.0,0.0,0.0,0.0,0.0,0.0,0.0,0.0,0.0,0.0,0.0,0.0,0.0,0.0,0.0,0.0,0.0,0.0,0.0,0.0,0.0,0.0,0.0,0.0,0.0,0.0,0.0,0.0,0.0,0.0,0.0,0.0,0.0,0.0,0.0,0.0,0.0,0.0,0.0,0.0,0.0,0.0,0.0,0.0,0.0,0.0,0.0,0.0,0.0,0.0,0.0,0.0,0.0,0.0,0.0,0.0,0.0,0.0,0.0,0.0,0.0,0.0,0.0,0.0,0.0,0.0,0.0,0.0,0.0,0.0,0.0,0.0,0.0,0.0,0.0,0.0,0.0,0.0,0.0,0.0,0.0,0.0,0.0,0.0,0.0,0.0,0.0,0.0,0.0,0.0,0.0,0.0,0.0,0.0,0.0,0.0,0.0,0.0,0.0,0.0,0.0,0.0,0.0,0.0,0.0,0.0,0.0,0.0,0.0,0.0,0.0,0.0,0.0,0.0,0.0,0.0,0.0,0.0,0.0,0.0,0.0,0.0,0.0,0.0,0.0,0.0,0.0,0.0,0.0,0.0,0.0,0.0,0.0,0.0,0.0,0.0,0.0,0.0,0.0,0.0,0.0,0.0,0.0,0.0,0.0,0.0,0.0,0.0,0.0,0.0,0.0,0.0,0.0,0.0,0.0,0.0,0.0,0.0,0.0,0.0,0.0,0.0,0.0,0.0,0.0,0.0,0.0,0.0,0.0,0.0,0.0,0.0,0.0,0.0,0.0,0.0,0.0,0.0,0.0,0.0,0.0,0.0,0.0,0.0,0.0,0.0,0.0,0.0,0.0,0.0,0.0,0.0,0.0,0.0,0.0,0.0,0.0,0.0,0.0,0.0,0.0,0.0,0.0,0.0,0.0,0.0,0.0,0.0,0.0,0.0,0.0,0.0,0.0,0.0,0.0,0.0,0.0,0.0,0.0,0.0,0.0,0.0,0.0,0.0,0.0,0.0,0.0,0.0,0.0,0.0,0.0,0.0,0.0,0.0,0.0,0.0,0.0,0.0,0.0,0.0,0.0,0.0,0.0,0.0,0.0,0.0,0.0,0.0,0.0,0.0,0.0,0.0,0.0,0.0,0.0,0.0,0.0,0.0,0.0,0.0,0.0,0.0,0.0,0.0,0.0,0.0,0.0,0.0,0.0,0.0,0.0,0.0,0.0,0.0,0.0,0.0,0.0,0.0,0.0,0.0,0.0,0.0,0.0,0.0,0.0,0.0,0.0,0.0,0.0,0.0,0.0,0.0,0.0,0.0,0.0,0.0,0.0,0.0,0.0,0.0,0.0,0.0,0.0,0.0,0.0,0.0,0.0,0.0,0.0,0.0,0.0,0.0,0.0,0.0,0.0,0.0,0.0,0.0,0.0,0.0,0.0,0.0,0.0,0.0,0.0,0.0,0.0,0.0,0.0,0.0,0.0,0.0,0.0,0.0,0.0,0.0,0.0,0.0,0.0,0.0,0.0,0.0,0.0,0.0,0.0,0.0,0.0,0.0,0.0,0.0,0.0,0.0,0.0,0.0,0.0,0.0,0.0,0.0,0.0,0.0,0.0,0.0,0.0,0.0,0.0,0.0,0.0,0.0,0.0,0.0,0.0,0.0,0.0,0.0,0.0,0.0,0.0,0.0,0.0,0.0,0.0,0.0,0.0,0.0,0.0,0.0,0.0,0.0,0.0,0.0,0.0,0.0,0.0,0.0,0.0,0.0,0.0,0.0,0.0,0.0,0.0,0.0,0.0,0.0,0.0,0.0,0.0,0.0,0.0,0.0,0.0,0.0,0.0,0.0,0.0,0.0,0.0,0.0,0.0,0.0,0.0,0.0,0.0,0.0,0.0,0.0,0.0,0.0,0.0,0.0,0.0,0.0,0.0,0.0,0.0,0.0,0.0,0.0,0.0,0.0,0.0,0.0,0.0,0.0,0.0,0.0,0.0,0.0,0.0,0.0,0.0,0.0,0.0,0.0,0.0,0.0,0.0,0.0,0.0,0.0,0.0,0.0,0.0,0.0,0.0,0.0,0.0,0.0,0.0,0.0,0.0,0.0,0.0,0.0,0.0,0.0,0.0,0.0,0.0,0.0,0.0,0.0,0.0,0.0,0.0,0.0,0.0,0.0,0.0,0.0,0.0,0.0,0.0,0.0,0.0,0.0,0.0,0.0,0.0,0.0,0.0,0.0,0.0,0.0,0.0,0.0,0.0,0.0,0.0,0.0,0.0,0.0,0.0,0.0,0.0,0.0,0.0,0.0,0.0,0.0,0.0,0.0,0.0,0.0,0.0,0.0,0.0,0.0,0.0,0.0,0.0,0.0,0.0,0.0,0.0,0.0,0.0,0.0,0.0,0.0,0.0,0.0,0.0,0.0,0.0,0.0,0.0,0.0,0.0,0.0,0.0,0.0,0.0,0.0,0.0,0.0,0.0,0.0,0.0,0.0,0.0,0.0,0.0,0.0,0.0,0.0,0.0,0.0,0.0,0.0,0.0,0.0,0.0,0.0,0.0,0.0,0.0,0.0,0.0,0.0,0.0,0.0,0.0,0.0,0.0,0.0,0.0,0.0,0.0,0.0,0.0,0.0,0.0,0.0,0.0,0.0,0.0,0.0,0.0,0.0,0.0,0.0,0.0,0.0,0.0,0.0,0.0,0.0,0.0,0.0,0.0,0.0,0.0,0.0,0.0,0.0,0.0,0.0,0.0,0.0,0.0,0.0,0.0,0.0],"plHydrophobicityMin":[-0.26200151443481448,-0.26228463649749758,-0.262675017118454,-0.2631694972515106,-0.26375505328178408,-0.2644381523132324,-0.2652122378349304,-0.2660658359527588,-0.2670050859451294,-0.26802027225494387,-0.26910200715065,-0.27025535702705386,-0.2714691162109375,-0.27273598313331606,-0.2740590572357178,-0.27542728185653689,-0.27683472633361819,-0.27828311920166018,-0.27976194024086,-0.28126686811447146,-0.2827978730201721,-0.28434625267982485,-0.28590846061706545,-0.2874826490879059,-0.2890629768371582,-0.29064619541168215,-0.2922291159629822,-0.29380834102630618,-0.2953810691833496,-0.2969430387020111,-0.2984931468963623,-0.3000282347202301,-0.3015443980693817,-0.3030416667461395,-0.30451634526252749,-0.30596524477005007,-0.3073892891407013,-0.30878403782844546,-0.3101470470428467,-0.3114795982837677,-0.3127763271331787,-0.31403568387031557,-0.31525927782058718,-0.3164398670196533,-0.3175775408744812,-0.31867316365242007,-0.3197181820869446,-0.3207138180732727,-0.32166042923927309,-0.3225470781326294,-0.3233768045902252,-0.3241491913795471,-0.3248501420021057,-0.32548537850379946,-0.32605329155921938,-0.3265361189842224,-0.3269427716732025,-0.32726961374282839,-0.3274962604045868,-0.3276343047618866,-0.32767730951309206,-0.3276045620441437,-0.32742854952812197,-0.32713985443115237,-0.326718807220459,-0.3261784613132477,-0.32550621032714846,-0.32468441128730776,-0.3237265348434448,-0.32261642813682558,-0.32133984565734866,-0.3199104070663452,-0.3183085322380066,-0.316524863243103,-0.3145725429058075,-0.3124285340309143,-0.31008994579315188,-0.3075697720050812,-0.3048412799835205,-0.30190926790237429,-0.29878613352775576,-0.29544249176979067,-0.29189181327819826,-0.28814542293548586,-0.2841724157333374,-0.27999499440193179,-0.27562350034713747,-0.271026611328125,-0.26623526215553286,-0.2612583339214325,-0.256066232919693,-0.25069671869277956,-0.24515703320503236,-0.2394227683544159,-0.23353485763072968,-0.22749783098697663,-0.2212994396686554,-0.2149752378463745,-0.20853088796138764,-0.2019648253917694,-0.19530653953552247,-0.1885635256767273,-0.1817428469657898,-0.1748676896095276,-0.16794778406620027,-0.16099627315998078,-0.15403005480766297,-0.14706210792064668,-0.1401078701019287,-0.13317878544330598,-0.12629151344299317,-0.11946003139019013,-0.11269154399633408,-0.10600681602954865,-0.09941534698009491,-0.09292072057723999,-0.08654813468456269,-0.08030029386281967,-0.0741783082485199,-0.06821154803037644,-0.06239427626132965,-0.056726157665252689,-0.05124043673276901,-0.04592218995094299,-0.04077060893177986,-0.035822704434394839,-0.031053557991981508,-0.026463372632861139,-0.022092029452323915,-0.017905142158269883,-0.01390767376869917,-0.010132935829460621,-0.006546921096742153,-0.0031566519755870106,0.000011565047316253186,0.002990097040310502,0.005769642535597086,0.008331194519996643,0.010704499669373036,0.012878017500042916,0.014839783310890198,0.016616448760032655,0.018194032832980157,0.019567323848605157,0.02075965888798237,0.02175460197031498,0.02255329117178917,0.023175640031695367,0.02360287681221962,0.023841973394155504,0.023909548297524453,0.023784639313817025,0.023479748517274858,0.02300826832652092,0.022347237914800645,0.021514426916837693,0.02052024006843567,0.019340036436915399,0.01799650862812996,0.016497382894158365,0.014816710725426674,0.012981834821403027,0.010998034849762917,0.008838744834065438,0.006535318214446306,0.004089158959686756,0.001479024183936417,-0.0012655024183914066,-0.004145179875195026,-0.007174507714807987,-0.01032728236168623,-0.013605349697172642,-0.017016910016536714,-0.020539237186312677,-0.024174634367227556,-0.027925945818424226,-0.031773824244737628,-0.035720571875572208,-0.039764564484357837,-0.04388970509171486,-0.04809826612472534,-0.05238499492406845,-0.0567372627556324,-0.06115657836198807,-0.06563575565814972,-0.07016503065824509,-0.07474508881568909,-0.07936838269233704,-0.08402728289365769,-0.08872200548648834,-0.0934450775384903,-0.09819140285253525,-0.102960005402565,-0.10774511098861695,-0.11254295706748963,-0.11735206097364426,-0.12216836214065552,-0.1269892454147339,-0.131813183426857,-0.13663756847381593,-0.14146102964878083,-0.14628145098686219,-0.15109819173812867,-0.1559102088212967,-0.16071580350399018,-0.16551527380943299,-0.17030780017375947,-0.17509233951568604,-0.17986950278282166,-0.18463897705078126,-0.18939970433712007,-0.19415278732776643,-0.1988976001739502,-0.20363351702690125,-0.2083614617586136,-0.2130805253982544,-0.21779023110866548,-0.2224910706281662,-0.2271818220615387,-0.23186153173446656,-0.2365308254957199,-0.2411869913339615,-0.24582943320274354,-0.25045791268348696,-0.25506842136383059,-0.2596605122089386,-0.2642331123352051,-0.2687806785106659,-0.2733025550842285,-0.2777974009513855,-0.28225666284561159,-0.2866811156272888,-0.2910682260990143,-0.29540568590164187,-0.29969677329063418,-0.3039371967315674,-0.3081112205982208,-0.3122243285179138,-0.316270112991333,-0.32023075222969057,-0.3241131603717804,-0.32790815830230715,-0.33159708976745608,-0.3351881504058838,-0.33866873383522036,-0.34202077984809878,-0.3452531397342682,-0.34834960103034975,-0.3512937128543854,-0.3540952205657959,-0.356733500957489,-0.359195351600647,-0.36149129271507265,-0.363595187664032,-0.36549943685531618,-0.3672143816947937,-0.3687085211277008,-0.3699814975261688,-0.37104302644729617,-0.3718562126159668,-0.3724291920661926,-0.3727709949016571,-0.3728388249874115,-0.3726516366004944,-0.37221652269363406,-0.3714856505393982,-0.3704898953437805,-0.36923396587371828,-0.3676657974720001,-0.365828275680542,-0.3637239933013916,-0.36129841208457949,-0.35860562324523928,-0.35564178228378298,-0.3523644208908081,-0.34882524609565737,-0.3450193703174591,-0.3409169316291809,-0.33656713366508486,-0.33196359872817995,-0.32709139585494997,-0.32199493050575259,-0.31666919589042666,-0.3111124038696289,-0.30536431074142458,-0.2994229793548584,-0.29329824447631838,-0.28702518343925478,-0.28060615062713625,-0.27406030893325808,-0.26741719245910647,-0.26068663597106936,-0.25389233231544497,-0.24705901741981507,-0.2402050793170929,-0.2333541065454483,-0.22652627527713777,-0.21974949538707734,-0.21304214000701905,-0.20641997456550599,-0.1999216377735138,-0.19355356693267823,-0.18732893466949464,-0.18129584193229676,-0.17544515430927277,-0.16978774964809419,-0.16437967121601106,-0.15919353067874909,-0.15424175560474397,-0.1495772749185562,-0.1451624631881714,-0.1410110890865326,-0.13716578483581544,-0.13358473777770997,-0.13028214871883393,-0.12728773057460786,-0.1245589330792427,-0.12211038917303086,-0.11995834857225418,-0.11806216835975647,-0.11643683910369873,-0.11508648097515106,-0.11397428810596466,-0.11311563849449158,-0.11250430345535279,-0.11210881918668747,-0.11194480210542679,-0.11199846863746643,-0.1122441366314888,-0.11269756406545639,-0.11333997547626496,-0.11415132135152817,-0.11514778435230255,-0.11630764603614807,-0.11761593073606491,-0.11908964812755585,-0.12070533633232117,-0.1224527508020401,-0.12434972822666168,-0.12637218832969666,-0.12851375341415406,-0.1307937055826187,-0.13318730890750886,-0.1356925219297409,-0.1383274793624878,-0.14106948673725129,-0.1439204066991806,-0.146895170211792,-0.14997498691082,-0.1531640887260437,-0.15647517144680024,-0.1598920226097107,-0.1634216159582138,-0.16707393527030946,-0.17083501815795899,-0.17471443116664887,-0.17871975898742677,-0.1828380972146988,-0.1870819479227066,-0.19145536422729493,-0.19594703614711762,-0.20057177543640138,-0.20532985031604768,-0.21021148562431336,-0.21523337066173554,-0.22039121389389039,-0.22567656636238099,-0.23110786080360413,-0.2366757094860077,-0.2423725128173828,-0.24821874499320985,-0.25419870018959048,-0.2603060007095337,-0.2665611505508423,-0.27294355630874636,-0.27944713830947878,-0.28609105944633486,-0.2928504943847656,-0.29971981048583987,-0.3067134618759155,-0.3138047158718109,-0.32098934054374697,-0.3282715082168579,-0.3356276750564575,-0.3430514633655548,-0.35053855180740359,-0.3580678105354309,-0.3656296730041504,-0.3732118010520935,-0.38079679012298586,-0.3883696496486664,-0.39591193199157717,-0.40341079235076907,-0.41084378957748415,-0.4181893467903137,-0.4254384934902191,-0.4325604736804962,-0.4395348131656647,-0.4463556706905365,-0.45298293232917788,-0.4594012498855591,-0.465608149766922,-0.47155192494392397,-0.4772294759750366,-0.48263877630233767,-0.48771777749061587,-0.49247902631759646,-0.49692076444625857,-0.500970721244812,-0.5046602487564087,-0.5079885125160217,-0.5108728408813477,-0.5133668184280396,-0.5154675841331482,-0.5170870423316956,-0.5182997584342957,-0.5190945267677307,-0.5193986296653748,-0.519288182258606,-0.5187489986419678,-0.5177282691001892,-0.5162988901138306,-0.5144459009170532,-0.5121364593505859,-0.5094391703605652,-0.5063380002975464,-0.5028210282325745,-0.49894988536834719,-0.4947093427181244,-0.49010545015335085,-0.48519280552864077,-0.47995880246162417,-0.47442376613616946,-0.46863454580307009,-0.46258312463760378,-0.456299364566803,-0.449823260307312,-0.4431527554988861,-0.43632322549819949,-0.4293660819530487,-0.42228949069976809,-0.415127158164978,-0.4079049229621887,-0.40063992142677309,-0.3933607339859009,-0.38608819246292117,-0.3788495659828186,-0.371662974357605,-0.3645457327365875,-0.3575361669063568,-0.35063689947128298,-0.3438654839992523,-0.3372652232646942,-0.3308250904083252,-0.3245646059513092,-0.31852492690086367,-0.3126864433288574,-0.3070691227912903,-0.3017083704471588,-0.2965775728225708,-0.29169848561286929,-0.28709572553634646,-0.2827393412590027,-0.27865198254585268,-0.2748453617095947,-0.27128875255584719,-0.2680045962333679,-0.26499152183532717,-0.26221963763237,-0.2597099542617798,-0.25744935870170596,-0.2554096579551697,-0.253609836101532,-0.25202685594558718,-0.25063586235046389,-0.24945172667503358,-0.24844521284103394,-0.2475949227809906,-0.24691107869148255,-0.24636155366897584,-0.24592852592468263,-0.24561655521392823,-0.24539470672607423,-0.24524874985218049,-0.24517619609832765,-0.24515168368816377,-0.24516306817531587,-0.24520114064216615,-0.24524860084056855,-0.2452944964170456,-0.24532456696033479,-0.24532994627952577,-0.24529936909675599,-0.2452169805765152,-0.24508045613765717,-0.2448776811361313,-0.2445940524339676,-0.24423186480998994,-0.24377784132957459,-0.24322032928466798,-0.2425648272037506,-0.24179644882678986,-0.24090781807899476,-0.2399062216281891,-0.23877501487731934,-0.23751170933246613,-0.23612460494041444,-0.23459428548812867,-0.23292453587055207,-0.23112279176712037,-0.22916798293590547,-0.22706890106201173,-0.22483253479003907,-0.22243505716323853,-0.21989130973815919,-0.21720659732818604,-0.2143549621105194,-0.2113567590713501,-0.20821519196033479,-0.20490244030952454,-0.2014441341161728,-0.1978408396244049,-0.19406473636627198,-0.19014465808868409,-0.18607738614082337,-0.18184061348438264,-0.17746099829673768,-0.172933429479599,-0.16824126243591309,-0.1634085774421692,-0.15842922031879426,-0.15329210460186006,-0.1480189561843872,-0.14260268211364747,-0.13703787326812745,-0.13134446740150453,-0.1255139410495758,-0.11954756081104279,-0.11346276104450226,-0.10725174099206925,-0.1009204164147377,-0.09448499977588654,-0.08793890476226807,-0.08129274845123291,-0.07456107437610626,-0.06774009764194489,-0.06084418669342995,-0.05388563498854637,-0.04686592519283295,-0.03980083018541336,-0.03270166367292404,-0.025576114654541017,-0.018439091742038728,-0.011301807127892971,-0.004179072100669146,0.0029173067305237056,0.009975966066122055,0.016972485929727556,0.02390320971608162,0.030753254890441896,0.03749242424964905,0.04412350803613663,0.050628412514925,0.05697416514158249,0.06316923350095749,0.06919237226247788,0.07501089572906494,0.08063871413469315,0.08605015277862549,0.0912175178527832,0.09615868330001831,0.10084342956542969,0.10525308549404144,0.10940766334533692,0.11327309906482697,0.11684170365333557,0.1201353520154953,0.12311606109142304,0.12578937411308289,0.1281769573688507,0.1302386224269867,0.13199323415756226,0.13346120715141297,0.13460130989551545,0.13544504344463349,0.13601069152355195,0.13625717163085938,0.13622695207595826,0.1359354555606842,0.13534331321716309,0.13450117409229279,0.13342151045799256,0.1320679634809494,0.13049624860286714,0.12871289253234864,0.12669476866722108,0.12449043989181519,0.12210462987422943,0.11952647566795349,0.11679603159427643,0.11391747742891312,0.11088941991329193,0.10774415731430054,0.10448592901229859,0.10112032294273377,0.09767240285873413,0.09414740651845932,0.09055546671152115,0.08691491931676865,0.08323321491479874,0.07952216267585755,0.07579512894153595,0.07206166535615921,0.06833361089229584,0.06462009251117706,0.060933902859687808,0.05728432163596153,0.05367761105298996,0.05013049766421318,0.04664742946624756,0.04323327913880348,0.039908818900585178,0.03667259216308594,0.03352857753634453,0.030501991510391237,0.027584347873926164,0.024779127910733224,0.022116512060165407,0.019579727202653886,0.017174463719129564,0.01493065245449543,0.012827372178435326,0.01087255496531725,0.009092493914067746,0.007464938331395388,0.005999716464430094,0.004718159791082144,0.0035975042264908554,0.002649683505296707,0.0018899181159213186,0.0012959666782990099,0.0008815473993308842,0.0006552378763444722,0.0005959841073490679,0.0007190025062300265,0.0010259771952405573,0.0014975325902923942,0.002150062471628189,0.002978465985506773,0.003965397365391254,0.005127855110913515,0.00645453343167901,0.007930283434689045,0.009572052396833897,0.011363111436367035,0.013290788047015667,0.01537102647125721,0.017582928761839868,0.01991593837738037,0.022384600713849069,0.02496497333049774,0.02764849364757538,0.030447132885456086,0.0333358533680439,0.03630810230970383,0.03937062248587608,0.0425010621547699,0.045693594962358478,0.04894852638244629,0.052248261868953708,0.0555865615606308,0.05895844101905823,0.06235073506832123,0.06575645506381989,0.06916652619838715,0.07257203757762909,0.07596390694379807,0.07933187484741211,0.0826699510216713,0.08596684038639069,0.08921244740486145,0.09240371733903885,0.09552641957998276,0.09857262670993805,0.10154193639755249,0.10441672056913376,0.10719326138496399,0.10987295210361481,0.11243520677089691,0.11488216370344162,0.11721620708703995,0.11941477656364441,0.12148666381835938,0.12343486398458481,0.12523528933525086,0.1269044578075409,0.12844525277614594,0.12983329594135285,0.13109195232391358,0.13222366571426392,0.1332060694694519,0.13406693935394288,0.1348070353269577,0.13541150093078614,0.13590610027313233,0.13629154860973359,0.13656023144721986,0.13673487305641175,0.13681629300117494,0.13680300116539002,0.13671378791332246,0.13654989004135133,0.13631415367126466,0.1360214352607727,0.13567334413528443,0.1352752149105072,0.13483813405036927,0.1343642622232437,0.13385966420173646,0.1333322376012802,0.13278450071811677,0.13222210109233857,0.13165007531642915,0.1310715228319168,0.13049057126045228,0.12991024553775788,0.1293340027332306,0.12876392900943757,0.12820179760456086,0.1276509165763855,0.12711158394813538,0.12658442556858064,0.12607264518737794,0.12557479739189149,0.12509086728096009,0.12462369352579117,0.12417015433311463,0.12373007833957672,0.12330484390258789,0.12289106100797653,0.12248788774013519,0.1220952719449997,0.12170980870723725,0.12133000046014786,0.12095384299755097,0.12057845294475556,0.12020112574100495,0.11981836706399918,0.11942761391401291,0.11902458220720291,0.11860454082489014,0.11816519498825073,0.11769995838403702,0.11720336973667145,0.11667326837778092,0.11610006541013718,0.11547817289829254,0.1148056611418724,0.11406850069761276,0.11326262354850769,0.11238567531108856,0.11141833662986756,0.11035968363285065,0.10920678824186325,0.10793410241603852,0.10654575377702713,0.10503797233104706,0.10337868332862854,0.1015794575214386,0.09963541477918625,0.0975084900856018,0.09521986544132233,0.09276223182678223,0.09009771049022675,0.08725399523973465,0.08422182500362396,0.08096997439861298,0.07752971351146698,0.07389171421527863,0.07003547996282578,0.06599339097738266,0.06175815686583519,0.05732167512178421,0.052715964615345,0.0479377917945385,0.04299096018075943,0.037905819714069369,0.03268299624323845,0.02733612433075905,0.021891746670007707,0.016355132684111596,0.010745863430202008,0.005084786098450422,-0.0006174125010147691,-0.006342349573969841,-0.012074464000761509,-0.01779884099960327,-0.023502547293901445,-0.0291744451969862,-0.0347970649600029,-0.04036496579647064,-0.04587233066558838,-0.05129940062761307,-0.05664989352226257,-0.061921000480651858,-0.06709274649620056,-0.07217657566070557,-0.0771712139248848,-0.08205854147672653,-0.08685580641031265,-0.09156119078397751,-0.0961621105670929,-0.10067649930715561,-0.10510207712650299,-0.10943204164505005,-0.11368266493082047,-0.11785265803337097,-0.12193939089775086,-0.12595710158348084,-0.12990504503250123,-0.1337834894657135,-0.13760466873645783,-0.14136777818202973,-0.14507627487182618,-0.14873984456062318,-0.1523580700159073,-0.1559363305568695,-0.15948151051998139,-0.1629944145679474,-0.16648069024085999,-0.16994599997997285,-0.17339199781417848,-0.17682407796382905,-0.1802469938993454,-0.18366295099258424,-0.1870768964290619,-0.19049234688282014,-0.1939137578010559,-0.197344109416008,-0.2007862776517868,-0.20424684882164002,-0.2077268362045288,-0.21122847497463227,-0.2147604525089264,-0.2183210253715515,-0.221913680434227,-0.225547194480896,-0.2292184829711914,-0.23293204605579377,-0.23669594526290894,-0.24050600826740266,-0.2443673014640808,-0.24828773736953736,-0.2522619366645813,-0.2562960088253021,-0.26039645075798037,-0.2645565867424011,-0.2687840163707733,-0.2730823755264282,-0.2774454951286316,-0.28188127279281618,-0.2863905429840088,-0.29096734523773196,-0.29561910033226015,-0.30034375190734866,-0.3051350712776184,-0.3100009858608246,-0.31493544578552248,-0.3199324309825897,-0.3249990940093994,-0.33012545108795168,-0.3353058695793152,-0.3405448794364929,-0.34583091735839846,-0.35115787386894228,-0.3565264642238617,-0.36192452907562258,-0.3673456609249115,-0.37278491258621218,-0.37823137640953066,-0.38367754220962527,-0.38911283016204836,-0.39452940225601199,-0.39991775155067446,-0.4052623510360718,-0.41055864095687868,-0.41579440236091616,-0.42095112800598147,-0.42602840065956118,-0.4310101568698883,-0.43587765097618105,-0.44063442945480349,-0.44525963068008425,-0.4497373700141907,-0.4540734887123108,-0.45824357867240908,-0.4622366428375244,-0.46606069803237917,-0.46968743205070498,-0.47311246395111086,-0.4763452112674713,-0.47935301065444949,-0.4821411371231079,-0.48471909761428835,-0.48704993724823,-0.4891493618488312,-0.49102583527565,-0.49263888597488406,-0.49401479959487917,-0.4951602518558502,-0.496032178401947,-0.4966665506362915,-0.4970678985118866,-0.4971904158592224,-0.49707967042922976,-0.49673476815223696,-0.4961162805557251,-0.49526962637901308,-0.4941902160644531,-0.4928479790687561,-0.49128445982933047,-0.48949289321899416,-0.4874521493911743,-0.48519960045814516,-0.48272594809532168,-0.4800190329551697,-0.4771116375923157,-0.47399216890335085,-0.47065722942352297,-0.46713486313819888,-0.46341264247894289,-0.45949357748031618,-0.4554016888141632,-0.45112374424934389,-0.44666874408721926,-0.44205784797668459,-0.43727701902389529,-0.43234097957611086,-0.4272666275501251,-0.422041118144989,-0.41668301820755007,-0.41120603680610659,-0.4055987596511841,-0.399882972240448,-0.3940695822238922,-0.38814985752105715,-0.38214582204818728,-0.3760666847229004,-0.36990708112716677,-0.3636876344680786,-0.3574165999889374,-0.3510938286781311,-0.3447360694408417,-0.33834996819496157,-0.33194130659103396,-0.3255217969417572,-0.31909799575805666,-0.31268003582954409,-0.30627456307411196,-0.29988980293273928,-0.29353606700897219,-0.28721681237220766,-0.2809417247772217,-0.27472013235092165,-0.2685532867908478,-0.26245206594467165,-0.2564241886138916,-0.2504674792289734,-0.24459514021873475,-0.23881113529205323,-0.23311153054237367,-0.22751185297966004,-0.22201120853424073,-0.2166050672531128,-0.211309552192688,-0.20611897110939027,-0.20102858543395997,-0.19605529308319093,-0.19118791818618775,-0.186422660946846,-0.18177631497383119,-0.1772332489490509,-0.1727893054485321,-0.16846120357513429,-0.16422930359840394,-0.16009004414081574,-0.1560584306716919,-0.1521127074956894,-0.14825108647346497,-0.1444818377494812,-0.1407860368490219,-0.13716179132461549,-0.13361147046089173,-0.1301196962594986,-0.12668368220329286,-0.12330174446105957,-0.11996085941791535,-0.11665788292884827,-0.11338814347982407,-0.11014159768819809],"plHydrophobicityMax":[-0.26200151443481448,-0.26228463649749758,-0.262675017118454,-0.2631694972515106,-0.26375505328178408,-0.2644381523132324,-0.2652122378349304,-0.2660658359527588,-0.2670050859451294,-0.26802027225494387,-0.26910200715065,-0.27025535702705386,-0.2714691162109375,-0.27273598313331606,-0.2740590572357178,-0.27542728185653689,-0.27683472633361819,-0.27828311920166018,-0.27976194024086,-0.28126686811447146,-0.2827978730201721,-0.28434625267982485,-0.28590846061706545,-0.2874826490879059,-0.2890629768371582,-0.29064619541168215,-0.2922291159629822,-0.29380834102630618,-0.2953810691833496,-0.2969430387020111,-0.2984931468963623,-0.3000282347202301,-0.3015443980693817,-0.3030416667461395,-0.30451634526252749,-0.30596524477005007,-0.3073892891407013,-0.30878403782844546,-0.3101470470428467,-0.3114795982837677,-0.3127763271331787,-0.31403568387031557,-0.31525927782058718,-0.3164398670196533,-0.3175775408744812,-0.31867316365242007,-0.3197181820869446,-0.3207138180732727,-0.32166042923927309,-0.3225470781326294,-0.3233768045902252,-0.3241491913795471,-0.3248501420021057,-0.32548537850379946,-0.32605329155921938,-0.3265361189842224,-0.3269427716732025,-0.32726961374282839,-0.3274962604045868,-0.3276343047618866,-0.32767730951309206,-0.3276045620441437,-0.32742854952812197,-0.32713985443115237,-0.326718807220459,-0.3261784613132477,-0.32550621032714846,-0.32468441128730776,-0.3237265348434448,-0.32261642813682558,-0.32133984565734866,-0.3199104070663452,-0.3183085322380066,-0.316524863243103,-0.3145725429058075,-0.3124285340309143,-0.31008994579315188,-0.3075697720050812,-0.3048412799835205,-0.30190926790237429,-0.29878613352775576,-0.29544249176979067,-0.29189181327819826,-0.28814542293548586,-0.2841724157333374,-0.27999499440193179,-0.27562350034713747,-0.271026611328125,-0.26623526215553286,-0.2612583339214325,-0.256066232919693,-0.25069671869277956,-0.24515703320503236,-0.2394227683544159,-0.23353485763072968,-0.22749783098697663,-0.2212994396686554,-0.2149752378463745,-0.20853088796138764,-0.2019648253917694,-0.19530653953552247,-0.1885635256767273,-0.1817428469657898,-0.1748676896095276,-0.16794778406620027,-0.16099627315998078,-0.15403005480766297,-0.14706210792064668,-0.1401078701019287,-0.13317878544330598,-0.12629151344299317,-0.11946003139019013,-0.11269154399633408,-0.10600681602954865,-0.09941534698009491,-0.09292072057723999,-0.08654813468456269,-0.08030029386281967,-0.0741783082485199,-0.06821154803037644,-0.06239427626132965,-0.056726157665252689,-0.05124043673276901,-0.04592218995094299,-0.04077060893177986,-0.035822704434394839,-0.031053557991981508,-0.026463372632861139,-0.022092029452323915,-0.017905142158269883,-0.01390767376869917,-0.010132935829460621,-0.006546921096742153,-0.0031566519755870106,0.000011565047316253186,0.002990097040310502,0.005769642535597086,0.008331194519996643,0.010704499669373036,0.012878017500042916,0.014839783310890198,0.016616448760032655,0.018194032832980157,0.019567323848605157,0.02075965888798237,0.02175460197031498,0.02255329117178917,0.023175640031695367,0.02360287681221962,0.023841973394155504,0.023909548297524453,0.023784639313817025,0.023479748517274858,0.02300826832652092,0.022347237914800645,0.021514426916837693,0.02052024006843567,0.019340036436915399,0.01799650862812996,0.016497382894158365,0.014816710725426674,0.012981834821403027,0.010998034849762917,0.008838744834065438,0.006535318214446306,0.004089158959686756,0.001479024183936417,-0.0012655024183914066,-0.004145179875195026,-0.007174507714807987,-0.01032728236168623,-0.013605349697172642,-0.017016910016536714,-0.020539237186312677,-0.024174634367227556,-0.027925945818424226,-0.031773824244737628,-0.035720571875572208,-0.039764564484357837,-0.04388970509171486,-0.04809826612472534,-0.05238499492406845,-0.0567372627556324,-0.06115657836198807,-0.06563575565814972,-0.07016503065824509,-0.07474508881568909,-0.07936838269233704,-0.08402728289365769,-0.08872200548648834,-0.0934450775384903,-0.09819140285253525,-0.102960005402565,-0.10774511098861695,-0.11254295706748963,-0.11735206097364426,-0.12216836214065552,-0.1269892454147339,-0.131813183426857,-0.13663756847381593,-0.14146102964878083,-0.14628145098686219,-0.15109819173812867,-0.1559102088212967,-0.16071580350399018,-0.16551527380943299,-0.17030780017375947,-0.17509233951568604,-0.17986950278282166,-0.18463897705078126,-0.18939970433712007,-0.19415278732776643,-0.1988976001739502,-0.20363351702690125,-0.2083614617586136,-0.2130805253982544,-0.21779023110866548,-0.2224910706281662,-0.2271818220615387,-0.23186153173446656,-0.2365308254957199,-0.2411869913339615,-0.24582943320274354,-0.25045791268348696,-0.25506842136383059,-0.2596605122089386,-0.2642331123352051,-0.2687806785106659,-0.2733025550842285,-0.2777974009513855,-0.28225666284561159,-0.2866811156272888,-0.2910682260990143,-0.29540568590164187,-0.29969677329063418,-0.3039371967315674,-0.3081112205982208,-0.3122243285179138,-0.316270112991333,-0.32023075222969057,-0.3241131603717804,-0.32790815830230715,-0.33159708976745608,-0.3351881504058838,-0.33866873383522036,-0.34202077984809878,-0.3452531397342682,-0.34834960103034975,-0.3512937128543854,-0.3540952205657959,-0.356733500957489,-0.359195351600647,-0.36149129271507265,-0.363595187664032,-0.36549943685531618,-0.3672143816947937,-0.3687085211277008,-0.3699814975261688,-0.37104302644729617,-0.3718562126159668,-0.3724291920661926,-0.3727709949016571,-0.3728388249874115,-0.3726516366004944,-0.37221652269363406,-0.3714856505393982,-0.3704898953437805,-0.36923396587371828,-0.3676657974720001,-0.365828275680542,-0.3637239933013916,-0.36129841208457949,-0.35860562324523928,-0.35564178228378298,-0.3523644208908081,-0.34882524609565737,-0.3450193703174591,-0.3409169316291809,-0.33656713366508486,-0.33196359872817995,-0.32709139585494997,-0.32199493050575259,-0.31666919589042666,-0.3111124038696289,-0.30536431074142458,-0.2994229793548584,-0.29329824447631838,-0.28702518343925478,-0.28060615062713625,-0.27406030893325808,-0.26741719245910647,-0.26068663597106936,-0.25389233231544497,-0.24705901741981507,-0.2402050793170929,-0.2333541065454483,-0.22652627527713777,-0.21974949538707734,-0.21304214000701905,-0.20641997456550599,-0.1999216377735138,-0.19355356693267823,-0.18732893466949464,-0.18129584193229676,-0.17544515430927277,-0.16978774964809419,-0.16437967121601106,-0.15919353067874909,-0.15424175560474397,-0.1495772749185562,-0.1451624631881714,-0.1410110890865326,-0.13716578483581544,-0.13358473777770997,-0.13028214871883393,-0.12728773057460786,-0.1245589330792427,-0.12211038917303086,-0.11995834857225418,-0.11806216835975647,-0.11643683910369873,-0.11508648097515106,-0.11397428810596466,-0.11311563849449158,-0.11250430345535279,-0.11210881918668747,-0.11194480210542679,-0.11199846863746643,-0.1122441366314888,-0.11269756406545639,-0.11333997547626496,-0.11415132135152817,-0.11514778435230255,-0.11630764603614807,-0.11761593073606491,-0.11908964812755585,-0.12070533633232117,-0.1224527508020401,-0.12434972822666168,-0.12637218832969666,-0.12851375341415406,-0.1307937055826187,-0.13318730890750886,-0.1356925219297409,-0.1383274793624878,-0.14106948673725129,-0.1439204066991806,-0.146895170211792,-0.14997498691082,-0.1531640887260437,-0.15647517144680024,-0.1598920226097107,-0.1634216159582138,-0.16707393527030946,-0.17083501815795899,-0.17471443116664887,-0.17871975898742677,-0.1828380972146988,-0.1870819479227066,-0.19145536422729493,-0.19594703614711762,-0.20057177543640138,-0.20532985031604768,-0.21021148562431336,-0.21523337066173554,-0.22039121389389039,-0.22567656636238099,-0.23110786080360413,-0.2366757094860077,-0.2423725128173828,-0.24821874499320985,-0.25419870018959048,-0.2603060007095337,-0.2665611505508423,-0.27294355630874636,-0.27944713830947878,-0.28609105944633486,-0.2928504943847656,-0.29971981048583987,-0.3067134618759155,-0.3138047158718109,-0.32098934054374697,-0.3282715082168579,-0.3356276750564575,-0.3430514633655548,-0.35053855180740359,-0.3580678105354309,-0.3656296730041504,-0.3732118010520935,-0.38079679012298586,-0.3883696496486664,-0.39591193199157717,-0.40341079235076907,-0.41084378957748415,-0.4181893467903137,-0.4254384934902191,-0.4325604736804962,-0.4395348131656647,-0.4463556706905365,-0.45298293232917788,-0.4594012498855591,-0.465608149766922,-0.47155192494392397,-0.4772294759750366,-0.48263877630233767,-0.48771777749061587,-0.49247902631759646,-0.49692076444625857,-0.500970721244812,-0.5046602487564087,-0.5079885125160217,-0.5108728408813477,-0.5133668184280396,-0.5154675841331482,-0.5170870423316956,-0.5182997584342957,-0.5190945267677307,-0.5193986296653748,-0.519288182258606,-0.5187489986419678,-0.5177282691001892,-0.5162988901138306,-0.5144459009170532,-0.5121364593505859,-0.5094391703605652,-0.5063380002975464,-0.5028210282325745,-0.49894988536834719,-0.4947093427181244,-0.49010545015335085,-0.48519280552864077,-0.47995880246162417,-0.47442376613616946,-0.46863454580307009,-0.46258312463760378,-0.456299364566803,-0.449823260307312,-0.4431527554988861,-0.43632322549819949,-0.4293660819530487,-0.42228949069976809,-0.415127158164978,-0.4079049229621887,-0.40063992142677309,-0.3933607339859009,-0.38608819246292117,-0.3788495659828186,-0.371662974357605,-0.3645457327365875,-0.3575361669063568,-0.35063689947128298,-0.3438654839992523,-0.3372652232646942,-0.3308250904083252,-0.3245646059513092,-0.31852492690086367,-0.3126864433288574,-0.3070691227912903,-0.3017083704471588,-0.2965775728225708,-0.29169848561286929,-0.28709572553634646,-0.2827393412590027,-0.27865198254585268,-0.2748453617095947,-0.27128875255584719,-0.2680045962333679,-0.26499152183532717,-0.26221963763237,-0.2597099542617798,-0.25744935870170596,-0.2554096579551697,-0.253609836101532,-0.25202685594558718,-0.25063586235046389,-0.24945172667503358,-0.24844521284103394,-0.2475949227809906,-0.24691107869148255,-0.24636155366897584,-0.24592852592468263,-0.24561655521392823,-0.24539470672607423,-0.24524874985218049,-0.24517619609832765,-0.24515168368816377,-0.24516306817531587,-0.24520114064216615,-0.24524860084056855,-0.2452944964170456,-0.24532456696033479,-0.24532994627952577,-0.24529936909675599,-0.2452169805765152,-0.24508045613765717,-0.2448776811361313,-0.2445940524339676,-0.24423186480998994,-0.24377784132957459,-0.24322032928466798,-0.2425648272037506,-0.24179644882678986,-0.24090781807899476,-0.2399062216281891,-0.23877501487731934,-0.23751170933246613,-0.23612460494041444,-0.23459428548812867,-0.23292453587055207,-0.23112279176712037,-0.22916798293590547,-0.22706890106201173,-0.22483253479003907,-0.22243505716323853,-0.21989130973815919,-0.21720659732818604,-0.2143549621105194,-0.2113567590713501,-0.20821519196033479,-0.20490244030952454,-0.2014441341161728,-0.1978408396244049,-0.19406473636627198,-0.19014465808868409,-0.18607738614082337,-0.18184061348438264,-0.17746099829673768,-0.172933429479599,-0.16824126243591309,-0.1634085774421692,-0.15842922031879426,-0.15329210460186006,-0.1480189561843872,-0.14260268211364747,-0.13703787326812745,-0.13134446740150453,-0.1255139410495758,-0.11954756081104279,-0.11346276104450226,-0.10725174099206925,-0.1009204164147377,-0.09448499977588654,-0.08793890476226807,-0.08129274845123291,-0.07456107437610626,-0.06774009764194489,-0.06084418669342995,-0.05388563498854637,-0.04686592519283295,-0.03980083018541336,-0.03270166367292404,-0.025576114654541017,-0.018439091742038728,-0.011301807127892971,-0.004179072100669146,0.0029173067305237056,0.009975966066122055,0.016972485929727556,0.02390320971608162,0.030753254890441896,0.03749242424964905,0.04412350803613663,0.050628412514925,0.05697416514158249,0.06316923350095749,0.06919237226247788,0.07501089572906494,0.08063871413469315,0.08605015277862549,0.0912175178527832,0.09615868330001831,0.10084342956542969,0.10525308549404144,0.10940766334533692,0.11327309906482697,0.11684170365333557,0.1201353520154953,0.12311606109142304,0.12578937411308289,0.1281769573688507,0.1302386224269867,0.13199323415756226,0.13346120715141297,0.13460130989551545,0.13544504344463349,0.13601069152355195,0.13625717163085938,0.13622695207595826,0.1359354555606842,0.13534331321716309,0.13450117409229279,0.13342151045799256,0.1320679634809494,0.13049624860286714,0.12871289253234864,0.12669476866722108,0.12449043989181519,0.12210462987422943,0.11952647566795349,0.11679603159427643,0.11391747742891312,0.11088941991329193,0.10774415731430054,0.10448592901229859,0.10112032294273377,0.09767240285873413,0.09414740651845932,0.09055546671152115,0.08691491931676865,0.08323321491479874,0.07952216267585755,0.07579512894153595,0.07206166535615921,0.06833361089229584,0.06462009251117706,0.060933902859687808,0.05728432163596153,0.05367761105298996,0.05013049766421318,0.04664742946624756,0.04323327913880348,0.039908818900585178,0.03667259216308594,0.03352857753634453,0.030501991510391237,0.027584347873926164,0.024779127910733224,0.022116512060165407,0.019579727202653886,0.017174463719129564,0.01493065245449543,0.012827372178435326,0.01087255496531725,0.009092493914067746,0.007464938331395388,0.005999716464430094,0.004718159791082144,0.0035975042264908554,0.002649683505296707,0.0018899181159213186,0.0012959666782990099,0.0008815473993308842,0.0006552378763444722,0.0005959841073490679,0.0007190025062300265,0.0010259771952405573,0.0014975325902923942,0.002150062471628189,0.002978465985506773,0.003965397365391254,0.005127855110913515,0.00645453343167901,0.007930283434689045,0.009572052396833897,0.011363111436367035,0.013290788047015667,0.01537102647125721,0.017582928761839868,0.01991593837738037,0.022384600713849069,0.02496497333049774,0.02764849364757538,0.030447132885456086,0.0333358533680439,0.03630810230970383,0.03937062248587608,0.0425010621547699,0.045693594962358478,0.04894852638244629,0.052248261868953708,0.0555865615606308,0.05895844101905823,0.06235073506832123,0.06575645506381989,0.06916652619838715,0.07257203757762909,0.07596390694379807,0.07933187484741211,0.0826699510216713,0.08596684038639069,0.08921244740486145,0.09240371733903885,0.09552641957998276,0.09857262670993805,0.10154193639755249,0.10441672056913376,0.10719326138496399,0.10987295210361481,0.11243520677089691,0.11488216370344162,0.11721620708703995,0.11941477656364441,0.12148666381835938,0.12343486398458481,0.12523528933525086,0.1269044578075409,0.12844525277614594,0.12983329594135285,0.13109195232391358,0.13222366571426392,0.1332060694694519,0.13406693935394288,0.1348070353269577,0.13541150093078614,0.13590610027313233,0.13629154860973359,0.13656023144721986,0.13673487305641175,0.13681629300117494,0.13680300116539002,0.13671378791332246,0.13654989004135133,0.13631415367126466,0.1360214352607727,0.13567334413528443,0.1352752149105072,0.13483813405036927,0.1343642622232437,0.13385966420173646,0.1333322376012802,0.13278450071811677,0.13222210109233857,0.13165007531642915,0.1310715228319168,0.13049057126045228,0.12991024553775788,0.1293340027332306,0.12876392900943757,0.12820179760456086,0.1276509165763855,0.12711158394813538,0.12658442556858064,0.12607264518737794,0.12557479739189149,0.12509086728096009,0.12462369352579117,0.12417015433311463,0.12373007833957672,0.12330484390258789,0.12289106100797653,0.12248788774013519,0.1220952719449997,0.12170980870723725,0.12133000046014786,0.12095384299755097,0.12057845294475556,0.12020112574100495,0.11981836706399918,0.11942761391401291,0.11902458220720291,0.11860454082489014,0.11816519498825073,0.11769995838403702,0.11720336973667145,0.11667326837778092,0.11610006541013718,0.11547817289829254,0.1148056611418724,0.11406850069761276,0.11326262354850769,0.11238567531108856,0.11141833662986756,0.11035968363285065,0.10920678824186325,0.10793410241603852,0.10654575377702713,0.10503797233104706,0.10337868332862854,0.1015794575214386,0.09963541477918625,0.0975084900856018,0.09521986544132233,0.09276223182678223,0.09009771049022675,0.08725399523973465,0.08422182500362396,0.08096997439861298,0.07752971351146698,0.07389171421527863,0.07003547996282578,0.06599339097738266,0.06175815686583519,0.05732167512178421,0.052715964615345,0.0479377917945385,0.04299096018075943,0.037905819714069369,0.03268299624323845,0.02733612433075905,0.021891746670007707,0.016355132684111596,0.010745863430202008,0.005084786098450422,-0.0006174125010147691,-0.006342349573969841,-0.012074464000761509,-0.01779884099960327,-0.023502547293901445,-0.0291744451969862,-0.0347970649600029,-0.04036496579647064,-0.04587233066558838,-0.05129940062761307,-0.05664989352226257,-0.061921000480651858,-0.06709274649620056,-0.07217657566070557,-0.0771712139248848,-0.08205854147672653,-0.08685580641031265,-0.09156119078397751,-0.0961621105670929,-0.10067649930715561,-0.10510207712650299,-0.10943204164505005,-0.11368266493082047,-0.11785265803337097,-0.12193939089775086,-0.12595710158348084,-0.12990504503250123,-0.1337834894657135,-0.13760466873645783,-0.14136777818202973,-0.14507627487182618,-0.14873984456062318,-0.1523580700159073,-0.1559363305568695,-0.15948151051998139,-0.1629944145679474,-0.16648069024085999,-0.16994599997997285,-0.17339199781417848,-0.17682407796382905,-0.1802469938993454,-0.18366295099258424,-0.1870768964290619,-0.19049234688282014,-0.1939137578010559,-0.197344109416008,-0.2007862776517868,-0.20424684882164002,-0.2077268362045288,-0.21122847497463227,-0.2147604525089264,-0.2183210253715515,-0.221913680434227,-0.225547194480896,-0.2292184829711914,-0.23293204605579377,-0.23669594526290894,-0.24050600826740266,-0.2443673014640808,-0.24828773736953736,-0.2522619366645813,-0.2562960088253021,-0.26039645075798037,-0.2645565867424011,-0.2687840163707733,-0.2730823755264282,-0.2774454951286316,-0.28188127279281618,-0.2863905429840088,-0.29096734523773196,-0.29561910033226015,-0.30034375190734866,-0.3051350712776184,-0.3100009858608246,-0.31493544578552248,-0.3199324309825897,-0.3249990940093994,-0.33012545108795168,-0.3353058695793152,-0.3405448794364929,-0.34583091735839846,-0.35115787386894228,-0.3565264642238617,-0.36192452907562258,-0.3673456609249115,-0.37278491258621218,-0.37823137640953066,-0.38367754220962527,-0.38911283016204836,-0.39452940225601199,-0.39991775155067446,-0.4052623510360718,-0.41055864095687868,-0.41579440236091616,-0.42095112800598147,-0.42602840065956118,-0.4310101568698883,-0.43587765097618105,-0.44063442945480349,-0.44525963068008425,-0.4497373700141907,-0.4540734887123108,-0.45824357867240908,-0.4622366428375244,-0.46606069803237917,-0.46968743205070498,-0.47311246395111086,-0.4763452112674713,-0.47935301065444949,-0.4821411371231079,-0.48471909761428835,-0.48704993724823,-0.4891493618488312,-0.49102583527565,-0.49263888597488406,-0.49401479959487917,-0.4951602518558502,-0.496032178401947,-0.4966665506362915,-0.4970678985118866,-0.4971904158592224,-0.49707967042922976,-0.49673476815223696,-0.4961162805557251,-0.49526962637901308,-0.4941902160644531,-0.4928479790687561,-0.49128445982933047,-0.48949289321899416,-0.4874521493911743,-0.48519960045814516,-0.48272594809532168,-0.4800190329551697,-0.4771116375923157,-0.47399216890335085,-0.47065722942352297,-0.46713486313819888,-0.46341264247894289,-0.45949357748031618,-0.4554016888141632,-0.45112374424934389,-0.44666874408721926,-0.44205784797668459,-0.43727701902389529,-0.43234097957611086,-0.4272666275501251,-0.422041118144989,-0.41668301820755007,-0.41120603680610659,-0.4055987596511841,-0.399882972240448,-0.3940695822238922,-0.38814985752105715,-0.38214582204818728,-0.3760666847229004,-0.36990708112716677,-0.3636876344680786,-0.3574165999889374,-0.3510938286781311,-0.3447360694408417,-0.33834996819496157,-0.33194130659103396,-0.3255217969417572,-0.31909799575805666,-0.31268003582954409,-0.30627456307411196,-0.29988980293273928,-0.29353606700897219,-0.28721681237220766,-0.2809417247772217,-0.27472013235092165,-0.2685532867908478,-0.26245206594467165,-0.2564241886138916,-0.2504674792289734,-0.24459514021873475,-0.23881113529205323,-0.23311153054237367,-0.22751185297966004,-0.22201120853424073,-0.2166050672531128,-0.211309552192688,-0.20611897110939027,-0.20102858543395997,-0.19605529308319093,-0.19118791818618775,-0.186422660946846,-0.18177631497383119,-0.1772332489490509,-0.1727893054485321,-0.16846120357513429,-0.16422930359840394,-0.16009004414081574,-0.1560584306716919,-0.1521127074956894,-0.14825108647346497,-0.1444818377494812,-0.1407860368490219,-0.13716179132461549,-0.13361147046089173,-0.1301196962594986,-0.12668368220329286,-0.12330174446105957,-0.11996085941791535,-0.11665788292884827,-0.11338814347982407,-0.11014159768819809],"plHydrophobicityMean":[-0.26200151443481448,-0.26228463649749758,-0.262675017118454,-0.2631694972515106,-0.26375505328178408,-0.2644381523132324,-0.2652122378349304,-0.2660658359527588,-0.2670050859451294,-0.26802027225494387,-0.26910200715065,-0.27025535702705386,-0.2714691162109375,-0.27273598313331606,-0.2740590572357178,-0.27542728185653689,-0.27683472633361819,-0.27828311920166018,-0.27976194024086,-0.28126686811447146,-0.2827978730201721,-0.28434625267982485,-0.28590846061706545,-0.2874826490879059,-0.2890629768371582,-0.29064619541168215,-0.2922291159629822,-0.29380834102630618,-0.2953810691833496,-0.2969430387020111,-0.2984931468963623,-0.3000282347202301,-0.3015443980693817,-0.3030416667461395,-0.30451634526252749,-0.30596524477005007,-0.3073892891407013,-0.30878403782844546,-0.3101470470428467,-0.3114795982837677,-0.3127763271331787,-0.31403568387031557,-0.31525927782058718,-0.3164398670196533,-0.3175775408744812,-0.31867316365242007,-0.3197181820869446,-0.3207138180732727,-0.32166042923927309,-0.3225470781326294,-0.3233768045902252,-0.3241491913795471,-0.3248501420021057,-0.32548537850379946,-0.32605329155921938,-0.3265361189842224,-0.3269427716732025,-0.32726961374282839,-0.3274962604045868,-0.3276343047618866,-0.32767730951309206,-0.3276045620441437,-0.32742854952812197,-0.32713985443115237,-0.326718807220459,-0.3261784613132477,-0.32550621032714846,-0.32468441128730776,-0.3237265348434448,-0.32261642813682558,-0.32133984565734866,-0.3199104070663452,-0.3183085322380066,-0.316524863243103,-0.3145725429058075,-0.3124285340309143,-0.31008994579315188,-0.3075697720050812,-0.3048412799835205,-0.30190926790237429,-0.29878613352775576,-0.29544249176979067,-0.29189181327819826,-0.28814542293548586,-0.2841724157333374,-0.27999499440193179,-0.27562350034713747,-0.271026611328125,-0.26623526215553286,-0.2612583339214325,-0.256066232919693,-0.25069671869277956,-0.24515703320503236,-0.2394227683544159,-0.23353485763072968,-0.22749783098697663,-0.2212994396686554,-0.2149752378463745,-0.20853088796138764,-0.2019648253917694,-0.19530653953552247,-0.1885635256767273,-0.1817428469657898,-0.1748676896095276,-0.16794778406620027,-0.16099627315998078,-0.15403005480766297,-0.14706210792064668,-0.1401078701019287,-0.13317878544330598,-0.12629151344299317,-0.11946003139019013,-0.11269154399633408,-0.10600681602954865,-0.09941534698009491,-0.09292072057723999,-0.08654813468456269,-0.08030029386281967,-0.0741783082485199,-0.06821154803037644,-0.06239427626132965,-0.056726157665252689,-0.05124043673276901,-0.04592218995094299,-0.04077060893177986,-0.035822704434394839,-0.031053557991981508,-0.026463372632861139,-0.022092029452323915,-0.017905142158269883,-0.01390767376869917,-0.010132935829460621,-0.006546921096742153,-0.0031566519755870106,0.000011565047316253186,0.002990097040310502,0.005769642535597086,0.008331194519996643,0.010704499669373036,0.012878017500042916,0.014839783310890198,0.016616448760032655,0.018194032832980157,0.019567323848605157,0.02075965888798237,0.02175460197031498,0.02255329117178917,0.023175640031695367,0.02360287681221962,0.023841973394155504,0.023909548297524453,0.023784639313817025,0.023479748517274858,0.02300826832652092,0.022347237914800645,0.021514426916837693,0.02052024006843567,0.019340036436915399,0.01799650862812996,0.016497382894158365,0.014816710725426674,0.012981834821403027,0.010998034849762917,0.008838744834065438,0.006535318214446306,0.004089158959686756,0.001479024183936417,-0.0012655024183914066,-0.004145179875195026,-0.007174507714807987,-0.01032728236168623,-0.013605349697172642,-0.017016910016536714,-0.020539237186312677,-0.024174634367227556,-0.027925945818424226,-0.031773824244737628,-0.035720571875572208,-0.039764564484357837,-0.04388970509171486,-0.04809826612472534,-0.05238499492406845,-0.0567372627556324,-0.06115657836198807,-0.06563575565814972,-0.07016503065824509,-0.07474508881568909,-0.07936838269233704,-0.08402728289365769,-0.08872200548648834,-0.0934450775384903,-0.09819140285253525,-0.102960005402565,-0.10774511098861695,-0.11254295706748963,-0.11735206097364426,-0.12216836214065552,-0.1269892454147339,-0.131813183426857,-0.13663756847381593,-0.14146102964878083,-0.14628145098686219,-0.15109819173812867,-0.1559102088212967,-0.16071580350399018,-0.16551527380943299,-0.17030780017375947,-0.17509233951568604,-0.17986950278282166,-0.18463897705078126,-0.18939970433712007,-0.19415278732776643,-0.1988976001739502,-0.20363351702690125,-0.2083614617586136,-0.2130805253982544,-0.21779023110866548,-0.2224910706281662,-0.2271818220615387,-0.23186153173446656,-0.2365308254957199,-0.2411869913339615,-0.24582943320274354,-0.25045791268348696,-0.25506842136383059,-0.2596605122089386,-0.2642331123352051,-0.2687806785106659,-0.2733025550842285,-0.2777974009513855,-0.28225666284561159,-0.2866811156272888,-0.2910682260990143,-0.29540568590164187,-0.29969677329063418,-0.3039371967315674,-0.3081112205982208,-0.3122243285179138,-0.316270112991333,-0.32023075222969057,-0.3241131603717804,-0.32790815830230715,-0.33159708976745608,-0.3351881504058838,-0.33866873383522036,-0.34202077984809878,-0.3452531397342682,-0.34834960103034975,-0.3512937128543854,-0.3540952205657959,-0.356733500957489,-0.359195351600647,-0.36149129271507265,-0.363595187664032,-0.36549943685531618,-0.3672143816947937,-0.3687085211277008,-0.3699814975261688,-0.37104302644729617,-0.3718562126159668,-0.3724291920661926,-0.3727709949016571,-0.3728388249874115,-0.3726516366004944,-0.37221652269363406,-0.3714856505393982,-0.3704898953437805,-0.36923396587371828,-0.3676657974720001,-0.365828275680542,-0.3637239933013916,-0.36129841208457949,-0.35860562324523928,-0.35564178228378298,-0.3523644208908081,-0.34882524609565737,-0.3450193703174591,-0.3409169316291809,-0.33656713366508486,-0.33196359872817995,-0.32709139585494997,-0.32199493050575259,-0.31666919589042666,-0.3111124038696289,-0.30536431074142458,-0.2994229793548584,-0.29329824447631838,-0.28702518343925478,-0.28060615062713625,-0.27406030893325808,-0.26741719245910647,-0.26068663597106936,-0.25389233231544497,-0.24705901741981507,-0.2402050793170929,-0.2333541065454483,-0.22652627527713777,-0.21974949538707734,-0.21304214000701905,-0.20641997456550599,-0.1999216377735138,-0.19355356693267823,-0.18732893466949464,-0.18129584193229676,-0.17544515430927277,-0.16978774964809419,-0.16437967121601106,-0.15919353067874909,-0.15424175560474397,-0.1495772749185562,-0.1451624631881714,-0.1410110890865326,-0.13716578483581544,-0.13358473777770997,-0.13028214871883393,-0.12728773057460786,-0.1245589330792427,-0.12211038917303086,-0.11995834857225418,-0.11806216835975647,-0.11643683910369873,-0.11508648097515106,-0.11397428810596466,-0.11311563849449158,-0.11250430345535279,-0.11210881918668747,-0.11194480210542679,-0.11199846863746643,-0.1122441366314888,-0.11269756406545639,-0.11333997547626496,-0.11415132135152817,-0.11514778435230255,-0.11630764603614807,-0.11761593073606491,-0.11908964812755585,-0.12070533633232117,-0.1224527508020401,-0.12434972822666168,-0.12637218832969666,-0.12851375341415406,-0.1307937055826187,-0.13318730890750886,-0.1356925219297409,-0.1383274793624878,-0.14106948673725129,-0.1439204066991806,-0.146895170211792,-0.14997498691082,-0.1531640887260437,-0.15647517144680024,-0.1598920226097107,-0.1634216159582138,-0.16707393527030946,-0.17083501815795899,-0.17471443116664887,-0.17871975898742677,-0.1828380972146988,-0.1870819479227066,-0.19145536422729493,-0.19594703614711762,-0.20057177543640138,-0.20532985031604768,-0.21021148562431336,-0.21523337066173554,-0.22039121389389039,-0.22567656636238099,-0.23110786080360413,-0.2366757094860077,-0.2423725128173828,-0.24821874499320985,-0.25419870018959048,-0.2603060007095337,-0.2665611505508423,-0.27294355630874636,-0.27944713830947878,-0.28609105944633486,-0.2928504943847656,-0.29971981048583987,-0.3067134618759155,-0.3138047158718109,-0.32098934054374697,-0.3282715082168579,-0.3356276750564575,-0.3430514633655548,-0.35053855180740359,-0.3580678105354309,-0.3656296730041504,-0.3732118010520935,-0.38079679012298586,-0.3883696496486664,-0.39591193199157717,-0.40341079235076907,-0.41084378957748415,-0.4181893467903137,-0.4254384934902191,-0.4325604736804962,-0.4395348131656647,-0.4463556706905365,-0.45298293232917788,-0.4594012498855591,-0.465608149766922,-0.47155192494392397,-0.4772294759750366,-0.48263877630233767,-0.48771777749061587,-0.49247902631759646,-0.49692076444625857,-0.500970721244812,-0.5046602487564087,-0.5079885125160217,-0.5108728408813477,-0.5133668184280396,-0.5154675841331482,-0.5170870423316956,-0.5182997584342957,-0.5190945267677307,-0.5193986296653748,-0.519288182258606,-0.5187489986419678,-0.5177282691001892,-0.5162988901138306,-0.5144459009170532,-0.5121364593505859,-0.5094391703605652,-0.5063380002975464,-0.5028210282325745,-0.49894988536834719,-0.4947093427181244,-0.49010545015335085,-0.48519280552864077,-0.47995880246162417,-0.47442376613616946,-0.46863454580307009,-0.46258312463760378,-0.456299364566803,-0.449823260307312,-0.4431527554988861,-0.43632322549819949,-0.4293660819530487,-0.42228949069976809,-0.415127158164978,-0.4079049229621887,-0.40063992142677309,-0.3933607339859009,-0.38608819246292117,-0.3788495659828186,-0.371662974357605,-0.3645457327365875,-0.3575361669063568,-0.35063689947128298,-0.3438654839992523,-0.3372652232646942,-0.3308250904083252,-0.3245646059513092,-0.31852492690086367,-0.3126864433288574,-0.3070691227912903,-0.3017083704471588,-0.2965775728225708,-0.29169848561286929,-0.28709572553634646,-0.2827393412590027,-0.27865198254585268,-0.2748453617095947,-0.27128875255584719,-0.2680045962333679,-0.26499152183532717,-0.26221963763237,-0.2597099542617798,-0.25744935870170596,-0.2554096579551697,-0.253609836101532,-0.25202685594558718,-0.25063586235046389,-0.24945172667503358,-0.24844521284103394,-0.2475949227809906,-0.24691107869148255,-0.24636155366897584,-0.24592852592468263,-0.24561655521392823,-0.24539470672607423,-0.24524874985218049,-0.24517619609832765,-0.24515168368816377,-0.24516306817531587,-0.24520114064216615,-0.24524860084056855,-0.2452944964170456,-0.24532456696033479,-0.24532994627952577,-0.24529936909675599,-0.2452169805765152,-0.24508045613765717,-0.2448776811361313,-0.2445940524339676,-0.24423186480998994,-0.24377784132957459,-0.24322032928466798,-0.2425648272037506,-0.24179644882678986,-0.24090781807899476,-0.2399062216281891,-0.23877501487731934,-0.23751170933246613,-0.23612460494041444,-0.23459428548812867,-0.23292453587055207,-0.23112279176712037,-0.22916798293590547,-0.22706890106201173,-0.22483253479003907,-0.22243505716323853,-0.21989130973815919,-0.21720659732818604,-0.2143549621105194,-0.2113567590713501,-0.20821519196033479,-0.20490244030952454,-0.2014441341161728,-0.1978408396244049,-0.19406473636627198,-0.19014465808868409,-0.18607738614082337,-0.18184061348438264,-0.17746099829673768,-0.172933429479599,-0.16824126243591309,-0.1634085774421692,-0.15842922031879426,-0.15329210460186006,-0.1480189561843872,-0.14260268211364747,-0.13703787326812745,-0.13134446740150453,-0.1255139410495758,-0.11954756081104279,-0.11346276104450226,-0.10725174099206925,-0.1009204164147377,-0.09448499977588654,-0.08793890476226807,-0.08129274845123291,-0.07456107437610626,-0.06774009764194489,-0.06084418669342995,-0.05388563498854637,-0.04686592519283295,-0.03980083018541336,-0.03270166367292404,-0.025576114654541017,-0.018439091742038728,-0.011301807127892971,-0.004179072100669146,0.0029173067305237056,0.009975966066122055,0.016972485929727556,0.02390320971608162,0.030753254890441896,0.03749242424964905,0.04412350803613663,0.050628412514925,0.05697416514158249,0.06316923350095749,0.06919237226247788,0.07501089572906494,0.08063871413469315,0.08605015277862549,0.0912175178527832,0.09615868330001831,0.10084342956542969,0.10525308549404144,0.10940766334533692,0.11327309906482697,0.11684170365333557,0.1201353520154953,0.12311606109142304,0.12578937411308289,0.1281769573688507,0.1302386224269867,0.13199323415756226,0.13346120715141297,0.13460130989551545,0.13544504344463349,0.13601069152355195,0.13625717163085938,0.13622695207595826,0.1359354555606842,0.13534331321716309,0.13450117409229279,0.13342151045799256,0.1320679634809494,0.13049624860286714,0.12871289253234864,0.12669476866722108,0.12449043989181519,0.12210462987422943,0.11952647566795349,0.11679603159427643,0.11391747742891312,0.11088941991329193,0.10774415731430054,0.10448592901229859,0.10112032294273377,0.09767240285873413,0.09414740651845932,0.09055546671152115,0.08691491931676865,0.08323321491479874,0.07952216267585755,0.07579512894153595,0.07206166535615921,0.06833361089229584,0.06462009251117706,0.060933902859687808,0.05728432163596153,0.05367761105298996,0.05013049766421318,0.04664742946624756,0.04323327913880348,0.039908818900585178,0.03667259216308594,0.03352857753634453,0.030501991510391237,0.027584347873926164,0.024779127910733224,0.022116512060165407,0.019579727202653886,0.017174463719129564,0.01493065245449543,0.012827372178435326,0.01087255496531725,0.009092493914067746,0.007464938331395388,0.005999716464430094,0.004718159791082144,0.0035975042264908554,0.002649683505296707,0.0018899181159213186,0.0012959666782990099,0.0008815473993308842,0.0006552378763444722,0.0005959841073490679,0.0007190025062300265,0.0010259771952405573,0.0014975325902923942,0.002150062471628189,0.002978465985506773,0.003965397365391254,0.005127855110913515,0.00645453343167901,0.007930283434689045,0.009572052396833897,0.011363111436367035,0.013290788047015667,0.01537102647125721,0.017582928761839868,0.01991593837738037,0.022384600713849069,0.02496497333049774,0.02764849364757538,0.030447132885456086,0.0333358533680439,0.03630810230970383,0.03937062248587608,0.0425010621547699,0.045693594962358478,0.04894852638244629,0.052248261868953708,0.0555865615606308,0.05895844101905823,0.06235073506832123,0.06575645506381989,0.06916652619838715,0.07257203757762909,0.07596390694379807,0.07933187484741211,0.0826699510216713,0.08596684038639069,0.08921244740486145,0.09240371733903885,0.09552641957998276,0.09857262670993805,0.10154193639755249,0.10441672056913376,0.10719326138496399,0.10987295210361481,0.11243520677089691,0.11488216370344162,0.11721620708703995,0.11941477656364441,0.12148666381835938,0.12343486398458481,0.12523528933525086,0.1269044578075409,0.12844525277614594,0.12983329594135285,0.13109195232391358,0.13222366571426392,0.1332060694694519,0.13406693935394288,0.1348070353269577,0.13541150093078614,0.13590610027313233,0.13629154860973359,0.13656023144721986,0.13673487305641175,0.13681629300117494,0.13680300116539002,0.13671378791332246,0.13654989004135133,0.13631415367126466,0.1360214352607727,0.13567334413528443,0.1352752149105072,0.13483813405036927,0.1343642622232437,0.13385966420173646,0.1333322376012802,0.13278450071811677,0.13222210109233857,0.13165007531642915,0.1310715228319168,0.13049057126045228,0.12991024553775788,0.1293340027332306,0.12876392900943757,0.12820179760456086,0.1276509165763855,0.12711158394813538,0.12658442556858064,0.12607264518737794,0.12557479739189149,0.12509086728096009,0.12462369352579117,0.12417015433311463,0.12373007833957672,0.12330484390258789,0.12289106100797653,0.12248788774013519,0.1220952719449997,0.12170980870723725,0.12133000046014786,0.12095384299755097,0.12057845294475556,0.12020112574100495,0.11981836706399918,0.11942761391401291,0.11902458220720291,0.11860454082489014,0.11816519498825073,0.11769995838403702,0.11720336973667145,0.11667326837778092,0.11610006541013718,0.11547817289829254,0.1148056611418724,0.11406850069761276,0.11326262354850769,0.11238567531108856,0.11141833662986756,0.11035968363285065,0.10920678824186325,0.10793410241603852,0.10654575377702713,0.10503797233104706,0.10337868332862854,0.1015794575214386,0.09963541477918625,0.0975084900856018,0.09521986544132233,0.09276223182678223,0.09009771049022675,0.08725399523973465,0.08422182500362396,0.08096997439861298,0.07752971351146698,0.07389171421527863,0.07003547996282578,0.06599339097738266,0.06175815686583519,0.05732167512178421,0.052715964615345,0.0479377917945385,0.04299096018075943,0.037905819714069369,0.03268299624323845,0.02733612433075905,0.021891746670007707,0.016355132684111596,0.010745863430202008,0.005084786098450422,-0.0006174125010147691,-0.006342349573969841,-0.012074464000761509,-0.01779884099960327,-0.023502547293901445,-0.0291744451969862,-0.0347970649600029,-0.04036496579647064,-0.04587233066558838,-0.05129940062761307,-0.05664989352226257,-0.061921000480651858,-0.06709274649620056,-0.07217657566070557,-0.0771712139248848,-0.08205854147672653,-0.08685580641031265,-0.09156119078397751,-0.0961621105670929,-0.10067649930715561,-0.10510207712650299,-0.10943204164505005,-0.11368266493082047,-0.11785265803337097,-0.12193939089775086,-0.12595710158348084,-0.12990504503250123,-0.1337834894657135,-0.13760466873645783,-0.14136777818202973,-0.14507627487182618,-0.14873984456062318,-0.1523580700159073,-0.1559363305568695,-0.15948151051998139,-0.1629944145679474,-0.16648069024085999,-0.16994599997997285,-0.17339199781417848,-0.17682407796382905,-0.1802469938993454,-0.18366295099258424,-0.1870768964290619,-0.19049234688282014,-0.1939137578010559,-0.197344109416008,-0.2007862776517868,-0.20424684882164002,-0.2077268362045288,-0.21122847497463227,-0.2147604525089264,-0.2183210253715515,-0.221913680434227,-0.225547194480896,-0.2292184829711914,-0.23293204605579377,-0.23669594526290894,-0.24050600826740266,-0.2443673014640808,-0.24828773736953736,-0.2522619366645813,-0.2562960088253021,-0.26039645075798037,-0.2645565867424011,-0.2687840163707733,-0.2730823755264282,-0.2774454951286316,-0.28188127279281618,-0.2863905429840088,-0.29096734523773196,-0.29561910033226015,-0.30034375190734866,-0.3051350712776184,-0.3100009858608246,-0.31493544578552248,-0.3199324309825897,-0.3249990940093994,-0.33012545108795168,-0.3353058695793152,-0.3405448794364929,-0.34583091735839846,-0.35115787386894228,-0.3565264642238617,-0.36192452907562258,-0.3673456609249115,-0.37278491258621218,-0.37823137640953066,-0.38367754220962527,-0.38911283016204836,-0.39452940225601199,-0.39991775155067446,-0.4052623510360718,-0.41055864095687868,-0.41579440236091616,-0.42095112800598147,-0.42602840065956118,-0.4310101568698883,-0.43587765097618105,-0.44063442945480349,-0.44525963068008425,-0.4497373700141907,-0.4540734887123108,-0.45824357867240908,-0.4622366428375244,-0.46606069803237917,-0.46968743205070498,-0.47311246395111086,-0.4763452112674713,-0.47935301065444949,-0.4821411371231079,-0.48471909761428835,-0.48704993724823,-0.4891493618488312,-0.49102583527565,-0.49263888597488406,-0.49401479959487917,-0.4951602518558502,-0.496032178401947,-0.4966665506362915,-0.4970678985118866,-0.4971904158592224,-0.49707967042922976,-0.49673476815223696,-0.4961162805557251,-0.49526962637901308,-0.4941902160644531,-0.4928479790687561,-0.49128445982933047,-0.48949289321899416,-0.4874521493911743,-0.48519960045814516,-0.48272594809532168,-0.4800190329551697,-0.4771116375923157,-0.47399216890335085,-0.47065722942352297,-0.46713486313819888,-0.46341264247894289,-0.45949357748031618,-0.4554016888141632,-0.45112374424934389,-0.44666874408721926,-0.44205784797668459,-0.43727701902389529,-0.43234097957611086,-0.4272666275501251,-0.422041118144989,-0.41668301820755007,-0.41120603680610659,-0.4055987596511841,-0.399882972240448,-0.3940695822238922,-0.38814985752105715,-0.38214582204818728,-0.3760666847229004,-0.36990708112716677,-0.3636876344680786,-0.3574165999889374,-0.3510938286781311,-0.3447360694408417,-0.33834996819496157,-0.33194130659103396,-0.3255217969417572,-0.31909799575805666,-0.31268003582954409,-0.30627456307411196,-0.29988980293273928,-0.29353606700897219,-0.28721681237220766,-0.2809417247772217,-0.27472013235092165,-0.2685532867908478,-0.26245206594467165,-0.2564241886138916,-0.2504674792289734,-0.24459514021873475,-0.23881113529205323,-0.23311153054237367,-0.22751185297966004,-0.22201120853424073,-0.2166050672531128,-0.211309552192688,-0.20611897110939027,-0.20102858543395997,-0.19605529308319093,-0.19118791818618775,-0.186422660946846,-0.18177631497383119,-0.1772332489490509,-0.1727893054485321,-0.16846120357513429,-0.16422930359840394,-0.16009004414081574,-0.1560584306716919,-0.1521127074956894,-0.14825108647346497,-0.1444818377494812,-0.1407860368490219,-0.13716179132461549,-0.13361147046089173,-0.1301196962594986,-0.12668368220329286,-0.12330174446105957,-0.11996085941791535,-0.11665788292884827,-0.11338814347982407,-0.11014159768819809],"plHydrophobicitySd":[0.0,0.0,0.0,0.0,0.0,0.0,0.0,0.0,0.0,0.0,0.0,0.0,0.0,0.0,0.0,0.0,0.0,0.0,0.0,0.0,0.0,0.0,0.0,0.0,0.0,0.0,0.0,0.0,0.0,0.0,0.0,0.0,0.0,0.0,0.0,0.0,0.0,0.0,0.0,0.0,0.0,0.0,0.0,0.0,0.0,0.0,0.0,0.0,0.0,0.0,0.0,0.0,0.0,0.0,0.0,0.0,0.0,0.0,0.0,0.0,0.0,0.0,0.0,0.0,0.0,0.0,0.0,0.0,0.0,0.0,0.0,0.0,0.0,0.0,0.0,0.0,0.0,0.0,0.0,0.0,0.0,0.0,0.0,0.0,0.0,0.0,0.0,0.0,0.0,0.0,0.0,0.0,0.0,0.0,0.0,0.0,0.0,0.0,0.0,0.0,0.0,0.0,0.0,0.0,0.0,0.0,0.0,0.0,0.0,0.0,0.0,0.0,0.0,0.0,0.0,0.0,0.0,0.0,0.0,0.0,0.0,0.0,0.0,0.0,0.0,0.0,0.0,0.0,0.0,0.0,0.0,0.0,0.0,0.0,0.0,0.0,0.0,0.0,0.0,0.0,0.0,0.0,0.0,0.0,0.0,0.0,0.0,0.0,0.0,0.0,0.0,0.0,0.0,0.0,0.0,0.0,0.0,0.0,0.0,0.0,0.0,0.0,0.0,0.0,0.0,0.0,0.0,0.0,0.0,0.0,0.0,0.0,0.0,0.0,0.0,0.0,0.0,0.0,0.0,0.0,0.0,0.0,0.0,0.0,0.0,0.0,0.0,0.0,0.0,0.0,0.0,0.0,0.0,0.0,0.0,0.0,0.0,0.0,0.0,0.0,0.0,0.0,0.0,0.0,0.0,0.0,0.0,0.0,0.0,0.0,0.0,0.0,0.0,0.0,0.0,0.0,0.0,0.0,0.0,0.0,0.0,0.0,0.0,0.0,0.0,0.0,0.0,0.0,0.0,0.0,0.0,0.0,0.0,0.0,0.0,0.0,0.0,0.0,0.0,0.0,0.0,0.0,0.0,0.0,0.0,0.0,0.0,0.0,0.0,0.0,0.0,0.0,0.0,0.0,0.0,0.0,0.0,0.0,0.0,0.0,0.0,0.0,0.0,0.0,0.0,0.0,0.0,0.0,0.0,0.0,0.0,0.0,0.0,0.0,0.0,0.0,0.0,0.0,0.0,0.0,0.0,0.0,0.0,0.0,0.0,0.0,0.0,0.0,0.0,0.0,0.0,0.0,0.0,0.0,0.0,0.0,0.0,0.0,0.0,0.0,0.0,0.0,0.0,0.0,0.0,0.0,0.0,0.0,0.0,0.0,0.0,0.0,0.0,0.0,0.0,0.0,0.0,0.0,0.0,0.0,0.0,0.0,0.0,0.0,0.0,0.0,0.0,0.0,0.0,0.0,0.0,0.0,0.0,0.0,0.0,0.0,0.0,0.0,0.0,0.0,0.0,0.0,0.0,0.0,0.0,0.0,0.0,0.0,0.0,0.0,0.0,0.0,0.0,0.0,0.0,0.0,0.0,0.0,0.0,0.0,0.0,0.0,0.0,0.0,0.0,0.0,0.0,0.0,0.0,0.0,0.0,0.0,0.0,0.0,0.0,0.0,0.0,0.0,0.0,0.0,0.0,0.0,0.0,0.0,0.0,0.0,0.0,0.0,0.0,0.0,0.0,0.0,0.0,0.0,0.0,0.0,0.0,0.0,0.0,0.0,0.0,0.0,0.0,0.0,0.0,0.0,0.0,0.0,0.0,0.0,0.0,0.0,0.0,0.0,0.0,0.0,0.0,0.0,0.0,0.0,0.0,0.0,0.0,0.0,0.0,0.0,0.0,0.0,0.0,0.0,0.0,0.0,0.0,0.0,0.0,0.0,0.0,0.0,0.0,0.0,0.0,0.0,0.0,0.0,0.0,0.0,0.0,0.0,0.0,0.0,0.0,0.0,0.0,0.0,0.0,0.0,0.0,0.0,0.0,0.0,0.0,0.0,0.0,0.0,0.0,0.0,0.0,0.0,0.0,0.0,0.0,0.0,0.0,0.0,0.0,0.0,0.0,0.0,0.0,0.0,0.0,0.0,0.0,0.0,0.0,0.0,0.0,0.0,0.0,0.0,0.0,0.0,0.0,0.0,0.0,0.0,0.0,0.0,0.0,0.0,0.0,0.0,0.0,0.0,0.0,0.0,0.0,0.0,0.0,0.0,0.0,0.0,0.0,0.0,0.0,0.0,0.0,0.0,0.0,0.0,0.0,0.0,0.0,0.0,0.0,0.0,0.0,0.0,0.0,0.0,0.0,0.0,0.0,0.0,0.0,0.0,0.0,0.0,0.0,0.0,0.0,0.0,0.0,0.0,0.0,0.0,0.0,0.0,0.0,0.0,0.0,0.0,0.0,0.0,0.0,0.0,0.0,0.0,0.0,0.0,0.0,0.0,0.0,0.0,0.0,0.0,0.0,0.0,0.0,0.0,0.0,0.0,0.0,0.0,0.0,0.0,0.0,0.0,0.0,0.0,0.0,0.0,0.0,0.0,0.0,0.0,0.0,0.0,0.0,0.0,0.0,0.0,0.0,0.0,0.0,0.0,0.0,0.0,0.0,0.0,0.0,0.0,0.0,0.0,0.0,0.0,0.0,0.0,0.0,0.0,0.0,0.0,0.0,0.0,0.0,0.0,0.0,0.0,0.0,0.0,0.0,0.0,0.0,0.0,0.0,0.0,0.0,0.0,0.0,0.0,0.0,0.0,0.0,0.0,0.0,0.0,0.0,0.0,0.0,0.0,0.0,0.0,0.0,0.0,0.0,0.0,0.0,0.0,0.0,0.0,0.0,0.0,0.0,0.0,0.0,0.0,0.0,0.0,0.0,0.0,0.0,0.0,0.0,0.0,0.0,0.0,0.0,0.0,0.0,0.0,0.0,0.0,0.0,0.0,0.0,0.0,0.0,0.0,0.0,0.0,0.0,0.0,0.0,0.0,0.0,0.0,0.0,0.0,0.0,0.0,0.0,0.0,0.0,0.0,0.0,0.0,0.0,0.0,0.0,0.0,0.0,0.0,0.0,0.0,0.0,0.0,0.0,0.0,0.0,0.0,0.0,0.0,0.0,0.0,0.0,0.0,0.0,0.0,0.0,0.0,0.0,0.0,0.0,0.0,0.0,0.0,0.0,0.0,0.0,0.0,0.0,0.0,0.0,0.0,0.0,0.0,0.0,0.0,0.0,0.0,0.0,0.0,0.0,0.0,0.0,0.0,0.0,0.0,0.0,0.0,0.0,0.0,0.0,0.0,0.0,0.0,0.0,0.0,0.0,0.0,0.0,0.0,0.0,0.0,0.0,0.0,0.0,0.0,0.0,0.0,0.0,0.0,0.0,0.0,0.0,0.0,0.0,0.0,0.0,0.0,0.0,0.0,0.0,0.0,0.0,0.0,0.0,0.0,0.0,0.0,0.0,0.0,0.0,0.0,0.0,0.0,0.0,0.0,0.0,0.0,0.0,0.0,0.0,0.0,0.0,0.0,0.0,0.0,0.0,0.0,0.0,0.0,0.0,0.0,0.0,0.0,0.0,0.0,0.0,0.0,0.0,0.0,0.0,0.0,0.0,0.0,0.0,0.0,0.0,0.0,0.0,0.0,0.0,0.0,0.0,0.0,0.0,0.0,0.0,0.0,0.0,0.0,0.0,0.0,0.0,0.0,0.0,0.0,0.0,0.0,0.0,0.0,0.0,0.0,0.0,0.0,0.0,0.0,0.0,0.0,0.0,0.0,0.0,0.0,0.0,0.0,0.0,0.0,0.0,0.0,0.0,0.0,0.0,0.0,0.0,0.0,0.0,0.0,0.0,0.0,0.0,0.0,0.0,0.0,0.0,0.0,0.0,0.0,0.0,0.0,0.0,0.0,0.0,0.0,0.0,0.0,0.0,0.0,0.0,0.0,0.0,0.0,0.0,0.0,0.0,0.0,0.0,0.0,0.0,0.0,0.0,0.0,0.0,0.0,0.0,0.0,0.0,0.0,0.0,0.0,0.0,0.0,0.0,0.0,0.0,0.0,0.0,0.0,0.0,0.0,0.0,0.0,0.0,0.0,0.0,0.0,0.0,0.0,0.0,0.0,0.0,0.0,0.0,0.0,0.0,0.0,0.0,0.0,0.0,0.0,0.0,0.0,0.0,0.0,0.0,0.0,0.0,0.0,0.0,0.0,0.0,0.0,0.0,0.0,0.0,0.0,0.0,0.0,0.0,0.0,0.0,0.0,0.0,0.0,0.0,0.0,0.0,0.0,0.0,0.0,0.0,0.0,0.0,0.0,0.0,0.0,0.0,0.0,0.0,0.0,0.0,0.0,0.0,0.0,0.0,0.0,0.0,0.0,0.0,0.0],"pfHydrophobicityMin":[-0.3693464398384094,-0.3705882132053375,-0.37200525403022768,-0.37359005212783816,-0.3753191828727722,-0.3771999180316925,-0.3792192339897156,-0.381356418132782,-0.38361626863479617,-0.38598117232322695,-0.38843393325805666,-0.3909757137298584,-0.39358726143836977,-0.39625486731529238,-0.39897453784942629,-0.4017290771007538,-0.4045070707798004,-0.4072999954223633,-0.41009479761123659,-0.41288235783576968,-0.4156494736671448,-0.4183897078037262,-0.4210948944091797,-0.4237491488456726,-0.426352858543396,-0.42889803647994997,-0.4313691258430481,-0.43377166986465456,-0.4360978305339813,-0.43833473324775698,-0.44049087166786196,-0.44255882501602175,-0.44452959299087527,-0.4464137554168701,-0.44820383191108706,-0.4498951733112335,-0.45149925351142886,-0.45300838351249697,-0.45442283153533938,-0.4557532072067261,-0.4569920301437378,-0.458143413066864,-0.4592168629169464,-0.4602050185203552,-0.4611148238182068,-0.46195411682128909,-0.46271586418151858,-0.4634086787700653,-0.46403902769088747,-0.4645994305610657,-0.4650998115539551,-0.46554452180862429,-0.46592628955841067,-0.4662550985813141,-0.4665338397026062,-0.4667544662952423,-0.4669272303581238,-0.4670528173446655,-0.4671236276626587,-0.46714866161346438,-0.4671270251274109,-0.4670514464378357,-0.4669296145439148,-0.4667587876319885,-0.4665321707725525,-0.4662562608718872,-0.4659266173839569,-0.4655364751815796,-0.4650918245315552,-0.46458593010902407,-0.46401286125183108,-0.46337753534317019,-0.46267154812812807,-0.4618898630142212,-0.461036741733551,-0.4601011574268341,-0.45908015966415408,-0.4579775929450989,-0.4567791223526001,-0.4554848074913025,-0.4540978968143463,-0.45260119438171389,-0.4509980082511902,-0.44929131865501406,-0.4474603235721588,-0.44551360607147219,-0.4434528648853302,-0.441254198551178,-0.4389318823814392,-0.43648651242256167,-0.4338919520378113,-0.4311676025390625,-0.42831334471702578,-0.4253016710281372,-0.4221576452255249,-0.4188779890537262,-0.41544055938720705,-0.41186991333961489,-0.40816208720207217,-0.40430116653442385,-0.40031108260154726,-0.3961871266365051,-0.3919205665588379,-0.38753342628479006,-0.38302186131477358,-0.3783838748931885,-0.3736395537853241,-0.36878642439842226,-0.3638288378715515,-0.35878458619117739,-0.35365334153175356,-0.3484441041946411,-0.34317290782928469,-0.33784228563308718,-0.332464337348938,-0.327052503824234,-0.3216135501861572,-0.3161603808403015,-0.310703843832016,-0.3052558898925781,-0.2998269200325012,-0.2944258749485016,-0.2890700101852417,-0.28376495838165285,-0.27851802110671999,-0.27335217595100405,-0.2682655155658722,-0.2632647454738617,-0.2583775818347931,-0.25359290838241579,-0.24891939759254456,-0.24438366293907166,-0.23996996879577638,-0.235687717795372,-0.23155993223190309,-0.22756808996200562,-0.22372248768806458,-0.22004079818725587,-0.21650303900241853,-0.213120236992836,-0.20990359783172608,-0.20683340728282929,-0.20392127335071565,-0.20117178559303285,-0.19856610894203187,-0.1961168646812439,-0.19382193684577943,-0.19166451692581178,-0.18965759873390199,-0.18779383599758149,-0.18605852127075196,-0.1844649463891983,-0.18300160765647889,-0.1816563904285431,-0.1804429441690445,-0.17934632301330567,-0.17835733294487,-0.17748992145061494,-0.17672692239284516,-0.17606188356876374,-0.17550916969776154,-0.17505045235157014,-0.17468155920505525,-0.17441779375076295,-0.17423981428146363,-0.17414705455303193,-0.17415276169776917,-0.17424006760120393,-0.1744106560945511,-0.17467573285102845,-0.17502115666866303,-0.17545074224472047,-0.17597416043281556,-0.17657922208309174,-0.17727220058441163,-0.17806103825569154,-0.17893531918525697,-0.17990371584892274,-0.18097227811813355,-0.1821320652961731,-0.18339425325393678,-0.1847625970840454,-0.18622936308383943,-0.18780842423439027,-0.18950048089027406,-0.19129888713359834,-0.19322052597999574,-0.1952623724937439,-0.1974186897277832,-0.19970941543579102,-0.20212680101394654,-0.20466656982898713,-0.2073511928319931,-0.2101682424545288,-0.21311421692371369,-0.2162145972251892,-0.21945102512836457,-0.2228214591741562,-0.2263537347316742,-0.23002329468727113,-0.23383094370365144,-0.23780220746994019,-0.2419104278087616,-0.2461586445569992,-0.2505662739276886,-0.25510790944099429,-0.25978726148605349,-0.26461729407310488,-0.26957380771636965,-0.2746608853340149,-0.2798840403556824,-0.2852211892604828,-0.290675550699234,-0.29624518752098086,-0.3019104599952698,-0.30767175555229189,-0.31352150440216067,-0.3194414973258972,-0.3254287838935852,-0.33147019147872927,-0.3375500738620758,-0.3436594605445862,-0.34978264570236208,-0.3559054136276245,-0.3620108962059021,-0.3680844306945801,-0.37411245703697207,-0.3800690770149231,-0.38594305515289309,-0.3917223811149597,-0.39736905694007876,-0.40288084745407107,-0.4082454741001129,-0.4134122133255005,-0.4183928966522217,-0.423172265291214,-0.42769038677215578,-0.4319729804992676,-0.4359997510910034,-0.4397113621234894,-0.4431408643722534,-0.4462641775608063,-0.4490278959274292,-0.4514707028865814,-0.45356401801109316,-0.4552652835845947,-0.4566167891025543,-0.4575856328010559,-0.4581437110900879,-0.4583340585231781,-0.4581207036972046,-0.4574918746948242,-0.4564894437789917,-0.45507559180259707,-0.4532545804977417,-0.45106640458106997,-0.44847166538238528,-0.4454905390739441,-0.44215935468673708,-0.43843841552734377,-0.434362530708313,-0.42996248602867129,-0.4252011179924011,-0.42012321949005129,-0.41475531458854678,-0.4090631604194641,-0.4030992090702057,-0.3968849778175354,-0.39039093255996706,-0.3836735785007477,-0.37674957513809206,-0.3695972263813019,-0.36227113008499148,-0.35478341579437258,-0.34712696075439455,-0.3393455147743225,-0.3314507305622101,-0.3234476149082184,-0.31536945700645449,-0.30722880363464358,-0.2990397810935974,-0.2908257842063904,-0.28260260820388796,-0.2743890881538391,-0.26620081067085268,-0.2580575942993164,-0.2499794065952301,-0.2419755756855011,-0.2340708076953888,-0.2262827754020691,-0.21861550211906434,-0.21109986305236817,-0.20374728739261628,-0.1965581774711609,-0.1895696222782135,-0.1827836036682129,-0.1761983186006546,-0.1698564887046814,-0.16374850273132325,-0.15787097811698914,-0.15227234363555909,-0.14692874252796174,-0.141837015748024,-0.1370496153831482,-0.13252827525138856,-0.12827064096927644,-0.12433159351348877,-0.12065955996513367,-0.11725686490535736,-0.11416874825954437,-0.11134255677461624,-0.10878308117389679,-0.10652251541614533,-0.10451167821884155,-0.10275687277317047,-0.10127754509449005,-0.10002973675727844,-0.09902078658342362,-0.09825927019119263,-0.09770693629980087,-0.09737228602170944,-0.09725484251976013,-0.09732264280319214,-0.09758502244949341,-0.09803475439548493,-0.0986461415886879,-0.09942914545536041,-0.10037212073802948,-0.10145508497953415,-0.10268855839967728,-0.10405832529067993,-0.1055494099855423,-0.10717306286096573,-0.10891373455524445,-0.1107606366276741,-0.11272631585597992,-0.11479419469833374,-0.11695738881826401,-0.11922944337129593,-0.12159357964992523,-0.12404578924179077,-0.1266014575958252,-0.12924297153949738,-0.13196979463100434,-0.13479693233966828,-0.13770796358585359,-0.1407054215669632,-0.14380237460136414,-0.14698487520217896,-0.150257408618927,-0.15363174676895142,-0.15709534287452699,-0.1606552004814148,-0.1643209457397461,-0.16808152198791505,-0.1719462126493454,-0.1759227216243744,-0.18000051379203797,-0.18419161438941956,-0.18850073218345643,-0.19291828572750092,-0.19745880365371705,-0.20212340354919434,-0.20690381526947022,-0.21181663870811463,-0.21685858070850373,-0.2220226228237152,-0.22732752561569215,-0.2327651083469391,-0.2383289933204651,-0.24404068291187287,-0.2498859465122223,-0.2558595538139343,-0.2619840204715729,-0.2682400643825531,-0.27462300658226015,-0.2811555862426758,-0.28781357407569888,-0.29459330439567568,-0.3015144169330597,-0.3085499703884125,-0.31569862365722659,-0.322971373796463,-0.33034342527389529,-0.3378125727176666,-0.3453821539878845,-0.35302942991256716,-0.36075037717819216,-0.36854076385498049,-0.3763807713985443,-0.3842630684375763,-0.3921765685081482,-0.4001057744026184,-0.40803760290145876,-0.41595685482025149,-0.42385104298591616,-0.4317009747028351,-0.43949028849601748,-0.4472087025642395,-0.45483049750328066,-0.46234041452407839,-0.46973150968551638,-0.4769679009914398,-0.48404234647750857,-0.490948349237442,-0.4976409077644348,-0.5041231513023377,-0.5103889107704163,-0.5163840055465698,-0.5221248865127564,-0.5276065468788147,-0.5327638387680054,-0.5376307964324951,-0.542201042175293,-0.5464017987251282,-0.5502852201461792,-0.553837776184082,-0.5569957494735718,-0.5598143935203552,-0.5622772574424744,-0.5643336772918701,-0.5660393834114075,-0.5673753023147583,-0.5683055520057678,-0.5688847303390503,-0.5690917372703552,-0.5689071416854858,-0.5683819651603699,-0.5674942135810852,-0.5662400722503662,-0.5646669864654541,-0.5627527236938477,-0.5605083703994751,-0.5579757690429688,-0.5551350116729736,-0.552009105682373,-0.5486351847648621,-0.5449963212013245,-0.5411251783370972,-0.5370526313781738,-0.5327686667442322,-0.5283103585243225,-0.5237038731575012,-0.5189467668533325,-0.5140768885612488,-0.5091160535812378,-0.5040717124938965,-0.49897700548171999,-0.4938509166240692,-0.4887120723724365,-0.483583927154541,-0.4784843623638153,-0.4734424352645874,-0.46846821904182436,-0.4635818600654602,-0.4588164687156677,-0.4541719853878021,-0.4496694505214691,-0.44534218311309817,-0.44118034839630129,-0.43720775842666628,-0.43345147371292117,-0.4298951029777527,-0.42656418681144717,-0.42347556352615359,-0.42060866951942446,-0.41798943281173708,-0.41562241315841677,-0.41348451375961306,-0.4116007089614868,-0.4099624752998352,-0.4085457921028137,-0.4073728919029236,-0.4064233601093292,-0.4056738018989563,-0.4051415026187897,-0.40479719638824465,-0.4046185314655304,-0.40461671352386477,-0.4047567844390869,-0.4050191640853882,-0.40540605783462527,-0.40588313341140749,-0.40643271803855898,-0.407046914100647,-0.40769752860069277,-0.4083680510520935,-0.4090404808521271,-0.40969642996788027,-0.410319447517395,-0.4108847379684448,-0.4113841950893402,-0.4118003249168396,-0.4121057987213135,-0.4123016595840454,-0.41236793994903567,-0.41227987408638,-0.41204509139060976,-0.41164112091064455,-0.41104865074157717,-0.41027992963790896,-0.4093098044395447,-0.4081265926361084,-0.40674513578414919,-0.40513721108436587,-0.4033006429672241,-0.4012509286403656,-0.39895695447921755,-0.3964264690876007,-0.39367401599884035,-0.3906661868095398,-0.38741999864578249,-0.3839488625526428,-0.380216509103775,-0.37624937295913699,-0.37205836176872256,-0.36760565638542178,-0.3629258871078491,-0.35802680253982546,-0.35286930203437807,-0.3474957346916199,-0.34190982580184939,-0.33607491850852969,-0.33003634214401247,-0.32379284501075747,-0.3173179030418396,-0.310651570558548,-0.3037911057472229,-0.29671889543533327,-0.28947022557258608,-0.2820412516593933,-0.2744233012199402,-0.26664647459983828,-0.2587069272994995,-0.2506033778190613,-0.2423621118068695,-0.23397870361804963,-0.22545942664146424,-0.21682646870613099,-0.2080772966146469,-0.19922247529029847,-0.19028162956237794,-0.1812548190355301,-0.17215630412101746,-0.16300253570079804,-0.15379826724529267,-0.1445593535900116,-0.13529889285564423,-0.12602880597114564,-0.11676326394081116,-0.10751397907733917,-0.09830060601234436,-0.08913303911685944,-0.08002273738384247,-0.07099762558937073,-0.06206104904413223,-0.05322481319308281,-0.044527217745780948,-0.03596009314060211,-0.027540283277630807,-0.019309382885694505,-0.0112527497112751,-0.0033911005593836309,0.004233923275023699,0.01164211705327034,0.018809081986546518,0.025696080178022386,0.032327406108379367,0.038673605769872668,0.04470353573560715,0.05044444650411606,0.055861588567495349,0.06093546375632286,0.0656941682100296,0.07009865343570709,0.07414275407791138,0.07785537838935852,0.08119341731071472,0.08416591584682465,0.08680084347724915,0.08905292302370072,0.09094676375389099,0.09250809252262116,0.0936916321516037,0.09453600645065308,0.09506435692310333,0.09523298591375351,0.09509254992008209,0.09466289728879929,0.09390415996313095,0.09287524968385697,0.09159281104803086,0.09002282470464707,0.08822795748710633,0.0862189382314682,0.08397813886404038,0.08155857771635056,0.07896972447633743,0.07620828598737717,0.07331620901823044,0.07030324637889862,0.06717613339424133,0.06396680325269699,0.06068591773509979,0.05734650418162346,0.05397128686308861,0.050572749227285388,0.047166451811790469,0.04376698657870293,0.04038974642753601,0.03704915940761566,0.033753857016563418,0.03052179142832756,0.02736404538154602,0.02428465336561203,0.0213049054145813,0.01842997968196869,0.015660971403121949,0.013022844679653645,0.010513011366128922,0.008131379261612893,0.005906334146857262,0.003827011678367853,0.0018929141806438566,0.00013581945677287877,-0.0014637040439993144,-0.0029058600775897505,-0.004155547823756933,-0.005240853875875473,-0.006158930249512196,-0.006877523846924305,-0.007427374832332134,-0.007802966050803661,-0.007978378795087338,-0.007983311079442501,-0.007810382172465324,-0.007440466433763504,-0.0069013843312859539,-0.006183968391269445,-0.00527600571513176,-0.004202840384095907,-0.0029537687078118326,-0.0015231752768158913,0.00006627374386880547,0.0018268335843458772,0.0037576809991151096,0.005839178804308176,0.008084533736109734,0.010487611405551434,0.013031482696533203,0.015730110928416253,0.018572617322206498,0.021544931456446649,0.024661311879754068,0.027906889095902444,0.031270671635866168,0.03476644679903984,0.03837655857205391,0.04209231585264206,0.04592747986316681,0.04986197128891945,0.0538894459605217,0.058022767305374148,0.062240853905677798,0.0665396898984909,0.07092920690774918,0.0753902792930603,0.0799202099442482,0.08452470600605011,0.08918815851211548,0.09390856325626373,0.09868796914815903,0.10351373255252838,0.10838472098112107,0.11329938471317291,0.11824814975261688,0.12322928011417389,0.1282399296760559,0.13327205181121827,0.1383233368396759,0.14338958263397218,0.14846451580524445,0.1535445898771286,0.15862467885017396,0.1637006253004074,0.16876614093780518,0.17381662130355836,0.17884871363639832,0.18385368585586549,0.18882796168327332,0.19376856088638307,0.19866429269313813,0.2035129964351654,0.20831215381622315,0.2130463719367981,0.21771806478500367,0.22232355177402497,0.22684377431869508,0.23128581047058106,0.23564505577087403,0.23989936709403993,0.24406081438064576,0.24812349677085877,0.2520653009414673,0.25590115785598757,0.25962311029434206,0.2632123827934265,0.2666851282119751,0.27003249526023867,0.27324002981185915,0.27632439136505129,0.2792759835720062,0.2820855379104614,0.2847696840763092,0.28731784224510195,0.2897270917892456,0.2920129597187042,0.29416462779045107,0.2961846888065338,0.2980872094631195,0.29986101388931277,0.30151379108428957,0.3030577301979065,0.3044818043708801,0.30579736828804018,0.30701449513435366,0.3081223666667938,0.3091345429420471,0.310059130191803,0.3108856678009033,0.3116290867328644,0.31229522824287417,0.31287360191345217,0.3133798837661743,0.31381770968437197,0.31417664885520937,0.31447213888168337,0.31470537185668948,0.31486767530441286,0.314971923828125,0.3150171935558319,0.3149966597557068,0.3149205148220062,0.31478604674339297,0.314587265253067,0.3143322467803955,0.31401652097702029,0.3136342763900757,0.3131921589374542,0.31268301606178286,0.31210196018218996,0.31145378947257998,0.31072887778282168,0.30992263555526736,0.30903926491737368,0.30806514620780947,0.3069975972175598,0.30583927035331728,0.3045726418495178,0.3031975328922272,0.3017156720161438,0.3001042902469635,0.29836758971214297,0.29650625586509707,0.2944924235343933,0.29233595728874209,0.2900364100933075,0.2875605821609497,0.28492650389671328,0.28213196992874148,0.27914029359817507,0.27597808837890627,0.27264100313186648,0.2690942883491516,0.2653694152832031,0.2614603638648987,0.2573402523994446,0.25304198265075686,0.24855928122997285,0.2438758909702301,0.23902374505996705,0.23399798572063447,0.22879308462142945,0.22343869507312776,0.21793316304683686,0.21228018403053285,0.20650655031204225,0.20061269402503968,0.19460973143577577,0.1885201632976532,0.18234699964523316,0.17610593140125276,0.169813871383667,0.16347736120224,0.15711075067520142,0.15072651207447053,0.14433366060256959,0.137942373752594,0.13156192004680634,0.12520244717597962,0.11886923015117645,0.11256688088178635,0.1063070222735405,0.10008878260850907,0.0939142256975174,0.08779466897249222,0.08172444999217987,0.07570407539606095,0.06974342465400696,0.06383261829614639,0.05797216296195984,0.052168332040309909,0.04641033336520195,0.04069903492927551,0.0350366085767746,0.029413457959890367,0.023828957229852678,0.018282677978277208,0.012766432017087937,0.0072784423828125,0.0018170595867559314,-0.0036248182877898218,-0.00904930755496025,-0.014460237696766854,-0.019862715154886247,-0.025259841233491899,-0.030656293034553529,-0.03605484589934349,-0.04146037995815277,-0.04687655717134476,-0.05230601876974106,-0.05775463208556175,-0.06322476267814636,-0.0687188059091568,-0.07424330711364746,-0.07979919016361237,-0.08538787811994553,-0.09101864695549011,-0.09668935835361481,-0.10240139067173004,-0.10816572606563568,-0.11397778987884522,-0.11983811110258103,-0.1257595419883728,-0.1317339390516281,-0.137764111161232,-0.14386095106601716,-0.15001565217971803,-0.15623202919960023,-0.16251787543296815,-0.16886454820632935,-0.17527571320533753,-0.18175756931304933,-0.18830090761184693,-0.19490961730480195,-0.20158730447292329,-0.20832377672195435,-0.21512332558631898,-0.22198569774627686,-0.2289021909236908,-0.23587575554847718,-0.24290287494659425,-0.2499760538339615,-0.2570953369140625,-0.26425522565841677,-0.2714482247829437,-0.2786729633808136,-0.2859216332435608,-0.29318711161613467,-0.3004652261734009,-0.30774664878845217,-0.31502506136894228,-0.32229116559028628,-0.3295382559299469,-0.33675938844680788,-0.34393996000289919,-0.3510766327381134,-0.35816287994384768,-0.365176260471344,-0.372120201587677,-0.3789854347705841,-0.38574761152267458,-0.3924139738082886,-0.39897289872169497,-0.4054003059864044,-0.4117056131362915,-0.41787558794021609,-0.4238870143890381,-0.4297536015510559,-0.43545854091644289,-0.4409831166267395,-0.44634315371513369,-0.4515180289745331,-0.4564955234527588,-0.461292028427124,-0.4658849537372589,-0.47026896476745608,-0.47446057200431826,-0.4784349501132965,-0.4821942448616028,-0.48575425148010256,-0.4890875816345215,-0.4922054409980774,-0.49512192606925967,-0.4978072941303253,-0.5002811551094055,-0.5025554299354553,-0.5045984983444214,-0.5064377784729004,-0.5080822706222534,-0.5094999670982361,-0.5107241868972778,-0.511761486530304,-0.5125789642333984,-0.5132153034210205,-0.5136724710464478,-0.5139232277870178,-0.5140045881271362,-0.5139151215553284,-0.5136356353759766,-0.5131982564926148,-0.5125999450683594,-0.5118280053138733,-0.5109102129936218,-0.5098419785499573,-0.5086166262626648,-0.5072576403617859,-0.5057585835456848,-0.5041185617446899,-0.5023569464683533,-0.5004664659500122,-0.4984501600265503,-0.4963237941265106,-0.49407947063446047,-0.49172332882881167,-0.48926883935928347,-0.48670703172683718,-0.484046995639801,-0.48129916191101076,-0.4784546196460724,-0.475524365901947,-0.472516268491745,-0.4694215655326843,-0.46625280380249026,-0.46301600337028506,-0.45970237255096438,-0.4563252627849579,-0.45288896560668948,-0.4493851363658905,-0.4458271861076355,-0.44221800565719607,-0.43855100870132449,-0.4348381757736206,-0.43108052015304568,-0.427274227142334,-0.4234286844730377,-0.4195440113544464,-0.4156183898448944,-0.41165924072265627,-0.40766581892967226,-0.4036369323730469,-0.39957815408706667,-0.39548805356025698,-0.3913654088973999,-0.38721489906311037,-0.3830334544181824,-0.37881988286972048,-0.3745766878128052,-0.37029922008514407,-0.365985631942749,-0.36163651943206789,-0.357244610786438,-0.35280734300613406,-0.34832361340522768,-0.3437806963920593,-0.33917564153671267,-0.33450523018836977,-0.3297492265701294,-0.32490500807762148,-0.319967120885849,-0.31490397453308108,-0.3097165822982788,-0.3043946921825409,-0.2988923490047455,-0.2932179868221283,-0.2873554825782776,-0.2812446057796478,-0.2749050259590149,-0.2683129906654358,-0.2614038288593292,-0.2542073130607605,-0.2466965764760971,-0.23881593346595765,-0.23061013221740724,-0.2220577448606491,-0.21313217282295228,-0.2038942277431488,-0.19434450566768647,-0.1845020055770874,-0.17444297671318055],"pfHydrophobicityMax":[-0.3693464398384094,-0.3705882132053375,-0.37200525403022768,-0.37359005212783816,-0.3753191828727722,-0.3771999180316925,-0.3792192339897156,-0.381356418132782,-0.38361626863479617,-0.38598117232322695,-0.38843393325805666,-0.3909757137298584,-0.39358726143836977,-0.39625486731529238,-0.39897453784942629,-0.4017290771007538,-0.4045070707798004,-0.4072999954223633,-0.41009479761123659,-0.41288235783576968,-0.4156494736671448,-0.4183897078037262,-0.4210948944091797,-0.4237491488456726,-0.426352858543396,-0.42889803647994997,-0.4313691258430481,-0.43377166986465456,-0.4360978305339813,-0.43833473324775698,-0.44049087166786196,-0.44255882501602175,-0.44452959299087527,-0.4464137554168701,-0.44820383191108706,-0.4498951733112335,-0.45149925351142886,-0.45300838351249697,-0.45442283153533938,-0.4557532072067261,-0.4569920301437378,-0.458143413066864,-0.4592168629169464,-0.4602050185203552,-0.4611148238182068,-0.46195411682128909,-0.46271586418151858,-0.4634086787700653,-0.46403902769088747,-0.4645994305610657,-0.4650998115539551,-0.46554452180862429,-0.46592628955841067,-0.4662550985813141,-0.4665338397026062,-0.4667544662952423,-0.4669272303581238,-0.4670528173446655,-0.4671236276626587,-0.46714866161346438,-0.4671270251274109,-0.4670514464378357,-0.4669296145439148,-0.4667587876319885,-0.4665321707725525,-0.4662562608718872,-0.4659266173839569,-0.4655364751815796,-0.4650918245315552,-0.46458593010902407,-0.46401286125183108,-0.46337753534317019,-0.46267154812812807,-0.4618898630142212,-0.461036741733551,-0.4601011574268341,-0.45908015966415408,-0.4579775929450989,-0.4567791223526001,-0.4554848074913025,-0.4540978968143463,-0.45260119438171389,-0.4509980082511902,-0.44929131865501406,-0.4474603235721588,-0.44551360607147219,-0.4434528648853302,-0.441254198551178,-0.4389318823814392,-0.43648651242256167,-0.4338919520378113,-0.4311676025390625,-0.42831334471702578,-0.4253016710281372,-0.4221576452255249,-0.4188779890537262,-0.41544055938720705,-0.41186991333961489,-0.40816208720207217,-0.40430116653442385,-0.40031108260154726,-0.3961871266365051,-0.3919205665588379,-0.38753342628479006,-0.38302186131477358,-0.3783838748931885,-0.3736395537853241,-0.36878642439842226,-0.3638288378715515,-0.35878458619117739,-0.35365334153175356,-0.3484441041946411,-0.34317290782928469,-0.33784228563308718,-0.332464337348938,-0.327052503824234,-0.3216135501861572,-0.3161603808403015,-0.310703843832016,-0.3052558898925781,-0.2998269200325012,-0.2944258749485016,-0.2890700101852417,-0.28376495838165285,-0.27851802110671999,-0.27335217595100405,-0.2682655155658722,-0.2632647454738617,-0.2583775818347931,-0.25359290838241579,-0.24891939759254456,-0.24438366293907166,-0.23996996879577638,-0.235687717795372,-0.23155993223190309,-0.22756808996200562,-0.22372248768806458,-0.22004079818725587,-0.21650303900241853,-0.213120236992836,-0.20990359783172608,-0.20683340728282929,-0.20392127335071565,-0.20117178559303285,-0.19856610894203187,-0.1961168646812439,-0.19382193684577943,-0.19166451692581178,-0.18965759873390199,-0.18779383599758149,-0.18605852127075196,-0.1844649463891983,-0.18300160765647889,-0.1816563904285431,-0.1804429441690445,-0.17934632301330567,-0.17835733294487,-0.17748992145061494,-0.17672692239284516,-0.17606188356876374,-0.17550916969776154,-0.17505045235157014,-0.17468155920505525,-0.17441779375076295,-0.17423981428146363,-0.17414705455303193,-0.17415276169776917,-0.17424006760120393,-0.1744106560945511,-0.17467573285102845,-0.17502115666866303,-0.17545074224472047,-0.17597416043281556,-0.17657922208309174,-0.17727220058441163,-0.17806103825569154,-0.17893531918525697,-0.17990371584892274,-0.18097227811813355,-0.1821320652961731,-0.18339425325393678,-0.1847625970840454,-0.18622936308383943,-0.18780842423439027,-0.18950048089027406,-0.19129888713359834,-0.19322052597999574,-0.1952623724937439,-0.1974186897277832,-0.19970941543579102,-0.20212680101394654,-0.20466656982898713,-0.2073511928319931,-0.2101682424545288,-0.21311421692371369,-0.2162145972251892,-0.21945102512836457,-0.2228214591741562,-0.2263537347316742,-0.23002329468727113,-0.23383094370365144,-0.23780220746994019,-0.2419104278087616,-0.2461586445569992,-0.2505662739276886,-0.25510790944099429,-0.25978726148605349,-0.26461729407310488,-0.26957380771636965,-0.2746608853340149,-0.2798840403556824,-0.2852211892604828,-0.290675550699234,-0.29624518752098086,-0.3019104599952698,-0.30767175555229189,-0.31352150440216067,-0.3194414973258972,-0.3254287838935852,-0.33147019147872927,-0.3375500738620758,-0.3436594605445862,-0.34978264570236208,-0.3559054136276245,-0.3620108962059021,-0.3680844306945801,-0.37411245703697207,-0.3800690770149231,-0.38594305515289309,-0.3917223811149597,-0.39736905694007876,-0.40288084745407107,-0.4082454741001129,-0.4134122133255005,-0.4183928966522217,-0.423172265291214,-0.42769038677215578,-0.4319729804992676,-0.4359997510910034,-0.4397113621234894,-0.4431408643722534,-0.4462641775608063,-0.4490278959274292,-0.4514707028865814,-0.45356401801109316,-0.4552652835845947,-0.4566167891025543,-0.4575856328010559,-0.4581437110900879,-0.4583340585231781,-0.4581207036972046,-0.4574918746948242,-0.4564894437789917,-0.45507559180259707,-0.4532545804977417,-0.45106640458106997,-0.44847166538238528,-0.4454905390739441,-0.44215935468673708,-0.43843841552734377,-0.434362530708313,-0.42996248602867129,-0.4252011179924011,-0.42012321949005129,-0.41475531458854678,-0.4090631604194641,-0.4030992090702057,-0.3968849778175354,-0.39039093255996706,-0.3836735785007477,-0.37674957513809206,-0.3695972263813019,-0.36227113008499148,-0.35478341579437258,-0.34712696075439455,-0.3393455147743225,-0.3314507305622101,-0.3234476149082184,-0.31536945700645449,-0.30722880363464358,-0.2990397810935974,-0.2908257842063904,-0.28260260820388796,-0.2743890881538391,-0.26620081067085268,-0.2580575942993164,-0.2499794065952301,-0.2419755756855011,-0.2340708076953888,-0.2262827754020691,-0.21861550211906434,-0.21109986305236817,-0.20374728739261628,-0.1965581774711609,-0.1895696222782135,-0.1827836036682129,-0.1761983186006546,-0.1698564887046814,-0.16374850273132325,-0.15787097811698914,-0.15227234363555909,-0.14692874252796174,-0.141837015748024,-0.1370496153831482,-0.13252827525138856,-0.12827064096927644,-0.12433159351348877,-0.12065955996513367,-0.11725686490535736,-0.11416874825954437,-0.11134255677461624,-0.10878308117389679,-0.10652251541614533,-0.10451167821884155,-0.10275687277317047,-0.10127754509449005,-0.10002973675727844,-0.09902078658342362,-0.09825927019119263,-0.09770693629980087,-0.09737228602170944,-0.09725484251976013,-0.09732264280319214,-0.09758502244949341,-0.09803475439548493,-0.0986461415886879,-0.09942914545536041,-0.10037212073802948,-0.10145508497953415,-0.10268855839967728,-0.10405832529067993,-0.1055494099855423,-0.10717306286096573,-0.10891373455524445,-0.1107606366276741,-0.11272631585597992,-0.11479419469833374,-0.11695738881826401,-0.11922944337129593,-0.12159357964992523,-0.12404578924179077,-0.1266014575958252,-0.12924297153949738,-0.13196979463100434,-0.13479693233966828,-0.13770796358585359,-0.1407054215669632,-0.14380237460136414,-0.14698487520217896,-0.150257408618927,-0.15363174676895142,-0.15709534287452699,-0.1606552004814148,-0.1643209457397461,-0.16808152198791505,-0.1719462126493454,-0.1759227216243744,-0.18000051379203797,-0.18419161438941956,-0.18850073218345643,-0.19291828572750092,-0.19745880365371705,-0.20212340354919434,-0.20690381526947022,-0.21181663870811463,-0.21685858070850373,-0.2220226228237152,-0.22732752561569215,-0.2327651083469391,-0.2383289933204651,-0.24404068291187287,-0.2498859465122223,-0.2558595538139343,-0.2619840204715729,-0.2682400643825531,-0.27462300658226015,-0.2811555862426758,-0.28781357407569888,-0.29459330439567568,-0.3015144169330597,-0.3085499703884125,-0.31569862365722659,-0.322971373796463,-0.33034342527389529,-0.3378125727176666,-0.3453821539878845,-0.35302942991256716,-0.36075037717819216,-0.36854076385498049,-0.3763807713985443,-0.3842630684375763,-0.3921765685081482,-0.4001057744026184,-0.40803760290145876,-0.41595685482025149,-0.42385104298591616,-0.4317009747028351,-0.43949028849601748,-0.4472087025642395,-0.45483049750328066,-0.46234041452407839,-0.46973150968551638,-0.4769679009914398,-0.48404234647750857,-0.490948349237442,-0.4976409077644348,-0.5041231513023377,-0.5103889107704163,-0.5163840055465698,-0.5221248865127564,-0.5276065468788147,-0.5327638387680054,-0.5376307964324951,-0.542201042175293,-0.5464017987251282,-0.5502852201461792,-0.553837776184082,-0.5569957494735718,-0.5598143935203552,-0.5622772574424744,-0.5643336772918701,-0.5660393834114075,-0.5673753023147583,-0.5683055520057678,-0.5688847303390503,-0.5690917372703552,-0.5689071416854858,-0.5683819651603699,-0.5674942135810852,-0.5662400722503662,-0.5646669864654541,-0.5627527236938477,-0.5605083703994751,-0.5579757690429688,-0.5551350116729736,-0.552009105682373,-0.5486351847648621,-0.5449963212013245,-0.5411251783370972,-0.5370526313781738,-0.5327686667442322,-0.5283103585243225,-0.5237038731575012,-0.5189467668533325,-0.5140768885612488,-0.5091160535812378,-0.5040717124938965,-0.49897700548171999,-0.4938509166240692,-0.4887120723724365,-0.483583927154541,-0.4784843623638153,-0.4734424352645874,-0.46846821904182436,-0.4635818600654602,-0.4588164687156677,-0.4541719853878021,-0.4496694505214691,-0.44534218311309817,-0.44118034839630129,-0.43720775842666628,-0.43345147371292117,-0.4298951029777527,-0.42656418681144717,-0.42347556352615359,-0.42060866951942446,-0.41798943281173708,-0.41562241315841677,-0.41348451375961306,-0.4116007089614868,-0.4099624752998352,-0.4085457921028137,-0.4073728919029236,-0.4064233601093292,-0.4056738018989563,-0.4051415026187897,-0.40479719638824465,-0.4046185314655304,-0.40461671352386477,-0.4047567844390869,-0.4050191640853882,-0.40540605783462527,-0.40588313341140749,-0.40643271803855898,-0.407046914100647,-0.40769752860069277,-0.4083680510520935,-0.4090404808521271,-0.40969642996788027,-0.410319447517395,-0.4108847379684448,-0.4113841950893402,-0.4118003249168396,-0.4121057987213135,-0.4123016595840454,-0.41236793994903567,-0.41227987408638,-0.41204509139060976,-0.41164112091064455,-0.41104865074157717,-0.41027992963790896,-0.4093098044395447,-0.4081265926361084,-0.40674513578414919,-0.40513721108436587,-0.4033006429672241,-0.4012509286403656,-0.39895695447921755,-0.3964264690876007,-0.39367401599884035,-0.3906661868095398,-0.38741999864578249,-0.3839488625526428,-0.380216509103775,-0.37624937295913699,-0.37205836176872256,-0.36760565638542178,-0.3629258871078491,-0.35802680253982546,-0.35286930203437807,-0.3474957346916199,-0.34190982580184939,-0.33607491850852969,-0.33003634214401247,-0.32379284501075747,-0.3173179030418396,-0.310651570558548,-0.3037911057472229,-0.29671889543533327,-0.28947022557258608,-0.2820412516593933,-0.2744233012199402,-0.26664647459983828,-0.2587069272994995,-0.2506033778190613,-0.2423621118068695,-0.23397870361804963,-0.22545942664146424,-0.21682646870613099,-0.2080772966146469,-0.19922247529029847,-0.19028162956237794,-0.1812548190355301,-0.17215630412101746,-0.16300253570079804,-0.15379826724529267,-0.1445593535900116,-0.13529889285564423,-0.12602880597114564,-0.11676326394081116,-0.10751397907733917,-0.09830060601234436,-0.08913303911685944,-0.08002273738384247,-0.07099762558937073,-0.06206104904413223,-0.05322481319308281,-0.044527217745780948,-0.03596009314060211,-0.027540283277630807,-0.019309382885694505,-0.0112527497112751,-0.0033911005593836309,0.004233923275023699,0.01164211705327034,0.018809081986546518,0.025696080178022386,0.032327406108379367,0.038673605769872668,0.04470353573560715,0.05044444650411606,0.055861588567495349,0.06093546375632286,0.0656941682100296,0.07009865343570709,0.07414275407791138,0.07785537838935852,0.08119341731071472,0.08416591584682465,0.08680084347724915,0.08905292302370072,0.09094676375389099,0.09250809252262116,0.0936916321516037,0.09453600645065308,0.09506435692310333,0.09523298591375351,0.09509254992008209,0.09466289728879929,0.09390415996313095,0.09287524968385697,0.09159281104803086,0.09002282470464707,0.08822795748710633,0.0862189382314682,0.08397813886404038,0.08155857771635056,0.07896972447633743,0.07620828598737717,0.07331620901823044,0.07030324637889862,0.06717613339424133,0.06396680325269699,0.06068591773509979,0.05734650418162346,0.05397128686308861,0.050572749227285388,0.047166451811790469,0.04376698657870293,0.04038974642753601,0.03704915940761566,0.033753857016563418,0.03052179142832756,0.02736404538154602,0.02428465336561203,0.0213049054145813,0.01842997968196869,0.015660971403121949,0.013022844679653645,0.010513011366128922,0.008131379261612893,0.005906334146857262,0.003827011678367853,0.0018929141806438566,0.00013581945677287877,-0.0014637040439993144,-0.0029058600775897505,-0.004155547823756933,-0.005240853875875473,-0.006158930249512196,-0.006877523846924305,-0.007427374832332134,-0.007802966050803661,-0.007978378795087338,-0.007983311079442501,-0.007810382172465324,-0.007440466433763504,-0.0069013843312859539,-0.006183968391269445,-0.00527600571513176,-0.004202840384095907,-0.0029537687078118326,-0.0015231752768158913,0.00006627374386880547,0.0018268335843458772,0.0037576809991151096,0.005839178804308176,0.008084533736109734,0.010487611405551434,0.013031482696533203,0.015730110928416253,0.018572617322206498,0.021544931456446649,0.024661311879754068,0.027906889095902444,0.031270671635866168,0.03476644679903984,0.03837655857205391,0.04209231585264206,0.04592747986316681,0.04986197128891945,0.0538894459605217,0.058022767305374148,0.062240853905677798,0.0665396898984909,0.07092920690774918,0.0753902792930603,0.0799202099442482,0.08452470600605011,0.08918815851211548,0.09390856325626373,0.09868796914815903,0.10351373255252838,0.10838472098112107,0.11329938471317291,0.11824814975261688,0.12322928011417389,0.1282399296760559,0.13327205181121827,0.1383233368396759,0.14338958263397218,0.14846451580524445,0.1535445898771286,0.15862467885017396,0.1637006253004074,0.16876614093780518,0.17381662130355836,0.17884871363639832,0.18385368585586549,0.18882796168327332,0.19376856088638307,0.19866429269313813,0.2035129964351654,0.20831215381622315,0.2130463719367981,0.21771806478500367,0.22232355177402497,0.22684377431869508,0.23128581047058106,0.23564505577087403,0.23989936709403993,0.24406081438064576,0.24812349677085877,0.2520653009414673,0.25590115785598757,0.25962311029434206,0.2632123827934265,0.2666851282119751,0.27003249526023867,0.27324002981185915,0.27632439136505129,0.2792759835720062,0.2820855379104614,0.2847696840763092,0.28731784224510195,0.2897270917892456,0.2920129597187042,0.29416462779045107,0.2961846888065338,0.2980872094631195,0.29986101388931277,0.30151379108428957,0.3030577301979065,0.3044818043708801,0.30579736828804018,0.30701449513435366,0.3081223666667938,0.3091345429420471,0.310059130191803,0.3108856678009033,0.3116290867328644,0.31229522824287417,0.31287360191345217,0.3133798837661743,0.31381770968437197,0.31417664885520937,0.31447213888168337,0.31470537185668948,0.31486767530441286,0.314971923828125,0.3150171935558319,0.3149966597557068,0.3149205148220062,0.31478604674339297,0.314587265253067,0.3143322467803955,0.31401652097702029,0.3136342763900757,0.3131921589374542,0.31268301606178286,0.31210196018218996,0.31145378947257998,0.31072887778282168,0.30992263555526736,0.30903926491737368,0.30806514620780947,0.3069975972175598,0.30583927035331728,0.3045726418495178,0.3031975328922272,0.3017156720161438,0.3001042902469635,0.29836758971214297,0.29650625586509707,0.2944924235343933,0.29233595728874209,0.2900364100933075,0.2875605821609497,0.28492650389671328,0.28213196992874148,0.27914029359817507,0.27597808837890627,0.27264100313186648,0.2690942883491516,0.2653694152832031,0.2614603638648987,0.2573402523994446,0.25304198265075686,0.24855928122997285,0.2438758909702301,0.23902374505996705,0.23399798572063447,0.22879308462142945,0.22343869507312776,0.21793316304683686,0.21228018403053285,0.20650655031204225,0.20061269402503968,0.19460973143577577,0.1885201632976532,0.18234699964523316,0.17610593140125276,0.169813871383667,0.16347736120224,0.15711075067520142,0.15072651207447053,0.14433366060256959,0.137942373752594,0.13156192004680634,0.12520244717597962,0.11886923015117645,0.11256688088178635,0.1063070222735405,0.10008878260850907,0.0939142256975174,0.08779466897249222,0.08172444999217987,0.07570407539606095,0.06974342465400696,0.06383261829614639,0.05797216296195984,0.052168332040309909,0.04641033336520195,0.04069903492927551,0.0350366085767746,0.029413457959890367,0.023828957229852678,0.018282677978277208,0.012766432017087937,0.0072784423828125,0.0018170595867559314,-0.0036248182877898218,-0.00904930755496025,-0.014460237696766854,-0.019862715154886247,-0.025259841233491899,-0.030656293034553529,-0.03605484589934349,-0.04146037995815277,-0.04687655717134476,-0.05230601876974106,-0.05775463208556175,-0.06322476267814636,-0.0687188059091568,-0.07424330711364746,-0.07979919016361237,-0.08538787811994553,-0.09101864695549011,-0.09668935835361481,-0.10240139067173004,-0.10816572606563568,-0.11397778987884522,-0.11983811110258103,-0.1257595419883728,-0.1317339390516281,-0.137764111161232,-0.14386095106601716,-0.15001565217971803,-0.15623202919960023,-0.16251787543296815,-0.16886454820632935,-0.17527571320533753,-0.18175756931304933,-0.18830090761184693,-0.19490961730480195,-0.20158730447292329,-0.20832377672195435,-0.21512332558631898,-0.22198569774627686,-0.2289021909236908,-0.23587575554847718,-0.24290287494659425,-0.2499760538339615,-0.2570953369140625,-0.26425522565841677,-0.2714482247829437,-0.2786729633808136,-0.2859216332435608,-0.29318711161613467,-0.3004652261734009,-0.30774664878845217,-0.31502506136894228,-0.32229116559028628,-0.3295382559299469,-0.33675938844680788,-0.34393996000289919,-0.3510766327381134,-0.35816287994384768,-0.365176260471344,-0.372120201587677,-0.3789854347705841,-0.38574761152267458,-0.3924139738082886,-0.39897289872169497,-0.4054003059864044,-0.4117056131362915,-0.41787558794021609,-0.4238870143890381,-0.4297536015510559,-0.43545854091644289,-0.4409831166267395,-0.44634315371513369,-0.4515180289745331,-0.4564955234527588,-0.461292028427124,-0.4658849537372589,-0.47026896476745608,-0.47446057200431826,-0.4784349501132965,-0.4821942448616028,-0.48575425148010256,-0.4890875816345215,-0.4922054409980774,-0.49512192606925967,-0.4978072941303253,-0.5002811551094055,-0.5025554299354553,-0.5045984983444214,-0.5064377784729004,-0.5080822706222534,-0.5094999670982361,-0.5107241868972778,-0.511761486530304,-0.5125789642333984,-0.5132153034210205,-0.5136724710464478,-0.5139232277870178,-0.5140045881271362,-0.5139151215553284,-0.5136356353759766,-0.5131982564926148,-0.5125999450683594,-0.5118280053138733,-0.5109102129936218,-0.5098419785499573,-0.5086166262626648,-0.5072576403617859,-0.5057585835456848,-0.5041185617446899,-0.5023569464683533,-0.5004664659500122,-0.4984501600265503,-0.4963237941265106,-0.49407947063446047,-0.49172332882881167,-0.48926883935928347,-0.48670703172683718,-0.484046995639801,-0.48129916191101076,-0.4784546196460724,-0.475524365901947,-0.472516268491745,-0.4694215655326843,-0.46625280380249026,-0.46301600337028506,-0.45970237255096438,-0.4563252627849579,-0.45288896560668948,-0.4493851363658905,-0.4458271861076355,-0.44221800565719607,-0.43855100870132449,-0.4348381757736206,-0.43108052015304568,-0.427274227142334,-0.4234286844730377,-0.4195440113544464,-0.4156183898448944,-0.41165924072265627,-0.40766581892967226,-0.4036369323730469,-0.39957815408706667,-0.39548805356025698,-0.3913654088973999,-0.38721489906311037,-0.3830334544181824,-0.37881988286972048,-0.3745766878128052,-0.37029922008514407,-0.365985631942749,-0.36163651943206789,-0.357244610786438,-0.35280734300613406,-0.34832361340522768,-0.3437806963920593,-0.33917564153671267,-0.33450523018836977,-0.3297492265701294,-0.32490500807762148,-0.319967120885849,-0.31490397453308108,-0.3097165822982788,-0.3043946921825409,-0.2988923490047455,-0.2932179868221283,-0.2873554825782776,-0.2812446057796478,-0.2749050259590149,-0.2683129906654358,-0.2614038288593292,-0.2542073130607605,-0.2466965764760971,-0.23881593346595765,-0.23061013221740724,-0.2220577448606491,-0.21313217282295228,-0.2038942277431488,-0.19434450566768647,-0.1845020055770874,-0.17444297671318055],"pfHydrophobicityMean":[-0.3693464398384094,-0.3705882132053375,-0.37200525403022768,-0.37359005212783816,-0.3753191828727722,-0.3771999180316925,-0.3792192339897156,-0.381356418132782,-0.38361626863479617,-0.38598117232322695,-0.38843393325805666,-0.3909757137298584,-0.39358726143836977,-0.39625486731529238,-0.39897453784942629,-0.4017290771007538,-0.4045070707798004,-0.4072999954223633,-0.41009479761123659,-0.41288235783576968,-0.4156494736671448,-0.4183897078037262,-0.4210948944091797,-0.4237491488456726,-0.426352858543396,-0.42889803647994997,-0.4313691258430481,-0.43377166986465456,-0.4360978305339813,-0.43833473324775698,-0.44049087166786196,-0.44255882501602175,-0.44452959299087527,-0.4464137554168701,-0.44820383191108706,-0.4498951733112335,-0.45149925351142886,-0.45300838351249697,-0.45442283153533938,-0.4557532072067261,-0.4569920301437378,-0.458143413066864,-0.4592168629169464,-0.4602050185203552,-0.4611148238182068,-0.46195411682128909,-0.46271586418151858,-0.4634086787700653,-0.46403902769088747,-0.4645994305610657,-0.4650998115539551,-0.46554452180862429,-0.46592628955841067,-0.4662550985813141,-0.4665338397026062,-0.4667544662952423,-0.4669272303581238,-0.4670528173446655,-0.4671236276626587,-0.46714866161346438,-0.4671270251274109,-0.4670514464378357,-0.4669296145439148,-0.4667587876319885,-0.4665321707725525,-0.4662562608718872,-0.4659266173839569,-0.4655364751815796,-0.4650918245315552,-0.46458593010902407,-0.46401286125183108,-0.46337753534317019,-0.46267154812812807,-0.4618898630142212,-0.461036741733551,-0.4601011574268341,-0.45908015966415408,-0.4579775929450989,-0.4567791223526001,-0.4554848074913025,-0.4540978968143463,-0.45260119438171389,-0.4509980082511902,-0.44929131865501406,-0.4474603235721588,-0.44551360607147219,-0.4434528648853302,-0.441254198551178,-0.4389318823814392,-0.43648651242256167,-0.4338919520378113,-0.4311676025390625,-0.42831334471702578,-0.4253016710281372,-0.4221576452255249,-0.4188779890537262,-0.41544055938720705,-0.41186991333961489,-0.40816208720207217,-0.40430116653442385,-0.40031108260154726,-0.3961871266365051,-0.3919205665588379,-0.38753342628479006,-0.38302186131477358,-0.3783838748931885,-0.3736395537853241,-0.36878642439842226,-0.3638288378715515,-0.35878458619117739,-0.35365334153175356,-0.3484441041946411,-0.34317290782928469,-0.33784228563308718,-0.332464337348938,-0.327052503824234,-0.3216135501861572,-0.3161603808403015,-0.310703843832016,-0.3052558898925781,-0.2998269200325012,-0.2944258749485016,-0.2890700101852417,-0.28376495838165285,-0.27851802110671999,-0.27335217595100405,-0.2682655155658722,-0.2632647454738617,-0.2583775818347931,-0.25359290838241579,-0.24891939759254456,-0.24438366293907166,-0.23996996879577638,-0.235687717795372,-0.23155993223190309,-0.22756808996200562,-0.22372248768806458,-0.22004079818725587,-0.21650303900241853,-0.213120236992836,-0.20990359783172608,-0.20683340728282929,-0.20392127335071565,-0.20117178559303285,-0.19856610894203187,-0.1961168646812439,-0.19382193684577943,-0.19166451692581178,-0.18965759873390199,-0.18779383599758149,-0.18605852127075196,-0.1844649463891983,-0.18300160765647889,-0.1816563904285431,-0.1804429441690445,-0.17934632301330567,-0.17835733294487,-0.17748992145061494,-0.17672692239284516,-0.17606188356876374,-0.17550916969776154,-0.17505045235157014,-0.17468155920505525,-0.17441779375076295,-0.17423981428146363,-0.17414705455303193,-0.17415276169776917,-0.17424006760120393,-0.1744106560945511,-0.17467573285102845,-0.17502115666866303,-0.17545074224472047,-0.17597416043281556,-0.17657922208309174,-0.17727220058441163,-0.17806103825569154,-0.17893531918525697,-0.17990371584892274,-0.18097227811813355,-0.1821320652961731,-0.18339425325393678,-0.1847625970840454,-0.18622936308383943,-0.18780842423439027,-0.18950048089027406,-0.19129888713359834,-0.19322052597999574,-0.1952623724937439,-0.1974186897277832,-0.19970941543579102,-0.20212680101394654,-0.20466656982898713,-0.2073511928319931,-0.2101682424545288,-0.21311421692371369,-0.2162145972251892,-0.21945102512836457,-0.2228214591741562,-0.2263537347316742,-0.23002329468727113,-0.23383094370365144,-0.23780220746994019,-0.2419104278087616,-0.2461586445569992,-0.2505662739276886,-0.25510790944099429,-0.25978726148605349,-0.26461729407310488,-0.26957380771636965,-0.2746608853340149,-0.2798840403556824,-0.2852211892604828,-0.290675550699234,-0.29624518752098086,-0.3019104599952698,-0.30767175555229189,-0.31352150440216067,-0.3194414973258972,-0.3254287838935852,-0.33147019147872927,-0.3375500738620758,-0.3436594605445862,-0.34978264570236208,-0.3559054136276245,-0.3620108962059021,-0.3680844306945801,-0.37411245703697207,-0.3800690770149231,-0.38594305515289309,-0.3917223811149597,-0.39736905694007876,-0.40288084745407107,-0.4082454741001129,-0.4134122133255005,-0.4183928966522217,-0.423172265291214,-0.42769038677215578,-0.4319729804992676,-0.4359997510910034,-0.4397113621234894,-0.4431408643722534,-0.4462641775608063,-0.4490278959274292,-0.4514707028865814,-0.45356401801109316,-0.4552652835845947,-0.4566167891025543,-0.4575856328010559,-0.4581437110900879,-0.4583340585231781,-0.4581207036972046,-0.4574918746948242,-0.4564894437789917,-0.45507559180259707,-0.4532545804977417,-0.45106640458106997,-0.44847166538238528,-0.4454905390739441,-0.44215935468673708,-0.43843841552734377,-0.434362530708313,-0.42996248602867129,-0.4252011179924011,-0.42012321949005129,-0.41475531458854678,-0.4090631604194641,-0.4030992090702057,-0.3968849778175354,-0.39039093255996706,-0.3836735785007477,-0.37674957513809206,-0.3695972263813019,-0.36227113008499148,-0.35478341579437258,-0.34712696075439455,-0.3393455147743225,-0.3314507305622101,-0.3234476149082184,-0.31536945700645449,-0.30722880363464358,-0.2990397810935974,-0.2908257842063904,-0.28260260820388796,-0.2743890881538391,-0.26620081067085268,-0.2580575942993164,-0.2499794065952301,-0.2419755756855011,-0.2340708076953888,-0.2262827754020691,-0.21861550211906434,-0.21109986305236817,-0.20374728739261628,-0.1965581774711609,-0.1895696222782135,-0.1827836036682129,-0.1761983186006546,-0.1698564887046814,-0.16374850273132325,-0.15787097811698914,-0.15227234363555909,-0.14692874252796174,-0.141837015748024,-0.1370496153831482,-0.13252827525138856,-0.12827064096927644,-0.12433159351348877,-0.12065955996513367,-0.11725686490535736,-0.11416874825954437,-0.11134255677461624,-0.10878308117389679,-0.10652251541614533,-0.10451167821884155,-0.10275687277317047,-0.10127754509449005,-0.10002973675727844,-0.09902078658342362,-0.09825927019119263,-0.09770693629980087,-0.09737228602170944,-0.09725484251976013,-0.09732264280319214,-0.09758502244949341,-0.09803475439548493,-0.0986461415886879,-0.09942914545536041,-0.10037212073802948,-0.10145508497953415,-0.10268855839967728,-0.10405832529067993,-0.1055494099855423,-0.10717306286096573,-0.10891373455524445,-0.1107606366276741,-0.11272631585597992,-0.11479419469833374,-0.11695738881826401,-0.11922944337129593,-0.12159357964992523,-0.12404578924179077,-0.1266014575958252,-0.12924297153949738,-0.13196979463100434,-0.13479693233966828,-0.13770796358585359,-0.1407054215669632,-0.14380237460136414,-0.14698487520217896,-0.150257408618927,-0.15363174676895142,-0.15709534287452699,-0.1606552004814148,-0.1643209457397461,-0.16808152198791505,-0.1719462126493454,-0.1759227216243744,-0.18000051379203797,-0.18419161438941956,-0.18850073218345643,-0.19291828572750092,-0.19745880365371705,-0.20212340354919434,-0.20690381526947022,-0.21181663870811463,-0.21685858070850373,-0.2220226228237152,-0.22732752561569215,-0.2327651083469391,-0.2383289933204651,-0.24404068291187287,-0.2498859465122223,-0.2558595538139343,-0.2619840204715729,-0.2682400643825531,-0.27462300658226015,-0.2811555862426758,-0.28781357407569888,-0.29459330439567568,-0.3015144169330597,-0.3085499703884125,-0.31569862365722659,-0.322971373796463,-0.33034342527389529,-0.3378125727176666,-0.3453821539878845,-0.35302942991256716,-0.36075037717819216,-0.36854076385498049,-0.3763807713985443,-0.3842630684375763,-0.3921765685081482,-0.4001057744026184,-0.40803760290145876,-0.41595685482025149,-0.42385104298591616,-0.4317009747028351,-0.43949028849601748,-0.4472087025642395,-0.45483049750328066,-0.46234041452407839,-0.46973150968551638,-0.4769679009914398,-0.48404234647750857,-0.490948349237442,-0.4976409077644348,-0.5041231513023377,-0.5103889107704163,-0.5163840055465698,-0.5221248865127564,-0.5276065468788147,-0.5327638387680054,-0.5376307964324951,-0.542201042175293,-0.5464017987251282,-0.5502852201461792,-0.553837776184082,-0.5569957494735718,-0.5598143935203552,-0.5622772574424744,-0.5643336772918701,-0.5660393834114075,-0.5673753023147583,-0.5683055520057678,-0.5688847303390503,-0.5690917372703552,-0.5689071416854858,-0.5683819651603699,-0.5674942135810852,-0.5662400722503662,-0.5646669864654541,-0.5627527236938477,-0.5605083703994751,-0.5579757690429688,-0.5551350116729736,-0.552009105682373,-0.5486351847648621,-0.5449963212013245,-0.5411251783370972,-0.5370526313781738,-0.5327686667442322,-0.5283103585243225,-0.5237038731575012,-0.5189467668533325,-0.5140768885612488,-0.5091160535812378,-0.5040717124938965,-0.49897700548171999,-0.4938509166240692,-0.4887120723724365,-0.483583927154541,-0.4784843623638153,-0.4734424352645874,-0.46846821904182436,-0.4635818600654602,-0.4588164687156677,-0.4541719853878021,-0.4496694505214691,-0.44534218311309817,-0.44118034839630129,-0.43720775842666628,-0.43345147371292117,-0.4298951029777527,-0.42656418681144717,-0.42347556352615359,-0.42060866951942446,-0.41798943281173708,-0.41562241315841677,-0.41348451375961306,-0.4116007089614868,-0.4099624752998352,-0.4085457921028137,-0.4073728919029236,-0.4064233601093292,-0.4056738018989563,-0.4051415026187897,-0.40479719638824465,-0.4046185314655304,-0.40461671352386477,-0.4047567844390869,-0.4050191640853882,-0.40540605783462527,-0.40588313341140749,-0.40643271803855898,-0.407046914100647,-0.40769752860069277,-0.4083680510520935,-0.4090404808521271,-0.40969642996788027,-0.410319447517395,-0.4108847379684448,-0.4113841950893402,-0.4118003249168396,-0.4121057987213135,-0.4123016595840454,-0.41236793994903567,-0.41227987408638,-0.41204509139060976,-0.41164112091064455,-0.41104865074157717,-0.41027992963790896,-0.4093098044395447,-0.4081265926361084,-0.40674513578414919,-0.40513721108436587,-0.4033006429672241,-0.4012509286403656,-0.39895695447921755,-0.3964264690876007,-0.39367401599884035,-0.3906661868095398,-0.38741999864578249,-0.3839488625526428,-0.380216509103775,-0.37624937295913699,-0.37205836176872256,-0.36760565638542178,-0.3629258871078491,-0.35802680253982546,-0.35286930203437807,-0.3474957346916199,-0.34190982580184939,-0.33607491850852969,-0.33003634214401247,-0.32379284501075747,-0.3173179030418396,-0.310651570558548,-0.3037911057472229,-0.29671889543533327,-0.28947022557258608,-0.2820412516593933,-0.2744233012199402,-0.26664647459983828,-0.2587069272994995,-0.2506033778190613,-0.2423621118068695,-0.23397870361804963,-0.22545942664146424,-0.21682646870613099,-0.2080772966146469,-0.19922247529029847,-0.19028162956237794,-0.1812548190355301,-0.17215630412101746,-0.16300253570079804,-0.15379826724529267,-0.1445593535900116,-0.13529889285564423,-0.12602880597114564,-0.11676326394081116,-0.10751397907733917,-0.09830060601234436,-0.08913303911685944,-0.08002273738384247,-0.07099762558937073,-0.06206104904413223,-0.05322481319308281,-0.044527217745780948,-0.03596009314060211,-0.027540283277630807,-0.019309382885694505,-0.0112527497112751,-0.0033911005593836309,0.004233923275023699,0.01164211705327034,0.018809081986546518,0.025696080178022386,0.032327406108379367,0.038673605769872668,0.04470353573560715,0.05044444650411606,0.055861588567495349,0.06093546375632286,0.0656941682100296,0.07009865343570709,0.07414275407791138,0.07785537838935852,0.08119341731071472,0.08416591584682465,0.08680084347724915,0.08905292302370072,0.09094676375389099,0.09250809252262116,0.0936916321516037,0.09453600645065308,0.09506435692310333,0.09523298591375351,0.09509254992008209,0.09466289728879929,0.09390415996313095,0.09287524968385697,0.09159281104803086,0.09002282470464707,0.08822795748710633,0.0862189382314682,0.08397813886404038,0.08155857771635056,0.07896972447633743,0.07620828598737717,0.07331620901823044,0.07030324637889862,0.06717613339424133,0.06396680325269699,0.06068591773509979,0.05734650418162346,0.05397128686308861,0.050572749227285388,0.047166451811790469,0.04376698657870293,0.04038974642753601,0.03704915940761566,0.033753857016563418,0.03052179142832756,0.02736404538154602,0.02428465336561203,0.0213049054145813,0.01842997968196869,0.015660971403121949,0.013022844679653645,0.010513011366128922,0.008131379261612893,0.005906334146857262,0.003827011678367853,0.0018929141806438566,0.00013581945677287877,-0.0014637040439993144,-0.0029058600775897505,-0.004155547823756933,-0.005240853875875473,-0.006158930249512196,-0.006877523846924305,-0.007427374832332134,-0.007802966050803661,-0.007978378795087338,-0.007983311079442501,-0.007810382172465324,-0.007440466433763504,-0.0069013843312859539,-0.006183968391269445,-0.00527600571513176,-0.004202840384095907,-0.0029537687078118326,-0.0015231752768158913,0.00006627374386880547,0.0018268335843458772,0.0037576809991151096,0.005839178804308176,0.008084533736109734,0.010487611405551434,0.013031482696533203,0.015730110928416253,0.018572617322206498,0.021544931456446649,0.024661311879754068,0.027906889095902444,0.031270671635866168,0.03476644679903984,0.03837655857205391,0.04209231585264206,0.04592747986316681,0.04986197128891945,0.0538894459605217,0.058022767305374148,0.062240853905677798,0.0665396898984909,0.07092920690774918,0.0753902792930603,0.0799202099442482,0.08452470600605011,0.08918815851211548,0.09390856325626373,0.09868796914815903,0.10351373255252838,0.10838472098112107,0.11329938471317291,0.11824814975261688,0.12322928011417389,0.1282399296760559,0.13327205181121827,0.1383233368396759,0.14338958263397218,0.14846451580524445,0.1535445898771286,0.15862467885017396,0.1637006253004074,0.16876614093780518,0.17381662130355836,0.17884871363639832,0.18385368585586549,0.18882796168327332,0.19376856088638307,0.19866429269313813,0.2035129964351654,0.20831215381622315,0.2130463719367981,0.21771806478500367,0.22232355177402497,0.22684377431869508,0.23128581047058106,0.23564505577087403,0.23989936709403993,0.24406081438064576,0.24812349677085877,0.2520653009414673,0.25590115785598757,0.25962311029434206,0.2632123827934265,0.2666851282119751,0.27003249526023867,0.27324002981185915,0.27632439136505129,0.2792759835720062,0.2820855379104614,0.2847696840763092,0.28731784224510195,0.2897270917892456,0.2920129597187042,0.29416462779045107,0.2961846888065338,0.2980872094631195,0.29986101388931277,0.30151379108428957,0.3030577301979065,0.3044818043708801,0.30579736828804018,0.30701449513435366,0.3081223666667938,0.3091345429420471,0.310059130191803,0.3108856678009033,0.3116290867328644,0.31229522824287417,0.31287360191345217,0.3133798837661743,0.31381770968437197,0.31417664885520937,0.31447213888168337,0.31470537185668948,0.31486767530441286,0.314971923828125,0.3150171935558319,0.3149966597557068,0.3149205148220062,0.31478604674339297,0.314587265253067,0.3143322467803955,0.31401652097702029,0.3136342763900757,0.3131921589374542,0.31268301606178286,0.31210196018218996,0.31145378947257998,0.31072887778282168,0.30992263555526736,0.30903926491737368,0.30806514620780947,0.3069975972175598,0.30583927035331728,0.3045726418495178,0.3031975328922272,0.3017156720161438,0.3001042902469635,0.29836758971214297,0.29650625586509707,0.2944924235343933,0.29233595728874209,0.2900364100933075,0.2875605821609497,0.28492650389671328,0.28213196992874148,0.27914029359817507,0.27597808837890627,0.27264100313186648,0.2690942883491516,0.2653694152832031,0.2614603638648987,0.2573402523994446,0.25304198265075686,0.24855928122997285,0.2438758909702301,0.23902374505996705,0.23399798572063447,0.22879308462142945,0.22343869507312776,0.21793316304683686,0.21228018403053285,0.20650655031204225,0.20061269402503968,0.19460973143577577,0.1885201632976532,0.18234699964523316,0.17610593140125276,0.169813871383667,0.16347736120224,0.15711075067520142,0.15072651207447053,0.14433366060256959,0.137942373752594,0.13156192004680634,0.12520244717597962,0.11886923015117645,0.11256688088178635,0.1063070222735405,0.10008878260850907,0.0939142256975174,0.08779466897249222,0.08172444999217987,0.07570407539606095,0.06974342465400696,0.06383261829614639,0.05797216296195984,0.052168332040309909,0.04641033336520195,0.04069903492927551,0.0350366085767746,0.029413457959890367,0.023828957229852678,0.018282677978277208,0.012766432017087937,0.0072784423828125,0.0018170595867559314,-0.0036248182877898218,-0.00904930755496025,-0.014460237696766854,-0.019862715154886247,-0.025259841233491899,-0.030656293034553529,-0.03605484589934349,-0.04146037995815277,-0.04687655717134476,-0.05230601876974106,-0.05775463208556175,-0.06322476267814636,-0.0687188059091568,-0.07424330711364746,-0.07979919016361237,-0.08538787811994553,-0.09101864695549011,-0.09668935835361481,-0.10240139067173004,-0.10816572606563568,-0.11397778987884522,-0.11983811110258103,-0.1257595419883728,-0.1317339390516281,-0.137764111161232,-0.14386095106601716,-0.15001565217971803,-0.15623202919960023,-0.16251787543296815,-0.16886454820632935,-0.17527571320533753,-0.18175756931304933,-0.18830090761184693,-0.19490961730480195,-0.20158730447292329,-0.20832377672195435,-0.21512332558631898,-0.22198569774627686,-0.2289021909236908,-0.23587575554847718,-0.24290287494659425,-0.2499760538339615,-0.2570953369140625,-0.26425522565841677,-0.2714482247829437,-0.2786729633808136,-0.2859216332435608,-0.29318711161613467,-0.3004652261734009,-0.30774664878845217,-0.31502506136894228,-0.32229116559028628,-0.3295382559299469,-0.33675938844680788,-0.34393996000289919,-0.3510766327381134,-0.35816287994384768,-0.365176260471344,-0.372120201587677,-0.3789854347705841,-0.38574761152267458,-0.3924139738082886,-0.39897289872169497,-0.4054003059864044,-0.4117056131362915,-0.41787558794021609,-0.4238870143890381,-0.4297536015510559,-0.43545854091644289,-0.4409831166267395,-0.44634315371513369,-0.4515180289745331,-0.4564955234527588,-0.461292028427124,-0.4658849537372589,-0.47026896476745608,-0.47446057200431826,-0.4784349501132965,-0.4821942448616028,-0.48575425148010256,-0.4890875816345215,-0.4922054409980774,-0.49512192606925967,-0.4978072941303253,-0.5002811551094055,-0.5025554299354553,-0.5045984983444214,-0.5064377784729004,-0.5080822706222534,-0.5094999670982361,-0.5107241868972778,-0.511761486530304,-0.5125789642333984,-0.5132153034210205,-0.5136724710464478,-0.5139232277870178,-0.5140045881271362,-0.5139151215553284,-0.5136356353759766,-0.5131982564926148,-0.5125999450683594,-0.5118280053138733,-0.5109102129936218,-0.5098419785499573,-0.5086166262626648,-0.5072576403617859,-0.5057585835456848,-0.5041185617446899,-0.5023569464683533,-0.5004664659500122,-0.4984501600265503,-0.4963237941265106,-0.49407947063446047,-0.49172332882881167,-0.48926883935928347,-0.48670703172683718,-0.484046995639801,-0.48129916191101076,-0.4784546196460724,-0.475524365901947,-0.472516268491745,-0.4694215655326843,-0.46625280380249026,-0.46301600337028506,-0.45970237255096438,-0.4563252627849579,-0.45288896560668948,-0.4493851363658905,-0.4458271861076355,-0.44221800565719607,-0.43855100870132449,-0.4348381757736206,-0.43108052015304568,-0.427274227142334,-0.4234286844730377,-0.4195440113544464,-0.4156183898448944,-0.41165924072265627,-0.40766581892967226,-0.4036369323730469,-0.39957815408706667,-0.39548805356025698,-0.3913654088973999,-0.38721489906311037,-0.3830334544181824,-0.37881988286972048,-0.3745766878128052,-0.37029922008514407,-0.365985631942749,-0.36163651943206789,-0.357244610786438,-0.35280734300613406,-0.34832361340522768,-0.3437806963920593,-0.33917564153671267,-0.33450523018836977,-0.3297492265701294,-0.32490500807762148,-0.319967120885849,-0.31490397453308108,-0.3097165822982788,-0.3043946921825409,-0.2988923490047455,-0.2932179868221283,-0.2873554825782776,-0.2812446057796478,-0.2749050259590149,-0.2683129906654358,-0.2614038288593292,-0.2542073130607605,-0.2466965764760971,-0.23881593346595765,-0.23061013221740724,-0.2220577448606491,-0.21313217282295228,-0.2038942277431488,-0.19434450566768647,-0.1845020055770874,-0.17444297671318055],"pfHydrophobicitySd":[0.0,0.0,0.0,0.0,0.0,0.0,0.0,0.0,0.0,0.0,0.0,0.0,0.0,0.0,0.0,0.0,0.0,0.0,0.0,0.0,0.0,0.0,0.0,0.0,0.0,0.0,0.0,0.0,0.0,0.0,0.0,0.0,0.0,0.0,0.0,0.0,0.0,0.0,0.0,0.0,0.0,0.0,0.0,0.0,0.0,0.0,0.0,0.0,0.0,0.0,0.0,0.0,0.0,0.0,0.0,0.0,0.0,0.0,0.0,0.0,0.0,0.0,0.0,0.0,0.0,0.0,0.0,0.0,0.0,0.0,0.0,0.0,0.0,0.0,0.0,0.0,0.0,0.0,0.0,0.0,0.0,0.0,0.0,0.0,0.0,0.0,0.0,0.0,0.0,0.0,0.0,0.0,0.0,0.0,0.0,0.0,0.0,0.0,0.0,0.0,0.0,0.0,0.0,0.0,0.0,0.0,0.0,0.0,0.0,0.0,0.0,0.0,0.0,0.0,0.0,0.0,0.0,0.0,0.0,0.0,0.0,0.0,0.0,0.0,0.0,0.0,0.0,0.0,0.0,0.0,0.0,0.0,0.0,0.0,0.0,0.0,0.0,0.0,0.0,0.0,0.0,0.0,0.0,0.0,0.0,0.0,0.0,0.0,0.0,0.0,0.0,0.0,0.0,0.0,0.0,0.0,0.0,0.0,0.0,0.0,0.0,0.0,0.0,0.0,0.0,0.0,0.0,0.0,0.0,0.0,0.0,0.0,0.0,0.0,0.0,0.0,0.0,0.0,0.0,0.0,0.0,0.0,0.0,0.0,0.0,0.0,0.0,0.0,0.0,0.0,0.0,0.0,0.0,0.0,0.0,0.0,0.0,0.0,0.0,0.0,0.0,0.0,0.0,0.0,0.0,0.0,0.0,0.0,0.0,0.0,0.0,0.0,0.0,0.0,0.0,0.0,0.0,0.0,0.0,0.0,0.0,0.0,0.0,0.0,0.0,0.0,0.0,0.0,0.0,0.0,0.0,0.0,0.0,0.0,0.0,0.0,0.0,0.0,0.0,0.0,0.0,0.0,0.0,0.0,0.0,0.0,0.0,0.0,0.0,0.0,0.0,0.0,0.0,0.0,0.0,0.0,0.0,0.0,0.0,0.0,0.0,0.0,0.0,0.0,0.0,0.0,0.0,0.0,0.0,0.0,0.0,0.0,0.0,0.0,0.0,0.0,0.0,0.0,0.0,0.0,0.0,0.0,0.0,0.0,0.0,0.0,0.0,0.0,0.0,0.0,0.0,0.0,0.0,0.0,0.0,0.0,0.0,0.0,0.0,0.0,0.0,0.0,0.0,0.0,0.0,0.0,0.0,0.0,0.0,0.0,0.0,0.0,0.0,0.0,0.0,0.0,0.0,0.0,0.0,0.0,0.0,0.0,0.0,0.0,0.0,0.0,0.0,0.0,0.0,0.0,0.0,0.0,0.0,0.0,0.0,0.0,0.0,0.0,0.0,0.0,0.0,0.0,0.0,0.0,0.0,0.0,0.0,0.0,0.0,0.0,0.0,0.0,0.0,0.0,0.0,0.0,0.0,0.0,0.0,0.0,0.0,0.0,0.0,0.0,0.0,0.0,0.0,0.0,0.0,0.0,0.0,0.0,0.0,0.0,0.0,0.0,0.0,0.0,0.0,0.0,0.0,0.0,0.0,0.0,0.0,0.0,0.0,0.0,0.0,0.0,0.0,0.0,0.0,0.0,0.0,0.0,0.0,0.0,0.0,0.0,0.0,0.0,0.0,0.0,0.0,0.0,0.0,0.0,0.0,0.0,0.0,0.0,0.0,0.0,0.0,0.0,0.0,0.0,0.0,0.0,0.0,0.0,0.0,0.0,0.0,0.0,0.0,0.0,0.0,0.0,0.0,0.0,0.0,0.0,0.0,0.0,0.0,0.0,0.0,0.0,0.0,0.0,0.0,0.0,0.0,0.0,0.0,0.0,0.0,0.0,0.0,0.0,0.0,0.0,0.0,0.0,0.0,0.0,0.0,0.0,0.0,0.0,0.0,0.0,0.0,0.0,0.0,0.0,0.0,0.0,0.0,0.0,0.0,0.0,0.0,0.0,0.0,0.0,0.0,0.0,0.0,0.0,0.0,0.0,0.0,0.0,0.0,0.0,0.0,0.0,0.0,0.0,0.0,0.0,0.0,0.0,0.0,0.0,0.0,0.0,0.0,0.0,0.0,0.0,0.0,0.0,0.0,0.0,0.0,0.0,0.0,0.0,0.0,0.0,0.0,0.0,0.0,0.0,0.0,0.0,0.0,0.0,0.0,0.0,0.0,0.0,0.0,0.0,0.0,0.0,0.0,0.0,0.0,0.0,0.0,0.0,0.0,0.0,0.0,0.0,0.0,0.0,0.0,0.0,0.0,0.0,0.0,0.0,0.0,0.0,0.0,0.0,0.0,0.0,0.0,0.0,0.0,0.0,0.0,0.0,0.0,0.0,0.0,0.0,0.0,0.0,0.0,0.0,0.0,0.0,0.0,0.0,0.0,0.0,0.0,0.0,0.0,0.0,0.0,0.0,0.0,0.0,0.0,0.0,0.0,0.0,0.0,0.0,0.0,0.0,0.0,0.0,0.0,0.0,0.0,0.0,0.0,0.0,0.0,0.0,0.0,0.0,0.0,0.0,0.0,0.0,0.0,0.0,0.0,0.0,0.0,0.0,0.0,0.0,0.0,0.0,0.0,0.0,0.0,0.0,0.0,0.0,0.0,0.0,0.0,0.0,0.0,0.0,0.0,0.0,0.0,0.0,0.0,0.0,0.0,0.0,0.0,0.0,0.0,0.0,0.0,0.0,0.0,0.0,0.0,0.0,0.0,0.0,0.0,0.0,0.0,0.0,0.0,0.0,0.0,0.0,0.0,0.0,0.0,0.0,0.0,0.0,0.0,0.0,0.0,0.0,0.0,0.0,0.0,0.0,0.0,0.0,0.0,0.0,0.0,0.0,0.0,0.0,0.0,0.0,0.0,0.0,0.0,0.0,0.0,0.0,0.0,0.0,0.0,0.0,0.0,0.0,0.0,0.0,0.0,0.0,0.0,0.0,0.0,0.0,0.0,0.0,0.0,0.0,0.0,0.0,0.0,0.0,0.0,0.0,0.0,0.0,0.0,0.0,0.0,0.0,0.0,0.0,0.0,0.0,0.0,0.0,0.0,0.0,0.0,0.0,0.0,0.0,0.0,0.0,0.0,0.0,0.0,0.0,0.0,0.0,0.0,0.0,0.0,0.0,0.0,0.0,0.0,0.0,0.0,0.0,0.0,0.0,0.0,0.0,0.0,0.0,0.0,0.0,0.0,0.0,0.0,0.0,0.0,0.0,0.0,0.0,0.0,0.0,0.0,0.0,0.0,0.0,0.0,0.0,0.0,0.0,0.0,0.0,0.0,0.0,0.0,0.0,0.0,0.0,0.0,0.0,0.0,0.0,0.0,0.0,0.0,0.0,0.0,0.0,0.0,0.0,0.0,0.0,0.0,0.0,0.0,0.0,0.0,0.0,0.0,0.0,0.0,0.0,0.0,0.0,0.0,0.0,0.0,0.0,0.0,0.0,0.0,0.0,0.0,0.0,0.0,0.0,0.0,0.0,0.0,0.0,0.0,0.0,0.0,0.0,0.0,0.0,0.0,0.0,0.0,0.0,0.0,0.0,0.0,0.0,0.0,0.0,0.0,0.0,0.0,0.0,0.0,0.0,0.0,0.0,0.0,0.0,0.0,0.0,0.0,0.0,0.0,0.0,0.0,0.0,0.0,0.0,0.0,0.0,0.0,0.0,0.0,0.0,0.0,0.0,0.0,0.0,0.0,0.0,0.0,0.0,0.0,0.0,0.0,0.0,0.0,0.0,0.0,0.0,0.0,0.0,0.0,0.0,0.0,0.0,0.0,0.0,0.0,0.0,0.0,0.0,0.0,0.0,0.0,0.0,0.0,0.0,0.0,0.0,0.0,0.0,0.0,0.0,0.0,0.0,0.0,0.0,0.0,0.0,0.0,0.0,0.0,0.0,0.0,0.0,0.0,0.0,0.0,0.0,0.0,0.0,0.0,0.0,0.0,0.0,0.0,0.0,0.0,0.0,0.0,0.0,0.0,0.0,0.0,0.0,0.0,0.0,0.0,0.0,0.0,0.0,0.0,0.0,0.0,0.0,0.0,0.0,0.0,0.0,0.0,0.0,0.0,0.0,0.0,0.0,0.0,0.0,0.0,0.0,0.0,0.0,0.0,0.0,0.0,0.0,0.0,0.0,0.0,0.0,0.0,0.0,0.0,0.0,0.0,0.0,0.0,0.0,0.0,0.0,0.0,0.0,0.0,0.0,0.0,0.0,0.0,0.0,0.0,0.0,0.0,0.0,0.0,0.0,0.0,0.0,0.0,0.0,0.0,0.0],"densityMin":[0.0,0.0,0.0,0.0,0.0,0.0,0.0,0.0,0.0,0.0,0.0,0.0,0.0,0.0,0.0,0.0,0.0,0.0,0.0,0.0,0.0,0.0,0.0,0.0,0.0,0.0,0.0,0.0,0.0,0.0,0.0,0.0,0.0,0.0,0.0,0.0,0.0,0.0,0.0,0.0,0.0,0.0,0.0,0.0,0.0,0.0,0.0,0.0,0.0,0.0,0.0,0.0,0.0,0.0,0.0,0.0,0.0,0.0,0.0,0.0,0.0,0.0,0.0,0.0,0.0,0.0,0.0,0.0,0.0,0.0,0.0,0.0,0.0,0.0,0.0,0.0,0.0,0.0,0.0,0.0,0.0,0.0,0.0,0.0,0.0,0.0,0.0,0.0,0.0,0.0,0.0,0.0,0.0,0.0,0.0,0.0,0.0,0.0,0.0,0.0,0.0,0.0,0.0,0.0,0.0,0.0,0.0,0.0,0.0,0.0,0.0,0.0,0.0,0.0,0.0,0.0,0.0,0.0,0.0,0.0,0.0,0.0,0.0,0.0,0.0,0.0,0.0,0.0,0.0,0.0,0.0,0.0,0.0,0.0,0.0,0.0,0.0,0.0,0.0,0.0,0.0,0.0,0.0,0.0,0.0,0.0,0.0,0.0,0.0,0.0,0.0,0.0,0.0,0.0,0.0,0.0,0.0,0.0,0.0,0.0,0.0,0.0,0.0,0.0,0.0,0.0,0.0,0.0,0.0,0.0,0.0,0.0,0.0,0.0,0.0,0.0,0.0,0.0,0.0,0.0,0.0,0.0,0.0,0.0,0.0,0.0,0.0,0.0,0.0,0.0,0.0,0.0,0.0,0.0,0.0,0.0,0.0,0.0,0.0,0.0,0.0,0.0,0.0,0.0,0.0,0.0,0.0,0.0,0.0,0.0,0.0,0.0,0.0,0.0,0.0,0.0,0.0,0.0,0.0,0.0,0.0,0.0,0.0,0.0,0.0,0.0,0.0,0.0,0.0,0.0,0.0,0.0,0.0,0.0,0.0,0.0,0.0,0.0,0.0,0.0,0.0,0.0,0.0,0.0,0.0,0.0,0.0,0.0,0.0,0.0,0.0,0.0,0.0,0.0,0.0,0.0,0.0,0.0,0.0,0.0,0.0,0.0,0.0,0.0,0.0,0.0,0.0,0.0,0.0,0.0,0.0,0.0,0.0,0.0,0.0,0.0,0.0,0.0,0.0,0.0,0.0,0.0,0.0,0.0,0.0,0.0,0.0,0.0,0.0,0.0,0.0,0.0,0.0,0.0,0.0,0.0,0.0,0.0,0.0,0.0,0.0,0.0,0.0,0.0,0.0,0.0,0.0,0.0,0.0,0.0,0.0,0.0,0.0,0.0,0.0,0.0,0.0,0.0,0.0,0.0,0.0,0.0,0.0,0.0,0.0,0.0,0.0,0.0,0.0,0.0,0.0,0.0,0.0,0.0,0.0,0.0,0.0,0.0,0.0,0.0,0.0,0.0,0.0,0.0,0.0,0.0,0.0,0.0,0.0,0.0,0.0,0.0,0.0,0.0,0.0,0.0,0.0,0.0,0.0,0.0,0.0,0.0,0.0,0.0,0.0,0.0,0.0,0.0,0.0,0.0,0.0,0.0,0.0,0.0,0.0,0.0,0.0,0.0,0.0,0.0,0.0,0.0,0.0,0.0,0.0,0.0,0.0,0.0,0.0,0.0,0.0,0.0,0.0,0.0,0.0,0.0,0.0,0.0,0.0,0.0,0.0,0.0,0.0,0.0,0.0,0.0,0.0,0.0,0.0,0.0,0.0,0.0,0.0,0.0,0.0,0.0,0.0,0.0,0.0,0.0,0.0,0.0,0.0,0.0,0.0,0.0,0.0,0.0,0.0,0.0,0.0,0.0,0.0,0.0,0.0,0.0,0.0,0.0,0.0,0.0,0.0,0.0,0.0,0.0,0.0,0.0,0.0,0.0,0.0,0.0,0.0,0.0,0.0,0.0,0.0,0.0,0.0,0.0,0.0,0.0,0.0,0.0,0.0,0.0,0.0,0.0,0.0,0.0,0.0,0.0,0.0,0.0,0.0,0.0,0.0,0.0,0.0,0.0,0.0,0.0,0.0,0.0,0.0,0.0,0.0,0.0,0.0,0.0,0.0,0.0,0.0,0.0,0.0,0.0,0.0,0.0,0.0,0.0,0.0,0.0,0.0,0.0,0.0,0.0,0.0,0.0,0.0,0.0,0.0,0.0,0.0,0.0,0.0,0.0,0.0,0.0,0.0,0.0,0.0,0.0,0.0,0.0,0.0,0.0,0.0,0.0,0.0,0.0,0.0,0.0,0.0,0.0,0.0,0.0,0.0,0.0,0.0,0.0,0.0,0.0,0.0,0.0,0.0,0.0,0.0,0.0,0.0,0.0,0.0,0.0,0.0,0.0,0.0,0.0,0.0,0.0,0.0,0.0,0.0,0.0,0.0,0.0,0.0,0.0,0.0,0.0,0.0,0.0,0.0,0.0,0.0,0.0,0.0,0.0,0.0,0.0,0.0,0.0,0.0,0.0,0.0,0.0,0.0,0.0,0.0,0.0,0.0,0.0,0.0,0.0,0.0,0.0,0.0,0.0,0.0,0.0,0.0,0.0,0.0,0.0,0.0,0.0,0.0,0.0,0.0,0.0,0.0,0.0,0.0,0.0,0.0,0.0,0.0,0.0,0.0,0.0,0.0,0.0,0.0,0.0,0.0,0.0,0.0,0.0,0.0,0.0,0.0,0.0,0.0,0.0,0.0,0.0,0.0,0.0,0.0,0.0,0.0,0.0,0.0,0.0,0.0,0.0,0.0,0.0,0.0,0.0,0.0,0.0,0.0,0.0,0.0,0.0,0.0,0.0,0.0,0.0,0.0,0.0,0.0,0.0,0.0,0.0,0.0,0.0,0.0,0.0,0.0,0.0,0.0,0.0,0.0,0.0,0.0,0.0,0.0,0.0,0.0,0.0,0.0,0.0,0.0,0.0,0.0,0.0,0.0,0.0,0.0,0.0,0.0,0.0,0.0,0.0,0.0,0.0,0.0,0.0,0.0,0.0,0.0,0.0,0.0,0.0,0.0,0.0,0.0,0.0,0.0,0.0,0.0,0.0,0.0,0.0,0.0,0.0,0.0,0.0,0.0,0.0,0.0,0.0,0.0,0.0,0.0,0.0,0.0,0.0,0.0,0.0,0.0,0.0,0.0,0.0,0.0,0.0,0.0,0.0,0.0,0.0,0.0,0.0,0.0,0.0,0.0,0.0,0.0,0.0,0.0,0.0,0.0,0.0,0.0,0.0,0.0,0.0,0.0,0.0,0.0,0.0,0.0,0.0,0.0,0.0,0.0,0.0,0.0,0.0,0.0,0.0,0.0,0.0,0.0,0.0,0.0,0.0,0.0,0.0,0.0,0.0,0.0,0.0,0.0,0.0,0.0,0.0,0.0,0.0,0.0,0.0,0.0,0.0,0.0,0.0,0.0,0.0,0.0,0.0,0.0,0.0,0.0,0.0,0.0,0.0,0.0,0.0,0.0,0.0,0.0,0.0,0.0,0.0,0.0,0.0,0.0,0.0,0.0,0.0,0.0,0.0,0.0,0.0,0.0,0.0,0.0,0.0,0.0,0.0,0.0,0.0,0.0,0.0,0.0,0.0,0.0,0.0,0.0,0.0,0.0,0.0,0.0,0.0,0.0,0.0,0.0,0.0,0.0,0.0,0.0,0.0,0.0,0.0,0.0,0.0,0.0,0.0,0.0,0.0,0.0,0.0,0.0,0.0,0.0,0.0,0.0,0.0,0.0,0.0,0.0,0.0,0.0,0.0,0.0,0.0,0.0,0.0,0.0,0.0,0.0,0.0,0.0,0.0,0.0,0.0,0.0,0.0,0.0,0.0,0.0,0.0,0.0,0.0,0.0,0.0,0.0,0.0,0.0,0.0,0.0,0.0,0.0,0.0,0.0,0.0,0.0,0.0,0.0,0.0,0.0,0.0,0.0,0.0,0.0,0.0,0.0,0.0,0.0,0.0,0.0,0.0,0.0,0.0,0.0,0.0,0.0,0.0,0.0,0.0,0.0,0.0,0.0,0.0,0.0,0.0,0.0,0.0,0.0,0.0,0.0,0.0,0.0,0.0,0.0,0.0,0.0,0.0,0.0,0.0,0.0,0.0,0.0,0.0,0.0,0.0,0.0,0.0,0.0,0.0,0.0,0.0,0.0,0.0,0.0,0.0,0.0,0.0,0.0,0.0,0.0,0.0,0.0,0.0,0.0,0.0,0.0,0.0,0.0,0.0,0.0,0.0,0.0,0.0,0.0,0.0,0.0,0.0,0.0,0.0,0.0,0.0,0.0,0.0,0.0,0.0,0.0,0.0,0.0,0.0,0.0,0.0,0.0,0.0],"densityMax":[0.0,0.0,0.0,0.0,0.0,0.0,0.0,0.0,0.0,0.0,0.0,0.0,0.0,0.0,0.0,0.0,0.0,0.0,0.0,0.0,0.0,0.0,0.0,0.0,0.0,0.0,0.0,0.0,0.0,0.0,0.0,0.0,0.0,0.0,0.0,0.0,0.0,0.0,0.0,0.0,0.0,0.0,0.0,0.0,0.0,0.0,0.0,0.0,0.0,0.0,0.0,0.0,0.0,0.0,0.0,0.0,0.0,0.0,0.0,0.0,0.0,0.0,0.0,0.0,0.0,0.0,0.0,0.0,0.0,0.0,0.0,0.0,0.0,0.0,0.0,0.0,0.0,0.0,0.0,0.0,0.0,0.0,0.0,0.0,0.0,0.0,0.0,0.0,0.0,0.0,0.0,0.0,0.0,0.0,0.0,0.0,0.0,0.0,0.0,0.0,0.0,0.0,0.0,0.0,0.0,0.0,0.0,0.0,0.0,0.0,0.0,0.0,0.0,0.0,0.0,0.0,0.0,0.0,0.0,0.0,0.0,0.0,0.0,0.0,0.0,0.0,0.0,0.0,0.0,0.0,0.0,0.0,0.0,0.0,0.0,0.0,0.0,0.0,0.0,0.0,0.0,0.0,0.0,0.0,0.0,0.0,0.0,0.0,0.0,0.0,0.0,0.0,0.0,0.0,0.0,0.0,0.0,0.0,0.0,0.0,0.0,0.0,0.0,0.0,0.0,0.0,0.0,0.0,0.0,0.0,0.0,0.0,0.0,0.0,0.0,0.0,0.0,0.0,0.0,0.0,0.0,0.0,0.0,0.0,0.0,0.0,0.0,0.0,0.0,0.0,0.0,0.0,0.0,0.0,0.0,0.0,0.0,0.0,0.0,0.0,0.0,0.0,0.0,0.0,0.0,0.0,0.0,0.0,0.0,0.0,0.0,0.0,0.0,0.0,0.0,0.0,0.0,0.0,0.0,0.0,0.0,0.0,0.0,0.0,0.0,0.0,0.0,0.0,0.0,0.0,0.0,0.0,0.0,0.0,0.0,0.0,0.0,0.0,0.0,0.0,0.0,0.0,0.0,0.0,0.0,0.0,0.0,0.0,0.0,0.0,0.0,0.0,0.0,0.0,0.0,0.0,0.0,0.0,0.0,0.0,0.0,0.0,0.0,0.0,0.0,0.0,0.0,0.0,0.0,0.0,0.0,0.0,0.0,0.0,0.0,0.0,0.0,0.0,0.0,0.0,0.0,0.0,0.0,0.0,0.0,0.0,0.0,0.0,0.0,0.0,0.0,0.0,0.0,0.0,0.0,0.0,0.0,0.0,0.0,0.0,0.0,0.0,0.0,0.0,0.0,0.0,0.0,0.0,0.0,0.0,0.0,0.0,0.0,0.0,0.0,0.0,0.0,0.0,0.0,0.0,0.0,0.0,0.0,0.0,0.0,0.0,0.0,0.0,0.0,0.0,0.0,0.0,0.0,0.0,0.0,0.0,0.0,0.0,0.0,0.0,0.0,0.0,0.0,0.0,0.0,0.0,0.0,0.0,0.0,0.0,0.0,0.0,0.0,0.0,0.0,0.0,0.0,0.0,0.0,0.0,0.0,0.0,0.0,0.0,0.0,0.0,0.0,0.0,0.0,0.0,0.0,0.0,0.0,0.0,0.0,0.0,0.0,0.0,0.0,0.0,0.0,0.0,0.0,0.0,0.0,0.0,0.0,0.0,0.0,0.0,0.0,0.0,0.0,0.0,0.0,0.0,0.0,0.0,0.0,0.0,0.0,0.0,0.0,0.0,0.0,0.0,0.0,0.0,0.0,0.0,0.0,0.0,0.0,0.0,0.0,0.0,0.0,0.0,0.0,0.0,0.0,0.0,0.0,0.0,0.0,0.0,0.0,0.0,0.0,0.0,0.0,0.0,0.0,0.0,0.0,0.0,0.0,0.0,0.0,0.0,0.0,0.0,0.0,0.0,0.0,0.0,0.0,0.0,0.0,0.0,0.0,0.0,0.0,0.0,0.0,0.0,0.0,0.0,0.0,0.0,0.0,0.0,0.0,0.0,0.0,0.0,0.0,0.0,0.0,0.0,0.0,0.0,0.0,0.0,0.0,0.0,0.0,0.0,0.0,0.0,0.0,0.0,0.0,0.0,0.0,0.0,0.0,0.0,0.0,0.0,0.0,0.0,0.0,0.0,0.0,0.0,0.0,0.0,0.0,0.0,0.0,0.0,0.0,0.0,0.0,0.0,0.0,0.0,0.0,0.0,0.0,0.0,0.0,0.0,0.0,0.0,0.0,0.0,0.0,0.0,0.0,0.0,0.0,0.0,0.0,0.0,0.0,0.0,0.0,0.0,0.0,0.0,0.0,0.0,0.0,0.0,0.0,0.0,0.0,0.0,0.0,0.0,0.0,0.0,0.0,0.0,0.0,0.0,0.0,0.0,0.0,0.0,0.0,0.0,0.0,0.0,0.0,0.0,0.0,0.0,0.0,0.0,0.0,0.0,0.0,0.0,0.0,0.0,0.0,0.0,0.0,0.0,0.0,0.0,0.0,0.0,0.0,0.0,0.0,0.0,0.0,0.0,0.0,0.0,0.0,0.0,0.0,0.0,0.0,0.0,0.0,0.0,0.0,0.0,0.0,0.0,0.0,0.0,0.0,0.0,0.0,0.0,0.0,0.0,0.0,0.0,0.0,0.0,0.0,0.0,0.0,0.0,0.0,0.0,0.0,0.0,0.0,0.0,0.0,0.0,0.0,0.0,0.0,0.0,0.0,0.0,0.0,0.0,0.0,0.0,0.0,0.0,0.0,0.0,0.0,0.0,0.0,0.0,0.0,0.0,0.0,0.0,0.0,0.0,0.0,0.0,0.0,0.0,0.0,0.0,0.0,0.0,0.0,0.0,0.0,0.0,0.0,0.0,0.0,0.0,0.0,0.0,0.0,0.0,0.0,0.0,0.0,0.0,0.0,0.0,0.0,0.0,0.0,0.0,0.0,0.0,0.0,0.0,0.0,0.0,0.0,0.0,0.0,0.0,0.0,0.0,0.0,0.0,0.0,0.0,0.0,0.0,0.0,0.0,0.0,0.0,0.0,0.0,0.0,0.0,0.0,0.0,0.0,0.0,0.0,0.0,0.0,0.0,0.0,0.0,0.0,0.0,0.0,0.0,0.0,0.0,0.0,0.0,0.0,0.0,0.0,0.0,0.0,0.0,0.0,0.0,0.0,0.0,0.0,0.0,0.0,0.0,0.0,0.0,0.0,0.0,0.0,0.0,0.0,0.0,0.0,0.0,0.0,0.0,0.0,0.0,0.0,0.0,0.0,0.0,0.0,0.0,0.0,0.0,0.0,0.0,0.0,0.0,0.0,0.0,0.0,0.0,0.0,0.0,0.0,0.0,0.0,0.0,0.0,0.0,0.0,0.0,0.0,0.0,0.0,0.0,0.0,0.0,0.0,0.0,0.0,0.0,0.0,0.0,0.0,0.0,0.0,0.0,0.0,0.0,0.0,0.0,0.0,0.0,0.0,0.0,0.0,0.0,0.0,0.0,0.0,0.0,0.0,0.0,0.0,0.0,0.0,0.0,0.0,0.0,0.0,0.0,0.0,0.0,0.0,0.0,0.0,0.0,0.0,0.0,0.0,0.0,0.0,0.0,0.0,0.0,0.0,0.0,0.0,0.0,0.0,0.0,0.0,0.0,0.0,0.0,0.0,0.0,0.0,0.0,0.0,0.0,0.0,0.0,0.0,0.0,0.0,0.0,0.0,0.0,0.0,0.0,0.0,0.0,0.0,0.0,0.0,0.0,0.0,0.0,0.0,0.0,0.0,0.0,0.0,0.0,0.0,0.0,0.0,0.0,0.0,0.0,0.0,0.0,0.0,0.0,0.0,0.0,0.0,0.0,0.0,0.0,0.0,0.0,0.0,0.0,0.0,0.0,0.0,0.0,0.0,0.0,0.0,0.0,0.0,0.0,0.0,0.0,0.0,0.0,0.0,0.0,0.0,0.0,0.0,0.0,0.0,0.0,0.0,0.0,0.0,0.0,0.0,0.0,0.0,0.0,0.0,0.0,0.0,0.0,0.0,0.0,0.0,0.0,0.0,0.0,0.0,0.0,0.0,0.0,0.0,0.0,0.0,0.0,0.0,0.0,0.0,0.0,0.0,0.0,0.0,0.0,0.0,0.0,0.0,0.0,0.0,0.0,0.0,0.0,0.0,0.0,0.0,0.0,0.0,0.0,0.0,0.0,0.0,0.0,0.0,0.0,0.0,0.0,0.0,0.0,0.0,0.0,0.0,0.0,0.0,0.0,0.0,0.0,0.0,0.0,0.0,0.0,0.0,0.0,0.0,0.0,0.0,0.0,0.0,0.0,0.0,0.0,0.0,0.0,0.0,0.0,0.0,0.0,0.0,0.0,0.0,0.0,0.0,0.0],"densityMean":[0.0,0.0,0.0,0.0,0.0,0.0,0.0,0.0,0.0,0.0,0.0,0.0,0.0,0.0,0.0,0.0,0.0,0.0,0.0,0.0,0.0,0.0,0.0,0.0,0.0,0.0,0.0,0.0,0.0,0.0,0.0,0.0,0.0,0.0,0.0,0.0,0.0,0.0,0.0,0.0,0.0,0.0,0.0,0.0,0.0,0.0,0.0,0.0,0.0,0.0,0.0,0.0,0.0,0.0,0.0,0.0,0.0,0.0,0.0,0.0,0.0,0.0,0.0,0.0,0.0,0.0,0.0,0.0,0.0,0.0,0.0,0.0,0.0,0.0,0.0,0.0,0.0,0.0,0.0,0.0,0.0,0.0,0.0,0.0,0.0,0.0,0.0,0.0,0.0,0.0,0.0,0.0,0.0,0.0,0.0,0.0,0.0,0.0,0.0,0.0,0.0,0.0,0.0,0.0,0.0,0.0,0.0,0.0,0.0,0.0,0.0,0.0,0.0,0.0,0.0,0.0,0.0,0.0,0.0,0.0,0.0,0.0,0.0,0.0,0.0,0.0,0.0,0.0,0.0,0.0,0.0,0.0,0.0,0.0,0.0,0.0,0.0,0.0,0.0,0.0,0.0,0.0,0.0,0.0,0.0,0.0,0.0,0.0,0.0,0.0,0.0,0.0,0.0,0.0,0.0,0.0,0.0,0.0,0.0,0.0,0.0,0.0,0.0,0.0,0.0,0.0,0.0,0.0,0.0,0.0,0.0,0.0,0.0,0.0,0.0,0.0,0.0,0.0,0.0,0.0,0.0,0.0,0.0,0.0,0.0,0.0,0.0,0.0,0.0,0.0,0.0,0.0,0.0,0.0,0.0,0.0,0.0,0.0,0.0,0.0,0.0,0.0,0.0,0.0,0.0,0.0,0.0,0.0,0.0,0.0,0.0,0.0,0.0,0.0,0.0,0.0,0.0,0.0,0.0,0.0,0.0,0.0,0.0,0.0,0.0,0.0,0.0,0.0,0.0,0.0,0.0,0.0,0.0,0.0,0.0,0.0,0.0,0.0,0.0,0.0,0.0,0.0,0.0,0.0,0.0,0.0,0.0,0.0,0.0,0.0,0.0,0.0,0.0,0.0,0.0,0.0,0.0,0.0,0.0,0.0,0.0,0.0,0.0,0.0,0.0,0.0,0.0,0.0,0.0,0.0,0.0,0.0,0.0,0.0,0.0,0.0,0.0,0.0,0.0,0.0,0.0,0.0,0.0,0.0,0.0,0.0,0.0,0.0,0.0,0.0,0.0,0.0,0.0,0.0,0.0,0.0,0.0,0.0,0.0,0.0,0.0,0.0,0.0,0.0,0.0,0.0,0.0,0.0,0.0,0.0,0.0,0.0,0.0,0.0,0.0,0.0,0.0,0.0,0.0,0.0,0.0,0.0,0.0,0.0,0.0,0.0,0.0,0.0,0.0,0.0,0.0,0.0,0.0,0.0,0.0,0.0,0.0,0.0,0.0,0.0,0.0,0.0,0.0,0.0,0.0,0.0,0.0,0.0,0.0,0.0,0.0,0.0,0.0,0.0,0.0,0.0,0.0,0.0,0.0,0.0,0.0,0.0,0.0,0.0,0.0,0.0,0.0,0.0,0.0,0.0,0.0,0.0,0.0,0.0,0.0,0.0,0.0,0.0,0.0,0.0,0.0,0.0,0.0,0.0,0.0,0.0,0.0,0.0,0.0,0.0,0.0,0.0,0.0,0.0,0.0,0.0,0.0,0.0,0.0,0.0,0.0,0.0,0.0,0.0,0.0,0.0,0.0,0.0,0.0,0.0,0.0,0.0,0.0,0.0,0.0,0.0,0.0,0.0,0.0,0.0,0.0,0.0,0.0,0.0,0.0,0.0,0.0,0.0,0.0,0.0,0.0,0.0,0.0,0.0,0.0,0.0,0.0,0.0,0.0,0.0,0.0,0.0,0.0,0.0,0.0,0.0,0.0,0.0,0.0,0.0,0.0,0.0,0.0,0.0,0.0,0.0,0.0,0.0,0.0,0.0,0.0,0.0,0.0,0.0,0.0,0.0,0.0,0.0,0.0,0.0,0.0,0.0,0.0,0.0,0.0,0.0,0.0,0.0,0.0,0.0,0.0,0.0,0.0,0.0,0.0,0.0,0.0,0.0,0.0,0.0,0.0,0.0,0.0,0.0,0.0,0.0,0.0,0.0,0.0,0.0,0.0,0.0,0.0,0.0,0.0,0.0,0.0,0.0,0.0,0.0,0.0,0.0,0.0,0.0,0.0,0.0,0.0,0.0,0.0,0.0,0.0,0.0,0.0,0.0,0.0,0.0,0.0,0.0,0.0,0.0,0.0,0.0,0.0,0.0,0.0,0.0,0.0,0.0,0.0,0.0,0.0,0.0,0.0,0.0,0.0,0.0,0.0,0.0,0.0,0.0,0.0,0.0,0.0,0.0,0.0,0.0,0.0,0.0,0.0,0.0,0.0,0.0,0.0,0.0,0.0,0.0,0.0,0.0,0.0,0.0,0.0,0.0,0.0,0.0,0.0,0.0,0.0,0.0,0.0,0.0,0.0,0.0,0.0,0.0,0.0,0.0,0.0,0.0,0.0,0.0,0.0,0.0,0.0,0.0,0.0,0.0,0.0,0.0,0.0,0.0,0.0,0.0,0.0,0.0,0.0,0.0,0.0,0.0,0.0,0.0,0.0,0.0,0.0,0.0,0.0,0.0,0.0,0.0,0.0,0.0,0.0,0.0,0.0,0.0,0.0,0.0,0.0,0.0,0.0,0.0,0.0,0.0,0.0,0.0,0.0,0.0,0.0,0.0,0.0,0.0,0.0,0.0,0.0,0.0,0.0,0.0,0.0,0.0,0.0,0.0,0.0,0.0,0.0,0.0,0.0,0.0,0.0,0.0,0.0,0.0,0.0,0.0,0.0,0.0,0.0,0.0,0.0,0.0,0.0,0.0,0.0,0.0,0.0,0.0,0.0,0.0,0.0,0.0,0.0,0.0,0.0,0.0,0.0,0.0,0.0,0.0,0.0,0.0,0.0,0.0,0.0,0.0,0.0,0.0,0.0,0.0,0.0,0.0,0.0,0.0,0.0,0.0,0.0,0.0,0.0,0.0,0.0,0.0,0.0,0.0,0.0,0.0,0.0,0.0,0.0,0.0,0.0,0.0,0.0,0.0,0.0,0.0,0.0,0.0,0.0,0.0,0.0,0.0,0.0,0.0,0.0,0.0,0.0,0.0,0.0,0.0,0.0,0.0,0.0,0.0,0.0,0.0,0.0,0.0,0.0,0.0,0.0,0.0,0.0,0.0,0.0,0.0,0.0,0.0,0.0,0.0,0.0,0.0,0.0,0.0,0.0,0.0,0.0,0.0,0.0,0.0,0.0,0.0,0.0,0.0,0.0,0.0,0.0,0.0,0.0,0.0,0.0,0.0,0.0,0.0,0.0,0.0,0.0,0.0,0.0,0.0,0.0,0.0,0.0,0.0,0.0,0.0,0.0,0.0,0.0,0.0,0.0,0.0,0.0,0.0,0.0,0.0,0.0,0.0,0.0,0.0,0.0,0.0,0.0,0.0,0.0,0.0,0.0,0.0,0.0,0.0,0.0,0.0,0.0,0.0,0.0,0.0,0.0,0.0,0.0,0.0,0.0,0.0,0.0,0.0,0.0,0.0,0.0,0.0,0.0,0.0,0.0,0.0,0.0,0.0,0.0,0.0,0.0,0.0,0.0,0.0,0.0,0.0,0.0,0.0,0.0,0.0,0.0,0.0,0.0,0.0,0.0,0.0,0.0,0.0,0.0,0.0,0.0,0.0,0.0,0.0,0.0,0.0,0.0,0.0,0.0,0.0,0.0,0.0,0.0,0.0,0.0,0.0,0.0,0.0,0.0,0.0,0.0,0.0,0.0,0.0,0.0,0.0,0.0,0.0,0.0,0.0,0.0,0.0,0.0,0.0,0.0,0.0,0.0,0.0,0.0,0.0,0.0,0.0,0.0,0.0,0.0,0.0,0.0,0.0,0.0,0.0,0.0,0.0,0.0,0.0,0.0,0.0,0.0,0.0,0.0,0.0,0.0,0.0,0.0,0.0,0.0,0.0,0.0,0.0,0.0,0.0,0.0,0.0,0.0,0.0,0.0,0.0,0.0,0.0,0.0,0.0,0.0,0.0,0.0,0.0,0.0,0.0,0.0,0.0,0.0,0.0,0.0,0.0,0.0,0.0,0.0,0.0,0.0,0.0,0.0,0.0,0.0,0.0,0.0,0.0,0.0,0.0,0.0,0.0,0.0,0.0,0.0,0.0,0.0,0.0,0.0,0.0,0.0,0.0,0.0,0.0,0.0,0.0,0.0,0.0,0.0,0.0,0.0,0.0,0.0,0.0,0.0,0.0,0.0,0.0,0.0,0.0,0.0,0.0],"densitySd":[0.0,0.0,0.0,0.0,0.0,0.0,0.0,0.0,0.0,0.0,0.0,0.0,0.0,0.0,0.0,0.0,0.0,0.0,0.0,0.0,0.0,0.0,0.0,0.0,0.0,0.0,0.0,0.0,0.0,0.0,0.0,0.0,0.0,0.0,0.0,0.0,0.0,0.0,0.0,0.0,0.0,0.0,0.0,0.0,0.0,0.0,0.0,0.0,0.0,0.0,0.0,0.0,0.0,0.0,0.0,0.0,0.0,0.0,0.0,0.0,0.0,0.0,0.0,0.0,0.0,0.0,0.0,0.0,0.0,0.0,0.0,0.0,0.0,0.0,0.0,0.0,0.0,0.0,0.0,0.0,0.0,0.0,0.0,0.0,0.0,0.0,0.0,0.0,0.0,0.0,0.0,0.0,0.0,0.0,0.0,0.0,0.0,0.0,0.0,0.0,0.0,0.0,0.0,0.0,0.0,0.0,0.0,0.0,0.0,0.0,0.0,0.0,0.0,0.0,0.0,0.0,0.0,0.0,0.0,0.0,0.0,0.0,0.0,0.0,0.0,0.0,0.0,0.0,0.0,0.0,0.0,0.0,0.0,0.0,0.0,0.0,0.0,0.0,0.0,0.0,0.0,0.0,0.0,0.0,0.0,0.0,0.0,0.0,0.0,0.0,0.0,0.0,0.0,0.0,0.0,0.0,0.0,0.0,0.0,0.0,0.0,0.0,0.0,0.0,0.0,0.0,0.0,0.0,0.0,0.0,0.0,0.0,0.0,0.0,0.0,0.0,0.0,0.0,0.0,0.0,0.0,0.0,0.0,0.0,0.0,0.0,0.0,0.0,0.0,0.0,0.0,0.0,0.0,0.0,0.0,0.0,0.0,0.0,0.0,0.0,0.0,0.0,0.0,0.0,0.0,0.0,0.0,0.0,0.0,0.0,0.0,0.0,0.0,0.0,0.0,0.0,0.0,0.0,0.0,0.0,0.0,0.0,0.0,0.0,0.0,0.0,0.0,0.0,0.0,0.0,0.0,0.0,0.0,0.0,0.0,0.0,0.0,0.0,0.0,0.0,0.0,0.0,0.0,0.0,0.0,0.0,0.0,0.0,0.0,0.0,0.0,0.0,0.0,0.0,0.0,0.0,0.0,0.0,0.0,0.0,0.0,0.0,0.0,0.0,0.0,0.0,0.0,0.0,0.0,0.0,0.0,0.0,0.0,0.0,0.0,0.0,0.0,0.0,0.0,0.0,0.0,0.0,0.0,0.0,0.0,0.0,0.0,0.0,0.0,0.0,0.0,0.0,0.0,0.0,0.0,0.0,0.0,0.0,0.0,0.0,0.0,0.0,0.0,0.0,0.0,0.0,0.0,0.0,0.0,0.0,0.0,0.0,0.0,0.0,0.0,0.0,0.0,0.0,0.0,0.0,0.0,0.0,0.0,0.0,0.0,0.0,0.0,0.0,0.0,0.0,0.0,0.0,0.0,0.0,0.0,0.0,0.0,0.0,0.0,0.0,0.0,0.0,0.0,0.0,0.0,0.0,0.0,0.0,0.0,0.0,0.0,0.0,0.0,0.0,0.0,0.0,0.0,0.0,0.0,0.0,0.0,0.0,0.0,0.0,0.0,0.0,0.0,0.0,0.0,0.0,0.0,0.0,0.0,0.0,0.0,0.0,0.0,0.0,0.0,0.0,0.0,0.0,0.0,0.0,0.0,0.0,0.0,0.0,0.0,0.0,0.0,0.0,0.0,0.0,0.0,0.0,0.0,0.0,0.0,0.0,0.0,0.0,0.0,0.0,0.0,0.0,0.0,0.0,0.0,0.0,0.0,0.0,0.0,0.0,0.0,0.0,0.0,0.0,0.0,0.0,0.0,0.0,0.0,0.0,0.0,0.0,0.0,0.0,0.0,0.0,0.0,0.0,0.0,0.0,0.0,0.0,0.0,0.0,0.0,0.0,0.0,0.0,0.0,0.0,0.0,0.0,0.0,0.0,0.0,0.0,0.0,0.0,0.0,0.0,0.0,0.0,0.0,0.0,0.0,0.0,0.0,0.0,0.0,0.0,0.0,0.0,0.0,0.0,0.0,0.0,0.0,0.0,0.0,0.0,0.0,0.0,0.0,0.0,0.0,0.0,0.0,0.0,0.0,0.0,0.0,0.0,0.0,0.0,0.0,0.0,0.0,0.0,0.0,0.0,0.0,0.0,0.0,0.0,0.0,0.0,0.0,0.0,0.0,0.0,0.0,0.0,0.0,0.0,0.0,0.0,0.0,0.0,0.0,0.0,0.0,0.0,0.0,0.0,0.0,0.0,0.0,0.0,0.0,0.0,0.0,0.0,0.0,0.0,0.0,0.0,0.0,0.0,0.0,0.0,0.0,0.0,0.0,0.0,0.0,0.0,0.0,0.0,0.0,0.0,0.0,0.0,0.0,0.0,0.0,0.0,0.0,0.0,0.0,0.0,0.0,0.0,0.0,0.0,0.0,0.0,0.0,0.0,0.0,0.0,0.0,0.0,0.0,0.0,0.0,0.0,0.0,0.0,0.0,0.0,0.0,0.0,0.0,0.0,0.0,0.0,0.0,0.0,0.0,0.0,0.0,0.0,0.0,0.0,0.0,0.0,0.0,0.0,0.0,0.0,0.0,0.0,0.0,0.0,0.0,0.0,0.0,0.0,0.0,0.0,0.0,0.0,0.0,0.0,0.0,0.0,0.0,0.0,0.0,0.0,0.0,0.0,0.0,0.0,0.0,0.0,0.0,0.0,0.0,0.0,0.0,0.0,0.0,0.0,0.0,0.0,0.0,0.0,0.0,0.0,0.0,0.0,0.0,0.0,0.0,0.0,0.0,0.0,0.0,0.0,0.0,0.0,0.0,0.0,0.0,0.0,0.0,0.0,0.0,0.0,0.0,0.0,0.0,0.0,0.0,0.0,0.0,0.0,0.0,0.0,0.0,0.0,0.0,0.0,0.0,0.0,0.0,0.0,0.0,0.0,0.0,0.0,0.0,0.0,0.0,0.0,0.0,0.0,0.0,0.0,0.0,0.0,0.0,0.0,0.0,0.0,0.0,0.0,0.0,0.0,0.0,0.0,0.0,0.0,0.0,0.0,0.0,0.0,0.0,0.0,0.0,0.0,0.0,0.0,0.0,0.0,0.0,0.0,0.0,0.0,0.0,0.0,0.0,0.0,0.0,0.0,0.0,0.0,0.0,0.0,0.0,0.0,0.0,0.0,0.0,0.0,0.0,0.0,0.0,0.0,0.0,0.0,0.0,0.0,0.0,0.0,0.0,0.0,0.0,0.0,0.0,0.0,0.0,0.0,0.0,0.0,0.0,0.0,0.0,0.0,0.0,0.0,0.0,0.0,0.0,0.0,0.0,0.0,0.0,0.0,0.0,0.0,0.0,0.0,0.0,0.0,0.0,0.0,0.0,0.0,0.0,0.0,0.0,0.0,0.0,0.0,0.0,0.0,0.0,0.0,0.0,0.0,0.0,0.0,0.0,0.0,0.0,0.0,0.0,0.0,0.0,0.0,0.0,0.0,0.0,0.0,0.0,0.0,0.0,0.0,0.0,0.0,0.0,0.0,0.0,0.0,0.0,0.0,0.0,0.0,0.0,0.0,0.0,0.0,0.0,0.0,0.0,0.0,0.0,0.0,0.0,0.0,0.0,0.0,0.0,0.0,0.0,0.0,0.0,0.0,0.0,0.0,0.0,0.0,0.0,0.0,0.0,0.0,0.0,0.0,0.0,0.0,0.0,0.0,0.0,0.0,0.0,0.0,0.0,0.0,0.0,0.0,0.0,0.0,0.0,0.0,0.0,0.0,0.0,0.0,0.0,0.0,0.0,0.0,0.0,0.0,0.0,0.0,0.0,0.0,0.0,0.0,0.0,0.0,0.0,0.0,0.0,0.0,0.0,0.0,0.0,0.0,0.0,0.0,0.0,0.0,0.0,0.0,0.0,0.0,0.0,0.0,0.0,0.0,0.0,0.0,0.0,0.0,0.0,0.0,0.0,0.0,0.0,0.0,0.0,0.0,0.0,0.0,0.0,0.0,0.0,0.0,0.0,0.0,0.0,0.0,0.0,0.0,0.0,0.0,0.0,0.0,0.0,0.0,0.0,0.0,0.0,0.0,0.0,0.0,0.0,0.0,0.0,0.0,0.0,0.0,0.0,0.0,0.0,0.0,0.0,0.0,0.0,0.0,0.0,0.0,0.0,0.0,0.0,0.0,0.0,0.0,0.0,0.0,0.0,0.0,0.0,0.0,0.0,0.0,0.0,0.0,0.0,0.0,0.0,0.0,0.0,0.0,0.0,0.0,0.0,0.0,0.0,0.0,0.0,0.0,0.0,0.0,0.0,0.0,0.0,0.0,0.0,0.0,0.0,0.0,0.0,0.0,0.0,0.0,0.0,0.0,0.0,0.0,0.0,0.0],"energyMin":[-3.4028234663852887e38,-3.4028234663852887e38,-3.4028234663852887e38,-3.4028234663852887e38,-3.4028234663852887e38,-3.4028234663852887e38,-3.4028234663852887e38,-3.4028234663852887e38,-3.4028234663852887e38,-3.4028234663852887e38,-3.4028234663852887e38,-3.4028234663852887e38,-3.4028234663852887e38,-3.4028234663852887e38,-3.4028234663852887e38,-3.4028234663852887e38,-3.4028234663852887e38,-3.4028234663852887e38,-3.4028234663852887e38,-3.4028234663852887e38,-3.4028234663852887e38,-3.4028234663852887e38,-3.4028234663852887e38,-3.4028234663852887e38,-3.4028234663852887e38,-3.4028234663852887e38,-3.4028234663852887e38,-3.4028234663852887e38,-3.4028234663852887e38,-3.4028234663852887e38,-3.4028234663852887e38,-3.4028234663852887e38,-3.4028234663852887e38,-3.4028234663852887e38,-3.4028234663852887e38,-3.4028234663852887e38,-3.4028234663852887e38,-3.4028234663852887e38,-3.4028234663852887e38,-3.4028234663852887e38,-3.4028234663852887e38,-3.4028234663852887e38,-3.4028234663852887e38,-3.4028234663852887e38,-3.4028234663852887e38,-3.4028234663852887e38,-3.4028234663852887e38,-3.4028234663852887e38,-3.4028234663852887e38,-3.4028234663852887e38,-3.4028234663852887e38,-3.4028234663852887e38,-3.4028234663852887e38,-3.4028234663852887e38,-3.4028234663852887e38,-3.4028234663852887e38,-3.4028234663852887e38,-3.4028234663852887e38,-3.4028234663852887e38,-3.4028234663852887e38,-3.4028234663852887e38,-3.4028234663852887e38,-3.4028234663852887e38,-3.4028234663852887e38,-3.4028234663852887e38,-3.4028234663852887e38,-3.4028234663852887e38,-3.4028234663852887e38,-3.4028234663852887e38,-3.4028234663852887e38,-3.4028234663852887e38,-3.4028234663852887e38,-3.4028234663852887e38,-3.4028234663852887e38,-3.4028234663852887e38,-3.4028234663852887e38,-3.4028234663852887e38,-3.4028234663852887e38,-3.4028234663852887e38,-3.4028234663852887e38,-3.4028234663852887e38,-3.4028234663852887e38,-3.4028234663852887e38,-3.4028234663852887e38,-3.4028234663852887e38,-3.4028234663852887e38,-3.4028234663852887e38,-3.4028234663852887e38,-3.4028234663852887e38,-3.4028234663852887e38,-3.4028234663852887e38,-3.4028234663852887e38,-3.4028234663852887e38,-3.4028234663852887e38,-3.4028234663852887e38,-3.4028234663852887e38,-3.4028234663852887e38,-3.4028234663852887e38,-3.4028234663852887e38,-3.4028234663852887e38,-3.4028234663852887e38,-3.4028234663852887e38,-3.4028234663852887e38,-3.4028234663852887e38,-3.4028234663852887e38,-3.4028234663852887e38,-3.4028234663852887e38,-3.4028234663852887e38,-3.4028234663852887e38,-3.4028234663852887e38,-3.4028234663852887e38,-3.4028234663852887e38,-3.4028234663852887e38,-3.4028234663852887e38,-3.4028234663852887e38,-3.4028234663852887e38,-3.4028234663852887e38,-3.4028234663852887e38,-3.4028234663852887e38,-3.4028234663852887e38,-3.4028234663852887e38,-3.4028234663852887e38,-3.4028234663852887e38,-3.4028234663852887e38,-3.4028234663852887e38,-3.4028234663852887e38,-3.4028234663852887e38,-3.4028234663852887e38,-3.4028234663852887e38,-3.4028234663852887e38,-3.4028234663852887e38,-3.4028234663852887e38,-3.4028234663852887e38,-3.4028234663852887e38,-3.4028234663852887e38,-3.4028234663852887e38,-3.4028234663852887e38,-3.4028234663852887e38,-3.4028234663852887e38,-3.4028234663852887e38,-3.4028234663852887e38,-3.4028234663852887e38,-3.4028234663852887e38,-3.4028234663852887e38,-3.4028234663852887e38,-3.4028234663852887e38,-3.4028234663852887e38,-3.4028234663852887e38,-3.4028234663852887e38,-3.4028234663852887e38,-3.4028234663852887e38,-3.4028234663852887e38,-3.4028234663852887e38,-3.4028234663852887e38,-3.4028234663852887e38,-3.4028234663852887e38,-3.4028234663852887e38,-3.4028234663852887e38,-3.4028234663852887e38,-3.4028234663852887e38,-3.4028234663852887e38,-3.4028234663852887e38,-3.4028234663852887e38,-3.4028234663852887e38,-3.4028234663852887e38,-3.4028234663852887e38,-3.4028234663852887e38,-3.4028234663852887e38,-3.4028234663852887e38,-3.4028234663852887e38,-3.4028234663852887e38,-3.4028234663852887e38,-3.4028234663852887e38,-3.4028234663852887e38,-3.4028234663852887e38,-3.4028234663852887e38,-3.4028234663852887e38,-3.4028234663852887e38,-3.4028234663852887e38,-3.4028234663852887e38,-3.4028234663852887e38,-3.4028234663852887e38,-3.4028234663852887e38,-3.4028234663852887e38,-3.4028234663852887e38,-3.4028234663852887e38,-3.4028234663852887e38,-3.4028234663852887e38,-3.4028234663852887e38,-3.4028234663852887e38,-3.4028234663852887e38,-3.4028234663852887e38,-3.4028234663852887e38,-3.4028234663852887e38,-3.4028234663852887e38,-3.4028234663852887e38,-3.4028234663852887e38,-3.4028234663852887e38,-3.4028234663852887e38,-3.4028234663852887e38,-3.4028234663852887e38,-3.4028234663852887e38,-3.4028234663852887e38,-3.4028234663852887e38,-3.4028234663852887e38,-3.4028234663852887e38,-3.4028234663852887e38,-3.4028234663852887e38,-3.4028234663852887e38,-3.4028234663852887e38,-3.4028234663852887e38,-3.4028234663852887e38,-3.4028234663852887e38,-3.4028234663852887e38,-3.4028234663852887e38,-3.4028234663852887e38,-3.4028234663852887e38,-3.4028234663852887e38,-3.4028234663852887e38,-3.4028234663852887e38,-3.4028234663852887e38,-3.4028234663852887e38,-3.4028234663852887e38,-3.4028234663852887e38,-3.4028234663852887e38,-3.4028234663852887e38,-3.4028234663852887e38,-3.4028234663852887e38,-3.4028234663852887e38,-3.4028234663852887e38,-3.4028234663852887e38,-3.4028234663852887e38,-3.4028234663852887e38,-3.4028234663852887e38,-3.4028234663852887e38,-3.4028234663852887e38,-3.4028234663852887e38,-3.4028234663852887e38,-3.4028234663852887e38,-3.4028234663852887e38,-3.4028234663852887e38,-3.4028234663852887e38,-3.4028234663852887e38,-3.4028234663852887e38,-3.4028234663852887e38,-3.4028234663852887e38,-3.4028234663852887e38,-3.4028234663852887e38,-3.4028234663852887e38,-3.4028234663852887e38,-3.4028234663852887e38,-3.4028234663852887e38,-3.4028234663852887e38,-3.4028234663852887e38,-3.4028234663852887e38,-3.4028234663852887e38,-3.4028234663852887e38,-3.4028234663852887e38,-3.4028234663852887e38,-3.4028234663852887e38,-3.4028234663852887e38,-3.4028234663852887e38,-3.4028234663852887e38,-3.4028234663852887e38,-3.4028234663852887e38,-3.4028234663852887e38,-3.4028234663852887e38,-3.4028234663852887e38,-3.4028234663852887e38,-3.4028234663852887e38,-3.4028234663852887e38,-3.4028234663852887e38,-3.4028234663852887e38,-3.4028234663852887e38,-3.4028234663852887e38,-3.4028234663852887e38,-3.4028234663852887e38,-3.4028234663852887e38,-3.4028234663852887e38,-3.4028234663852887e38,-3.4028234663852887e38,-3.4028234663852887e38,-3.4028234663852887e38,-3.4028234663852887e38,-3.4028234663852887e38,-3.4028234663852887e38,-3.4028234663852887e38,-3.4028234663852887e38,-3.4028234663852887e38,-3.4028234663852887e38,-3.4028234663852887e38,-3.4028234663852887e38,-3.4028234663852887e38,-3.4028234663852887e38,-3.4028234663852887e38,-3.4028234663852887e38,-3.4028234663852887e38,-3.4028234663852887e38,-3.4028234663852887e38,-3.4028234663852887e38,-3.4028234663852887e38,-3.4028234663852887e38,-3.4028234663852887e38,-3.4028234663852887e38,-3.4028234663852887e38,-3.4028234663852887e38,-3.4028234663852887e38,-3.4028234663852887e38,-3.4028234663852887e38,-3.4028234663852887e38,-3.4028234663852887e38,-3.4028234663852887e38,-3.4028234663852887e38,-3.4028234663852887e38,-3.4028234663852887e38,-3.4028234663852887e38,-3.4028234663852887e38,-3.4028234663852887e38,-3.4028234663852887e38,-3.4028234663852887e38,-3.4028234663852887e38,-3.4028234663852887e38,-3.4028234663852887e38,-3.4028234663852887e38,-3.4028234663852887e38,-3.4028234663852887e38,-3.4028234663852887e38,-3.4028234663852887e38,-3.4028234663852887e38,-3.4028234663852887e38,-3.4028234663852887e38,-3.4028234663852887e38,-3.4028234663852887e38,-3.4028234663852887e38,-3.4028234663852887e38,-3.4028234663852887e38,-3.4028234663852887e38,-3.4028234663852887e38,-3.4028234663852887e38,-3.4028234663852887e38,-3.4028234663852887e38,-3.4028234663852887e38,-3.4028234663852887e38,-3.4028234663852887e38,-3.4028234663852887e38,-3.4028234663852887e38,-3.4028234663852887e38,-3.4028234663852887e38,-3.4028234663852887e38,-3.4028234663852887e38,-3.4028234663852887e38,-3.4028234663852887e38,-3.4028234663852887e38,-3.4028234663852887e38,-3.4028234663852887e38,-3.4028234663852887e38,-3.4028234663852887e38,-3.4028234663852887e38,-3.4028234663852887e38,-3.4028234663852887e38,-3.4028234663852887e38,-3.4028234663852887e38,-3.4028234663852887e38,-3.4028234663852887e38,-3.4028234663852887e38,-3.4028234663852887e38,-3.4028234663852887e38,-3.4028234663852887e38,-3.4028234663852887e38,-3.4028234663852887e38,-3.4028234663852887e38,-3.4028234663852887e38,-3.4028234663852887e38,-3.4028234663852887e38,-3.4028234663852887e38,-3.4028234663852887e38,-3.4028234663852887e38,-3.4028234663852887e38,-3.4028234663852887e38,-3.4028234663852887e38,-3.4028234663852887e38,-3.4028234663852887e38,-3.4028234663852887e38,-3.4028234663852887e38,-3.4028234663852887e38,-3.4028234663852887e38,-3.4028234663852887e38,-3.4028234663852887e38,-3.4028234663852887e38,-3.4028234663852887e38,-3.4028234663852887e38,-3.4028234663852887e38,-3.4028234663852887e38,-3.4028234663852887e38,-3.4028234663852887e38,-3.4028234663852887e38,-3.4028234663852887e38,-3.4028234663852887e38,-3.4028234663852887e38,-3.4028234663852887e38,-3.4028234663852887e38,-3.4028234663852887e38,-3.4028234663852887e38,-3.4028234663852887e38,-3.4028234663852887e38,-3.4028234663852887e38,-3.4028234663852887e38,-3.4028234663852887e38,-3.4028234663852887e38,-3.4028234663852887e38,-3.4028234663852887e38,-3.4028234663852887e38,-3.4028234663852887e38,-3.4028234663852887e38,-3.4028234663852887e38,-3.4028234663852887e38,-3.4028234663852887e38,-3.4028234663852887e38,-3.4028234663852887e38,-3.4028234663852887e38,-3.4028234663852887e38,-3.4028234663852887e38,-3.4028234663852887e38,-3.4028234663852887e38,-3.4028234663852887e38,-3.4028234663852887e38,-3.4028234663852887e38,-3.4028234663852887e38,-3.4028234663852887e38,-3.4028234663852887e38,-3.4028234663852887e38,-3.4028234663852887e38,-3.4028234663852887e38,-3.4028234663852887e38,-3.4028234663852887e38,-3.4028234663852887e38,-3.4028234663852887e38,-3.4028234663852887e38,-3.4028234663852887e38,-3.4028234663852887e38,-3.4028234663852887e38,-3.4028234663852887e38,-3.4028234663852887e38,-3.4028234663852887e38,-3.4028234663852887e38,-3.4028234663852887e38,-3.4028234663852887e38,-3.4028234663852887e38,-3.4028234663852887e38,-3.4028234663852887e38,-3.4028234663852887e38,-3.4028234663852887e38,-3.4028234663852887e38,-3.4028234663852887e38,-3.4028234663852887e38,-3.4028234663852887e38,-3.4028234663852887e38,-3.4028234663852887e38,-3.4028234663852887e38,-3.4028234663852887e38,-3.4028234663852887e38,-3.4028234663852887e38,-3.4028234663852887e38,-3.4028234663852887e38,-3.4028234663852887e38,-3.4028234663852887e38,-3.4028234663852887e38,-3.4028234663852887e38,-3.4028234663852887e38,-3.4028234663852887e38,-3.4028234663852887e38,-3.4028234663852887e38,-3.4028234663852887e38,-3.4028234663852887e38,-3.4028234663852887e38,-3.4028234663852887e38,-3.4028234663852887e38,-3.4028234663852887e38,-3.4028234663852887e38,-3.4028234663852887e38,-3.4028234663852887e38,-3.4028234663852887e38,-3.4028234663852887e38,-3.4028234663852887e38,-3.4028234663852887e38,-3.4028234663852887e38,-3.4028234663852887e38,-3.4028234663852887e38,-3.4028234663852887e38,-3.4028234663852887e38,-3.4028234663852887e38,-3.4028234663852887e38,-3.4028234663852887e38,-3.4028234663852887e38,-3.4028234663852887e38,-3.4028234663852887e38,-3.4028234663852887e38,-3.4028234663852887e38,-3.4028234663852887e38,-3.4028234663852887e38,-3.4028234663852887e38,-3.4028234663852887e38,-3.4028234663852887e38,-3.4028234663852887e38,-3.4028234663852887e38,-3.4028234663852887e38,-3.4028234663852887e38,-3.4028234663852887e38,-3.4028234663852887e38,-3.4028234663852887e38,-3.4028234663852887e38,-3.4028234663852887e38,-3.4028234663852887e38,-3.4028234663852887e38,-3.4028234663852887e38,-3.4028234663852887e38,-3.4028234663852887e38,-3.4028234663852887e38,-3.4028234663852887e38,-3.4028234663852887e38,-3.4028234663852887e38,-3.4028234663852887e38,-3.4028234663852887e38,-3.4028234663852887e38,-3.4028234663852887e38,-3.4028234663852887e38,-3.4028234663852887e38,-3.4028234663852887e38,-3.4028234663852887e38,-3.4028234663852887e38,-3.4028234663852887e38,-3.4028234663852887e38,-3.4028234663852887e38,-3.4028234663852887e38,-3.4028234663852887e38,-3.4028234663852887e38,-3.4028234663852887e38,-3.4028234663852887e38,-3.4028234663852887e38,-3.4028234663852887e38,-3.4028234663852887e38,-3.4028234663852887e38,-3.4028234663852887e38,-3.4028234663852887e38,-3.4028234663852887e38,-3.4028234663852887e38,-3.4028234663852887e38,-3.4028234663852887e38,-3.4028234663852887e38,-3.4028234663852887e38,-3.4028234663852887e38,-3.4028234663852887e38,-3.4028234663852887e38,-3.4028234663852887e38,-3.4028234663852887e38,-3.4028234663852887e38,-3.4028234663852887e38,-3.4028234663852887e38,-3.4028234663852887e38,-3.4028234663852887e38,-3.4028234663852887e38,-3.4028234663852887e38,-3.4028234663852887e38,-3.4028234663852887e38,-3.4028234663852887e38,-3.4028234663852887e38,-3.4028234663852887e38,-3.4028234663852887e38,-3.4028234663852887e38,-3.4028234663852887e38,-3.4028234663852887e38,-3.4028234663852887e38,-3.4028234663852887e38,-3.4028234663852887e38,-3.4028234663852887e38,-3.4028234663852887e38,-3.4028234663852887e38,-3.4028234663852887e38,-3.4028234663852887e38,-3.4028234663852887e38,-3.4028234663852887e38,-3.4028234663852887e38,-3.4028234663852887e38,-3.4028234663852887e38,-3.4028234663852887e38,-3.4028234663852887e38,-3.4028234663852887e38,-3.4028234663852887e38,-3.4028234663852887e38,-3.4028234663852887e38,-3.4028234663852887e38,-3.4028234663852887e38,-3.4028234663852887e38,-3.4028234663852887e38,-3.4028234663852887e38,-3.4028234663852887e38,-3.4028234663852887e38,-3.4028234663852887e38,-3.4028234663852887e38,-3.4028234663852887e38,-3.4028234663852887e38,-3.4028234663852887e38,-3.4028234663852887e38,-3.4028234663852887e38,-3.4028234663852887e38,-3.4028234663852887e38,-3.4028234663852887e38,-3.4028234663852887e38,-3.4028234663852887e38,-3.4028234663852887e38,-3.4028234663852887e38,-3.4028234663852887e38,-3.4028234663852887e38,-3.4028234663852887e38,-3.4028234663852887e38,-3.4028234663852887e38,-3.4028234663852887e38,-3.4028234663852887e38,-3.4028234663852887e38,-3.4028234663852887e38,-3.4028234663852887e38,-3.4028234663852887e38,-3.4028234663852887e38,-3.4028234663852887e38,-3.4028234663852887e38,-3.4028234663852887e38,-3.4028234663852887e38,-3.4028234663852887e38,-3.4028234663852887e38,-3.4028234663852887e38,-3.4028234663852887e38,-3.4028234663852887e38,-3.4028234663852887e38,-3.4028234663852887e38,-3.4028234663852887e38,-3.4028234663852887e38,-3.4028234663852887e38,-3.4028234663852887e38,-3.4028234663852887e38,-3.4028234663852887e38,-3.4028234663852887e38,-3.4028234663852887e38,-3.4028234663852887e38,-3.4028234663852887e38,-3.4028234663852887e38,-3.4028234663852887e38,-3.4028234663852887e38,-3.4028234663852887e38,-3.4028234663852887e38,-3.4028234663852887e38,-3.4028234663852887e38,-3.4028234663852887e38,-3.4028234663852887e38,-3.4028234663852887e38,-3.4028234663852887e38,-3.4028234663852887e38,-3.4028234663852887e38,-3.4028234663852887e38,-3.4028234663852887e38,-3.4028234663852887e38,-3.4028234663852887e38,-3.4028234663852887e38,-3.4028234663852887e38,-3.4028234663852887e38,-3.4028234663852887e38,-3.4028234663852887e38,-3.4028234663852887e38,-3.4028234663852887e38,-3.4028234663852887e38,-3.4028234663852887e38,-3.4028234663852887e38,-3.4028234663852887e38,-3.4028234663852887e38,-3.4028234663852887e38,-3.4028234663852887e38,-3.4028234663852887e38,-3.4028234663852887e38,-3.4028234663852887e38,-3.4028234663852887e38,-3.4028234663852887e38,-3.4028234663852887e38,-3.4028234663852887e38,-3.4028234663852887e38,-3.4028234663852887e38,-3.4028234663852887e38,-3.4028234663852887e38,-3.4028234663852887e38,-3.4028234663852887e38,-3.4028234663852887e38,-3.4028234663852887e38,-3.4028234663852887e38,-3.4028234663852887e38,-3.4028234663852887e38,-3.4028234663852887e38,-3.4028234663852887e38,-3.4028234663852887e38,-3.4028234663852887e38,-3.4028234663852887e38,-3.4028234663852887e38,-3.4028234663852887e38,-3.4028234663852887e38,-3.4028234663852887e38,-3.4028234663852887e38,-3.4028234663852887e38,-3.4028234663852887e38,-3.4028234663852887e38,-3.4028234663852887e38,-3.4028234663852887e38,-3.4028234663852887e38,-3.4028234663852887e38,-3.4028234663852887e38,-3.4028234663852887e38,-3.4028234663852887e38,-3.4028234663852887e38,-3.4028234663852887e38,-3.4028234663852887e38,-3.4028234663852887e38,-3.4028234663852887e38,-3.4028234663852887e38,-3.4028234663852887e38,-3.4028234663852887e38,-3.4028234663852887e38,-3.4028234663852887e38,-3.4028234663852887e38,-3.4028234663852887e38,-3.4028234663852887e38,-3.4028234663852887e38,-3.4028234663852887e38,-3.4028234663852887e38,-3.4028234663852887e38,-3.4028234663852887e38,-3.4028234663852887e38,-3.4028234663852887e38,-3.4028234663852887e38,-3.4028234663852887e38,-3.4028234663852887e38,-3.4028234663852887e38,-3.4028234663852887e38,-3.4028234663852887e38,-3.4028234663852887e38,-3.4028234663852887e38,-3.4028234663852887e38,-3.4028234663852887e38,-3.4028234663852887e38,-3.4028234663852887e38,-3.4028234663852887e38,-3.4028234663852887e38,-3.4028234663852887e38,-3.4028234663852887e38,-3.4028234663852887e38,-3.4028234663852887e38,-3.4028234663852887e38,-3.4028234663852887e38,-3.4028234663852887e38,-3.4028234663852887e38,-3.4028234663852887e38,-3.4028234663852887e38,-3.4028234663852887e38,-3.4028234663852887e38,-3.4028234663852887e38,-3.4028234663852887e38,-3.4028234663852887e38,-3.4028234663852887e38,-3.4028234663852887e38,-3.4028234663852887e38,-3.4028234663852887e38,-3.4028234663852887e38,-3.4028234663852887e38,-3.4028234663852887e38,-3.4028234663852887e38,-3.4028234663852887e38,-3.4028234663852887e38,-3.4028234663852887e38,-3.4028234663852887e38,-3.4028234663852887e38,-3.4028234663852887e38,-3.4028234663852887e38,-3.4028234663852887e38,-3.4028234663852887e38,-3.4028234663852887e38,-3.4028234663852887e38,-3.4028234663852887e38,-3.4028234663852887e38,-3.4028234663852887e38,-3.4028234663852887e38,-3.4028234663852887e38,-3.4028234663852887e38,-3.4028234663852887e38,-3.4028234663852887e38,-3.4028234663852887e38,-3.4028234663852887e38,-3.4028234663852887e38,-3.4028234663852887e38,-3.4028234663852887e38,-3.4028234663852887e38,-3.4028234663852887e38,-3.4028234663852887e38,-3.4028234663852887e38,-3.4028234663852887e38,-3.4028234663852887e38,-3.4028234663852887e38,-3.4028234663852887e38,-3.4028234663852887e38,-3.4028234663852887e38,-3.4028234663852887e38,-3.4028234663852887e38,-3.4028234663852887e38,-3.4028234663852887e38,-3.4028234663852887e38,-3.4028234663852887e38,-3.4028234663852887e38,-3.4028234663852887e38,-3.4028234663852887e38,-3.4028234663852887e38,-3.4028234663852887e38,-3.4028234663852887e38,-3.4028234663852887e38,-3.4028234663852887e38,-3.4028234663852887e38,-3.4028234663852887e38,-3.4028234663852887e38,-3.4028234663852887e38,-3.4028234663852887e38,-3.4028234663852887e38,-3.4028234663852887e38,-3.4028234663852887e38,-3.4028234663852887e38,-3.4028234663852887e38,-3.4028234663852887e38,-3.4028234663852887e38,-3.4028234663852887e38,-3.4028234663852887e38,-3.4028234663852887e38,-3.4028234663852887e38,-3.4028234663852887e38,-3.4028234663852887e38,-3.4028234663852887e38,-3.4028234663852887e38,-3.4028234663852887e38,-3.4028234663852887e38,-3.4028234663852887e38,-3.4028234663852887e38,-3.4028234663852887e38,-3.4028234663852887e38,-3.4028234663852887e38,-3.4028234663852887e38,-3.4028234663852887e38,-3.4028234663852887e38,-3.4028234663852887e38,-3.4028234663852887e38,-3.4028234663852887e38,-3.4028234663852887e38,-3.4028234663852887e38,-3.4028234663852887e38,-3.4028234663852887e38,-3.4028234663852887e38,-3.4028234663852887e38,-3.4028234663852887e38,-3.4028234663852887e38,-3.4028234663852887e38,-3.4028234663852887e38,-3.4028234663852887e38,-3.4028234663852887e38,-3.4028234663852887e38,-3.4028234663852887e38,-3.4028234663852887e38,-3.4028234663852887e38,-3.4028234663852887e38,-3.4028234663852887e38,-3.4028234663852887e38,-3.4028234663852887e38,-3.4028234663852887e38,-3.4028234663852887e38,-3.4028234663852887e38,-3.4028234663852887e38,-3.4028234663852887e38,-3.4028234663852887e38,-3.4028234663852887e38,-3.4028234663852887e38,-3.4028234663852887e38,-3.4028234663852887e38,-3.4028234663852887e38,-3.4028234663852887e38,-3.4028234663852887e38,-3.4028234663852887e38,-3.4028234663852887e38,-3.4028234663852887e38,-3.4028234663852887e38,-3.4028234663852887e38,-3.4028234663852887e38,-3.4028234663852887e38,-3.4028234663852887e38,-3.4028234663852887e38,-3.4028234663852887e38,-3.4028234663852887e38,-3.4028234663852887e38,-3.4028234663852887e38,-3.4028234663852887e38,-3.4028234663852887e38,-3.4028234663852887e38,-3.4028234663852887e38,-3.4028234663852887e38,-3.4028234663852887e38,-3.4028234663852887e38,-3.4028234663852887e38,-3.4028234663852887e38,-3.4028234663852887e38,-3.4028234663852887e38,-3.4028234663852887e38,-3.4028234663852887e38,-3.4028234663852887e38,-3.4028234663852887e38,-3.4028234663852887e38,-3.4028234663852887e38,-3.4028234663852887e38,-3.4028234663852887e38,-3.4028234663852887e38,-3.4028234663852887e38,-3.4028234663852887e38,-3.4028234663852887e38,-3.4028234663852887e38,-3.4028234663852887e38,-3.4028234663852887e38,-3.4028234663852887e38,-3.4028234663852887e38,-3.4028234663852887e38,-3.4028234663852887e38,-3.4028234663852887e38,-3.4028234663852887e38,-3.4028234663852887e38,-3.4028234663852887e38,-3.4028234663852887e38,-3.4028234663852887e38,-3.4028234663852887e38,-3.4028234663852887e38,-3.4028234663852887e38,-3.4028234663852887e38,-3.4028234663852887e38,-3.4028234663852887e38,-3.4028234663852887e38,-3.4028234663852887e38,-3.4028234663852887e38,-3.4028234663852887e38,-3.4028234663852887e38,-3.4028234663852887e38,-3.4028234663852887e38,-3.4028234663852887e38,-3.4028234663852887e38,-3.4028234663852887e38,-3.4028234663852887e38,-3.4028234663852887e38,-3.4028234663852887e38,-3.4028234663852887e38,-3.4028234663852887e38,-3.4028234663852887e38,-3.4028234663852887e38,-3.4028234663852887e38,-3.4028234663852887e38,-3.4028234663852887e38,-3.4028234663852887e38,-3.4028234663852887e38,-3.4028234663852887e38,-3.4028234663852887e38,-3.4028234663852887e38,-3.4028234663852887e38,-3.4028234663852887e38,-3.4028234663852887e38,-3.4028234663852887e38,-3.4028234663852887e38,-3.4028234663852887e38,-3.4028234663852887e38,-3.4028234663852887e38,-3.4028234663852887e38,-3.4028234663852887e38,-3.4028234663852887e38,-3.4028234663852887e38,-3.4028234663852887e38,-3.4028234663852887e38,-3.4028234663852887e38,-3.4028234663852887e38,-3.4028234663852887e38,-3.4028234663852887e38,-3.4028234663852887e38,-3.4028234663852887e38,-3.4028234663852887e38,-3.4028234663852887e38,-3.4028234663852887e38,-3.4028234663852887e38,-3.4028234663852887e38,-3.4028234663852887e38,-3.4028234663852887e38,-3.4028234663852887e38,-3.4028234663852887e38,-3.4028234663852887e38,-3.4028234663852887e38,-3.4028234663852887e38,-3.4028234663852887e38,-3.4028234663852887e38,-3.4028234663852887e38,-3.4028234663852887e38],"energyMax":[-3.4028234663852887e38,-3.4028234663852887e38,-3.4028234663852887e38,-3.4028234663852887e38,-3.4028234663852887e38,-3.4028234663852887e38,-3.4028234663852887e38,-3.4028234663852887e38,-3.4028234663852887e38,-3.4028234663852887e38,-3.4028234663852887e38,-3.4028234663852887e38,-3.4028234663852887e38,-3.4028234663852887e38,-3.4028234663852887e38,-3.4028234663852887e38,-3.4028234663852887e38,-3.4028234663852887e38,-3.4028234663852887e38,-3.4028234663852887e38,-3.4028234663852887e38,-3.4028234663852887e38,-3.4028234663852887e38,-3.4028234663852887e38,-3.4028234663852887e38,-3.4028234663852887e38,-3.4028234663852887e38,-3.4028234663852887e38,-3.4028234663852887e38,-3.4028234663852887e38,-3.4028234663852887e38,-3.4028234663852887e38,-3.4028234663852887e38,-3.4028234663852887e38,-3.4028234663852887e38,-3.4028234663852887e38,-3.4028234663852887e38,-3.4028234663852887e38,-3.4028234663852887e38,-3.4028234663852887e38,-3.4028234663852887e38,-3.4028234663852887e38,-3.4028234663852887e38,-3.4028234663852887e38,-3.4028234663852887e38,-3.4028234663852887e38,-3.4028234663852887e38,-3.4028234663852887e38,-3.4028234663852887e38,-3.4028234663852887e38,-3.4028234663852887e38,-3.4028234663852887e38,-3.4028234663852887e38,-3.4028234663852887e38,-3.4028234663852887e38,-3.4028234663852887e38,-3.4028234663852887e38,-3.4028234663852887e38,-3.4028234663852887e38,-3.4028234663852887e38,-3.4028234663852887e38,-3.4028234663852887e38,-3.4028234663852887e38,-3.4028234663852887e38,-3.4028234663852887e38,-3.4028234663852887e38,-3.4028234663852887e38,-3.4028234663852887e38,-3.4028234663852887e38,-3.4028234663852887e38,-3.4028234663852887e38,-3.4028234663852887e38,-3.4028234663852887e38,-3.4028234663852887e38,-3.4028234663852887e38,-3.4028234663852887e38,-3.4028234663852887e38,-3.4028234663852887e38,-3.4028234663852887e38,-3.4028234663852887e38,-3.4028234663852887e38,-3.4028234663852887e38,-3.4028234663852887e38,-3.4028234663852887e38,-3.4028234663852887e38,-3.4028234663852887e38,-3.4028234663852887e38,-3.4028234663852887e38,-3.4028234663852887e38,-3.4028234663852887e38,-3.4028234663852887e38,-3.4028234663852887e38,-3.4028234663852887e38,-3.4028234663852887e38,-3.4028234663852887e38,-3.4028234663852887e38,-3.4028234663852887e38,-3.4028234663852887e38,-3.4028234663852887e38,-3.4028234663852887e38,-3.4028234663852887e38,-3.4028234663852887e38,-3.4028234663852887e38,-3.4028234663852887e38,-3.4028234663852887e38,-3.4028234663852887e38,-3.4028234663852887e38,-3.4028234663852887e38,-3.4028234663852887e38,-3.4028234663852887e38,-3.4028234663852887e38,-3.4028234663852887e38,-3.4028234663852887e38,-3.4028234663852887e38,-3.4028234663852887e38,-3.4028234663852887e38,-3.4028234663852887e38,-3.4028234663852887e38,-3.4028234663852887e38,-3.4028234663852887e38,-3.4028234663852887e38,-3.4028234663852887e38,-3.4028234663852887e38,-3.4028234663852887e38,-3.4028234663852887e38,-3.4028234663852887e38,-3.4028234663852887e38,-3.4028234663852887e38,-3.4028234663852887e38,-3.4028234663852887e38,-3.4028234663852887e38,-3.4028234663852887e38,-3.4028234663852887e38,-3.4028234663852887e38,-3.4028234663852887e38,-3.4028234663852887e38,-3.4028234663852887e38,-3.4028234663852887e38,-3.4028234663852887e38,-3.4028234663852887e38,-3.4028234663852887e38,-3.4028234663852887e38,-3.4028234663852887e38,-3.4028234663852887e38,-3.4028234663852887e38,-3.4028234663852887e38,-3.4028234663852887e38,-3.4028234663852887e38,-3.4028234663852887e38,-3.4028234663852887e38,-3.4028234663852887e38,-3.4028234663852887e38,-3.4028234663852887e38,-3.4028234663852887e38,-3.4028234663852887e38,-3.4028234663852887e38,-3.4028234663852887e38,-3.4028234663852887e38,-3.4028234663852887e38,-3.4028234663852887e38,-3.4028234663852887e38,-3.4028234663852887e38,-3.4028234663852887e38,-3.4028234663852887e38,-3.4028234663852887e38,-3.4028234663852887e38,-3.4028234663852887e38,-3.4028234663852887e38,-3.4028234663852887e38,-3.4028234663852887e38,-3.4028234663852887e38,-3.4028234663852887e38,-3.4028234663852887e38,-3.4028234663852887e38,-3.4028234663852887e38,-3.4028234663852887e38,-3.4028234663852887e38,-3.4028234663852887e38,-3.4028234663852887e38,-3.4028234663852887e38,-3.4028234663852887e38,-3.4028234663852887e38,-3.4028234663852887e38,-3.4028234663852887e38,-3.4028234663852887e38,-3.4028234663852887e38,-3.4028234663852887e38,-3.4028234663852887e38,-3.4028234663852887e38,-3.4028234663852887e38,-3.4028234663852887e38,-3.4028234663852887e38,-3.4028234663852887e38,-3.4028234663852887e38,-3.4028234663852887e38,-3.4028234663852887e38,-3.4028234663852887e38,-3.4028234663852887e38,-3.4028234663852887e38,-3.4028234663852887e38,-3.4028234663852887e38,-3.4028234663852887e38,-3.4028234663852887e38,-3.4028234663852887e38,-3.4028234663852887e38,-3.4028234663852887e38,-3.4028234663852887e38,-3.4028234663852887e38,-3.4028234663852887e38,-3.4028234663852887e38,-3.4028234663852887e38,-3.4028234663852887e38,-3.4028234663852887e38,-3.4028234663852887e38,-3.4028234663852887e38,-3.4028234663852887e38,-3.4028234663852887e38,-3.4028234663852887e38,-3.4028234663852887e38,-3.4028234663852887e38,-3.4028234663852887e38,-3.4028234663852887e38,-3.4028234663852887e38,-3.4028234663852887e38,-3.4028234663852887e38,-3.4028234663852887e38,-3.4028234663852887e38,-3.4028234663852887e38,-3.4028234663852887e38,-3.4028234663852887e38,-3.4028234663852887e38,-3.4028234663852887e38,-3.4028234663852887e38,-3.4028234663852887e38,-3.4028234663852887e38,-3.4028234663852887e38,-3.4028234663852887e38,-3.4028234663852887e38,-3.4028234663852887e38,-3.4028234663852887e38,-3.4028234663852887e38,-3.4028234663852887e38,-3.4028234663852887e38,-3.4028234663852887e38,-3.4028234663852887e38,-3.4028234663852887e38,-3.4028234663852887e38,-3.4028234663852887e38,-3.4028234663852887e38,-3.4028234663852887e38,-3.4028234663852887e38,-3.4028234663852887e38,-3.4028234663852887e38,-3.4028234663852887e38,-3.4028234663852887e38,-3.4028234663852887e38,-3.4028234663852887e38,-3.4028234663852887e38,-3.4028234663852887e38,-3.4028234663852887e38,-3.4028234663852887e38,-3.4028234663852887e38,-3.4028234663852887e38,-3.4028234663852887e38,-3.4028234663852887e38,-3.4028234663852887e38,-3.4028234663852887e38,-3.4028234663852887e38,-3.4028234663852887e38,-3.4028234663852887e38,-3.4028234663852887e38,-3.4028234663852887e38,-3.4028234663852887e38,-3.4028234663852887e38,-3.4028234663852887e38,-3.4028234663852887e38,-3.4028234663852887e38,-3.4028234663852887e38,-3.4028234663852887e38,-3.4028234663852887e38,-3.4028234663852887e38,-3.4028234663852887e38,-3.4028234663852887e38,-3.4028234663852887e38,-3.4028234663852887e38,-3.4028234663852887e38,-3.4028234663852887e38,-3.4028234663852887e38,-3.4028234663852887e38,-3.4028234663852887e38,-3.4028234663852887e38,-3.4028234663852887e38,-3.4028234663852887e38,-3.4028234663852887e38,-3.4028234663852887e38,-3.4028234663852887e38,-3.4028234663852887e38,-3.4028234663852887e38,-3.4028234663852887e38,-3.4028234663852887e38,-3.4028234663852887e38,-3.4028234663852887e38,-3.4028234663852887e38,-3.4028234663852887e38,-3.4028234663852887e38,-3.4028234663852887e38,-3.4028234663852887e38,-3.4028234663852887e38,-3.4028234663852887e38,-3.4028234663852887e38,-3.4028234663852887e38,-3.4028234663852887e38,-3.4028234663852887e38,-3.4028234663852887e38,-3.4028234663852887e38,-3.4028234663852887e38,-3.4028234663852887e38,-3.4028234663852887e38,-3.4028234663852887e38,-3.4028234663852887e38,-3.4028234663852887e38,-3.4028234663852887e38,-3.4028234663852887e38,-3.4028234663852887e38,-3.4028234663852887e38,-3.4028234663852887e38,-3.4028234663852887e38,-3.4028234663852887e38,-3.4028234663852887e38,-3.4028234663852887e38,-3.4028234663852887e38,-3.4028234663852887e38,-3.4028234663852887e38,-3.4028234663852887e38,-3.4028234663852887e38,-3.4028234663852887e38,-3.4028234663852887e38,-3.4028234663852887e38,-3.4028234663852887e38,-3.4028234663852887e38,-3.4028234663852887e38,-3.4028234663852887e38,-3.4028234663852887e38,-3.4028234663852887e38,-3.4028234663852887e38,-3.4028234663852887e38,-3.4028234663852887e38,-3.4028234663852887e38,-3.4028234663852887e38,-3.4028234663852887e38,-3.4028234663852887e38,-3.4028234663852887e38,-3.4028234663852887e38,-3.4028234663852887e38,-3.4028234663852887e38,-3.4028234663852887e38,-3.4028234663852887e38,-3.4028234663852887e38,-3.4028234663852887e38,-3.4028234663852887e38,-3.4028234663852887e38,-3.4028234663852887e38,-3.4028234663852887e38,-3.4028234663852887e38,-3.4028234663852887e38,-3.4028234663852887e38,-3.4028234663852887e38,-3.4028234663852887e38,-3.4028234663852887e38,-3.4028234663852887e38,-3.4028234663852887e38,-3.4028234663852887e38,-3.4028234663852887e38,-3.4028234663852887e38,-3.4028234663852887e38,-3.4028234663852887e38,-3.4028234663852887e38,-3.4028234663852887e38,-3.4028234663852887e38,-3.4028234663852887e38,-3.4028234663852887e38,-3.4028234663852887e38,-3.4028234663852887e38,-3.4028234663852887e38,-3.4028234663852887e38,-3.4028234663852887e38,-3.4028234663852887e38,-3.4028234663852887e38,-3.4028234663852887e38,-3.4028234663852887e38,-3.4028234663852887e38,-3.4028234663852887e38,-3.4028234663852887e38,-3.4028234663852887e38,-3.4028234663852887e38,-3.4028234663852887e38,-3.4028234663852887e38,-3.4028234663852887e38,-3.4028234663852887e38,-3.4028234663852887e38,-3.4028234663852887e38,-3.4028234663852887e38,-3.4028234663852887e38,-3.4028234663852887e38,-3.4028234663852887e38,-3.4028234663852887e38,-3.4028234663852887e38,-3.4028234663852887e38,-3.4028234663852887e38,-3.4028234663852887e38,-3.4028234663852887e38,-3.4028234663852887e38,-3.4028234663852887e38,-3.4028234663852887e38,-3.4028234663852887e38,-3.4028234663852887e38,-3.4028234663852887e38,-3.4028234663852887e38,-3.4028234663852887e38,-3.4028234663852887e38,-3.4028234663852887e38,-3.4028234663852887e38,-3.4028234663852887e38,-3.4028234663852887e38,-3.4028234663852887e38,-3.4028234663852887e38,-3.4028234663852887e38,-3.4028234663852887e38,-3.4028234663852887e38,-3.4028234663852887e38,-3.4028234663852887e38,-3.4028234663852887e38,-3.4028234663852887e38,-3.4028234663852887e38,-3.4028234663852887e38,-3.4028234663852887e38,-3.4028234663852887e38,-3.4028234663852887e38,-3.4028234663852887e38,-3.4028234663852887e38,-3.4028234663852887e38,-3.4028234663852887e38,-3.4028234663852887e38,-3.4028234663852887e38,-3.4028234663852887e38,-3.4028234663852887e38,-3.4028234663852887e38,-3.4028234663852887e38,-3.4028234663852887e38,-3.4028234663852887e38,-3.4028234663852887e38,-3.4028234663852887e38,-3.4028234663852887e38,-3.4028234663852887e38,-3.4028234663852887e38,-3.4028234663852887e38,-3.4028234663852887e38,-3.4028234663852887e38,-3.4028234663852887e38,-3.4028234663852887e38,-3.4028234663852887e38,-3.4028234663852887e38,-3.4028234663852887e38,-3.4028234663852887e38,-3.4028234663852887e38,-3.4028234663852887e38,-3.4028234663852887e38,-3.4028234663852887e38,-3.4028234663852887e38,-3.4028234663852887e38,-3.4028234663852887e38,-3.4028234663852887e38,-3.4028234663852887e38,-3.4028234663852887e38,-3.4028234663852887e38,-3.4028234663852887e38,-3.4028234663852887e38,-3.4028234663852887e38,-3.4028234663852887e38,-3.4028234663852887e38,-3.4028234663852887e38,-3.4028234663852887e38,-3.4028234663852887e38,-3.4028234663852887e38,-3.4028234663852887e38,-3.4028234663852887e38,-3.4028234663852887e38,-3.4028234663852887e38,-3.4028234663852887e38,-3.4028234663852887e38,-3.4028234663852887e38,-3.4028234663852887e38,-3.4028234663852887e38,-3.4028234663852887e38,-3.4028234663852887e38,-3.4028234663852887e38,-3.4028234663852887e38,-3.4028234663852887e38,-3.4028234663852887e38,-3.4028234663852887e38,-3.4028234663852887e38,-3.4028234663852887e38,-3.4028234663852887e38,-3.4028234663852887e38,-3.4028234663852887e38,-3.4028234663852887e38,-3.4028234663852887e38,-3.4028234663852887e38,-3.4028234663852887e38,-3.4028234663852887e38,-3.4028234663852887e38,-3.4028234663852887e38,-3.4028234663852887e38,-3.4028234663852887e38,-3.4028234663852887e38,-3.4028234663852887e38,-3.4028234663852887e38,-3.4028234663852887e38,-3.4028234663852887e38,-3.4028234663852887e38,-3.4028234663852887e38,-3.4028234663852887e38,-3.4028234663852887e38,-3.4028234663852887e38,-3.4028234663852887e38,-3.4028234663852887e38,-3.4028234663852887e38,-3.4028234663852887e38,-3.4028234663852887e38,-3.4028234663852887e38,-3.4028234663852887e38,-3.4028234663852887e38,-3.4028234663852887e38,-3.4028234663852887e38,-3.4028234663852887e38,-3.4028234663852887e38,-3.4028234663852887e38,-3.4028234663852887e38,-3.4028234663852887e38,-3.4028234663852887e38,-3.4028234663852887e38,-3.4028234663852887e38,-3.4028234663852887e38,-3.4028234663852887e38,-3.4028234663852887e38,-3.4028234663852887e38,-3.4028234663852887e38,-3.4028234663852887e38,-3.4028234663852887e38,-3.4028234663852887e38,-3.4028234663852887e38,-3.4028234663852887e38,-3.4028234663852887e38,-3.4028234663852887e38,-3.4028234663852887e38,-3.4028234663852887e38,-3.4028234663852887e38,-3.4028234663852887e38,-3.4028234663852887e38,-3.4028234663852887e38,-3.4028234663852887e38,-3.4028234663852887e38,-3.4028234663852887e38,-3.4028234663852887e38,-3.4028234663852887e38,-3.4028234663852887e38,-3.4028234663852887e38,-3.4028234663852887e38,-3.4028234663852887e38,-3.4028234663852887e38,-3.4028234663852887e38,-3.4028234663852887e38,-3.4028234663852887e38,-3.4028234663852887e38,-3.4028234663852887e38,-3.4028234663852887e38,-3.4028234663852887e38,-3.4028234663852887e38,-3.4028234663852887e38,-3.4028234663852887e38,-3.4028234663852887e38,-3.4028234663852887e38,-3.4028234663852887e38,-3.4028234663852887e38,-3.4028234663852887e38,-3.4028234663852887e38,-3.4028234663852887e38,-3.4028234663852887e38,-3.4028234663852887e38,-3.4028234663852887e38,-3.4028234663852887e38,-3.4028234663852887e38,-3.4028234663852887e38,-3.4028234663852887e38,-3.4028234663852887e38,-3.4028234663852887e38,-3.4028234663852887e38,-3.4028234663852887e38,-3.4028234663852887e38,-3.4028234663852887e38,-3.4028234663852887e38,-3.4028234663852887e38,-3.4028234663852887e38,-3.4028234663852887e38,-3.4028234663852887e38,-3.4028234663852887e38,-3.4028234663852887e38,-3.4028234663852887e38,-3.4028234663852887e38,-3.4028234663852887e38,-3.4028234663852887e38,-3.4028234663852887e38,-3.4028234663852887e38,-3.4028234663852887e38,-3.4028234663852887e38,-3.4028234663852887e38,-3.4028234663852887e38,-3.4028234663852887e38,-3.4028234663852887e38,-3.4028234663852887e38,-3.4028234663852887e38,-3.4028234663852887e38,-3.4028234663852887e38,-3.4028234663852887e38,-3.4028234663852887e38,-3.4028234663852887e38,-3.4028234663852887e38,-3.4028234663852887e38,-3.4028234663852887e38,-3.4028234663852887e38,-3.4028234663852887e38,-3.4028234663852887e38,-3.4028234663852887e38,-3.4028234663852887e38,-3.4028234663852887e38,-3.4028234663852887e38,-3.4028234663852887e38,-3.4028234663852887e38,-3.4028234663852887e38,-3.4028234663852887e38,-3.4028234663852887e38,-3.4028234663852887e38,-3.4028234663852887e38,-3.4028234663852887e38,-3.4028234663852887e38,-3.4028234663852887e38,-3.4028234663852887e38,-3.4028234663852887e38,-3.4028234663852887e38,-3.4028234663852887e38,-3.4028234663852887e38,-3.4028234663852887e38,-3.4028234663852887e38,-3.4028234663852887e38,-3.4028234663852887e38,-3.4028234663852887e38,-3.4028234663852887e38,-3.4028234663852887e38,-3.4028234663852887e38,-3.4028234663852887e38,-3.4028234663852887e38,-3.4028234663852887e38,-3.4028234663852887e38,-3.4028234663852887e38,-3.4028234663852887e38,-3.4028234663852887e38,-3.4028234663852887e38,-3.4028234663852887e38,-3.4028234663852887e38,-3.4028234663852887e38,-3.4028234663852887e38,-3.4028234663852887e38,-3.4028234663852887e38,-3.4028234663852887e38,-3.4028234663852887e38,-3.4028234663852887e38,-3.4028234663852887e38,-3.4028234663852887e38,-3.4028234663852887e38,-3.4028234663852887e38,-3.4028234663852887e38,-3.4028234663852887e38,-3.4028234663852887e38,-3.4028234663852887e38,-3.4028234663852887e38,-3.4028234663852887e38,-3.4028234663852887e38,-3.4028234663852887e38,-3.4028234663852887e38,-3.4028234663852887e38,-3.4028234663852887e38,-3.4028234663852887e38,-3.4028234663852887e38,-3.4028234663852887e38,-3.4028234663852887e38,-3.4028234663852887e38,-3.4028234663852887e38,-3.4028234663852887e38,-3.4028234663852887e38,-3.4028234663852887e38,-3.4028234663852887e38,-3.4028234663852887e38,-3.4028234663852887e38,-3.4028234663852887e38,-3.4028234663852887e38,-3.4028234663852887e38,-3.4028234663852887e38,-3.4028234663852887e38,-3.4028234663852887e38,-3.4028234663852887e38,-3.4028234663852887e38,-3.4028234663852887e38,-3.4028234663852887e38,-3.4028234663852887e38,-3.4028234663852887e38,-3.4028234663852887e38,-3.4028234663852887e38,-3.4028234663852887e38,-3.4028234663852887e38,-3.4028234663852887e38,-3.4028234663852887e38,-3.4028234663852887e38,-3.4028234663852887e38,-3.4028234663852887e38,-3.4028234663852887e38,-3.4028234663852887e38,-3.4028234663852887e38,-3.4028234663852887e38,-3.4028234663852887e38,-3.4028234663852887e38,-3.4028234663852887e38,-3.4028234663852887e38,-3.4028234663852887e38,-3.4028234663852887e38,-3.4028234663852887e38,-3.4028234663852887e38,-3.4028234663852887e38,-3.4028234663852887e38,-3.4028234663852887e38,-3.4028234663852887e38,-3.4028234663852887e38,-3.4028234663852887e38,-3.4028234663852887e38,-3.4028234663852887e38,-3.4028234663852887e38,-3.4028234663852887e38,-3.4028234663852887e38,-3.4028234663852887e38,-3.4028234663852887e38,-3.4028234663852887e38,-3.4028234663852887e38,-3.4028234663852887e38,-3.4028234663852887e38,-3.4028234663852887e38,-3.4028234663852887e38,-3.4028234663852887e38,-3.4028234663852887e38,-3.4028234663852887e38,-3.4028234663852887e38,-3.4028234663852887e38,-3.4028234663852887e38,-3.4028234663852887e38,-3.4028234663852887e38,-3.4028234663852887e38,-3.4028234663852887e38,-3.4028234663852887e38,-3.4028234663852887e38,-3.4028234663852887e38,-3.4028234663852887e38,-3.4028234663852887e38,-3.4028234663852887e38,-3.4028234663852887e38,-3.4028234663852887e38,-3.4028234663852887e38,-3.4028234663852887e38,-3.4028234663852887e38,-3.4028234663852887e38,-3.4028234663852887e38,-3.4028234663852887e38,-3.4028234663852887e38,-3.4028234663852887e38,-3.4028234663852887e38,-3.4028234663852887e38,-3.4028234663852887e38,-3.4028234663852887e38,-3.4028234663852887e38,-3.4028234663852887e38,-3.4028234663852887e38,-3.4028234663852887e38,-3.4028234663852887e38,-3.4028234663852887e38,-3.4028234663852887e38,-3.4028234663852887e38,-3.4028234663852887e38,-3.4028234663852887e38,-3.4028234663852887e38,-3.4028234663852887e38,-3.4028234663852887e38,-3.4028234663852887e38,-3.4028234663852887e38,-3.4028234663852887e38,-3.4028234663852887e38,-3.4028234663852887e38,-3.4028234663852887e38,-3.4028234663852887e38,-3.4028234663852887e38,-3.4028234663852887e38,-3.4028234663852887e38,-3.4028234663852887e38,-3.4028234663852887e38,-3.4028234663852887e38,-3.4028234663852887e38,-3.4028234663852887e38,-3.4028234663852887e38,-3.4028234663852887e38,-3.4028234663852887e38,-3.4028234663852887e38,-3.4028234663852887e38,-3.4028234663852887e38,-3.4028234663852887e38,-3.4028234663852887e38,-3.4028234663852887e38,-3.4028234663852887e38,-3.4028234663852887e38,-3.4028234663852887e38,-3.4028234663852887e38,-3.4028234663852887e38,-3.4028234663852887e38,-3.4028234663852887e38,-3.4028234663852887e38,-3.4028234663852887e38,-3.4028234663852887e38,-3.4028234663852887e38,-3.4028234663852887e38,-3.4028234663852887e38,-3.4028234663852887e38,-3.4028234663852887e38,-3.4028234663852887e38,-3.4028234663852887e38,-3.4028234663852887e38,-3.4028234663852887e38,-3.4028234663852887e38,-3.4028234663852887e38,-3.4028234663852887e38,-3.4028234663852887e38,-3.4028234663852887e38,-3.4028234663852887e38,-3.4028234663852887e38,-3.4028234663852887e38,-3.4028234663852887e38,-3.4028234663852887e38,-3.4028234663852887e38,-3.4028234663852887e38,-3.4028234663852887e38,-3.4028234663852887e38,-3.4028234663852887e38,-3.4028234663852887e38,-3.4028234663852887e38,-3.4028234663852887e38,-3.4028234663852887e38,-3.4028234663852887e38,-3.4028234663852887e38,-3.4028234663852887e38,-3.4028234663852887e38,-3.4028234663852887e38,-3.4028234663852887e38,-3.4028234663852887e38,-3.4028234663852887e38,-3.4028234663852887e38,-3.4028234663852887e38,-3.4028234663852887e38,-3.4028234663852887e38,-3.4028234663852887e38,-3.4028234663852887e38,-3.4028234663852887e38,-3.4028234663852887e38,-3.4028234663852887e38,-3.4028234663852887e38,-3.4028234663852887e38,-3.4028234663852887e38,-3.4028234663852887e38,-3.4028234663852887e38,-3.4028234663852887e38,-3.4028234663852887e38,-3.4028234663852887e38,-3.4028234663852887e38,-3.4028234663852887e38,-3.4028234663852887e38,-3.4028234663852887e38,-3.4028234663852887e38,-3.4028234663852887e38,-3.4028234663852887e38,-3.4028234663852887e38,-3.4028234663852887e38,-3.4028234663852887e38,-3.4028234663852887e38,-3.4028234663852887e38,-3.4028234663852887e38,-3.4028234663852887e38,-3.4028234663852887e38,-3.4028234663852887e38,-3.4028234663852887e38,-3.4028234663852887e38,-3.4028234663852887e38,-3.4028234663852887e38,-3.4028234663852887e38,-3.4028234663852887e38,-3.4028234663852887e38,-3.4028234663852887e38,-3.4028234663852887e38,-3.4028234663852887e38,-3.4028234663852887e38,-3.4028234663852887e38,-3.4028234663852887e38,-3.4028234663852887e38,-3.4028234663852887e38,-3.4028234663852887e38,-3.4028234663852887e38,-3.4028234663852887e38,-3.4028234663852887e38,-3.4028234663852887e38,-3.4028234663852887e38,-3.4028234663852887e38,-3.4028234663852887e38,-3.4028234663852887e38,-3.4028234663852887e38,-3.4028234663852887e38,-3.4028234663852887e38,-3.4028234663852887e38,-3.4028234663852887e38,-3.4028234663852887e38,-3.4028234663852887e38,-3.4028234663852887e38,-3.4028234663852887e38,-3.4028234663852887e38,-3.4028234663852887e38,-3.4028234663852887e38,-3.4028234663852887e38,-3.4028234663852887e38,-3.4028234663852887e38,-3.4028234663852887e38,-3.4028234663852887e38,-3.4028234663852887e38,-3.4028234663852887e38,-3.4028234663852887e38,-3.4028234663852887e38,-3.4028234663852887e38,-3.4028234663852887e38,-3.4028234663852887e38,-3.4028234663852887e38,-3.4028234663852887e38,-3.4028234663852887e38,-3.4028234663852887e38,-3.4028234663852887e38,-3.4028234663852887e38,-3.4028234663852887e38,-3.4028234663852887e38,-3.4028234663852887e38,-3.4028234663852887e38,-3.4028234663852887e38,-3.4028234663852887e38,-3.4028234663852887e38,-3.4028234663852887e38,-3.4028234663852887e38,-3.4028234663852887e38,-3.4028234663852887e38,-3.4028234663852887e38,-3.4028234663852887e38,-3.4028234663852887e38,-3.4028234663852887e38,-3.4028234663852887e38,-3.4028234663852887e38,-3.4028234663852887e38,-3.4028234663852887e38,-3.4028234663852887e38,-3.4028234663852887e38,-3.4028234663852887e38,-3.4028234663852887e38,-3.4028234663852887e38,-3.4028234663852887e38,-3.4028234663852887e38,-3.4028234663852887e38,-3.4028234663852887e38,-3.4028234663852887e38,-3.4028234663852887e38,-3.4028234663852887e38,-3.4028234663852887e38,-3.4028234663852887e38,-3.4028234663852887e38,-3.4028234663852887e38,-3.4028234663852887e38,-3.4028234663852887e38,-3.4028234663852887e38,-3.4028234663852887e38,-3.4028234663852887e38,-3.4028234663852887e38,-3.4028234663852887e38,-3.4028234663852887e38,-3.4028234663852887e38,-3.4028234663852887e38],"energyMean":[-3.4028234663852887e38,-3.4028234663852887e38,-3.4028234663852887e38,-3.4028234663852887e38,-3.4028234663852887e38,-3.4028234663852887e38,-3.4028234663852887e38,-3.4028234663852887e38,-3.4028234663852887e38,-3.4028234663852887e38,-3.4028234663852887e38,-3.4028234663852887e38,-3.4028234663852887e38,-3.4028234663852887e38,-3.4028234663852887e38,-3.4028234663852887e38,-3.4028234663852887e38,-3.4028234663852887e38,-3.4028234663852887e38,-3.4028234663852887e38,-3.4028234663852887e38,-3.4028234663852887e38,-3.4028234663852887e38,-3.4028234663852887e38,-3.4028234663852887e38,-3.4028234663852887e38,-3.4028234663852887e38,-3.4028234663852887e38,-3.4028234663852887e38,-3.4028234663852887e38,-3.4028234663852887e38,-3.4028234663852887e38,-3.4028234663852887e38,-3.4028234663852887e38,-3.4028234663852887e38,-3.4028234663852887e38,-3.4028234663852887e38,-3.4028234663852887e38,-3.4028234663852887e38,-3.4028234663852887e38,-3.4028234663852887e38,-3.4028234663852887e38,-3.4028234663852887e38,-3.4028234663852887e38,-3.4028234663852887e38,-3.4028234663852887e38,-3.4028234663852887e38,-3.4028234663852887e38,-3.4028234663852887e38,-3.4028234663852887e38,-3.4028234663852887e38,-3.4028234663852887e38,-3.4028234663852887e38,-3.4028234663852887e38,-3.4028234663852887e38,-3.4028234663852887e38,-3.4028234663852887e38,-3.4028234663852887e38,-3.4028234663852887e38,-3.4028234663852887e38,-3.4028234663852887e38,-3.4028234663852887e38,-3.4028234663852887e38,-3.4028234663852887e38,-3.4028234663852887e38,-3.4028234663852887e38,-3.4028234663852887e38,-3.4028234663852887e38,-3.4028234663852887e38,-3.4028234663852887e38,-3.4028234663852887e38,-3.4028234663852887e38,-3.4028234663852887e38,-3.4028234663852887e38,-3.4028234663852887e38,-3.4028234663852887e38,-3.4028234663852887e38,-3.4028234663852887e38,-3.4028234663852887e38,-3.4028234663852887e38,-3.4028234663852887e38,-3.4028234663852887e38,-3.4028234663852887e38,-3.4028234663852887e38,-3.4028234663852887e38,-3.4028234663852887e38,-3.4028234663852887e38,-3.4028234663852887e38,-3.4028234663852887e38,-3.4028234663852887e38,-3.4028234663852887e38,-3.4028234663852887e38,-3.4028234663852887e38,-3.4028234663852887e38,-3.4028234663852887e38,-3.4028234663852887e38,-3.4028234663852887e38,-3.4028234663852887e38,-3.4028234663852887e38,-3.4028234663852887e38,-3.4028234663852887e38,-3.4028234663852887e38,-3.4028234663852887e38,-3.4028234663852887e38,-3.4028234663852887e38,-3.4028234663852887e38,-3.4028234663852887e38,-3.4028234663852887e38,-3.4028234663852887e38,-3.4028234663852887e38,-3.4028234663852887e38,-3.4028234663852887e38,-3.4028234663852887e38,-3.4028234663852887e38,-3.4028234663852887e38,-3.4028234663852887e38,-3.4028234663852887e38,-3.4028234663852887e38,-3.4028234663852887e38,-3.4028234663852887e38,-3.4028234663852887e38,-3.4028234663852887e38,-3.4028234663852887e38,-3.4028234663852887e38,-3.4028234663852887e38,-3.4028234663852887e38,-3.4028234663852887e38,-3.4028234663852887e38,-3.4028234663852887e38,-3.4028234663852887e38,-3.4028234663852887e38,-3.4028234663852887e38,-3.4028234663852887e38,-3.4028234663852887e38,-3.4028234663852887e38,-3.4028234663852887e38,-3.4028234663852887e38,-3.4028234663852887e38,-3.4028234663852887e38,-3.4028234663852887e38,-3.4028234663852887e38,-3.4028234663852887e38,-3.4028234663852887e38,-3.4028234663852887e38,-3.4028234663852887e38,-3.4028234663852887e38,-3.4028234663852887e38,-3.4028234663852887e38,-3.4028234663852887e38,-3.4028234663852887e38,-3.4028234663852887e38,-3.4028234663852887e38,-3.4028234663852887e38,-3.4028234663852887e38,-3.4028234663852887e38,-3.4028234663852887e38,-3.4028234663852887e38,-3.4028234663852887e38,-3.4028234663852887e38,-3.4028234663852887e38,-3.4028234663852887e38,-3.4028234663852887e38,-3.4028234663852887e38,-3.4028234663852887e38,-3.4028234663852887e38,-3.4028234663852887e38,-3.4028234663852887e38,-3.4028234663852887e38,-3.4028234663852887e38,-3.4028234663852887e38,-3.4028234663852887e38,-3.4028234663852887e38,-3.4028234663852887e38,-3.4028234663852887e38,-3.4028234663852887e38,-3.4028234663852887e38,-3.4028234663852887e38,-3.4028234663852887e38,-3.4028234663852887e38,-3.4028234663852887e38,-3.4028234663852887e38,-3.4028234663852887e38,-3.4028234663852887e38,-3.4028234663852887e38,-3.4028234663852887e38,-3.4028234663852887e38,-3.4028234663852887e38,-3.4028234663852887e38,-3.4028234663852887e38,-3.4028234663852887e38,-3.4028234663852887e38,-3.4028234663852887e38,-3.4028234663852887e38,-3.4028234663852887e38,-3.4028234663852887e38,-3.4028234663852887e38,-3.4028234663852887e38,-3.4028234663852887e38,-3.4028234663852887e38,-3.4028234663852887e38,-3.4028234663852887e38,-3.4028234663852887e38,-3.4028234663852887e38,-3.4028234663852887e38,-3.4028234663852887e38,-3.4028234663852887e38,-3.4028234663852887e38,-3.4028234663852887e38,-3.4028234663852887e38,-3.4028234663852887e38,-3.4028234663852887e38,-3.4028234663852887e38,-3.4028234663852887e38,-3.4028234663852887e38,-3.4028234663852887e38,-3.4028234663852887e38,-3.4028234663852887e38,-3.4028234663852887e38,-3.4028234663852887e38,-3.4028234663852887e38,-3.4028234663852887e38,-3.4028234663852887e38,-3.4028234663852887e38,-3.4028234663852887e38,-3.4028234663852887e38,-3.4028234663852887e38,-3.4028234663852887e38,-3.4028234663852887e38,-3.4028234663852887e38,-3.4028234663852887e38,-3.4028234663852887e38,-3.4028234663852887e38,-3.4028234663852887e38,-3.4028234663852887e38,-3.4028234663852887e38,-3.4028234663852887e38,-3.4028234663852887e38,-3.4028234663852887e38,-3.4028234663852887e38,-3.4028234663852887e38,-3.4028234663852887e38,-3.4028234663852887e38,-3.4028234663852887e38,-3.4028234663852887e38,-3.4028234663852887e38,-3.4028234663852887e38,-3.4028234663852887e38,-3.4028234663852887e38,-3.4028234663852887e38,-3.4028234663852887e38,-3.4028234663852887e38,-3.4028234663852887e38,-3.4028234663852887e38,-3.4028234663852887e38,-3.4028234663852887e38,-3.4028234663852887e38,-3.4028234663852887e38,-3.4028234663852887e38,-3.4028234663852887e38,-3.4028234663852887e38,-3.4028234663852887e38,-3.4028234663852887e38,-3.4028234663852887e38,-3.4028234663852887e38,-3.4028234663852887e38,-3.4028234663852887e38,-3.4028234663852887e38,-3.4028234663852887e38,-3.4028234663852887e38,-3.4028234663852887e38,-3.4028234663852887e38,-3.4028234663852887e38,-3.4028234663852887e38,-3.4028234663852887e38,-3.4028234663852887e38,-3.4028234663852887e38,-3.4028234663852887e38,-3.4028234663852887e38,-3.4028234663852887e38,-3.4028234663852887e38,-3.4028234663852887e38,-3.4028234663852887e38,-3.4028234663852887e38,-3.4028234663852887e38,-3.4028234663852887e38,-3.4028234663852887e38,-3.4028234663852887e38,-3.4028234663852887e38,-3.4028234663852887e38,-3.4028234663852887e38,-3.4028234663852887e38,-3.4028234663852887e38,-3.4028234663852887e38,-3.4028234663852887e38,-3.4028234663852887e38,-3.4028234663852887e38,-3.4028234663852887e38,-3.4028234663852887e38,-3.4028234663852887e38,-3.4028234663852887e38,-3.4028234663852887e38,-3.4028234663852887e38,-3.4028234663852887e38,-3.4028234663852887e38,-3.4028234663852887e38,-3.4028234663852887e38,-3.4028234663852887e38,-3.4028234663852887e38,-3.4028234663852887e38,-3.4028234663852887e38,-3.4028234663852887e38,-3.4028234663852887e38,-3.4028234663852887e38,-3.4028234663852887e38,-3.4028234663852887e38,-3.4028234663852887e38,-3.4028234663852887e38,-3.4028234663852887e38,-3.4028234663852887e38,-3.4028234663852887e38,-3.4028234663852887e38,-3.4028234663852887e38,-3.4028234663852887e38,-3.4028234663852887e38,-3.4028234663852887e38,-3.4028234663852887e38,-3.4028234663852887e38,-3.4028234663852887e38,-3.4028234663852887e38,-3.4028234663852887e38,-3.4028234663852887e38,-3.4028234663852887e38,-3.4028234663852887e38,-3.4028234663852887e38,-3.4028234663852887e38,-3.4028234663852887e38,-3.4028234663852887e38,-3.4028234663852887e38,-3.4028234663852887e38,-3.4028234663852887e38,-3.4028234663852887e38,-3.4028234663852887e38,-3.4028234663852887e38,-3.4028234663852887e38,-3.4028234663852887e38,-3.4028234663852887e38,-3.4028234663852887e38,-3.4028234663852887e38,-3.4028234663852887e38,-3.4028234663852887e38,-3.4028234663852887e38,-3.4028234663852887e38,-3.4028234663852887e38,-3.4028234663852887e38,-3.4028234663852887e38,-3.4028234663852887e38,-3.4028234663852887e38,-3.4028234663852887e38,-3.4028234663852887e38,-3.4028234663852887e38,-3.4028234663852887e38,-3.4028234663852887e38,-3.4028234663852887e38,-3.4028234663852887e38,-3.4028234663852887e38,-3.4028234663852887e38,-3.4028234663852887e38,-3.4028234663852887e38,-3.4028234663852887e38,-3.4028234663852887e38,-3.4028234663852887e38,-3.4028234663852887e38,-3.4028234663852887e38,-3.4028234663852887e38,-3.4028234663852887e38,-3.4028234663852887e38,-3.4028234663852887e38,-3.4028234663852887e38,-3.4028234663852887e38,-3.4028234663852887e38,-3.4028234663852887e38,-3.4028234663852887e38,-3.4028234663852887e38,-3.4028234663852887e38,-3.4028234663852887e38,-3.4028234663852887e38,-3.4028234663852887e38,-3.4028234663852887e38,-3.4028234663852887e38,-3.4028234663852887e38,-3.4028234663852887e38,-3.4028234663852887e38,-3.4028234663852887e38,-3.4028234663852887e38,-3.4028234663852887e38,-3.4028234663852887e38,-3.4028234663852887e38,-3.4028234663852887e38,-3.4028234663852887e38,-3.4028234663852887e38,-3.4028234663852887e38,-3.4028234663852887e38,-3.4028234663852887e38,-3.4028234663852887e38,-3.4028234663852887e38,-3.4028234663852887e38,-3.4028234663852887e38,-3.4028234663852887e38,-3.4028234663852887e38,-3.4028234663852887e38,-3.4028234663852887e38,-3.4028234663852887e38,-3.4028234663852887e38,-3.4028234663852887e38,-3.4028234663852887e38,-3.4028234663852887e38,-3.4028234663852887e38,-3.4028234663852887e38,-3.4028234663852887e38,-3.4028234663852887e38,-3.4028234663852887e38,-3.4028234663852887e38,-3.4028234663852887e38,-3.4028234663852887e38,-3.4028234663852887e38,-3.4028234663852887e38,-3.4028234663852887e38,-3.4028234663852887e38,-3.4028234663852887e38,-3.4028234663852887e38,-3.4028234663852887e38,-3.4028234663852887e38,-3.4028234663852887e38,-3.4028234663852887e38,-3.4028234663852887e38,-3.4028234663852887e38,-3.4028234663852887e38,-3.4028234663852887e38,-3.4028234663852887e38,-3.4028234663852887e38,-3.4028234663852887e38,-3.4028234663852887e38,-3.4028234663852887e38,-3.4028234663852887e38,-3.4028234663852887e38,-3.4028234663852887e38,-3.4028234663852887e38,-3.4028234663852887e38,-3.4028234663852887e38,-3.4028234663852887e38,-3.4028234663852887e38,-3.4028234663852887e38,-3.4028234663852887e38,-3.4028234663852887e38,-3.4028234663852887e38,-3.4028234663852887e38,-3.4028234663852887e38,-3.4028234663852887e38,-3.4028234663852887e38,-3.4028234663852887e38,-3.4028234663852887e38,-3.4028234663852887e38,-3.4028234663852887e38,-3.4028234663852887e38,-3.4028234663852887e38,-3.4028234663852887e38,-3.4028234663852887e38,-3.4028234663852887e38,-3.4028234663852887e38,-3.4028234663852887e38,-3.4028234663852887e38,-3.4028234663852887e38,-3.4028234663852887e38,-3.4028234663852887e38,-3.4028234663852887e38,-3.4028234663852887e38,-3.4028234663852887e38,-3.4028234663852887e38,-3.4028234663852887e38,-3.4028234663852887e38,-3.4028234663852887e38,-3.4028234663852887e38,-3.4028234663852887e38,-3.4028234663852887e38,-3.4028234663852887e38,-3.4028234663852887e38,-3.4028234663852887e38,-3.4028234663852887e38,-3.4028234663852887e38,-3.4028234663852887e38,-3.4028234663852887e38,-3.4028234663852887e38,-3.4028234663852887e38,-3.4028234663852887e38,-3.4028234663852887e38,-3.4028234663852887e38,-3.4028234663852887e38,-3.4028234663852887e38,-3.4028234663852887e38,-3.4028234663852887e38,-3.4028234663852887e38,-3.4028234663852887e38,-3.4028234663852887e38,-3.4028234663852887e38,-3.4028234663852887e38,-3.4028234663852887e38,-3.4028234663852887e38,-3.4028234663852887e38,-3.4028234663852887e38,-3.4028234663852887e38,-3.4028234663852887e38,-3.4028234663852887e38,-3.4028234663852887e38,-3.4028234663852887e38,-3.4028234663852887e38,-3.4028234663852887e38,-3.4028234663852887e38,-3.4028234663852887e38,-3.4028234663852887e38,-3.4028234663852887e38,-3.4028234663852887e38,-3.4028234663852887e38,-3.4028234663852887e38,-3.4028234663852887e38,-3.4028234663852887e38,-3.4028234663852887e38,-3.4028234663852887e38,-3.4028234663852887e38,-3.4028234663852887e38,-3.4028234663852887e38,-3.4028234663852887e38,-3.4028234663852887e38,-3.4028234663852887e38,-3.4028234663852887e38,-3.4028234663852887e38,-3.4028234663852887e38,-3.4028234663852887e38,-3.4028234663852887e38,-3.4028234663852887e38,-3.4028234663852887e38,-3.4028234663852887e38,-3.4028234663852887e38,-3.4028234663852887e38,-3.4028234663852887e38,-3.4028234663852887e38,-3.4028234663852887e38,-3.4028234663852887e38,-3.4028234663852887e38,-3.4028234663852887e38,-3.4028234663852887e38,-3.4028234663852887e38,-3.4028234663852887e38,-3.4028234663852887e38,-3.4028234663852887e38,-3.4028234663852887e38,-3.4028234663852887e38,-3.4028234663852887e38,-3.4028234663852887e38,-3.4028234663852887e38,-3.4028234663852887e38,-3.4028234663852887e38,-3.4028234663852887e38,-3.4028234663852887e38,-3.4028234663852887e38,-3.4028234663852887e38,-3.4028234663852887e38,-3.4028234663852887e38,-3.4028234663852887e38,-3.4028234663852887e38,-3.4028234663852887e38,-3.4028234663852887e38,-3.4028234663852887e38,-3.4028234663852887e38,-3.4028234663852887e38,-3.4028234663852887e38,-3.4028234663852887e38,-3.4028234663852887e38,-3.4028234663852887e38,-3.4028234663852887e38,-3.4028234663852887e38,-3.4028234663852887e38,-3.4028234663852887e38,-3.4028234663852887e38,-3.4028234663852887e38,-3.4028234663852887e38,-3.4028234663852887e38,-3.4028234663852887e38,-3.4028234663852887e38,-3.4028234663852887e38,-3.4028234663852887e38,-3.4028234663852887e38,-3.4028234663852887e38,-3.4028234663852887e38,-3.4028234663852887e38,-3.4028234663852887e38,-3.4028234663852887e38,-3.4028234663852887e38,-3.4028234663852887e38,-3.4028234663852887e38,-3.4028234663852887e38,-3.4028234663852887e38,-3.4028234663852887e38,-3.4028234663852887e38,-3.4028234663852887e38,-3.4028234663852887e38,-3.4028234663852887e38,-3.4028234663852887e38,-3.4028234663852887e38,-3.4028234663852887e38,-3.4028234663852887e38,-3.4028234663852887e38,-3.4028234663852887e38,-3.4028234663852887e38,-3.4028234663852887e38,-3.4028234663852887e38,-3.4028234663852887e38,-3.4028234663852887e38,-3.4028234663852887e38,-3.4028234663852887e38,-3.4028234663852887e38,-3.4028234663852887e38,-3.4028234663852887e38,-3.4028234663852887e38,-3.4028234663852887e38,-3.4028234663852887e38,-3.4028234663852887e38,-3.4028234663852887e38,-3.4028234663852887e38,-3.4028234663852887e38,-3.4028234663852887e38,-3.4028234663852887e38,-3.4028234663852887e38,-3.4028234663852887e38,-3.4028234663852887e38,-3.4028234663852887e38,-3.4028234663852887e38,-3.4028234663852887e38,-3.4028234663852887e38,-3.4028234663852887e38,-3.4028234663852887e38,-3.4028234663852887e38,-3.4028234663852887e38,-3.4028234663852887e38,-3.4028234663852887e38,-3.4028234663852887e38,-3.4028234663852887e38,-3.4028234663852887e38,-3.4028234663852887e38,-3.4028234663852887e38,-3.4028234663852887e38,-3.4028234663852887e38,-3.4028234663852887e38,-3.4028234663852887e38,-3.4028234663852887e38,-3.4028234663852887e38,-3.4028234663852887e38,-3.4028234663852887e38,-3.4028234663852887e38,-3.4028234663852887e38,-3.4028234663852887e38,-3.4028234663852887e38,-3.4028234663852887e38,-3.4028234663852887e38,-3.4028234663852887e38,-3.4028234663852887e38,-3.4028234663852887e38,-3.4028234663852887e38,-3.4028234663852887e38,-3.4028234663852887e38,-3.4028234663852887e38,-3.4028234663852887e38,-3.4028234663852887e38,-3.4028234663852887e38,-3.4028234663852887e38,-3.4028234663852887e38,-3.4028234663852887e38,-3.4028234663852887e38,-3.4028234663852887e38,-3.4028234663852887e38,-3.4028234663852887e38,-3.4028234663852887e38,-3.4028234663852887e38,-3.4028234663852887e38,-3.4028234663852887e38,-3.4028234663852887e38,-3.4028234663852887e38,-3.4028234663852887e38,-3.4028234663852887e38,-3.4028234663852887e38,-3.4028234663852887e38,-3.4028234663852887e38,-3.4028234663852887e38,-3.4028234663852887e38,-3.4028234663852887e38,-3.4028234663852887e38,-3.4028234663852887e38,-3.4028234663852887e38,-3.4028234663852887e38,-3.4028234663852887e38,-3.4028234663852887e38,-3.4028234663852887e38,-3.4028234663852887e38,-3.4028234663852887e38,-3.4028234663852887e38,-3.4028234663852887e38,-3.4028234663852887e38,-3.4028234663852887e38,-3.4028234663852887e38,-3.4028234663852887e38,-3.4028234663852887e38,-3.4028234663852887e38,-3.4028234663852887e38,-3.4028234663852887e38,-3.4028234663852887e38,-3.4028234663852887e38,-3.4028234663852887e38,-3.4028234663852887e38,-3.4028234663852887e38,-3.4028234663852887e38,-3.4028234663852887e38,-3.4028234663852887e38,-3.4028234663852887e38,-3.4028234663852887e38,-3.4028234663852887e38,-3.4028234663852887e38,-3.4028234663852887e38,-3.4028234663852887e38,-3.4028234663852887e38,-3.4028234663852887e38,-3.4028234663852887e38,-3.4028234663852887e38,-3.4028234663852887e38,-3.4028234663852887e38,-3.4028234663852887e38,-3.4028234663852887e38,-3.4028234663852887e38,-3.4028234663852887e38,-3.4028234663852887e38,-3.4028234663852887e38,-3.4028234663852887e38,-3.4028234663852887e38,-3.4028234663852887e38,-3.4028234663852887e38,-3.4028234663852887e38,-3.4028234663852887e38,-3.4028234663852887e38,-3.4028234663852887e38,-3.4028234663852887e38,-3.4028234663852887e38,-3.4028234663852887e38,-3.4028234663852887e38,-3.4028234663852887e38,-3.4028234663852887e38,-3.4028234663852887e38,-3.4028234663852887e38,-3.4028234663852887e38,-3.4028234663852887e38,-3.4028234663852887e38,-3.4028234663852887e38,-3.4028234663852887e38,-3.4028234663852887e38,-3.4028234663852887e38,-3.4028234663852887e38,-3.4028234663852887e38,-3.4028234663852887e38,-3.4028234663852887e38,-3.4028234663852887e38,-3.4028234663852887e38,-3.4028234663852887e38,-3.4028234663852887e38,-3.4028234663852887e38,-3.4028234663852887e38,-3.4028234663852887e38,-3.4028234663852887e38,-3.4028234663852887e38,-3.4028234663852887e38,-3.4028234663852887e38,-3.4028234663852887e38,-3.4028234663852887e38,-3.4028234663852887e38,-3.4028234663852887e38,-3.4028234663852887e38,-3.4028234663852887e38,-3.4028234663852887e38,-3.4028234663852887e38,-3.4028234663852887e38,-3.4028234663852887e38,-3.4028234663852887e38,-3.4028234663852887e38,-3.4028234663852887e38,-3.4028234663852887e38,-3.4028234663852887e38,-3.4028234663852887e38,-3.4028234663852887e38,-3.4028234663852887e38,-3.4028234663852887e38,-3.4028234663852887e38,-3.4028234663852887e38,-3.4028234663852887e38,-3.4028234663852887e38,-3.4028234663852887e38,-3.4028234663852887e38,-3.4028234663852887e38,-3.4028234663852887e38,-3.4028234663852887e38,-3.4028234663852887e38,-3.4028234663852887e38,-3.4028234663852887e38,-3.4028234663852887e38,-3.4028234663852887e38,-3.4028234663852887e38,-3.4028234663852887e38,-3.4028234663852887e38,-3.4028234663852887e38,-3.4028234663852887e38,-3.4028234663852887e38,-3.4028234663852887e38,-3.4028234663852887e38,-3.4028234663852887e38,-3.4028234663852887e38,-3.4028234663852887e38,-3.4028234663852887e38,-3.4028234663852887e38,-3.4028234663852887e38,-3.4028234663852887e38,-3.4028234663852887e38,-3.4028234663852887e38,-3.4028234663852887e38,-3.4028234663852887e38,-3.4028234663852887e38,-3.4028234663852887e38,-3.4028234663852887e38,-3.4028234663852887e38,-3.4028234663852887e38,-3.4028234663852887e38,-3.4028234663852887e38,-3.4028234663852887e38,-3.4028234663852887e38,-3.4028234663852887e38,-3.4028234663852887e38,-3.4028234663852887e38,-3.4028234663852887e38,-3.4028234663852887e38,-3.4028234663852887e38,-3.4028234663852887e38,-3.4028234663852887e38,-3.4028234663852887e38,-3.4028234663852887e38,-3.4028234663852887e38,-3.4028234663852887e38,-3.4028234663852887e38,-3.4028234663852887e38,-3.4028234663852887e38,-3.4028234663852887e38,-3.4028234663852887e38,-3.4028234663852887e38,-3.4028234663852887e38,-3.4028234663852887e38,-3.4028234663852887e38,-3.4028234663852887e38,-3.4028234663852887e38,-3.4028234663852887e38,-3.4028234663852887e38,-3.4028234663852887e38,-3.4028234663852887e38,-3.4028234663852887e38,-3.4028234663852887e38,-3.4028234663852887e38,-3.4028234663852887e38,-3.4028234663852887e38,-3.4028234663852887e38,-3.4028234663852887e38,-3.4028234663852887e38,-3.4028234663852887e38,-3.4028234663852887e38,-3.4028234663852887e38,-3.4028234663852887e38,-3.4028234663852887e38,-3.4028234663852887e38,-3.4028234663852887e38,-3.4028234663852887e38,-3.4028234663852887e38,-3.4028234663852887e38,-3.4028234663852887e38,-3.4028234663852887e38,-3.4028234663852887e38,-3.4028234663852887e38,-3.4028234663852887e38,-3.4028234663852887e38,-3.4028234663852887e38,-3.4028234663852887e38,-3.4028234663852887e38,-3.4028234663852887e38,-3.4028234663852887e38,-3.4028234663852887e38,-3.4028234663852887e38,-3.4028234663852887e38,-3.4028234663852887e38,-3.4028234663852887e38,-3.4028234663852887e38,-3.4028234663852887e38,-3.4028234663852887e38,-3.4028234663852887e38,-3.4028234663852887e38,-3.4028234663852887e38,-3.4028234663852887e38,-3.4028234663852887e38,-3.4028234663852887e38,-3.4028234663852887e38,-3.4028234663852887e38,-3.4028234663852887e38,-3.4028234663852887e38,-3.4028234663852887e38,-3.4028234663852887e38,-3.4028234663852887e38,-3.4028234663852887e38,-3.4028234663852887e38,-3.4028234663852887e38,-3.4028234663852887e38,-3.4028234663852887e38,-3.4028234663852887e38,-3.4028234663852887e38,-3.4028234663852887e38,-3.4028234663852887e38,-3.4028234663852887e38,-3.4028234663852887e38,-3.4028234663852887e38,-3.4028234663852887e38,-3.4028234663852887e38,-3.4028234663852887e38,-3.4028234663852887e38,-3.4028234663852887e38,-3.4028234663852887e38,-3.4028234663852887e38,-3.4028234663852887e38,-3.4028234663852887e38,-3.4028234663852887e38,-3.4028234663852887e38,-3.4028234663852887e38,-3.4028234663852887e38,-3.4028234663852887e38,-3.4028234663852887e38,-3.4028234663852887e38,-3.4028234663852887e38,-3.4028234663852887e38,-3.4028234663852887e38,-3.4028234663852887e38,-3.4028234663852887e38,-3.4028234663852887e38,-3.4028234663852887e38,-3.4028234663852887e38,-3.4028234663852887e38,-3.4028234663852887e38,-3.4028234663852887e38,-3.4028234663852887e38,-3.4028234663852887e38,-3.4028234663852887e38,-3.4028234663852887e38,-3.4028234663852887e38,-3.4028234663852887e38,-3.4028234663852887e38,-3.4028234663852887e38,-3.4028234663852887e38,-3.4028234663852887e38,-3.4028234663852887e38,-3.4028234663852887e38,-3.4028234663852887e38,-3.4028234663852887e38,-3.4028234663852887e38,-3.4028234663852887e38,-3.4028234663852887e38,-3.4028234663852887e38,-3.4028234663852887e38,-3.4028234663852887e38,-3.4028234663852887e38,-3.4028234663852887e38,-3.4028234663852887e38,-3.4028234663852887e38,-3.4028234663852887e38,-3.4028234663852887e38,-3.4028234663852887e38,-3.4028234663852887e38,-3.4028234663852887e38,-3.4028234663852887e38,-3.4028234663852887e38,-3.4028234663852887e38,-3.4028234663852887e38,-3.4028234663852887e38,-3.4028234663852887e38,-3.4028234663852887e38,-3.4028234663852887e38,-3.4028234663852887e38,-3.4028234663852887e38,-3.4028234663852887e38,-3.4028234663852887e38,-3.4028234663852887e38,-3.4028234663852887e38,-3.4028234663852887e38,-3.4028234663852887e38,-3.4028234663852887e38],"energySd":[0.0,0.0,0.0,0.0,0.0,0.0,0.0,0.0,0.0,0.0,0.0,0.0,0.0,0.0,0.0,0.0,0.0,0.0,0.0,0.0,0.0,0.0,0.0,0.0,0.0,0.0,0.0,0.0,0.0,0.0,0.0,0.0,0.0,0.0,0.0,0.0,0.0,0.0,0.0,0.0,0.0,0.0,0.0,0.0,0.0,0.0,0.0,0.0,0.0,0.0,0.0,0.0,0.0,0.0,0.0,0.0,0.0,0.0,0.0,0.0,0.0,0.0,0.0,0.0,0.0,0.0,0.0,0.0,0.0,0.0,0.0,0.0,0.0,0.0,0.0,0.0,0.0,0.0,0.0,0.0,0.0,0.0,0.0,0.0,0.0,0.0,0.0,0.0,0.0,0.0,0.0,0.0,0.0,0.0,0.0,0.0,0.0,0.0,0.0,0.0,0.0,0.0,0.0,0.0,0.0,0.0,0.0,0.0,0.0,0.0,0.0,0.0,0.0,0.0,0.0,0.0,0.0,0.0,0.0,0.0,0.0,0.0,0.0,0.0,0.0,0.0,0.0,0.0,0.0,0.0,0.0,0.0,0.0,0.0,0.0,0.0,0.0,0.0,0.0,0.0,0.0,0.0,0.0,0.0,0.0,0.0,0.0,0.0,0.0,0.0,0.0,0.0,0.0,0.0,0.0,0.0,0.0,0.0,0.0,0.0,0.0,0.0,0.0,0.0,0.0,0.0,0.0,0.0,0.0,0.0,0.0,0.0,0.0,0.0,0.0,0.0,0.0,0.0,0.0,0.0,0.0,0.0,0.0,0.0,0.0,0.0,0.0,0.0,0.0,0.0,0.0,0.0,0.0,0.0,0.0,0.0,0.0,0.0,0.0,0.0,0.0,0.0,0.0,0.0,0.0,0.0,0.0,0.0,0.0,0.0,0.0,0.0,0.0,0.0,0.0,0.0,0.0,0.0,0.0,0.0,0.0,0.0,0.0,0.0,0.0,0.0,0.0,0.0,0.0,0.0,0.0,0.0,0.0,0.0,0.0,0.0,0.0,0.0,0.0,0.0,0.0,0.0,0.0,0.0,0.0,0.0,0.0,0.0,0.0,0.0,0.0,0.0,0.0,0.0,0.0,0.0,0.0,0.0,0.0,0.0,0.0,0.0,0.0,0.0,0.0,0.0,0.0,0.0,0.0,0.0,0.0,0.0,0.0,0.0,0.0,0.0,0.0,0.0,0.0,0.0,0.0,0.0,0.0,0.0,0.0,0.0,0.0,0.0,0.0,0.0,0.0,0.0,0.0,0.0,0.0,0.0,0.0,0.0,0.0,0.0,0.0,0.0,0.0,0.0,0.0,0.0,0.0,0.0,0.0,0.0,0.0,0.0,0.0,0.0,0.0,0.0,0.0,0.0,0.0,0.0,0.0,0.0,0.0,0.0,0.0,0.0,0.0,0.0,0.0,0.0,0.0,0.0,0.0,0.0,0.0,0.0,0.0,0.0,0.0,0.0,0.0,0.0,0.0,0.0,0.0,0.0,0.0,0.0,0.0,0.0,0.0,0.0,0.0,0.0,0.0,0.0,0.0,0.0,0.0,0.0,0.0,0.0,0.0,0.0,0.0,0.0,0.0,0.0,0.0,0.0,0.0,0.0,0.0,0.0,0.0,0.0,0.0,0.0,0.0,0.0,0.0,0.0,0.0,0.0,0.0,0.0,0.0,0.0,0.0,0.0,0.0,0.0,0.0,0.0,0.0,0.0,0.0,0.0,0.0,0.0,0.0,0.0,0.0,0.0,0.0,0.0,0.0,0.0,0.0,0.0,0.0,0.0,0.0,0.0,0.0,0.0,0.0,0.0,0.0,0.0,0.0,0.0,0.0,0.0,0.0,0.0,0.0,0.0,0.0,0.0,0.0,0.0,0.0,0.0,0.0,0.0,0.0,0.0,0.0,0.0,0.0,0.0,0.0,0.0,0.0,0.0,0.0,0.0,0.0,0.0,0.0,0.0,0.0,0.0,0.0,0.0,0.0,0.0,0.0,0.0,0.0,0.0,0.0,0.0,0.0,0.0,0.0,0.0,0.0,0.0,0.0,0.0,0.0,0.0,0.0,0.0,0.0,0.0,0.0,0.0,0.0,0.0,0.0,0.0,0.0,0.0,0.0,0.0,0.0,0.0,0.0,0.0,0.0,0.0,0.0,0.0,0.0,0.0,0.0,0.0,0.0,0.0,0.0,0.0,0.0,0.0,0.0,0.0,0.0,0.0,0.0,0.0,0.0,0.0,0.0,0.0,0.0,0.0,0.0,0.0,0.0,0.0,0.0,0.0,0.0,0.0,0.0,0.0,0.0,0.0,0.0,0.0,0.0,0.0,0.0,0.0,0.0,0.0,0.0,0.0,0.0,0.0,0.0,0.0,0.0,0.0,0.0,0.0,0.0,0.0,0.0,0.0,0.0,0.0,0.0,0.0,0.0,0.0,0.0,0.0,0.0,0.0,0.0,0.0,0.0,0.0,0.0,0.0,0.0,0.0,0.0,0.0,0.0,0.0,0.0,0.0,0.0,0.0,0.0,0.0,0.0,0.0,0.0,0.0,0.0,0.0,0.0,0.0,0.0,0.0,0.0,0.0,0.0,0.0,0.0,0.0,0.0,0.0,0.0,0.0,0.0,0.0,0.0,0.0,0.0,0.0,0.0,0.0,0.0,0.0,0.0,0.0,0.0,0.0,0.0,0.0,0.0,0.0,0.0,0.0,0.0,0.0,0.0,0.0,0.0,0.0,0.0,0.0,0.0,0.0,0.0,0.0,0.0,0.0,0.0,0.0,0.0,0.0,0.0,0.0,0.0,0.0,0.0,0.0,0.0,0.0,0.0,0.0,0.0,0.0,0.0,0.0,0.0,0.0,0.0,0.0,0.0,0.0,0.0,0.0,0.0,0.0,0.0,0.0,0.0,0.0,0.0,0.0,0.0,0.0,0.0,0.0,0.0,0.0,0.0,0.0,0.0,0.0,0.0,0.0,0.0,0.0,0.0,0.0,0.0,0.0,0.0,0.0,0.0,0.0,0.0,0.0,0.0,0.0,0.0,0.0,0.0,0.0,0.0,0.0,0.0,0.0,0.0,0.0,0.0,0.0,0.0,0.0,0.0,0.0,0.0,0.0,0.0,0.0,0.0,0.0,0.0,0.0,0.0,0.0,0.0,0.0,0.0,0.0,0.0,0.0,0.0,0.0,0.0,0.0,0.0,0.0,0.0,0.0,0.0,0.0,0.0,0.0,0.0,0.0,0.0,0.0,0.0,0.0,0.0,0.0,0.0,0.0,0.0,0.0,0.0,0.0,0.0,0.0,0.0,0.0,0.0,0.0,0.0,0.0,0.0,0.0,0.0,0.0,0.0,0.0,0.0,0.0,0.0,0.0,0.0,0.0,0.0,0.0,0.0,0.0,0.0,0.0,0.0,0.0,0.0,0.0,0.0,0.0,0.0,0.0,0.0,0.0,0.0,0.0,0.0,0.0,0.0,0.0,0.0,0.0,0.0,0.0,0.0,0.0,0.0,0.0,0.0,0.0,0.0,0.0,0.0,0.0,0.0,0.0,0.0,0.0,0.0,0.0,0.0,0.0,0.0,0.0,0.0,0.0,0.0,0.0,0.0,0.0,0.0,0.0,0.0,0.0,0.0,0.0,0.0,0.0,0.0,0.0,0.0,0.0,0.0,0.0,0.0,0.0,0.0,0.0,0.0,0.0,0.0,0.0,0.0,0.0,0.0,0.0,0.0,0.0,0.0,0.0,0.0,0.0,0.0,0.0,0.0,0.0,0.0,0.0,0.0,0.0,0.0,0.0,0.0,0.0,0.0,0.0,0.0,0.0,0.0,0.0,0.0,0.0,0.0,0.0,0.0,0.0,0.0,0.0,0.0,0.0,0.0,0.0,0.0,0.0,0.0,0.0,0.0,0.0,0.0,0.0,0.0,0.0,0.0,0.0,0.0,0.0,0.0,0.0,0.0,0.0,0.0,0.0,0.0,0.0,0.0,0.0,0.0,0.0,0.0,0.0,0.0,0.0,0.0,0.0,0.0,0.0,0.0,0.0,0.0,0.0,0.0,0.0,0.0,0.0,0.0,0.0,0.0,0.0,0.0,0.0,0.0,0.0,0.0,0.0,0.0,0.0,0.0,0.0,0.0,0.0,0.0,0.0,0.0,0.0,0.0,0.0,0.0,0.0,0.0,0.0,0.0,0.0,0.0,0.0,0.0,0.0,0.0,0.0,0.0,0.0,0.0,0.0,0.0,0.0,0.0,0.0,0.0,0.0,0.0,0.0,0.0,0.0,0.0,0.0,0.0,0.0,0.0,0.0,0.0,0.0,0.0,0.0,0.0,0.0,0.0,0.0,0.0,0.0,0.0,0.0,0.0,0.0,0.0,0.0,0.0,0.0]},"pathwayScalarTimeSeries":{"t":[0.0],"argMinRadius":[2.2958178520202638],"minRadius":[0.44461458921432497],"length":[11.366089820861817],"volume":[16.67376708984375],"numPathway":[0.0],"numSample":[0.0],"argMinSolventDensity":[-4.463857650756836],"minSolventDensity":[0.0],"bandWidth":[0.10000000149011612]},"pathwayProfileTimeSeries":{"t":[0.0,0.0,0.0,0.0,0.0,0.0,0.0,0.0,0.0,0.0,0.0,0.0,0.0,0.0,0.0,0.0,0.0,0.0,0.0,0.0,0.0,0.0,0.0,0.0,0.0,0.0,0.0,0.0,0.0,0.0,0.0,0.0,0.0,0.0,0.0,0.0,0.0,0.0,0.0,0.0,0.0,0.0,0.0,0.0,0.0,0.0,0.0,0.0,0.0,0.0,0.0,0.0,0.0,0.0,0.0,0.0,0.0,0.0,0.0,0.0,0.0,0.0,0.0,0.0,0.0,0.0,0.0,0.0,0.0,0.0,0.0,0.0,0.0,0.0,0.0,0.0,0.0,0.0,0.0,0.0,0.0,0.0,0.0,0.0,0.0,0.0,0.0,0.0,0.0,0.0,0.0,0.0,0.0,0.0,0.0,0.0,0.0,0.0,0.0,0.0,0.0,0.0,0.0,0.0,0.0,0.0,0.0,0.0,0.0,0.0,0.0,0.0,0.0,0.0,0.0,0.0,0.0,0.0,0.0,0.0,0.0,0.0,0.0,0.0,0.0,0.0,0.0,0.0,0.0,0.0,0.0,0.0,0.0,0.0,0.0,0.0,0.0,0.0,0.0,0.0,0.0,0.0,0.0,0.0,0.0,0.0,0.0,0.0,0.0,0.0,0.0,0.0,0.0,0.0,0.0,0.0,0.0,0.0,0.0,0.0,0.0,0.0,0.0,0.0,0.0,0.0,0.0,0.0,0.0,0.0,0.0,0.0,0.0,0.0,0.0,0.0,0.0,0.0,0.0,0.0,0.0,0.0,0.0,0.0,0.0,0.0,0.0,0.0,0.0,0.0,0.0,0.0,0.0,0.0,0.0,0.0,0.0,0.0,0.0,0.0,0.0,0.0,0.0,0.0,0.0,0.0,0.0,0.0,0.0,0.0,0.0,0.0,0.0,0.0,0.0,0.0,0.0,0.0,0.0,0.0,0.0,0.0,0.0,0.0,0.0,0.0,0.0,0.0,0.0,0.0,0.0,0.0,0.0,0.0,0.0,0.0,0.0,0.0,0.0,0.0,0.0,0.0,0.0,0.0,0.0,0.0,0.0,0.0,0.0,0.0,0.0,0.0,0.0,0.0,0.0,0.0,0.0,0.0,0.0,0.0,0.0,0.0,0.0,0.0,0.0,0.0,0.0,0.0,0.0,0.0,0.0,0.0,0.0,0.0,0.0,0.0,0.0,0.0,0.0,0.0,0.0,0.0,0.0,0.0,0.0,0.0,0.0,0.0,0.0,0.0,0.0,0.0,0.0,0.0,0.0,0.0,0.0,0.0,0.0,0.0,0.0,0.0,0.0,0.0,0.0,0.0,0.0,0.0,0.0,0.0,0.0,0.0,0.0,0.0,0.0,0.0,0.0,0.0,0.0,0.0,0.0,0.0,0.0,0.0,0.0,0.0,0.0,0.0,0.0,0.0,0.0,0.0,0.0,0.0,0.0,0.0,0.0,0.0,0.0,0.0,0.0,0.0,0.0,0.0,0.0,0.0,0.0,0.0,0.0,0.0,0.0,0.0,0.0,0.0,0.0,0.0,0.0,0.0,0.0,0.0,0.0,0.0,0.0,0.0,0.0,0.0,0.0,0.0,0.0,0.0,0.0,0.0,0.0,0.0,0.0,0.0,0.0,0.0,0.0,0.0,0.0,0.0,0.0,0.0,0.0,0.0,0.0,0.0,0.0,0.0,0.0,0.0,0.0,0.0,0.0,0.0,0.0,0.0,0.0,0.0,0.0,0.0,0.0,0.0,0.0,0.0,0.0,0.0,0.0,0.0,0.0,0.0,0.0,0.0,0.0,0.0,0.0,0.0,0.0,0.0,0.0,0.0,0.0,0.0,0.0,0.0,0.0,0.0,0.0,0.0,0.0,0.0,0.0,0.0,0.0,0.0,0.0,0.0,0.0,0.0,0.0,0.0,0.0,0.0,0.0,0.0,0.0,0.0,0.0,0.0,0.0,0.0,0.0,0.0,0.0,0.0,0.0,0.0,0.0,0.0,0.0,0.0,0.0,0.0,0.0,0.0,0.0,0.0,0.0,0.0,0.0,0.0,0.0,0.0,0.0,0.0,0.0,0.0,0.0,0.0,0.0,0.0,0.0,0.0,0.0,0.0,0.0,0.0,0.0,0.0,0.0,0.0,0.0,0.0,0.0,0.0,0.0,0.0,0.0,0.0,0.0,0.0,0.0,0.0,0.0,0.0,0.0,0.0,0.0,0.0,0.0,0.0,0.0,0.0,0.0,0.0,0.0,0.0,0.0,0.0,0.0,0.0,0.0,0.0,0.0,0.0,0.0,0.0,0.0,0.0,0.0,0.0,0.0,0.0,0.0,0.0,0.0,0.0,0.0,0.0,0.0,0.0,0.0,0.0,0.0,0.0,0.0,0.0,0.0,0.0,0.0,0.0,0.0,0.0,0.0,0.0,0.0,0.0,0.0,0.0,0.0,0.0,0.0,0.0,0.0,0.0,0.0,0.0,0.0,0.0,0.0,0.0,0.0,0.0,0.0,0.0,0.0,0.0,0.0,0.0,0.0,0.0,0.0,0.0,0.0,0.0,0.0,0.0,0.0,0.0,0.0,0.0,0.0,0.0,0.0,0.0,0.0,0.0,0.0,0.0,0.0,0.0,0.0,0.0,0.0,0.0,0.0,0.0,0.0,0.0,0.0,0.0,0.0,0.0,0.0,0.0,0.0,0.0,0.0,0.0,0.0,0.0,0.0,0.0,0.0,0.0,0.0,0.0,0.0,0.0,0.0,0.0,0.0,0.0,0.0,0.0,0.0,0.0,0.0,0.0,0.0,0.0,0.0,0.0,0.0,0.0,0.0,0.0,0.0,0.0,0.0,0.0,0.0,0.0,0.0,0.0,0.0,0.0,0.0,0.0,0.0,0.0,0.0,0.0,0.0,0.0,0.0,0.0,0.0,0.0,0.0,0.0,0.0,0.0,0.0,0.0,0.0,0.0,0.0,0.0,0.0,0.0,0.0,0.0,0.0,0.0,0.0,0.0,0.0,0.0,0.0,0.0,0.0,0.0,0.0,0.0,0.0,0.0,0.0,0.0,0.0,0.0,0.0,0.0,0.0,0.0,0.0,0.0,0.0,0.0,0.0,0.0,0.0,0.0,0.0,0.0,0.0,0.0,0.0,0.0,0.0,0.0,0.0,0.0,0.0,0.0,0.0,0.0,0.0,0.0,0.0,0.0,0.0,0.0,0.0,0.0,0.0,0.0,0.0,0.0,0.0,0.0,0.0,0.0,0.0,0.0,0.0,0.0,0.0,0.0,0.0,0.0,0.0,0.0,0.0,0.0,0.0,0.0,0.0,0.0,0.0,0.0,0.0,0.0,0.0,0.0,0.0,0.0,0.0,0.0,0.0,0.0,0.0,0.0,0.0,0.0,0.0,0.0,0.0,0.0,0.0,0.0,0.0,0.0,0.0,0.0,0.0,0.0,0.0,0.0,0.0,0.0,0.0,0.0,0.0,0.0,0.0,0.0,0.0,0.0,0.0,0.0,0.0,0.0,0.0,0.0,0.0,0.0,0.0,0.0,0.0,0.0,0.0,0.0,0.0,0.0,0.0,0.0,0.0,0.0,0.0,0.0,0.0,0.0,0.0,0.0,0.0,0.0,0.0,0.0,0.0,0.0,0.0,0.0,0.0,0.0,0.0,0.0,0.0,0.0,0.0,0.0,0.0,0.0,0.0,0.0,0.0,0.0,0.0,0.0,0.0,0.0,0.0,0.0,0.0,0.0,0.0,0.0,0.0,0.0,0.0,0.0,0.0,0.0,0.0,0.0,0.0,0.0,0.0,0.0,0.0,0.0,0.0,0.0,0.0,0.0,0.0,0.0,0.0,0.0,0.0,0.0,0.0,0.0,0.0,0.0,0.0,0.0,0.0,0.0,0.0,0.0,0.0,0.0,0.0,0.0,0.0,0.0,0.0,0.0,0.0,0.0,0.0,0.0,0.0,0.0,0.0,0.0,0.0,0.0,0.0,0.0,0.0,0.0,0.0,0.0,0.0,0.0,0.0,0.0,0.0,0.0,0.0,0.0,0.0,0.0,0.0,0.0,0.0,0.0,0.0,0.0,0.0,0.0,0.0,0.0,0.0,0.0,0.0,0.0,0.0,0.0,0.0,0.0,0.0,0.0,0.0,0.0,0.0,0.0,0.0,0.0,0.0,0.0,0.0,0.0,0.0,0.0,0.0,0.0,0.0,0.0,0.0,0.0,0.0,0.0,0.0,0.0,0.0,0.0,0.0,0.0,0.0,0.0,0.0,0.0,0.0,0.0,0.0,0.0,0.0,0.0,0.0,0.0,0.0,0.0,0.0,0.0,0.0,0.0,0.0,0.0,0.0,0.0,0.0,0.0,0.0,0.0,0.0,0.0],"s":[-4.467113018035889,-4.455735683441162,-4.444357872009277,-4.432980537414551,-4.421603202819824,-4.410225868225098,-4.398848056793213,-4.387470722198486,-4.37609338760376,-4.364715576171875,-4.353338241577148,-4.341960906982422,-4.330583572387695,-4.3192057609558109,-4.307828426361084,-4.296451091766357,-4.285073757171631,-4.273695945739746,-4.2623186111450199,-4.250941276550293,-4.239563465118408,-4.228186130523682,-4.216808795928955,-4.2054314613342289,-4.194053649902344,-4.182676315307617,-4.171298980712891,-4.159921646118164,-4.148543834686279,-4.137166500091553,-4.125789165496826,-4.114411354064941,-4.103034019470215,-4.091656684875488,-4.080279350280762,-4.068901538848877,-4.05752420425415,-4.046146869659424,-4.034769058227539,-4.0233917236328129,-4.012014389038086,-4.000637054443359,-3.9892594814300539,-3.977881908416748,-3.9665045738220217,-3.955127000808716,-3.94374942779541,-3.9323720932006838,-3.920994758605957,-3.9096171855926515,-3.8982396125793459,-3.886862277984619,-3.8754847049713136,-3.864107131958008,-3.8527297973632814,-3.8413524627685549,-3.829974889755249,-3.8185973167419435,-3.807219982147217,-3.795842409133911,-3.7844650745391847,-3.773087501525879,-3.7617101669311525,-3.7503325939178469,-3.738955020904541,-3.7275776863098146,-3.716200351715088,-3.7048227787017824,-3.6934452056884767,-3.68206787109375,-3.6706902980804445,-3.6593127250671388,-3.647935390472412,-3.6365580558776857,-3.62518048286438,-3.613802909851074,-3.6024255752563478,-3.591048002243042,-3.5796706676483156,-3.5682930946350099,-3.556915760040283,-3.5455381870269777,-3.534160614013672,-3.5227832794189455,-3.5114059448242189,-3.500028371810913,-3.4886507987976076,-3.477273464202881,-3.465895891189575,-3.4545183181762697,-3.443140983581543,-3.4317636489868166,-3.4203860759735109,-3.409008502960205,-3.3976311683654787,-3.386253833770752,-3.3748762607574465,-3.3634986877441408,-3.352121353149414,-3.3407437801361086,-3.3293662071228029,-3.317988872528076,-3.3066115379333498,-3.295233964920044,-3.2838563919067385,-3.2724790573120119,-3.261101484298706,-3.2497239112854006,-3.238346576690674,-3.2269692420959474,-3.2155916690826418,-3.204214096069336,-3.1928367614746095,-3.181459426879883,-3.170081853866577,-3.1587042808532717,-3.147326946258545,-3.1359493732452394,-3.1245718002319338,-3.113194465637207,-3.1018171310424806,-3.090439558029175,-3.079061985015869,-3.0676846504211427,-3.056307077407837,-3.0449295043945314,-3.0335521697998049,-3.022174835205078,-3.0107972621917726,-2.999419689178467,-2.9880423545837404,-2.9766650199890138,-2.965287446975708,-2.9539098739624025,-2.942532539367676,-2.93115496635437,-2.9197773933410646,-2.908400058746338,-2.8970227241516115,-2.8856451511383058,-2.874267578125,-2.8628902435302736,-2.8515126705169679,-2.840135097503662,-2.8287577629089357,-2.817380428314209,-2.8060028553009035,-2.7946252822875978,-2.783247947692871,-2.7718706130981447,-2.760493040084839,-2.749115467071533,-2.7377381324768068,-2.726360559463501,-2.7149829864501955,-2.7036056518554689,-2.692228317260742,-2.6808507442474367,-2.669473171234131,-2.6580958366394045,-2.6467182636260988,-2.635340690612793,-2.6239633560180666,-2.61258602142334,-2.601208448410034,-2.5898308753967287,-2.578453540802002,-2.5670762062072756,-2.5556986331939699,-2.544321060180664,-2.5329437255859377,-2.521566152572632,-2.510188579559326,-2.4988112449645998,-2.487433910369873,-2.4760563373565676,-2.4646787643432619,-2.453301429748535,-2.4419238567352297,-2.430546522140503,-2.4191689491271974,-2.4077916145324709,-2.396414041519165,-2.3850364685058595,-2.373659133911133,-2.362281560897827,-2.3509042263031008,-2.339526653289795,-2.3281493186950685,-2.3167717456817629,-2.305394411087036,-2.2940168380737306,-2.282639503479004,-2.2712619304656984,-2.2598843574523927,-2.248507022857666,-2.2371294498443605,-2.225752115249634,-2.214374542236328,-2.2029972076416017,-2.191619634628296,-2.1802423000335695,-2.1688647270202638,-2.157487154006958,-2.1461098194122316,-2.134732246398926,-2.123354911804199,-2.1119773387908937,-2.100600004196167,-2.0892224311828615,-2.0778450965881349,-2.066467523574829,-2.0550899505615236,-2.043712615966797,-2.032335042953491,-2.0209577083587648,-2.009580135345459,-1.9982028007507325,-1.9868252277374268,-1.9754478931427003,-1.9640703201293946,-1.9526927471160889,-1.9413154125213624,-1.9299378395080567,-1.91856050491333,-1.9071829319000245,-1.8958055973052979,-1.8844280242919922,-1.8730506896972657,-1.86167311668396,-1.8502955436706544,-1.8389182090759278,-1.827540636062622,-1.8161633014678956,-1.8047857284545899,-1.7934083938598633,-1.7820308208465577,-1.770653486251831,-1.7592759132385255,-1.7478983402252198,-1.7365210056304932,-1.7251434326171876,-1.713766098022461,-1.7023885250091553,-1.6910111904144288,-1.679633617401123,-1.6682562828063965,-1.6568787097930909,-1.6455011367797852,-1.6341238021850587,-1.622746229171753,-1.6113688945770264,-1.5999913215637208,-1.5886139869689942,-1.5772364139556885,-1.565859079360962,-1.5544815063476563,-1.5431039333343506,-1.531726598739624,-1.5203490257263184,-1.5089716911315919,-1.4975941181182862,-1.4862167835235596,-1.474839210510254,-1.4634618759155274,-1.4520843029022217,-1.440706729888916,-1.4293293952941895,-1.4179518222808838,-1.4065744876861573,-1.3951969146728516,-1.383819580078125,-1.3724420070648194,-1.3610646724700928,-1.349687099456787,-1.3383095264434815,-1.3269321918487549,-1.3155546188354493,-1.3041772842407227,-1.292799711227417,-1.2814223766326905,-1.2700448036193848,-1.2586674690246583,-1.2472898960113526,-1.2359123229980469,-1.2245349884033204,-1.2131574153900147,-1.201780080795288,-1.1904025077819825,-1.1790251731872559,-1.1676476001739503,-1.1562702655792237,-1.144892692565918,-1.1335151195526124,-1.1221377849578858,-1.11076021194458,-1.0993828773498536,-1.0880053043365479,-1.0766279697418213,-1.0652503967285157,-1.053873062133789,-1.0424954891204835,-1.0311179161071778,-1.0197405815124512,-1.0083630084991456,-0.996985673904419,-0.9856081008911133,-0.9742307662963867,-0.962853193283081,-0.9514758586883545,-0.9400982856750488,-0.9287207126617432,-0.9173433780670166,-0.9059658050537109,-0.8945884704589844,-0.8832108974456787,-0.8718335628509522,-0.8604559898376465,-0.8490786552429199,-0.8377010822296143,-0.8263235092163086,-0.814946174621582,-0.8035686016082764,-0.7921912670135498,-0.7808136940002441,-0.7694363594055176,-0.7580587863922119,-0.7466814517974854,-0.7353038787841797,-0.7239265441894531,-0.7125489711761475,-0.7011713981628418,-0.6897940635681152,-0.6784164905548096,-0.667039155960083,-0.6556615829467773,-0.6442842483520508,-0.6329066753387451,-0.6215293407440186,-0.6101517677307129,-0.5987741947174072,-0.5873968601226807,-0.576019287109375,-0.5646419525146484,-0.5532643795013428,-0.5418870449066162,-0.5305094718933106,-0.519132137298584,-0.5077545642852783,-0.49637699127197268,-0.4849996566772461,-0.47362208366394045,-0.46224451065063479,-0.4508671760559082,-0.43948984146118166,-0.4281125068664551,-0.4167346954345703,-0.40535736083984377,-0.3939800262451172,-0.3826022148132324,-0.37122488021850588,-0.3598475456237793,-0.34847021102905276,-0.33709239959716799,-0.3257150650024414,-0.31433773040771487,-0.3029599189758301,-0.2915825843811035,-0.28020524978637698,-0.2688279151916504,-0.2574501037597656,-0.24607276916503907,-0.2346954345703125,-0.22331809997558595,-0.21194028854370118,-0.2005629539489746,-0.18918561935424806,-0.17780780792236329,-0.16643047332763673,-0.15505313873291017,-0.1436758041381836,-0.13229799270629884,-0.12092065811157227,-0.1095433235168457,-0.09816598892211914,-0.08678817749023438,-0.07541084289550781,-0.06403350830078125,-0.052655696868896487,-0.04127836227416992,-0.02990102767944336,-0.018523693084716798,-0.007145881652832031,0.004231452941894531,0.015608787536621094,0.02698659896850586,0.03836393356323242,0.049741268157958987,0.06111860275268555,0.07249641418457031,0.08387374877929688,0.09525108337402344,0.10662841796875,0.11800622940063477,0.12938356399536134,0.1407608985900879,0.15213871002197267,0.16351604461669923,0.17489337921142579,0.18627071380615235,0.1976485252380371,0.20902585983276368,0.22040319442749024,0.231781005859375,0.24315834045410157,0.2545356750488281,0.2659130096435547,0.27729082107543948,0.288668155670166,0.3000454902648926,0.31142282485961916,0.3228006362915039,0.33417797088623049,0.34555530548095705,0.3569331169128418,0.36831045150756838,0.3796877861022949,0.3910651206970215,0.40244293212890627,0.4138202667236328,0.4251976013183594,0.43657541275024416,0.4479527473449707,0.45933008193969729,0.47070741653442385,0.4820852279663086,0.49346256256103518,0.5048398971557617,0.5162172317504883,0.527595043182373,0.5389723777770996,0.5503497123718262,0.5617275238037109,0.5731048583984375,0.5844821929931641,0.5958595275878906,0.6072373390197754,0.618614673614502,0.6299920082092285,0.6413698196411133,0.6527471542358398,0.6641244888305664,0.675501823425293,0.6868796348571777,0.6982569694519043,0.7096343040466309,0.7210116386413574,0.7323894500732422,0.7437667846679688,0.7551441192626953,0.7665219306945801,0.7778992652893066,0.7892765998840332,0.8006539344787598,0.8120317459106445,0.8234090805053711,0.8347864151000977,0.8461642265319824,0.857541561126709,0.8689188957214356,0.8802962303161621,0.8916740417480469,0.9030513763427734,0.9144287109375,0.9258060455322266,0.9371838569641113,0.9485611915588379,0.9599385261535645,0.9713163375854492,0.9826936721801758,0.9940710067749023,1.005448341369629,1.0168261528015137,1.0282034873962403,1.0395808219909669,1.0509586334228516,1.0623359680175782,1.0737133026123047,1.0850906372070313,1.096468448638916,1.1078457832336426,1.1192231178283692,1.1306004524230958,1.1419782638549805,1.153355598449707,1.1647329330444337,1.1761107444763184,1.187488079071045,1.1988654136657715,1.210242748260498,1.2216205596923829,1.2329978942871094,1.244375228881836,1.2557530403137208,1.2671303749084473,1.2785077095031739,1.2898850440979005,1.3012628555297852,1.3126401901245118,1.3240175247192383,1.3353948593139649,1.3467726707458497,1.3581500053405762,1.3695273399353028,1.3809051513671876,1.392282485961914,1.4036598205566407,1.4150371551513672,1.426414966583252,1.4377923011779786,1.449169635772705,1.4605469703674317,1.4719247817993165,1.483302116394043,1.4946794509887696,1.5060572624206544,1.5174345970153809,1.5288119316101075,1.540189266204834,1.5515670776367188,1.5629444122314454,1.5743217468261719,1.5856995582580567,1.5970768928527833,1.6084542274475098,1.6198315620422364,1.631209373474121,1.6425867080688477,1.6539640426635743,1.6653413772583008,1.6767191886901856,1.688096523284912,1.6994738578796387,1.7108516693115235,1.72222900390625,1.7336063385009766,1.7449836730957032,1.756361484527588,1.7677388191223145,1.779116153717041,1.7904939651489258,1.8018712997436524,1.813248634338379,1.8246259689331055,1.8360037803649903,1.8473811149597169,1.8587584495544434,1.87013578414917,1.8815135955810547,1.8928909301757813,1.9042682647705079,1.9156460762023926,1.9270234107971192,1.9384007453918458,1.9497780799865723,1.961155891418457,1.9725332260131837,1.9839105606079102,1.995288372039795,2.0066657066345217,2.018043041229248,2.0294203758239748,2.0407981872558595,2.052175521850586,2.0635528564453127,2.074930191040039,2.086308002471924,2.0976853370666506,2.109062671661377,2.1204404830932619,2.1318178176879885,2.143195152282715,2.1545724868774416,2.165950298309326,2.1773276329040529,2.1887049674987795,2.200082778930664,2.2114601135253908,2.222837448120117,2.2342147827148439,2.2455925941467287,2.256969928741455,2.2683472633361818,2.279724597930908,2.291102409362793,2.3024797439575197,2.313857078552246,2.325234889984131,2.3366122245788576,2.347989559173584,2.3593668937683107,2.3707447052001955,2.382122039794922,2.3934993743896486,2.404877185821533,2.4162545204162599,2.4276318550109865,2.439009189605713,2.4503870010375978,2.461764335632324,2.473141670227051,2.4845190048217775,2.495896816253662,2.5072741508483888,2.5186514854431154,2.530029296875,2.5414066314697267,2.552783966064453,2.5641613006591799,2.5755391120910646,2.586916446685791,2.5982937812805177,2.6096715927124025,2.621048927307129,2.6324262619018556,2.643803596496582,2.655181407928467,2.6665587425231935,2.67793607711792,2.6893134117126467,2.7006912231445314,2.712068557739258,2.7234458923339845,2.734823703765869,2.7462010383605959,2.7575783729553224,2.768955707550049,2.7803335189819338,2.79171085357666,2.8030881881713869,2.8144659996032717,2.825843334197998,2.8372206687927248,2.848598003387451,2.859975814819336,2.8713531494140627,2.882730484008789,2.8941078186035158,2.9054856300354006,2.916862964630127,2.9282402992248537,2.9396181106567385,2.950995445251465,2.9623727798461916,2.973750114440918,2.9851279258728029,2.9965052604675295,3.007882595062256,3.0192599296569826,3.030637741088867,3.0420150756835939,3.0533924102783205,3.064770221710205,3.0761475563049318,3.087524890899658,3.0989022254943849,3.1102800369262697,3.121657371520996,3.1330347061157228,3.1444125175476076,3.155789852142334,3.1671671867370607,3.178544521331787,3.189922332763672,3.2012996673583986,3.212677001953125,3.2240543365478517,3.2354321479797365,3.246809482574463,3.2581868171691896,3.269564628601074,3.280941963195801,3.2923192977905275,3.303696632385254,3.3150744438171388,3.3264517784118654,3.337829113006592,3.3492069244384767,3.360584259033203,3.3719615936279299,3.3833389282226564,3.394716739654541,3.4060940742492677,3.417471408843994,3.4288487434387209,3.4402265548706056,3.451603889465332,3.4629812240600588,3.4743590354919435,3.48573637008667,3.4971137046813967,3.508491039276123,3.519868850708008,3.5312461853027345,3.542623996734619,3.5540013313293459,3.5653786659240724,3.576756000518799,3.5881333351135256,3.599510669708252,3.6108880043029787,3.6222662925720217,3.633643627166748,3.6450209617614748,3.656398296356201,3.6677756309509279,3.6791529655456545,3.690530300140381,3.701908588409424,3.7132859230041506,3.724663257598877,3.7360405921936037,3.74741792678833,3.7587952613830568,3.770172595977783,3.781550884246826,3.7929282188415529,3.8043055534362795,3.815682888031006,3.8270602226257326,3.838437557220459,3.8498148918151857,3.8611931800842287,3.872570514678955,3.8839478492736818,3.895325183868408,3.9067025184631349,3.9180798530578615,3.929457187652588,3.9408345222473146,3.9522128105163576,3.963590145111084,3.9749674797058107,3.986344814300537,3.9977221488952638,4.00909948348999,4.020476818084717,4.03185510635376,4.043232440948486,4.054609775543213,4.0659871101379398,4.077364444732666,4.088741779327393,4.100119113922119,4.111497402191162,4.122874736785889,4.134252071380615,4.145629405975342,4.157006740570068,4.168384075164795,4.1797614097595219,4.1911396980285648,4.202517032623291,4.213894367218018,4.225271701812744,4.236649036407471,4.248026371002197,4.259403705596924,4.27078104019165,4.282159328460693,4.29353666305542,4.3049139976501469,4.316291332244873,4.3276686668396,4.339046001434326,4.350423336029053,4.361801624298096,4.373178958892822,4.384556293487549,4.395933628082275,4.407310962677002,4.4186882972717289,4.430065631866455,4.441443920135498,4.452821254730225,4.464198589324951,4.475575923919678,4.486953258514404,4.498330593109131,4.509707927703857,4.5210862159729,4.532463550567627,4.5438408851623539,4.55521821975708,4.566595554351807,4.577972888946533,4.58935022354126,4.600728511810303,4.612105846405029,4.623483180999756,4.634860515594482,4.646237850189209,4.6576151847839359,4.668992519378662,4.680369853973389,4.691748142242432,4.703125476837158,4.714502811431885,4.725880146026611,4.737257480621338,4.7486348152160648,4.760012149810791,4.771390438079834,4.7827677726745609,4.794145107269287,4.805522441864014,4.81689977645874,4.828277111053467,4.839654445648193,4.851032733917236,4.862410068511963,4.8737874031066898,4.885164737701416,4.896542072296143,4.907919406890869,4.919296741485596,4.930675029754639,4.942052364349365,4.953429698944092,4.964807033538818,4.976184368133545,4.9875617027282719,4.998939037322998,5.010317325592041,5.021694660186768,5.033071994781494,5.044449329376221,5.055826663970947,5.067203998565674,5.0785813331604,5.089958667755127,5.10133695602417,5.1127142906188969,5.124091625213623,5.13546895980835,5.146846294403076,5.158223628997803,5.169600963592529,5.180979251861572,5.192356586456299,5.203733921051025,5.215111255645752,5.2264885902404789,5.237865924835205,5.249243259429932,5.260621547698975,5.271998882293701,5.283376216888428,5.294753551483154,5.306130886077881,5.317508220672607,5.328885555267334,5.340263843536377,5.3516411781311039,5.36301851272583,5.374395847320557,5.385773181915283,5.39715051651001,5.408527851104736,5.419906139373779,5.431283473968506,5.442660808563232,5.454038143157959,5.4654154777526859,5.476792812347412,5.488170146942139,5.499547481536865,5.510925769805908,5.522303104400635,5.533680438995361,5.545057773590088,5.5564351081848148,5.567812442779541,5.579189777374268,5.5905680656433109,5.601945400238037,5.613322734832764,5.62470006942749,5.636077404022217,5.647454738616943,5.65883207321167,5.670210361480713,5.6815876960754398,5.692965030670166,5.704342365264893,5.715719699859619,5.727097034454346,5.738474369049072,5.749852657318115,5.761229991912842,5.772607326507568,5.783984661102295,5.7953619956970219,5.806739330291748,5.818116664886475,5.829493999481201,5.840872287750244,5.852249622344971,5.863626956939697,5.875004291534424,5.88638162612915,5.897758960723877,5.9091362953186039,5.9205145835876469,5.931891918182373,5.9432692527771,5.954646587371826,5.966023921966553,5.977401256561279,5.988778591156006,6.000156879425049,6.011534214019775,6.022911548614502,6.0342888832092289,6.045666217803955,6.057043552398682,6.068420886993408,6.079799175262451,6.091176509857178,6.102553844451904,6.113931179046631,6.125308513641357,6.136685848236084,6.1480631828308109,6.1594414710998539,6.17081880569458,6.182196140289307,6.193573474884033,6.20495080947876,6.216328144073486,6.227705478668213,6.2390828132629398,6.250461101531982,6.261838436126709,6.2732157707214359,6.284593105316162,6.295970439910889,6.307347774505615,6.318725109100342,6.330103397369385,6.341480731964111,6.352858066558838,6.3642354011535648,6.375612735748291,6.386990070343018,6.398367404937744,6.409745693206787,6.421123027801514,6.43250036239624,6.443877696990967,6.455255031585693,6.46663236618042,6.4780097007751469,6.4893879890441898,6.500765323638916,6.512142658233643,6.523519992828369,6.534897327423096,6.546274662017822,6.557651996612549,6.569030284881592,6.580407619476318,6.591784954071045,6.6031622886657719,6.614539623260498,6.625916957855225,6.637294292449951,6.648671627044678,6.660049915313721,6.671427249908447,6.682804584503174,6.6941819190979,6.705559253692627,6.7169365882873539,6.72831392288208,6.739692211151123,6.75106954574585,6.762446880340576,6.773824214935303,6.785201549530029,6.796578884124756,6.807956218719482,6.819334506988525,6.830711841583252,6.8420891761779789,6.853466510772705,6.864843845367432,6.876221179962158,6.887598514556885,6.898976802825928],"radius":[1.0,0.9978749752044678,0.995540976524353,0.992975652217865,0.9901567101478577,0.9870617389678955,0.9836680889129639,0.9799538850784302,0.9758967161178589,0.9714739918708801,0.9666869044303894,0.9615941047668457,0.9562625288963318,0.9507589340209961,0.9451507925987244,0.939504861831665,0.9338884949684143,0.928368091583252,0.923011064529419,0.917855441570282,0.912895679473877,0.9081230163574219,0.9035285115242004,0.8991031050682068,0.8948372602462769,0.8907224535942078,0.8867496252059937,0.8829088807106018,0.8791829347610474,0.8755465745925903,0.8719732761383057,0.8684372305870056,0.8649125695228577,0.8613730072975159,0.8577929139137268,0.8541456460952759,0.8504088521003723,0.846592128276825,0.8427263498306274,0.838843822479248,0.8349758386611939,0.8311542272567749,0.8274104595184326,0.8237762451171875,0.8202834129333496,0.8169591426849365,0.8138054013252258,0.8108140826225281,0.8079776167869568,0.8052881360054016,0.8027380108833313,0.8003193140029907,0.7980244159698486,0.7958452701568604,0.7937772870063782,0.7918240427970886,0.7899912595748901,0.788284420967102,0.7867090702056885,0.7852712273597717,0.7839760184288025,0.7828292846679688,0.7818366289138794,0.7809930443763733,0.7802749872207642,0.7796570062637329,0.7791135907173157,0.7786193490028381,0.7781486511230469,0.7776760458946228,0.7771763205528259,0.776624321937561,0.7760161757469177,0.775368869304657,0.7747013568878174,0.7740317583084106,0.7733790874481201,0.7727616429328919,0.7721977829933167,0.7717062830924988,0.7713051438331604,0.77100670337677,0.770817756652832,0.7707452178001404,0.7707958221435547,0.7709765434265137,0.7712941765785217,0.7717553973197937,0.772367000579834,0.7731357216835022,0.7740606069564819,0.7751328945159912,0.7763434648513794,0.7776834964752197,0.7791436910629273,0.7807151079177856,0.7823888063430786,0.7841556072235107,0.7860067486763,0.787948489189148,0.7900054454803467,0.7922034859657288,0.7945684790611267,0.7971264123916626,0.7999033331871033,0.8029250502586365,0.8062174916267395,0.8098059296607971,0.8136690258979797,0.8177120089530945,0.8218335509300232,0.825932502746582,0.8299074769020081,0.8336571455001831,0.8370802998542786,0.8400758504867554,0.8425424098968506,0.8444188237190247,0.8457279801368713,0.8465038537979126,0.8467804193496704,0.8465917110443115,0.8459715843200684,0.8449540734291077,0.8435729146003723,0.8418623208999634,0.8398573398590088,0.8376050591468811,0.8351585268974304,0.8325712084770203,0.8298964500427246,0.8271878957748413,0.8244984745979309,0.8218817114830017,0.8193912506103516,0.8170773983001709,0.8149632215499878,0.8130557537078857,0.8113619685173035,0.8098883032798767,0.8086417317390442,0.8076291680335999,0.806857168674469,0.8063328266143799,0.8060578107833862,0.8059847950935364,0.8060373663902283,0.8061383366584778,0.8062111735343933,0.8061787486076355,0.8059642314910889,0.8054908514022827,0.8046815395355225,0.8034651279449463,0.8018311262130737,0.7998075485229492,0.797423243522644,0.794706404209137,0.7916858792304993,0.7883903384208679,0.7848479747772217,0.7810878157615662,0.7771390676498413,0.7730416059494019,0.7688428163528442,0.7645902633666992,0.7603318691253662,0.7561151385307312,0.7519875764846802,0.7479968667030335,0.7441907525062561,0.7406168580055237,0.7373090982437134,0.7342178225517273,0.7312613725662231,0.7283576130867004,0.7254248857498169,0.7223812341690064,0.7191448211669922,0.7156338095664978,0.7117661833763123,0.7074609398841858,0.7026942372322083,0.6975446343421936,0.6921008825302124,0.6864515542984009,0.6806855201721191,0.6748917102813721,0.6691586375236511,0.6635751128196716,0.6582281589508057,0.6531537771224976,0.6483340859413147,0.6437483429908752,0.6393759250640869,0.6351960897445679,0.6311883330345154,0.6273317933082581,0.6236058473587036,0.6199913024902344,0.6164853572845459,0.6130952835083008,0.6098285913467407,0.6066928505897522,0.6036954522132874,0.6008438467979431,0.5981454849243164,0.5956076979637146,0.5932377576828003,0.5910379886627197,0.5890101194381714,0.5871555209159851,0.5854758620262146,0.5839724540710449,0.5826468467712402,0.5815006494522095,0.5805351734161377,0.579750120639801,0.5791395902633667,0.5786963105201721,0.5784135460853577,0.5782840251922607,0.5783008337020874,0.5784569382667542,0.578745424747467,0.5791592597961426,0.5797039866447449,0.5804048776626587,0.5812890529632568,0.5823838710784912,0.5837165117263794,0.585314154624939,0.5872040390968323,0.589413583278656,0.5919662117958069,0.5948099493980408,0.597820520401001,0.6008706092834473,0.6038332581520081,0.6065811514854431,0.6089869141578674,0.6109236478805542,0.6122637987136841,0.612890362739563,0.6128124594688416,0.612126350402832,0.6109305024147034,0.6093229055404663,0.6074020862579346,0.6052660346031189,0.6030129790306091,0.6007413268089294,0.5985467433929443,0.5964761972427368,0.5945298075675964,0.5927059650421143,0.5910027027130127,0.5894185900688171,0.5879517197608948,0.5866005420684815,0.5853632688522339,0.5842384696006775,0.5832286477088928,0.5823400020599365,0.5815789699554443,0.5809518098831177,0.580464780330658,0.5801244378089905,0.5799369812011719,0.5799086689949036,0.5800452828407288,0.5803444981575012,0.5807986855506897,0.5813997983932495,0.5821402668952942,0.5830123424530029,0.5840080380439758,0.5851197838783264,0.5863395929336548,0.5876597762107849,0.5890724658966065,0.5905699133872986,0.5921443104743958,0.5937877297401428,0.595492422580719,0.5972505807876587,0.5990543365478516,0.6008959412574768,0.6027700901031494,0.604683518409729,0.6066458821296692,0.6086671352386475,0.6107567548751831,0.6129249334335327,0.6151811480522156,0.617535412311554,0.6199971437454224,0.6225748062133789,0.6252707839012146,0.6280863285064697,0.6310226321220398,0.6340813040733337,0.6372632384300232,0.6405700445175171,0.6440030932426453,0.6475633978843689,0.6512488126754761,0.6550478339195252,0.6589473485946655,0.662933886051178,0.6669946312904358,0.6711163520812988,0.6752857565879822,0.67948979139328,0.6837153434753418,0.6879575252532959,0.6922264099121094,0.6965339183807373,0.7008920907974243,0.7053124904632568,0.7098071575164795,0.7143879532814026,0.7190667390823364,0.7238550782203674,0.7287648320198059,0.7338065505027771,0.7389909625053406,0.7443286776542664,0.7498307228088379,0.7555073499679565,0.7613695859909058,0.7674280405044556,0.7736921310424805,0.7801313400268555,0.7866644859313965,0.7932081818580627,0.7996782064437866,0.805990993976593,0.8120624423027039,0.8178091049194336,0.8231467008590698,0.827992856502533,0.8323144912719727,0.8361436724662781,0.8395169973373413,0.8424707055091858,0.8450416922569275,0.8472661972045898,0.8491808772087097,0.8508220911026001,0.8522266149520874,0.8534306287765503,0.8544709086418152,0.8553838729858398,0.856205940246582,0.8569715023040772,0.8576841950416565,0.8583264946937561,0.8588800430297852,0.8593268990516663,0.8596490025520325,0.859827995300293,0.859845757484436,0.8596843481063843,0.859325647354126,0.8587512969970703,0.8579432964324951,0.8568958044052124,0.8556501269340515,0.8542588353157044,0.8527748584747315,0.8512508869171143,0.8497397303581238,0.8482939600944519,0.8469665050506592,0.8458101749420166,0.8448635935783386,0.8441230654716492,0.8435766100883484,0.8432120084762573,0.8430175185203552,0.8429809212684631,0.8430903553962708,0.8433334827423096,0.8436985611915588,0.8441767692565918,0.8447641730308533,0.8454582095146179,0.8462557792663574,0.847153902053833,0.8481494784355164,0.8492397665977478,0.8504216074943543,0.8516926765441895,0.8530622124671936,0.8545519113540649,0.8561838269233704,0.8579800128936768,0.8599624633789063,0.8621535897254944,0.8645751476287842,0.8672494292259216,0.8701909780502319,0.873336911201477,0.8765776753425598,0.8798033595085144,0.8829044699668884,0.8857707381248474,0.8882926106452942,0.8903594613075256,0.8918623328208923,0.892710268497467,0.8929274678230286,0.8925789594650269,0.8917297124862671,0.8904449343681336,0.8887899518013,0.8868295550346375,0.8846294283866882,0.8822542428970337,0.8797668218612671,0.8772073984146118,0.8746035695075989,0.871982753276825,0.8693723082542419,0.8667999505996704,0.864293098449707,0.8618791103363037,0.8595856428146362,0.8574373722076416,0.8554458022117615,0.8536180853843689,0.8519613742828369,0.8504827618598938,0.8491889834403992,0.8480875492095947,0.8471854329109192,0.846489667892456,0.8459932804107666,0.8456509113311768,0.8454101085662842,0.8452187776565552,0.8450244665145874,0.8447750806808472,0.8444182276725769,0.8439017534255981,0.8431731462478638,0.8421812653541565,0.8408750891685486,0.839203953742981,0.8371177911758423,0.8345655798912048,0.8314970135688782,0.8278611302375794,0.8236079812049866,0.8186892867088318,0.8131258487701416,0.8070186376571655,0.8004727363586426,0.7935926914215088,0.7864834666252136,0.7792502045631409,0.7719976305961609,0.7648305296897888,0.7578508853912354,0.7511025667190552,0.7445679903030396,0.7382274866104126,0.7320622801780701,0.7260521650314331,0.720177948474884,0.7144197225570679,0.7087582349777222,0.7031749486923218,0.6976657509803772,0.6922379732131958,0.6868996620178223,0.6816586256027222,0.676522433757782,0.6714990735054016,0.666596531867981,0.6618224382400513,0.6571840047836304,0.6526854038238525,0.6483275294303894,0.644111692905426,0.6400395631790161,0.6361122131347656,0.6323309540748596,0.6286967992782593,0.6252115368843079,0.6218760013580322,0.6186898946762085,0.615652322769165,0.6127623915672302,0.6100192070007324,0.6074217557907105,0.6049692630767822,0.6026606559753418,0.6004951596260071,0.598473072052002,0.596603512763977,0.5948984026908875,0.5933694243431091,0.5920285582542419,0.590887725353241,0.5899586081504822,0.5892530083656311,0.5887829065322876,0.5885516405105591,0.5885263085365295,0.5886653065681458,0.5889260768890381,0.5892670750617981,0.5896461009979248,0.5900212526321411,0.590350329875946,0.5905914902687073,0.5907068848609924,0.5906761288642883,0.5904839038848877,0.5901142954826355,0.5895520448684692,0.5887813568115234,0.587786853313446,0.5865527987480164,0.5850638151168823,0.5833042860031128,0.5812584757804871,0.5789141058921814,0.5763031244277954,0.5734897255897522,0.5705386996269226,0.5675151944160461,0.5644841194152832,0.561510443687439,0.558659017086029,0.5559951663017273,0.5535833835601807,0.5514764785766602,0.549639105796814,0.5479986071586609,0.5464817881584168,0.5450156927108765,0.5435275435447693,0.5419442057609558,0.5401926040649414,0.5381998419761658,0.5358930230140686,0.5332306623458862,0.5302786231040955,0.5271259546279907,0.5238615870475769,0.5205740928649902,0.5173524022102356,0.5142855048179627,0.5114620923995972,0.5089708566665649,0.5068538784980774,0.5050596594810486,0.503524661064148,0.5021856427192688,0.5009793043136597,0.49984240531921389,0.49871164560317995,0.497523695230484,0.4962160587310791,0.49475395679473879,0.4931360185146332,0.49136292934417727,0.4894353449344635,0.487354040145874,0.48511946201324465,0.48273253440856936,0.48019394278526308,0.4775048792362213,0.47468698024749758,0.47178810834884646,0.46885719895362856,0.46594318747520449,0.4630953073501587,0.46036258339881899,0.4577939510345459,0.45543837547302248,0.45334357023239138,0.45152315497398379,0.44996050000190737,0.44863805174827578,0.44753792881965639,0.44664236903190615,0.44593384861946108,0.4453943371772766,0.4450063109397888,0.4447527527809143,0.4446278512477875,0.4446350038051605,0.44477805495262148,0.445060670375824,0.44548648595809939,0.44605928659439089,0.4467827081680298,0.44766050577163699,0.4486963152885437,0.44989392161369326,0.45125702023506167,0.4527892470359802,0.45449429750442507,0.4563758969306946,0.4584377706050873,0.46068325638771059,0.46311601996421816,0.46573954820632937,0.4685576558113098,0.47157350182533266,0.4747909605503082,0.4782136082649231,0.481838196516037,0.48564064502716067,0.4895919859409332,0.49366381764411929,0.49782684445381167,0.502052366733551,0.5063120722770691,0.5105765461921692,0.5148173570632935,0.5190191268920898,0.5231943726539612,0.5273585915565491,0.5315281748771668,0.5357189178466797,0.539946973323822,0.5442280173301697,0.5485782027244568,0.5530134439468384,0.5575496554374695,0.5621930360794067,0.5668969750404358,0.5715967416763306,0.5762273073196411,0.5807238221168518,0.5850219130516052,0.5890561938285828,0.5927619934082031,0.5960747003555298,0.5989296436309815,0.6012629270553589,0.6030435562133789,0.6042717695236206,0.6049498319625855,0.6050793528556824,0.6046626567840576,0.6037013530731201,0.6021974682807922,0.6001532077789307,0.5975704789161682,0.5944822430610657,0.5909813046455383,0.5871671438217163,0.583139181137085,0.5789967179298401,0.5748396515846252,0.5707671642303467,0.5668787956237793,0.5632724165916443,0.5599924921989441,0.557018518447876,0.5543261766433716,0.5518916249275208,0.5496903657913208,0.5476979613304138,0.5458905696868897,0.5442438125610352,0.5427345037460327,0.5413568615913391,0.5401179194450378,0.5390247702598572,0.5380844473838806,0.5373044610023499,0.5366917848587036,0.5362537503242493,0.5359974503517151,0.5359294414520264,0.5360512733459473,0.5363619923591614,0.536861002445221,0.5375473499298096,0.5384202599525452,0.5394789576530457,0.5407225489616394,0.5421502590179443,0.5437604188919067,0.5455470085144043,0.547502875328064,0.5496212244033814,0.5518948435783386,0.554317057132721,0.5568803548812866,0.5595780611038208,0.56240314245224,0.5653463006019592,0.568393349647522,0.5715293884277344,0.5747394561767578,0.5780083537101746,0.5813211798667908,0.584662914276123,0.5880184769630432,0.5913732051849365,0.5947248339653015,0.5980885028839111,0.6014808416366577,0.6049185991287231,0.6084179282188416,0.6119955778121948,0.6156682372093201,0.6194524168968201,0.6233624219894409,0.6273608207702637,0.6313595175743103,0.6352671980857849,0.6389936804771423,0.6424480676651001,0.6455398201942444,0.6481783986091614,0.6502730250358582,0.6517382860183716,0.6525676250457764,0.6528198719024658,0.652554988861084,0.6518329977989197,0.6507142186164856,0.649258553981781,0.6475263237953186,0.645577609539032,0.64347243309021,0.6412551999092102,0.6389371156692505,0.636525571346283,0.6340274214744568,0.6314500570297241,0.6288004517555237,0.6260859966278076,0.6233140230178833,0.6204913854598999,0.6176252365112305,0.6147240996360779,0.6118078231811523,0.6089031100273132,0.606037437915802,0.603237509727478,0.6005302667617798,0.597942590713501,0.5955014824867249,0.5932339429855347,0.5911652445793152,0.5892948508262634,0.5875970721244812,0.5860460996627808,0.5846160054206848,0.5832808613777161,0.5820147395133972,0.5807914733886719,0.5795851945877075,0.5783701539039612,0.5771205425262451,0.5758111476898193,0.5744171738624573,0.5729134678840637,0.5712752342224121,0.5694774389266968,0.5674952268600464,0.5653035640716553,0.5628775358200073,0.5601937770843506,0.5572632551193237,0.554132342338562,0.550848126411438,0.547458827495575,0.5440117120742798,0.5405542254447937,0.5371342301368713,0.5337989330291748,0.5305961966514587,0.5275731682777405,0.5247780084609985,0.522251546382904,0.5199989080429077,0.5180126428604126,0.5162853002548218,0.514809250831604,0.5135770440101624,0.5125813484191895,0.5118145942687988,0.511269211769104,0.5109378099441528,0.5108128786087036,0.5108868479728699,0.5111507773399353,0.5115923285484314,0.512199342250824,0.5129592418670654,0.5138598084449768,0.5148885846138,0.5160329937934876,0.5172808170318604,0.5186198949813843,0.5200374126434326,0.5215211510658264,0.5230591297149658,0.5246465802192688,0.5262847542762756,0.5279752016067505,0.5297197103500366,0.5315195918083191,0.5333763360977173,0.5352916717529297,0.5372670888900757,0.5393040776252747,0.5414042472839356,0.5435694456100464,0.5458007454872131,0.5480997562408447,0.5504682064056397,0.5529075264930725,0.5554195046424866,0.5580053925514221,0.5606670379638672,0.5634058117866516,0.5662230253219605,0.5691206455230713,0.5720999836921692,0.5751614570617676,0.5782742500305176,0.5813743472099304,0.5843955874443054,0.5872723460197449,0.5899388790130615,0.5923294425010681,0.5943781137466431,0.5960192084312439,0.5971871018409729,0.5978156328201294,0.59783935546875,0.5971965193748474,0.5959066152572632,0.5940613746643066,0.591755211353302,0.5890821814537048,0.5861362814903259,0.5830126404762268,0.5798050165176392,0.5766077637672424,0.5735152363777161,0.5706216096878052,0.5680040121078491,0.565665066242218,0.5635877251625061,0.5617542862892151,0.560147225856781,0.5587491989135742,0.5575425028800964,0.556509792804718,0.5556337237358093,0.5548966526985169,0.5542855858802795,0.5538086891174316,0.5534807443618774,0.5533169507980347,0.5533319711685181,0.5535410046577454,0.5539587736129761,0.5546004176139832,0.5554806590080261,0.5566145777702332,0.5580087304115295,0.5596215724945068,0.5613938570022583,0.5632662773132324,0.5651793479919434,0.5670738816261292,0.5688905715942383,0.5705702304840088,0.5720534920692444,0.5732809901237488,0.5742007493972778,0.5748038291931152,0.5750986337661743,0.5750928521156311,0.5747947096824646,0.5742120146751404,0.5733530521392822,0.5722254514694214,0.5708374977111816,0.5692031979560852,0.567369282245636,0.5653935074806213,0.5633335709571838,0.5612471103668213,0.5591919422149658,0.5572260618209839,0.5554070472717285,0.5537925362586975,0.5524362921714783,0.5513423681259155,0.5504807829856873,0.549821138381958,0.5493329763412476,0.5489856600761414,0.5487489104270935,0.548592209815979,0.5484850406646729,0.5483973026275635,0.5483191013336182,0.5482717752456665,0.5482794642448425,0.5483661890029907,0.5485561490058899,0.5488733649253845,0.5493419766426086,0.549985945224762,0.5508288741111755,0.5518790483474731,0.5531308650970459,0.5545781850814819,0.5562148690223694,0.5580345988273621,0.5600312352180481,0.5621989369392395,0.5645308494567871,0.5670214295387268,0.5696682333946228,0.5724705457687378,0.5754277110099793,0.5785390734672546,0.5818043351173401,0.5852219462394714,0.5887920260429382,0.5925136208534241,0.5963857769966126,0.6004065275192261,0.6045730113983154,0.6088826656341553,0.6133332848548889,0.6179215312004089,0.6226451396942139,0.6275014877319336,0.632487952709198,0.637601912021637,0.6428407430648804,0.6482024788856506,0.6536835432052612,0.6592817902565002,0.6649947166442871,0.6708198189735413,0.6767542958259583,0.6827959418296814,0.6889430284500122,0.6951935291290283,0.7015469074249268,0.7080022096633911,0.7145587205886841,0.721214771270752,0.7279699444770813,0.73482346534729,0.7417734265327454,0.7488163709640503,0.7559460401535034,0.7631564140319824,0.7704409956932068,0.777793824672699,0.7852090001106262,0.7926791310310364,0.8001987338066101,0.807762861251831,0.8153794407844544,0.8230634331703186,0.8308299779891968,0.8386939167976379,0.8466709852218628,0.8547745943069458,0.8630205988883972,0.8714236617088318,0.8799877762794495,0.8886633515357971,0.8973844051361084,0.9060861468315125,0.9147013425827026,0.9231650829315186,0.9314119219779968,0.9393755197525024,0.946990966796875,0.9542132019996643,0.9610541462898254,0.9675336480140686,0.9736730456352234,0.9794933199882507,0.9850152134895325,0.9902597069740295,0.9952476024627686,0.9999999403953552],"density":[0.0,0.0,0.0,0.0,0.0,0.0,0.0,0.0,0.0,0.0,0.0,0.0,0.0,0.0,0.0,0.0,0.0,0.0,0.0,0.0,0.0,0.0,0.0,0.0,0.0,0.0,0.0,0.0,0.0,0.0,0.0,0.0,0.0,0.0,0.0,0.0,0.0,0.0,0.0,0.0,0.0,0.0,0.0,0.0,0.0,0.0,0.0,0.0,0.0,0.0,0.0,0.0,0.0,0.0,0.0,0.0,0.0,0.0,0.0,0.0,0.0,0.0,0.0,0.0,0.0,0.0,0.0,0.0,0.0,0.0,0.0,0.0,0.0,0.0,0.0,0.0,0.0,0.0,0.0,0.0,0.0,0.0,0.0,0.0,0.0,0.0,0.0,0.0,0.0,0.0,0.0,0.0,0.0,0.0,0.0,0.0,0.0,0.0,0.0,0.0,0.0,0.0,0.0,0.0,0.0,0.0,0.0,0.0,0.0,0.0,0.0,0.0,0.0,0.0,0.0,0.0,0.0,0.0,0.0,0.0,0.0,0.0,0.0,0.0,0.0,0.0,0.0,0.0,0.0,0.0,0.0,0.0,0.0,0.0,0.0,0.0,0.0,0.0,0.0,0.0,0.0,0.0,0.0,0.0,0.0,0.0,0.0,0.0,0.0,0.0,0.0,0.0,0.0,0.0,0.0,0.0,0.0,0.0,0.0,0.0,0.0,0.0,0.0,0.0,0.0,0.0,0.0,0.0,0.0,0.0,0.0,0.0,0.0,0.0,0.0,0.0,0.0,0.0,0.0,0.0,0.0,0.0,0.0,0.0,0.0,0.0,0.0,0.0,0.0,0.0,0.0,0.0,0.0,0.0,0.0,0.0,0.0,0.0,0.0,0.0,0.0,0.0,0.0,0.0,0.0,0.0,0.0,0.0,0.0,0.0,0.0,0.0,0.0,0.0,0.0,0.0,0.0,0.0,0.0,0.0,0.0,0.0,0.0,0.0,0.0,0.0,0.0,0.0,0.0,0.0,0.0,0.0,0.0,0.0,0.0,0.0,0.0,0.0,0.0,0.0,0.0,0.0,0.0,0.0,0.0,0.0,0.0,0.0,0.0,0.0,0.0,0.0,0.0,0.0,0.0,0.0,0.0,0.0,0.0,0.0,0.0,0.0,0.0,0.0,0.0,0.0,0.0,0.0,0.0,0.0,0.0,0.0,0.0,0.0,0.0,0.0,0.0,0.0,0.0,0.0,0.0,0.0,0.0,0.0,0.0,0.0,0.0,0.0,0.0,0.0,0.0,0.0,0.0,0.0,0.0,0.0,0.0,0.0,0.0,0.0,0.0,0.0,0.0,0.0,0.0,0.0,0.0,0.0,0.0,0.0,0.0,0.0,0.0,0.0,0.0,0.0,0.0,0.0,0.0,0.0,0.0,0.0,0.0,0.0,0.0,0.0,0.0,0.0,0.0,0.0,0.0,0.0,0.0,0.0,0.0,0.0,0.0,0.0,0.0,0.0,0.0,0.0,0.0,0.0,0.0,0.0,0.0,0.0,0.0,0.0,0.0,0.0,0.0,0.0,0.0,0.0,0.0,0.0,0.0,0.0,0.0,0.0,0.0,0.0,0.0,0.0,0.0,0.0,0.0,0.0,0.0,0.0,0.0,0.0,0.0,0.0,0.0,0.0,0.0,0.0,0.0,0.0,0.0,0.0,0.0,0.0,0.0,0.0,0.0,0.0,0.0,0.0,0.0,0.0,0.0,0.0,0.0,0.0,0.0,0.0,0.0,0.0,0.0,0.0,0.0,0.0,0.0,0.0,0.0,0.0,0.0,0.0,0.0,0.0,0.0,0.0,0.0,0.0,0.0,0.0,0.0,0.0,0.0,0.0,0.0,0.0,0.0,0.0,0.0,0.0,0.0,0.0,0.0,0.0,0.0,0.0,0.0,0.0,0.0,0.0,0.0,0.0,0.0,0.0,0.0,0.0,0.0,0.0,0.0,0.0,0.0,0.0,0.0,0.0,0.0,0.0,0.0,0.0,0.0,0.0,0.0,0.0,0.0,0.0,0.0,0.0,0.0,0.0,0.0,0.0,0.0,0.0,0.0,0.0,0.0,0.0,0.0,0.0,0.0,0.0,0.0,0.0,0.0,0.0,0.0,0.0,0.0,0.0,0.0,0.0,0.0,0.0,0.0,0.0,0.0,0.0,0.0,0.0,0.0,0.0,0.0,0.0,0.0,0.0,0.0,0.0,0.0,0.0,0.0,0.0,0.0,0.0,0.0,0.0,0.0,0.0,0.0,0.0,0.0,0.0,0.0,0.0,0.0,0.0,0.0,0.0,0.0,0.0,0.0,0.0,0.0,0.0,0.0,0.0,0.0,0.0,0.0,0.0,0.0,0.0,0.0,0.0,0.0,0.0,0.0,0.0,0.0,0.0,0.0,0.0,0.0,0.0,0.0,0.0,0.0,0.0,0.0,0.0,0.0,0.0,0.0,0.0,0.0,0.0,0.0,0.0,0.0,0.0,0.0,0.0,0.0,0.0,0.0,0.0,0.0,0.0,0.0,0.0,0.0,0.0,0.0,0.0,0.0,0.0,0.0,0.0,0.0,0.0,0.0,0.0,0.0,0.0,0.0,0.0,0.0,0.0,0.0,0.0,0.0,0.0,0.0,0.0,0.0,0.0,0.0,0.0,0.0,0.0,0.0,0.0,0.0,0.0,0.0,0.0,0.0,0.0,0.0,0.0,0.0,0.0,0.0,0.0,0.0,0.0,0.0,0.0,0.0,0.0,0.0,0.0,0.0,0.0,0.0,0.0,0.0,0.0,0.0,0.0,0.0,0.0,0.0,0.0,0.0,0.0,0.0,0.0,0.0,0.0,0.0,0.0,0.0,0.0,0.0,0.0,0.0,0.0,0.0,0.0,0.0,0.0,0.0,0.0,0.0,0.0,0.0,0.0,0.0,0.0,0.0,0.0,0.0,0.0,0.0,0.0,0.0,0.0,0.0,0.0,0.0,0.0,0.0,0.0,0.0,0.0,0.0,0.0,0.0,0.0,0.0,0.0,0.0,0.0,0.0,0.0,0.0,0.0,0.0,0.0,0.0,0.0,0.0,0.0,0.0,0.0,0.0,0.0,0.0,0.0,0.0,0.0,0.0,0.0,0.0,0.0,0.0,0.0,0.0,0.0,0.0,0.0,0.0,0.0,0.0,0.0,0.0,0.0,0.0,0.0,0.0,0.0,0.0,0.0,0.0,0.0,0.0,0.0,0.0,0.0,0.0,0.0,0.0,0.0,0.0,0.0,0.0,0.0,0.0,0.0,0.0,0.0,0.0,0.0,0.0,0.0,0.0,0.0,0.0,0.0,0.0,0.0,0.0,0.0,0.0,0.0,0.0,0.0,0.0,0.0,0.0,0.0,0.0,0.0,0.0,0.0,0.0,0.0,0.0,0.0,0.0,0.0,0.0,0.0,0.0,0.0,0.0,0.0,0.0,0.0,0.0,0.0,0.0,0.0,0.0,0.0,0.0,0.0,0.0,0.0,0.0,0.0,0.0,0.0,0.0,0.0,0.0,0.0,0.0,0.0,0.0,0.0,0.0,0.0,0.0,0.0,0.0,0.0,0.0,0.0,0.0,0.0,0.0,0.0,0.0,0.0,0.0,0.0,0.0,0.0,0.0,0.0,0.0,0.0,0.0,0.0,0.0,0.0,0.0,0.0,0.0,0.0,0.0,0.0,0.0,0.0,0.0,0.0,0.0,0.0,0.0,0.0,0.0,0.0,0.0,0.0,0.0,0.0,0.0,0.0,0.0,0.0,0.0,0.0,0.0,0.0,0.0,0.0,0.0,0.0,0.0,0.0,0.0,0.0,0.0,0.0,0.0,0.0,0.0,0.0,0.0,0.0,0.0,0.0,0.0,0.0,0.0,0.0,0.0,0.0,0.0,0.0,0.0,0.0,0.0,0.0,0.0,0.0,0.0,0.0,0.0,0.0,0.0,0.0,0.0,0.0,0.0,0.0,0.0,0.0,0.0,0.0,0.0,0.0,0.0,0.0,0.0,0.0,0.0,0.0,0.0,0.0,0.0,0.0,0.0,0.0,0.0,0.0,0.0,0.0,0.0,0.0,0.0,0.0,0.0,0.0,0.0,0.0,0.0,0.0,0.0,0.0,0.0,0.0,0.0,0.0,0.0,0.0,0.0,0.0,0.0,0.0,0.0,0.0,0.0,0.0,0.0,0.0,0.0,0.0,0.0,0.0,0.0,0.0,0.0,0.0,0.0,0.0,0.0,0.0,0.0,0.0,0.0,0.0,0.0,0.0,0.0,0.0,0.0,0.0,0.0,0.0,0.0,0.0,0.0,0.0,0.0,0.0,0.0,0.0,0.0,0.0,0.0,0.0,0.0,0.0,0.0,0.0,0.0,0.0,0.0,0.0],"plHydrophobicity":[-0.26200151443481448,-0.26228463649749758,-0.262675017118454,-0.2631694972515106,-0.26375505328178408,-0.2644381523132324,-0.2652122378349304,-0.2660658359527588,-0.2670050859451294,-0.26802027225494387,-0.26910200715065,-0.27025535702705386,-0.2714691162109375,-0.27273598313331606,-0.2740590572357178,-0.27542728185653689,-0.27683472633361819,-0.27828311920166018,-0.27976194024086,-0.28126686811447146,-0.2827978730201721,-0.28434625267982485,-0.28590846061706545,-0.2874826490879059,-0.2890629768371582,-0.29064619541168215,-0.2922291159629822,-0.29380834102630618,-0.2953810691833496,-0.2969430387020111,-0.2984931468963623,-0.3000282347202301,-0.3015443980693817,-0.3030416667461395,-0.30451634526252749,-0.30596524477005007,-0.3073892891407013,-0.30878403782844546,-0.3101470470428467,-0.3114795982837677,-0.3127763271331787,-0.31403568387031557,-0.31525927782058718,-0.3164398670196533,-0.3175775408744812,-0.31867316365242007,-0.3197181820869446,-0.3207138180732727,-0.32166042923927309,-0.3225470781326294,-0.3233768045902252,-0.3241491913795471,-0.3248501420021057,-0.32548537850379946,-0.32605329155921938,-0.3265361189842224,-0.3269427716732025,-0.32726961374282839,-0.3274962604045868,-0.3276343047618866,-0.32767730951309206,-0.3276045620441437,-0.32742854952812197,-0.32713985443115237,-0.326718807220459,-0.3261784613132477,-0.32550621032714846,-0.32468441128730776,-0.3237265348434448,-0.32261642813682558,-0.32133984565734866,-0.3199104070663452,-0.3183085322380066,-0.316524863243103,-0.3145725429058075,-0.3124285340309143,-0.31008994579315188,-0.3075697720050812,-0.3048412799835205,-0.30190926790237429,-0.29878613352775576,-0.29544249176979067,-0.29189181327819826,-0.28814542293548586,-0.2841724157333374,-0.27999499440193179,-0.27562350034713747,-0.271026611328125,-0.26623526215553286,-0.2612583339214325,-0.256066232919693,-0.25069671869277956,-0.24515703320503236,-0.2394227683544159,-0.23353485763072968,-0.22749783098697663,-0.2212994396686554,-0.2149752378463745,-0.20853088796138764,-0.2019648253917694,-0.19530653953552247,-0.1885635256767273,-0.1817428469657898,-0.1748676896095276,-0.16794778406620027,-0.16099627315998078,-0.15403005480766297,-0.14706210792064668,-0.1401078701019287,-0.13317878544330598,-0.12629151344299317,-0.11946003139019013,-0.11269154399633408,-0.10600681602954865,-0.09941534698009491,-0.09292072057723999,-0.08654813468456269,-0.08030029386281967,-0.0741783082485199,-0.06821154803037644,-0.06239427626132965,-0.056726157665252689,-0.05124043673276901,-0.04592218995094299,-0.04077060893177986,-0.035822704434394839,-0.031053557991981508,-0.026463372632861139,-0.022092029452323915,-0.017905142158269883,-0.01390767376869917,-0.010132935829460621,-0.006546921096742153,-0.0031566519755870106,0.000011565047316253186,0.002990097040310502,0.005769642535597086,0.008331194519996643,0.010704499669373036,0.012878017500042916,0.014839783310890198,0.016616448760032655,0.018194032832980157,0.019567323848605157,0.02075965888798237,0.02175460197031498,0.02255329117178917,0.023175640031695367,0.02360287681221962,0.023841973394155504,0.023909548297524453,0.023784639313817025,0.023479748517274858,0.02300826832652092,0.022347237914800645,0.021514426916837693,0.02052024006843567,0.019340036436915399,0.01799650862812996,0.016497382894158365,0.014816710725426674,0.012981834821403027,0.010998034849762917,0.008838744834065438,0.006535318214446306,0.004089158959686756,0.001479024183936417,-0.0012655024183914066,-0.004145179875195026,-0.007174507714807987,-0.01032728236168623,-0.013605349697172642,-0.017016910016536714,-0.020539237186312677,-0.024174634367227556,-0.027925945818424226,-0.031773824244737628,-0.035720571875572208,-0.039764564484357837,-0.04388970509171486,-0.04809826612472534,-0.05238499492406845,-0.0567372627556324,-0.06115657836198807,-0.06563575565814972,-0.07016503065824509,-0.07474508881568909,-0.07936838269233704,-0.08402728289365769,-0.08872200548648834,-0.0934450775384903,-0.09819140285253525,-0.102960005402565,-0.10774511098861695,-0.11254295706748963,-0.11735206097364426,-0.12216836214065552,-0.1269892454147339,-0.131813183426857,-0.13663756847381593,-0.14146102964878083,-0.14628145098686219,-0.15109819173812867,-0.1559102088212967,-0.16071580350399018,-0.16551527380943299,-0.17030780017375947,-0.17509233951568604,-0.17986950278282166,-0.18463897705078126,-0.18939970433712007,-0.19415278732776643,-0.1988976001739502,-0.20363351702690125,-0.2083614617586136,-0.2130805253982544,-0.21779023110866548,-0.2224910706281662,-0.2271818220615387,-0.23186153173446656,-0.2365308254957199,-0.2411869913339615,-0.24582943320274354,-0.25045791268348696,-0.25506842136383059,-0.2596605122089386,-0.2642331123352051,-0.2687806785106659,-0.2733025550842285,-0.2777974009513855,-0.28225666284561159,-0.2866811156272888,-0.2910682260990143,-0.29540568590164187,-0.29969677329063418,-0.3039371967315674,-0.3081112205982208,-0.3122243285179138,-0.316270112991333,-0.32023075222969057,-0.3241131603717804,-0.32790815830230715,-0.33159708976745608,-0.3351881504058838,-0.33866873383522036,-0.34202077984809878,-0.3452531397342682,-0.34834960103034975,-0.3512937128543854,-0.3540952205657959,-0.356733500957489,-0.359195351600647,-0.36149129271507265,-0.363595187664032,-0.36549943685531618,-0.3672143816947937,-0.3687085211277008,-0.3699814975261688,-0.37104302644729617,-0.3718562126159668,-0.3724291920661926,-0.3727709949016571,-0.3728388249874115,-0.3726516366004944,-0.37221652269363406,-0.3714856505393982,-0.3704898953437805,-0.36923396587371828,-0.3676657974720001,-0.365828275680542,-0.3637239933013916,-0.36129841208457949,-0.35860562324523928,-0.35564178228378298,-0.3523644208908081,-0.34882524609565737,-0.3450193703174591,-0.3409169316291809,-0.33656713366508486,-0.33196359872817995,-0.32709139585494997,-0.32199493050575259,-0.31666919589042666,-0.3111124038696289,-0.30536431074142458,-0.2994229793548584,-0.29329824447631838,-0.28702518343925478,-0.28060615062713625,-0.27406030893325808,-0.26741719245910647,-0.26068663597106936,-0.25389233231544497,-0.24705901741981507,-0.2402050793170929,-0.2333541065454483,-0.22652627527713777,-0.21974949538707734,-0.21304214000701905,-0.20641997456550599,-0.1999216377735138,-0.19355356693267823,-0.18732893466949464,-0.18129584193229676,-0.17544515430927277,-0.16978774964809419,-0.16437967121601106,-0.15919353067874909,-0.15424175560474397,-0.1495772749185562,-0.1451624631881714,-0.1410110890865326,-0.13716578483581544,-0.13358473777770997,-0.13028214871883393,-0.12728773057460786,-0.1245589330792427,-0.12211038917303086,-0.11995834857225418,-0.11806216835975647,-0.11643683910369873,-0.11508648097515106,-0.11397428810596466,-0.11311563849449158,-0.11250430345535279,-0.11210881918668747,-0.11194480210542679,-0.11199846863746643,-0.1122441366314888,-0.11269756406545639,-0.11333997547626496,-0.11415132135152817,-0.11514778435230255,-0.11630764603614807,-0.11761593073606491,-0.11908964812755585,-0.12070533633232117,-0.1224527508020401,-0.12434972822666168,-0.12637218832969666,-0.12851375341415406,-0.1307937055826187,-0.13318730890750886,-0.1356925219297409,-0.1383274793624878,-0.14106948673725129,-0.1439204066991806,-0.146895170211792,-0.14997498691082,-0.1531640887260437,-0.15647517144680024,-0.1598920226097107,-0.1634216159582138,-0.16707393527030946,-0.17083501815795899,-0.17471443116664887,-0.17871975898742677,-0.1828380972146988,-0.1870819479227066,-0.19145536422729493,-0.19594703614711762,-0.20057177543640138,-0.20532985031604768,-0.21021148562431336,-0.21523337066173554,-0.22039121389389039,-0.22567656636238099,-0.23110786080360413,-0.2366757094860077,-0.2423725128173828,-0.24821874499320985,-0.25419870018959048,-0.2603060007095337,-0.2665611505508423,-0.27294355630874636,-0.27944713830947878,-0.28609105944633486,-0.2928504943847656,-0.29971981048583987,-0.3067134618759155,-0.3138047158718109,-0.32098934054374697,-0.3282715082168579,-0.3356276750564575,-0.3430514633655548,-0.35053855180740359,-0.3580678105354309,-0.3656296730041504,-0.3732118010520935,-0.38079679012298586,-0.3883696496486664,-0.39591193199157717,-0.40341079235076907,-0.41084378957748415,-0.4181893467903137,-0.4254384934902191,-0.4325604736804962,-0.4395348131656647,-0.4463556706905365,-0.45298293232917788,-0.4594012498855591,-0.465608149766922,-0.47155192494392397,-0.4772294759750366,-0.48263877630233767,-0.48771777749061587,-0.49247902631759646,-0.49692076444625857,-0.500970721244812,-0.5046602487564087,-0.5079885125160217,-0.5108728408813477,-0.5133668184280396,-0.5154675841331482,-0.5170870423316956,-0.5182997584342957,-0.5190945267677307,-0.5193986296653748,-0.519288182258606,-0.5187489986419678,-0.5177282691001892,-0.5162988901138306,-0.5144459009170532,-0.5121364593505859,-0.5094391703605652,-0.5063380002975464,-0.5028210282325745,-0.49894988536834719,-0.4947093427181244,-0.49010545015335085,-0.48519280552864077,-0.47995880246162417,-0.47442376613616946,-0.46863454580307009,-0.46258312463760378,-0.456299364566803,-0.449823260307312,-0.4431527554988861,-0.43632322549819949,-0.4293660819530487,-0.42228949069976809,-0.415127158164978,-0.4079049229621887,-0.40063992142677309,-0.3933607339859009,-0.38608819246292117,-0.3788495659828186,-0.371662974357605,-0.3645457327365875,-0.3575361669063568,-0.35063689947128298,-0.3438654839992523,-0.3372652232646942,-0.3308250904083252,-0.3245646059513092,-0.31852492690086367,-0.3126864433288574,-0.3070691227912903,-0.3017083704471588,-0.2965775728225708,-0.29169848561286929,-0.28709572553634646,-0.2827393412590027,-0.27865198254585268,-0.2748453617095947,-0.27128875255584719,-0.2680045962333679,-0.26499152183532717,-0.26221963763237,-0.2597099542617798,-0.25744935870170596,-0.2554096579551697,-0.253609836101532,-0.25202685594558718,-0.25063586235046389,-0.24945172667503358,-0.24844521284103394,-0.2475949227809906,-0.24691107869148255,-0.24636155366897584,-0.24592852592468263,-0.24561655521392823,-0.24539470672607423,-0.24524874985218049,-0.24517619609832765,-0.24515168368816377,-0.24516306817531587,-0.24520114064216615,-0.24524860084056855,-0.2452944964170456,-0.24532456696033479,-0.24532994627952577,-0.24529936909675599,-0.2452169805765152,-0.24508045613765717,-0.2448776811361313,-0.2445940524339676,-0.24423186480998994,-0.24377784132957459,-0.24322032928466798,-0.2425648272037506,-0.24179644882678986,-0.24090781807899476,-0.2399062216281891,-0.23877501487731934,-0.23751170933246613,-0.23612460494041444,-0.23459428548812867,-0.23292453587055207,-0.23112279176712037,-0.22916798293590547,-0.22706890106201173,-0.22483253479003907,-0.22243505716323853,-0.21989130973815919,-0.21720659732818604,-0.2143549621105194,-0.2113567590713501,-0.20821519196033479,-0.20490244030952454,-0.2014441341161728,-0.1978408396244049,-0.19406473636627198,-0.19014465808868409,-0.18607738614082337,-0.18184061348438264,-0.17746099829673768,-0.172933429479599,-0.16824126243591309,-0.1634085774421692,-0.15842922031879426,-0.15329210460186006,-0.1480189561843872,-0.14260268211364747,-0.13703787326812745,-0.13134446740150453,-0.1255139410495758,-0.11954756081104279,-0.11346276104450226,-0.10725174099206925,-0.1009204164147377,-0.09448499977588654,-0.08793890476226807,-0.08129274845123291,-0.07456107437610626,-0.06774009764194489,-0.06084418669342995,-0.05388563498854637,-0.04686592519283295,-0.03980083018541336,-0.03270166367292404,-0.025576114654541017,-0.018439091742038728,-0.011301807127892971,-0.004179072100669146,0.0029173067305237056,0.009975966066122055,0.016972485929727556,0.02390320971608162,0.030753254890441896,0.03749242424964905,0.04412350803613663,0.050628412514925,0.05697416514158249,0.06316923350095749,0.06919237226247788,0.07501089572906494,0.08063871413469315,0.08605015277862549,0.0912175178527832,0.09615868330001831,0.10084342956542969,0.10525308549404144,0.10940766334533692,0.11327309906482697,0.11684170365333557,0.1201353520154953,0.12311606109142304,0.12578937411308289,0.1281769573688507,0.1302386224269867,0.13199323415756226,0.13346120715141297,0.13460130989551545,0.13544504344463349,0.13601069152355195,0.13625717163085938,0.13622695207595826,0.1359354555606842,0.13534331321716309,0.13450117409229279,0.13342151045799256,0.1320679634809494,0.13049624860286714,0.12871289253234864,0.12669476866722108,0.12449043989181519,0.12210462987422943,0.11952647566795349,0.11679603159427643,0.11391747742891312,0.11088941991329193,0.10774415731430054,0.10448592901229859,0.10112032294273377,0.09767240285873413,0.09414740651845932,0.09055546671152115,0.08691491931676865,0.08323321491479874,0.07952216267585755,0.07579512894153595,0.07206166535615921,0.06833361089229584,0.06462009251117706,0.060933902859687808,0.05728432163596153,0.05367761105298996,0.05013049766421318,0.04664742946624756,0.04323327913880348,0.039908818900585178,0.03667259216308594,0.03352857753634453,0.030501991510391237,0.027584347873926164,0.024779127910733224,0.022116512060165407,0.019579727202653886,0.017174463719129564,0.01493065245449543,0.012827372178435326,0.01087255496531725,0.009092493914067746,0.007464938331395388,0.005999716464430094,0.004718159791082144,0.0035975042264908554,0.002649683505296707,0.0018899181159213186,0.0012959666782990099,0.0008815473993308842,0.0006552378763444722,0.0005959841073490679,0.0007190025062300265,0.0010259771952405573,0.0014975325902923942,0.002150062471628189,0.002978465985506773,0.003965397365391254,0.005127855110913515,0.00645453343167901,0.007930283434689045,0.009572052396833897,0.011363111436367035,0.013290788047015667,0.01537102647125721,0.017582928761839868,0.01991593837738037,0.022384600713849069,0.02496497333049774,0.02764849364757538,0.030447132885456086,0.0333358533680439,0.03630810230970383,0.03937062248587608,0.0425010621547699,0.045693594962358478,0.04894852638244629,0.052248261868953708,0.0555865615606308,0.05895844101905823,0.06235073506832123,0.06575645506381989,0.06916652619838715,0.07257203757762909,0.07596390694379807,0.07933187484741211,0.0826699510216713,0.08596684038639069,0.08921244740486145,0.09240371733903885,0.09552641957998276,0.09857262670993805,0.10154193639755249,0.10441672056913376,0.10719326138496399,0.10987295210361481,0.11243520677089691,0.11488216370344162,0.11721620708703995,0.11941477656364441,0.12148666381835938,0.12343486398458481,0.12523528933525086,0.1269044578075409,0.12844525277614594,0.12983329594135285,0.13109195232391358,0.13222366571426392,0.1332060694694519,0.13406693935394288,0.1348070353269577,0.13541150093078614,0.13590610027313233,0.13629154860973359,0.13656023144721986,0.13673487305641175,0.13681629300117494,0.13680300116539002,0.13671378791332246,0.13654989004135133,0.13631415367126466,0.1360214352607727,0.13567334413528443,0.1352752149105072,0.13483813405036927,0.1343642622232437,0.13385966420173646,0.1333322376012802,0.13278450071811677,0.13222210109233857,0.13165007531642915,0.1310715228319168,0.13049057126045228,0.12991024553775788,0.1293340027332306,0.12876392900943757,0.12820179760456086,0.1276509165763855,0.12711158394813538,0.12658442556858064,0.12607264518737794,0.12557479739189149,0.12509086728096009,0.12462369352579117,0.12417015433311463,0.12373007833957672,0.12330484390258789,0.12289106100797653,0.12248788774013519,0.1220952719449997,0.12170980870723725,0.12133000046014786,0.12095384299755097,0.12057845294475556,0.12020112574100495,0.11981836706399918,0.11942761391401291,0.11902458220720291,0.11860454082489014,0.11816519498825073,0.11769995838403702,0.11720336973667145,0.11667326837778092,0.11610006541013718,0.11547817289829254,0.1148056611418724,0.11406850069761276,0.11326262354850769,0.11238567531108856,0.11141833662986756,0.11035968363285065,0.10920678824186325,0.10793410241603852,0.10654575377702713,0.10503797233104706,0.10337868332862854,0.1015794575214386,0.09963541477918625,0.0975084900856018,0.09521986544132233,0.09276223182678223,0.09009771049022675,0.08725399523973465,0.08422182500362396,0.08096997439861298,0.07752971351146698,0.07389171421527863,0.07003547996282578,0.06599339097738266,0.06175815686583519,0.05732167512178421,0.052715964615345,0.0479377917945385,0.04299096018075943,0.037905819714069369,0.03268299624323845,0.02733612433075905,0.021891746670007707,0.016355132684111596,0.010745863430202008,0.005084786098450422,-0.0006174125010147691,-0.006342349573969841,-0.012074464000761509,-0.01779884099960327,-0.023502547293901445,-0.0291744451969862,-0.0347970649600029,-0.04036496579647064,-0.04587233066558838,-0.05129940062761307,-0.05664989352226257,-0.061921000480651858,-0.06709274649620056,-0.07217657566070557,-0.0771712139248848,-0.08205854147672653,-0.08685580641031265,-0.09156119078397751,-0.0961621105670929,-0.10067649930715561,-0.10510207712650299,-0.10943204164505005,-0.11368266493082047,-0.11785265803337097,-0.12193939089775086,-0.12595710158348084,-0.12990504503250123,-0.1337834894657135,-0.13760466873645783,-0.14136777818202973,-0.14507627487182618,-0.14873984456062318,-0.1523580700159073,-0.1559363305568695,-0.15948151051998139,-0.1629944145679474,-0.16648069024085999,-0.16994599997997285,-0.17339199781417848,-0.17682407796382905,-0.1802469938993454,-0.18366295099258424,-0.1870768964290619,-0.19049234688282014,-0.1939137578010559,-0.197344109416008,-0.2007862776517868,-0.20424684882164002,-0.2077268362045288,-0.21122847497463227,-0.2147604525089264,-0.2183210253715515,-0.221913680434227,-0.225547194480896,-0.2292184829711914,-0.23293204605579377,-0.23669594526290894,-0.24050600826740266,-0.2443673014640808,-0.24828773736953736,-0.2522619366645813,-0.2562960088253021,-0.26039645075798037,-0.2645565867424011,-0.2687840163707733,-0.2730823755264282,-0.2774454951286316,-0.28188127279281618,-0.2863905429840088,-0.29096734523773196,-0.29561910033226015,-0.30034375190734866,-0.3051350712776184,-0.3100009858608246,-0.31493544578552248,-0.3199324309825897,-0.3249990940093994,-0.33012545108795168,-0.3353058695793152,-0.3405448794364929,-0.34583091735839846,-0.35115787386894228,-0.3565264642238617,-0.36192452907562258,-0.3673456609249115,-0.37278491258621218,-0.37823137640953066,-0.38367754220962527,-0.38911283016204836,-0.39452940225601199,-0.39991775155067446,-0.4052623510360718,-0.41055864095687868,-0.41579440236091616,-0.42095112800598147,-0.42602840065956118,-0.4310101568698883,-0.43587765097618105,-0.44063442945480349,-0.44525963068008425,-0.4497373700141907,-0.4540734887123108,-0.45824357867240908,-0.4622366428375244,-0.46606069803237917,-0.46968743205070498,-0.47311246395111086,-0.4763452112674713,-0.47935301065444949,-0.4821411371231079,-0.48471909761428835,-0.48704993724823,-0.4891493618488312,-0.49102583527565,-0.49263888597488406,-0.49401479959487917,-0.4951602518558502,-0.496032178401947,-0.4966665506362915,-0.4970678985118866,-0.4971904158592224,-0.49707967042922976,-0.49673476815223696,-0.4961162805557251,-0.49526962637901308,-0.4941902160644531,-0.4928479790687561,-0.49128445982933047,-0.48949289321899416,-0.4874521493911743,-0.48519960045814516,-0.48272594809532168,-0.4800190329551697,-0.4771116375923157,-0.47399216890335085,-0.47065722942352297,-0.46713486313819888,-0.46341264247894289,-0.45949357748031618,-0.4554016888141632,-0.45112374424934389,-0.44666874408721926,-0.44205784797668459,-0.43727701902389529,-0.43234097957611086,-0.4272666275501251,-0.422041118144989,-0.41668301820755007,-0.41120603680610659,-0.4055987596511841,-0.399882972240448,-0.3940695822238922,-0.38814985752105715,-0.38214582204818728,-0.3760666847229004,-0.36990708112716677,-0.3636876344680786,-0.3574165999889374,-0.3510938286781311,-0.3447360694408417,-0.33834996819496157,-0.33194130659103396,-0.3255217969417572,-0.31909799575805666,-0.31268003582954409,-0.30627456307411196,-0.29988980293273928,-0.29353606700897219,-0.28721681237220766,-0.2809417247772217,-0.27472013235092165,-0.2685532867908478,-0.26245206594467165,-0.2564241886138916,-0.2504674792289734,-0.24459514021873475,-0.23881113529205323,-0.23311153054237367,-0.22751185297966004,-0.22201120853424073,-0.2166050672531128,-0.211309552192688,-0.20611897110939027,-0.20102858543395997,-0.19605529308319093,-0.19118791818618775,-0.186422660946846,-0.18177631497383119,-0.1772332489490509,-0.1727893054485321,-0.16846120357513429,-0.16422930359840394,-0.16009004414081574,-0.1560584306716919,-0.1521127074956894,-0.14825108647346497,-0.1444818377494812,-0.1407860368490219,-0.13716179132461549,-0.13361147046089173,-0.1301196962594986,-0.12668368220329286,-0.12330174446105957,-0.11996085941791535,-0.11665788292884827,-0.11338814347982407,-0.11014159768819809],"pfHydrophobicity":[-0.3693464398384094,-0.3705882132053375,-0.37200525403022768,-0.37359005212783816,-0.3753191828727722,-0.3771999180316925,-0.3792192339897156,-0.381356418132782,-0.38361626863479617,-0.38598117232322695,-0.38843393325805666,-0.3909757137298584,-0.39358726143836977,-0.39625486731529238,-0.39897453784942629,-0.4017290771007538,-0.4045070707798004,-0.4072999954223633,-0.41009479761123659,-0.41288235783576968,-0.4156494736671448,-0.4183897078037262,-0.4210948944091797,-0.4237491488456726,-0.426352858543396,-0.42889803647994997,-0.4313691258430481,-0.43377166986465456,-0.4360978305339813,-0.43833473324775698,-0.44049087166786196,-0.44255882501602175,-0.44452959299087527,-0.4464137554168701,-0.44820383191108706,-0.4498951733112335,-0.45149925351142886,-0.45300838351249697,-0.45442283153533938,-0.4557532072067261,-0.4569920301437378,-0.458143413066864,-0.4592168629169464,-0.4602050185203552,-0.4611148238182068,-0.46195411682128909,-0.46271586418151858,-0.4634086787700653,-0.46403902769088747,-0.4645994305610657,-0.4650998115539551,-0.46554452180862429,-0.46592628955841067,-0.4662550985813141,-0.4665338397026062,-0.4667544662952423,-0.4669272303581238,-0.4670528173446655,-0.4671236276626587,-0.46714866161346438,-0.4671270251274109,-0.4670514464378357,-0.4669296145439148,-0.4667587876319885,-0.4665321707725525,-0.4662562608718872,-0.4659266173839569,-0.4655364751815796,-0.4650918245315552,-0.46458593010902407,-0.46401286125183108,-0.46337753534317019,-0.46267154812812807,-0.4618898630142212,-0.461036741733551,-0.4601011574268341,-0.45908015966415408,-0.4579775929450989,-0.4567791223526001,-0.4554848074913025,-0.4540978968143463,-0.45260119438171389,-0.4509980082511902,-0.44929131865501406,-0.4474603235721588,-0.44551360607147219,-0.4434528648853302,-0.441254198551178,-0.4389318823814392,-0.43648651242256167,-0.4338919520378113,-0.4311676025390625,-0.42831334471702578,-0.4253016710281372,-0.4221576452255249,-0.4188779890537262,-0.41544055938720705,-0.41186991333961489,-0.40816208720207217,-0.40430116653442385,-0.40031108260154726,-0.3961871266365051,-0.3919205665588379,-0.38753342628479006,-0.38302186131477358,-0.3783838748931885,-0.3736395537853241,-0.36878642439842226,-0.3638288378715515,-0.35878458619117739,-0.35365334153175356,-0.3484441041946411,-0.34317290782928469,-0.33784228563308718,-0.332464337348938,-0.327052503824234,-0.3216135501861572,-0.3161603808403015,-0.310703843832016,-0.3052558898925781,-0.2998269200325012,-0.2944258749485016,-0.2890700101852417,-0.28376495838165285,-0.27851802110671999,-0.27335217595100405,-0.2682655155658722,-0.2632647454738617,-0.2583775818347931,-0.25359290838241579,-0.24891939759254456,-0.24438366293907166,-0.23996996879577638,-0.235687717795372,-0.23155993223190309,-0.22756808996200562,-0.22372248768806458,-0.22004079818725587,-0.21650303900241853,-0.213120236992836,-0.20990359783172608,-0.20683340728282929,-0.20392127335071565,-0.20117178559303285,-0.19856610894203187,-0.1961168646812439,-0.19382193684577943,-0.19166451692581178,-0.18965759873390199,-0.18779383599758149,-0.18605852127075196,-0.1844649463891983,-0.18300160765647889,-0.1816563904285431,-0.1804429441690445,-0.17934632301330567,-0.17835733294487,-0.17748992145061494,-0.17672692239284516,-0.17606188356876374,-0.17550916969776154,-0.17505045235157014,-0.17468155920505525,-0.17441779375076295,-0.17423981428146363,-0.17414705455303193,-0.17415276169776917,-0.17424006760120393,-0.1744106560945511,-0.17467573285102845,-0.17502115666866303,-0.17545074224472047,-0.17597416043281556,-0.17657922208309174,-0.17727220058441163,-0.17806103825569154,-0.17893531918525697,-0.17990371584892274,-0.18097227811813355,-0.1821320652961731,-0.18339425325393678,-0.1847625970840454,-0.18622936308383943,-0.18780842423439027,-0.18950048089027406,-0.19129888713359834,-0.19322052597999574,-0.1952623724937439,-0.1974186897277832,-0.19970941543579102,-0.20212680101394654,-0.20466656982898713,-0.2073511928319931,-0.2101682424545288,-0.21311421692371369,-0.2162145972251892,-0.21945102512836457,-0.2228214591741562,-0.2263537347316742,-0.23002329468727113,-0.23383094370365144,-0.23780220746994019,-0.2419104278087616,-0.2461586445569992,-0.2505662739276886,-0.25510790944099429,-0.25978726148605349,-0.26461729407310488,-0.26957380771636965,-0.2746608853340149,-0.2798840403556824,-0.2852211892604828,-0.290675550699234,-0.29624518752098086,-0.3019104599952698,-0.30767175555229189,-0.31352150440216067,-0.3194414973258972,-0.3254287838935852,-0.33147019147872927,-0.3375500738620758,-0.3436594605445862,-0.34978264570236208,-0.3559054136276245,-0.3620108962059021,-0.3680844306945801,-0.37411245703697207,-0.3800690770149231,-0.38594305515289309,-0.3917223811149597,-0.39736905694007876,-0.40288084745407107,-0.4082454741001129,-0.4134122133255005,-0.4183928966522217,-0.423172265291214,-0.42769038677215578,-0.4319729804992676,-0.4359997510910034,-0.4397113621234894,-0.4431408643722534,-0.4462641775608063,-0.4490278959274292,-0.4514707028865814,-0.45356401801109316,-0.4552652835845947,-0.4566167891025543,-0.4575856328010559,-0.4581437110900879,-0.4583340585231781,-0.4581207036972046,-0.4574918746948242,-0.4564894437789917,-0.45507559180259707,-0.4532545804977417,-0.45106640458106997,-0.44847166538238528,-0.4454905390739441,-0.44215935468673708,-0.43843841552734377,-0.434362530708313,-0.42996248602867129,-0.4252011179924011,-0.42012321949005129,-0.41475531458854678,-0.4090631604194641,-0.4030992090702057,-0.3968849778175354,-0.39039093255996706,-0.3836735785007477,-0.37674957513809206,-0.3695972263813019,-0.36227113008499148,-0.35478341579437258,-0.34712696075439455,-0.3393455147743225,-0.3314507305622101,-0.3234476149082184,-0.31536945700645449,-0.30722880363464358,-0.2990397810935974,-0.2908257842063904,-0.28260260820388796,-0.2743890881538391,-0.26620081067085268,-0.2580575942993164,-0.2499794065952301,-0.2419755756855011,-0.2340708076953888,-0.2262827754020691,-0.21861550211906434,-0.21109986305236817,-0.20374728739261628,-0.1965581774711609,-0.1895696222782135,-0.1827836036682129,-0.1761983186006546,-0.1698564887046814,-0.16374850273132325,-0.15787097811698914,-0.15227234363555909,-0.14692874252796174,-0.141837015748024,-0.1370496153831482,-0.13252827525138856,-0.12827064096927644,-0.12433159351348877,-0.12065955996513367,-0.11725686490535736,-0.11416874825954437,-0.11134255677461624,-0.10878308117389679,-0.10652251541614533,-0.10451167821884155,-0.10275687277317047,-0.10127754509449005,-0.10002973675727844,-0.09902078658342362,-0.09825927019119263,-0.09770693629980087,-0.09737228602170944,-0.09725484251976013,-0.09732264280319214,-0.09758502244949341,-0.09803475439548493,-0.0986461415886879,-0.09942914545536041,-0.10037212073802948,-0.10145508497953415,-0.10268855839967728,-0.10405832529067993,-0.1055494099855423,-0.10717306286096573,-0.10891373455524445,-0.1107606366276741,-0.11272631585597992,-0.11479419469833374,-0.11695738881826401,-0.11922944337129593,-0.12159357964992523,-0.12404578924179077,-0.1266014575958252,-0.12924297153949738,-0.13196979463100434,-0.13479693233966828,-0.13770796358585359,-0.1407054215669632,-0.14380237460136414,-0.14698487520217896,-0.150257408618927,-0.15363174676895142,-0.15709534287452699,-0.1606552004814148,-0.1643209457397461,-0.16808152198791505,-0.1719462126493454,-0.1759227216243744,-0.18000051379203797,-0.18419161438941956,-0.18850073218345643,-0.19291828572750092,-0.19745880365371705,-0.20212340354919434,-0.20690381526947022,-0.21181663870811463,-0.21685858070850373,-0.2220226228237152,-0.22732752561569215,-0.2327651083469391,-0.2383289933204651,-0.24404068291187287,-0.2498859465122223,-0.2558595538139343,-0.2619840204715729,-0.2682400643825531,-0.27462300658226015,-0.2811555862426758,-0.28781357407569888,-0.29459330439567568,-0.3015144169330597,-0.3085499703884125,-0.31569862365722659,-0.322971373796463,-0.33034342527389529,-0.3378125727176666,-0.3453821539878845,-0.35302942991256716,-0.36075037717819216,-0.36854076385498049,-0.3763807713985443,-0.3842630684375763,-0.3921765685081482,-0.4001057744026184,-0.40803760290145876,-0.41595685482025149,-0.42385104298591616,-0.4317009747028351,-0.43949028849601748,-0.4472087025642395,-0.45483049750328066,-0.46234041452407839,-0.46973150968551638,-0.4769679009914398,-0.48404234647750857,-0.490948349237442,-0.4976409077644348,-0.5041231513023377,-0.5103889107704163,-0.5163840055465698,-0.5221248865127564,-0.5276065468788147,-0.5327638387680054,-0.5376307964324951,-0.542201042175293,-0.5464017987251282,-0.5502852201461792,-0.553837776184082,-0.5569957494735718,-0.5598143935203552,-0.5622772574424744,-0.5643336772918701,-0.5660393834114075,-0.5673753023147583,-0.5683055520057678,-0.5688847303390503,-0.5690917372703552,-0.5689071416854858,-0.5683819651603699,-0.5674942135810852,-0.5662400722503662,-0.5646669864654541,-0.5627527236938477,-0.5605083703994751,-0.5579757690429688,-0.5551350116729736,-0.552009105682373,-0.5486351847648621,-0.5449963212013245,-0.5411251783370972,-0.5370526313781738,-0.5327686667442322,-0.5283103585243225,-0.5237038731575012,-0.5189467668533325,-0.5140768885612488,-0.5091160535812378,-0.5040717124938965,-0.49897700548171999,-0.4938509166240692,-0.4887120723724365,-0.483583927154541,-0.4784843623638153,-0.4734424352645874,-0.46846821904182436,-0.4635818600654602,-0.4588164687156677,-0.4541719853878021,-0.4496694505214691,-0.44534218311309817,-0.44118034839630129,-0.43720775842666628,-0.43345147371292117,-0.4298951029777527,-0.42656418681144717,-0.42347556352615359,-0.42060866951942446,-0.41798943281173708,-0.41562241315841677,-0.41348451375961306,-0.4116007089614868,-0.4099624752998352,-0.4085457921028137,-0.4073728919029236,-0.4064233601093292,-0.4056738018989563,-0.4051415026187897,-0.40479719638824465,-0.4046185314655304,-0.40461671352386477,-0.4047567844390869,-0.4050191640853882,-0.40540605783462527,-0.40588313341140749,-0.40643271803855898,-0.407046914100647,-0.40769752860069277,-0.4083680510520935,-0.4090404808521271,-0.40969642996788027,-0.410319447517395,-0.4108847379684448,-0.4113841950893402,-0.4118003249168396,-0.4121057987213135,-0.4123016595840454,-0.41236793994903567,-0.41227987408638,-0.41204509139060976,-0.41164112091064455,-0.41104865074157717,-0.41027992963790896,-0.4093098044395447,-0.4081265926361084,-0.40674513578414919,-0.40513721108436587,-0.4033006429672241,-0.4012509286403656,-0.39895695447921755,-0.3964264690876007,-0.39367401599884035,-0.3906661868095398,-0.38741999864578249,-0.3839488625526428,-0.380216509103775,-0.37624937295913699,-0.37205836176872256,-0.36760565638542178,-0.3629258871078491,-0.35802680253982546,-0.35286930203437807,-0.3474957346916199,-0.34190982580184939,-0.33607491850852969,-0.33003634214401247,-0.32379284501075747,-0.3173179030418396,-0.310651570558548,-0.3037911057472229,-0.29671889543533327,-0.28947022557258608,-0.2820412516593933,-0.2744233012199402,-0.26664647459983828,-0.2587069272994995,-0.2506033778190613,-0.2423621118068695,-0.23397870361804963,-0.22545942664146424,-0.21682646870613099,-0.2080772966146469,-0.19922247529029847,-0.19028162956237794,-0.1812548190355301,-0.17215630412101746,-0.16300253570079804,-0.15379826724529267,-0.1445593535900116,-0.13529889285564423,-0.12602880597114564,-0.11676326394081116,-0.10751397907733917,-0.09830060601234436,-0.08913303911685944,-0.08002273738384247,-0.07099762558937073,-0.06206104904413223,-0.05322481319308281,-0.044527217745780948,-0.03596009314060211,-0.027540283277630807,-0.019309382885694505,-0.0112527497112751,-0.0033911005593836309,0.004233923275023699,0.01164211705327034,0.018809081986546518,0.025696080178022386,0.032327406108379367,0.038673605769872668,0.04470353573560715,0.05044444650411606,0.055861588567495349,0.06093546375632286,0.0656941682100296,0.07009865343570709,0.07414275407791138,0.07785537838935852,0.08119341731071472,0.08416591584682465,0.08680084347724915,0.08905292302370072,0.09094676375389099,0.09250809252262116,0.0936916321516037,0.09453600645065308,0.09506435692310333,0.09523298591375351,0.09509254992008209,0.09466289728879929,0.09390415996313095,0.09287524968385697,0.09159281104803086,0.09002282470464707,0.08822795748710633,0.0862189382314682,0.08397813886404038,0.08155857771635056,0.07896972447633743,0.07620828598737717,0.07331620901823044,0.07030324637889862,0.06717613339424133,0.06396680325269699,0.06068591773509979,0.05734650418162346,0.05397128686308861,0.050572749227285388,0.047166451811790469,0.04376698657870293,0.04038974642753601,0.03704915940761566,0.033753857016563418,0.03052179142832756,0.02736404538154602,0.02428465336561203,0.0213049054145813,0.01842997968196869,0.015660971403121949,0.013022844679653645,0.010513011366128922,0.008131379261612893,0.005906334146857262,0.003827011678367853,0.0018929141806438566,0.00013581945677287877,-0.0014637040439993144,-0.0029058600775897505,-0.004155547823756933,-0.005240853875875473,-0.006158930249512196,-0.006877523846924305,-0.007427374832332134,-0.007802966050803661,-0.007978378795087338,-0.007983311079442501,-0.007810382172465324,-0.007440466433763504,-0.0069013843312859539,-0.006183968391269445,-0.00527600571513176,-0.004202840384095907,-0.0029537687078118326,-0.0015231752768158913,0.00006627374386880547,0.0018268335843458772,0.0037576809991151096,0.005839178804308176,0.008084533736109734,0.010487611405551434,0.013031482696533203,0.015730110928416253,0.018572617322206498,0.021544931456446649,0.024661311879754068,0.027906889095902444,0.031270671635866168,0.03476644679903984,0.03837655857205391,0.04209231585264206,0.04592747986316681,0.04986197128891945,0.0538894459605217,0.058022767305374148,0.062240853905677798,0.0665396898984909,0.07092920690774918,0.0753902792930603,0.0799202099442482,0.08452470600605011,0.08918815851211548,0.09390856325626373,0.09868796914815903,0.10351373255252838,0.10838472098112107,0.11329938471317291,0.11824814975261688,0.12322928011417389,0.1282399296760559,0.13327205181121827,0.1383233368396759,0.14338958263397218,0.14846451580524445,0.1535445898771286,0.15862467885017396,0.1637006253004074,0.16876614093780518,0.17381662130355836,0.17884871363639832,0.18385368585586549,0.18882796168327332,0.19376856088638307,0.19866429269313813,0.2035129964351654,0.20831215381622315,0.2130463719367981,0.21771806478500367,0.22232355177402497,0.22684377431869508,0.23128581047058106,0.23564505577087403,0.23989936709403993,0.24406081438064576,0.24812349677085877,0.2520653009414673,0.25590115785598757,0.25962311029434206,0.2632123827934265,0.2666851282119751,0.27003249526023867,0.27324002981185915,0.27632439136505129,0.2792759835720062,0.2820855379104614,0.2847696840763092,0.28731784224510195,0.2897270917892456,0.2920129597187042,0.29416462779045107,0.2961846888065338,0.2980872094631195,0.29986101388931277,0.30151379108428957,0.3030577301979065,0.3044818043708801,0.30579736828804018,0.30701449513435366,0.3081223666667938,0.3091345429420471,0.310059130191803,0.3108856678009033,0.3116290867328644,0.31229522824287417,0.31287360191345217,0.3133798837661743,0.31381770968437197,0.31417664885520937,0.31447213888168337,0.31470537185668948,0.31486767530441286,0.314971923828125,0.3150171935558319,0.3149966597557068,0.3149205148220062,0.31478604674339297,0.314587265253067,0.3143322467803955,0.31401652097702029,0.3136342763900757,0.3131921589374542,0.31268301606178286,0.31210196018218996,0.31145378947257998,0.31072887778282168,0.30992263555526736,0.30903926491737368,0.30806514620780947,0.3069975972175598,0.30583927035331728,0.3045726418495178,0.3031975328922272,0.3017156720161438,0.3001042902469635,0.29836758971214297,0.29650625586509707,0.2944924235343933,0.29233595728874209,0.2900364100933075,0.2875605821609497,0.28492650389671328,0.28213196992874148,0.27914029359817507,0.27597808837890627,0.27264100313186648,0.2690942883491516,0.2653694152832031,0.2614603638648987,0.2573402523994446,0.25304198265075686,0.24855928122997285,0.2438758909702301,0.23902374505996705,0.23399798572063447,0.22879308462142945,0.22343869507312776,0.21793316304683686,0.21228018403053285,0.20650655031204225,0.20061269402503968,0.19460973143577577,0.1885201632976532,0.18234699964523316,0.17610593140125276,0.169813871383667,0.16347736120224,0.15711075067520142,0.15072651207447053,0.14433366060256959,0.137942373752594,0.13156192004680634,0.12520244717597962,0.11886923015117645,0.11256688088178635,0.1063070222735405,0.10008878260850907,0.0939142256975174,0.08779466897249222,0.08172444999217987,0.07570407539606095,0.06974342465400696,0.06383261829614639,0.05797216296195984,0.052168332040309909,0.04641033336520195,0.04069903492927551,0.0350366085767746,0.029413457959890367,0.023828957229852678,0.018282677978277208,0.012766432017087937,0.0072784423828125,0.0018170595867559314,-0.0036248182877898218,-0.00904930755496025,-0.014460237696766854,-0.019862715154886247,-0.025259841233491899,-0.030656293034553529,-0.03605484589934349,-0.04146037995815277,-0.04687655717134476,-0.05230601876974106,-0.05775463208556175,-0.06322476267814636,-0.0687188059091568,-0.07424330711364746,-0.07979919016361237,-0.08538787811994553,-0.09101864695549011,-0.09668935835361481,-0.10240139067173004,-0.10816572606563568,-0.11397778987884522,-0.11983811110258103,-0.1257595419883728,-0.1317339390516281,-0.137764111161232,-0.14386095106601716,-0.15001565217971803,-0.15623202919960023,-0.16251787543296815,-0.16886454820632935,-0.17527571320533753,-0.18175756931304933,-0.18830090761184693,-0.19490961730480195,-0.20158730447292329,-0.20832377672195435,-0.21512332558631898,-0.22198569774627686,-0.2289021909236908,-0.23587575554847718,-0.24290287494659425,-0.2499760538339615,-0.2570953369140625,-0.26425522565841677,-0.2714482247829437,-0.2786729633808136,-0.2859216332435608,-0.29318711161613467,-0.3004652261734009,-0.30774664878845217,-0.31502506136894228,-0.32229116559028628,-0.3295382559299469,-0.33675938844680788,-0.34393996000289919,-0.3510766327381134,-0.35816287994384768,-0.365176260471344,-0.372120201587677,-0.3789854347705841,-0.38574761152267458,-0.3924139738082886,-0.39897289872169497,-0.4054003059864044,-0.4117056131362915,-0.41787558794021609,-0.4238870143890381,-0.4297536015510559,-0.43545854091644289,-0.4409831166267395,-0.44634315371513369,-0.4515180289745331,-0.4564955234527588,-0.461292028427124,-0.4658849537372589,-0.47026896476745608,-0.47446057200431826,-0.4784349501132965,-0.4821942448616028,-0.48575425148010256,-0.4890875816345215,-0.4922054409980774,-0.49512192606925967,-0.4978072941303253,-0.5002811551094055,-0.5025554299354553,-0.5045984983444214,-0.5064377784729004,-0.5080822706222534,-0.5094999670982361,-0.5107241868972778,-0.511761486530304,-0.5125789642333984,-0.5132153034210205,-0.5136724710464478,-0.5139232277870178,-0.5140045881271362,-0.5139151215553284,-0.5136356353759766,-0.5131982564926148,-0.5125999450683594,-0.5118280053138733,-0.5109102129936218,-0.5098419785499573,-0.5086166262626648,-0.5072576403617859,-0.5057585835456848,-0.5041185617446899,-0.5023569464683533,-0.5004664659500122,-0.4984501600265503,-0.4963237941265106,-0.49407947063446047,-0.49172332882881167,-0.48926883935928347,-0.48670703172683718,-0.484046995639801,-0.48129916191101076,-0.4784546196460724,-0.475524365901947,-0.472516268491745,-0.4694215655326843,-0.46625280380249026,-0.46301600337028506,-0.45970237255096438,-0.4563252627849579,-0.45288896560668948,-0.4493851363658905,-0.4458271861076355,-0.44221800565719607,-0.43855100870132449,-0.4348381757736206,-0.43108052015304568,-0.427274227142334,-0.4234286844730377,-0.4195440113544464,-0.4156183898448944,-0.41165924072265627,-0.40766581892967226,-0.4036369323730469,-0.39957815408706667,-0.39548805356025698,-0.3913654088973999,-0.38721489906311037,-0.3830334544181824,-0.37881988286972048,-0.3745766878128052,-0.37029922008514407,-0.365985631942749,-0.36163651943206789,-0.357244610786438,-0.35280734300613406,-0.34832361340522768,-0.3437806963920593,-0.33917564153671267,-0.33450523018836977,-0.3297492265701294,-0.32490500807762148,-0.319967120885849,-0.31490397453308108,-0.3097165822982788,-0.3043946921825409,-0.2988923490047455,-0.2932179868221283,-0.2873554825782776,-0.2812446057796478,-0.2749050259590149,-0.2683129906654358,-0.2614038288593292,-0.2542073130607605,-0.2466965764760971,-0.23881593346595765,-0.23061013221740724,-0.2220577448606491,-0.21313217282295228,-0.2038942277431488,-0.19434450566768647,-0.1845020055770874,-0.17444297671318055]},"residueSummary":{"id":[0,1,2,3,4,5,6,7,8,9,10,11,12,13,14,15,16,17,18,19,20,21,22,23,24,25,26,27,28,29,30,31,32,33,34,35,36,37,38,39,40,41,42,43,44,45,46,47,48,49,50,51,52,53,54,55,56,57,58,59,60,61,62,63,64,65,66,67,68,69,70,71,72,73,74,75,76,77,78,79,80,81,82,83,84,85,86,87,88,89,90,91,92,93,94,95,96,97,98,99,100,101,102,103,104,105,106,107,108,109,110,111,112,113,114,115,116,117,118,119,120,121,122,123,124,125,126,127,128,129,130,131,132,133,134,135,136,137,138,139,140,141,142,143,144,145,146,147,148,149,150,151,152,153,154,155,156,157,158,159,160,161,162,163,164,165,166,167,168,169,170,171,172,173,174,175,176,177,178,179,180,181,182,183,184,185,186,187,188,189,190,191,192,193,194,195,196,197,198,199,200,201,202,203,204,205,206,207,208,209,210,211,212,213,214,215,216,217,218,219,220,221,222,223,224,225,226,227,228,229,230,231,232,233,234,235,236,237,238,239,240,241,242,243,244,245,246,247,248,249,250,251,252,253,254,255,256,257,258,259,260,261,262,263,264,265,266,267,268,269,270,271,272,273,274,275,276,277,278,279,280,281,282,283,284,285,286,287,288,289,290,291,292,293,294,295,296,297,298,299,300,301,302,303,304,305,306,307,308,309,310,311,312,313,314,315,316,317,318,319,320,321,322,323,324,325,326,327,328,329,330,331,332,333,334,335,336,337,338,339,340,341,342,343,344,345,346,347,348,349,350,351,352,353,354,355,356,357,358,359,360,361,362,363,364,365,366,367,368,369,370,371,372,373,374,375,376,377,378,379,380,381,382,383,384,385,386,387,388,389,390,391,392,393,394,395,396,397,398,399,400,401,402,403,404,405,406,407,408,409,410,411,412,413,414,415,416,417,418,419,420,421,422,423,424,425,426,427,428,429,430,431,432,433,434,435,436,437,438,439,440,441,442,443,444,445,446,447,448,449,450,451,452,453,454,455,456,457,458,459,460,461,462,463,464,465,466,467,468,469,470,471,472,473,474,475,476,477,478,479,480,481,482,483,484,485,486,487,488,489,490,491,492,493,494,495,496,497,498,499,500,501,502,503,504,505,506,507,508,509,510,511,512,513,514,515,516,517,518,519,520,521,522,523,524,525,526,527,528,529,530,531,532,533,534,535,536,537,538,539,540,541,542,543,544,545,546,547,548,549,550,551,552,553,554,555,556,557,558,559,560,561,562,563,564,565,566,567,568,569,570,571,572,573,574,575,576,577,578,579,580,581,582,583,584,585,586,587,588,589,590,591,592,593,594,595,596,597,598,599,600,601,602,603,604,605,606,607,608,609,610,611,612,613,614,615,616,617,618,619,620,621,622,623,624,625,626,627,628,629,630,631,632,633,634,635,636,637,638,639,640,641,642,643,644,645,646,647,648,649,650,651,652,653,654,655,656,657,658,659,660,661,662,663,664,665,666,667,668,669,670,671,672,673,674,675,676,677,678,679,680,681,682,683,684,685,686,687,688,689,690,691,692,693,694,695,696,697,698,699,700,701,702,703,704,705,706,707,708,709,710,711,712,713,714,715,716,717,718,719,720,721,722,723,724,725,726,727,728,729,730,731,732,733,734,735,736,737,738,739,740,741,742,743,744,745,746,747,748,749,750,751,752,753,754,755,756,757,758,759,760,761,762,763,764,765,766,767,768,769,770,771,772,773,774,775,776,777,778,779,780,781,782,783,784,785,786,787,788,789,790,791,792,793,794,795,796,797,798,799,800,801,802,803,804,805,806,807,808,809,810,811,812,813,814,815,816,817,818,819,820,821,822,823,824,825,826,827,828,829,830,831,832,833,834,835,836,837,838,839,840,841,842,843,844,845,846,847,848,849,850,851,852,853,854,855,856,857,858,859,860,861,862,863,864,865,866,867,868,869,870,871,872,873,874,875,876,877,878,879,880,881,882,883,884,885,886,887,888,889,890,891,892,893,894,895,896,897,898,899,900,901,902,903,904,905,906,907,908,909,910,911,912,913,914,915,916,917,918,919,920,921,922,923,924,925,926,927,928,929,930,931,932,933,934,935,936,937,938,939,940,941,942,943,944,945,946,947,948,949,950,951,952,953,954,955,956,957,958,959,960,961,962,963,964,965,966,967,968,969,970,971,972,973,974,975,976,977,978,979,980,981,982,983,984,985,986,987,988,989,990,991,992,993,994,995,996,997,998,999,1000,1001,1002,1003,1004,1005,1006,1007,1008,1009,1010,1011,1012,1013,1014,1015,1016,1017,1018,1019,1020,1021,1022,1023,1024,1025,1026,1027,1028,1029,1030,1031,1032,1033,1034,1035,1036,1037,1038,1039,1040,1041,1042,1043,1044,1045,1046,1047,1048,1049,1050,1051,1052,1053,1054,1055,1056,1057,1058,1059,1060,1061,1062,1063,1064,1065,1066,1067,1068,1069,1070,1071,1072,1073,1074,1075,1076,1077,1078,1079,1080,1081,1082,1083,1084,1085,1086,1087,1088,1089,1090,1091,1092,1093,1094,1095,1096,1097,1098,1099,1100,1101,1102,1103,1104,1105,1106,1107,1108,1109,1110,1111,1112,1113,1114,1115,1116,1117,1118,1119,1120,1121,1122,1123,1124,1125,1126,1127,1128,1129,1130,1131,1132,1133,1134,1135,1136,1137,1138,1139,1140,1141,1142,1143,1144,1145,1146,1147,1148,1149,1150,1151,1152,1153,1154,1155,1156,1157,1158,1159,1160,1161,1162,1163,1164,1165,1166,1167,1168,1169,1170,1171,1172,1173,1174,1175,1176,1177,1178,1179,1180,1181,1182,1183,1184,1185,1186,1187,1188,1189,1190,1191,1192,1193,1194,1195,1196,1197,1198,1199,1200,1201,1202,1203,1204,1205,1206,1207,1208,1209,1210,1211,1212,1213,1214,1215,1216,1217,1218,1219,1220,1221,1222,1223,1224,1225,1226,1227,1228,1229,1230,1231,1232,1233,1234,1235,1236,1237,1238,1239,1240,1241,1242,1243,1244,1245,1246,1247,1248,1249,1250,1251,1252,1253,1254,1255,1256,1257,1258,1259,1260,1261,1262,1263,1264,1265,1266,1267,1268,1269,1270,1271,1272,1273,1274,1275,1276,1277,1278,1279,1280,1281,1282,1283,1284,1285,1286,1287,1288,1289,1290,1291,1292,1293,1294,1295,1296,1297,1298,1299,1300,1301,1302,1303,1304,1305,1306,1307,1308,1309,1310,1311,1312,1313,1314,1315,1316,1317,1318,1319,1320,1321,1322,1323,1324,1325,1326,1327,1328,1329,1330,1331,1332,1333,1334,1335,1336,1337,1338,1339,1340,1341,1342,1343,1344,1345,1346,1347,1348,1349,1350,1351,1352,1353,1354,1355,1356,1357,1358,1359,1360,1361,1362,1363,1364,1365,1366,1367,1368,1369,1370,1371,1372,1373,1374,1375,1376,1377,1378,1379,1380,1381,1382,1383,1384,1385,1386,1387,1388,1389,1390,1391,1392,1393,1394,1395,1396,1397,1398,1399,1400,1401,1402,1403,1404,1405,1406,1407,1408,1409,1410,1411,1412,1413,1414,1415,1416,1417,1418,1419,1420,1421,1422,1423,1424,1425,1426,1427,1428,1429,1430,1431,1432,1433,1434,1435,1436,1437,1438,1439,1440,1441,1442,1443,1444,1445,1446,1447,1448,1449,1450,1451,1452,1453,1454,1455,1456,1457,1458,1459,1460,1461,1462,1463,1464,1465,1466,1467,1468,1469,1470,1471,1472,1473,1474,1475,1476,1477,1478,1479,1480,1481,1482,1483,1484,1485,1486,1487,1488,1489,1490,1491,1492,1493,1494,1495,1496,1497,1498,1499,1500,1501,1502,1503,1504,1505,1506,1507,1508,1509,1510,1511,1512,1513,1514,1515,1516,1517,1518,1519,1520,1521,1522,1523,1524,1525,1526,1527,1528,1529,1530,1531,1532,1533,1534,1535,1536,1537,1538,1539,1540,1541,1542,1543,1544,1545,1546,1547,1548,1549,1550,1551,1552,1553,1554,1555,1556,1557,1558,1559,1560,1561,1562,1563,1564,1565,1566,1567,1568,1569,1570,1571,1572,1573,1574,1575,1576,1577,1578,1579,1580,1581,1582,1583,1584,1585,1586,1587,1588,1589,1590,1591,1592,1593,1594,1595,1596,1597,1598,1599,1600,1601,1602,1603,1604,1605,1606,1607,1608,1609,1610,1611,1612,1613,1614,1615,1616,1617,1618,1619,1620,1621,1622,1623,1624,1625,1626,1627,1628,1629,1630,1631,1632,1633,1634,1635,1636,1637,1638,1639,1640,1641,1642,1643,1644,1645,1646,1647,1648,1649,1650,1651,1652,1653,1654,1655,1656,1657,1658,1659,1660,1661,1662,1663,1664,1665,1666,1667,1668,1669,1670,1671,1672,1673,1674,1675,1676,1677,1678,1679,1680,1681,1682,1683,1684,1685,1686,1687,1688,1689,1690,1691,1692,1693,1694,1695,1696,1697,1698,1699,1700,1701,1702,1703,1704,1705,1706,1707,1708,1709,1710,1711,1712,1713,1714,1715,1716,1717,1718,1719,1720,1721,1722,1723,1724,1725,1726,1727,1728,1729,1730,1731,1732,1733,1734,1735,1736,1737,1738,1739,1740,1741,1742,1743,1744,1745,1746,1747,1748,1749,1750,1751,1752,1753,1754,1755,1756,1757,1758,1759,1760,1761,1762,1763,1764,1765,1766,1767,1768,1769,1770,1771,1772,1773,1774,1775,1776,1777,1778,1779,1780,1781,1782,1783,1784,1785,1786,1787,1788,1789,1790,1791,1792,1793,1794,1795,1796,1797,1798,1799,1800,1801,1802,1803,1804,1805,1806,1807,1808,1809,1810,1811,1812,1813,1814,1815,1816,1817,1818,1819,1820,1821,1822,1823,1824,1825,1826,1827,1828,1829,1830,1831,1832,1833,1834,1835,1836,1837,1838,1839],"name":["THR","GLN","PRO","ALA","LEU","LEU","ARG","LEU","SER","ASP","HIS","LEU","LEU","ALA","ASN","TYR","LYS","LYS","GLY","VAL","ARG","PRO","VAL","ARG","ASP","TRP","ARG","LYS","PRO","THR","THR","VAL","SER","ILE","ASP","VAL","ILE","MET","TYR","ALA","ILE","LEU","ASN","VAL","ASP","GLU","LYS","ASN","GLN","VAL","LEU","THR","THR","TYR","ILE","TRP","TYR","ARG","GLN","TYR","TRP","THR","ASP","GLU","PHE","LEU","GLN","TRP","THR","PRO","GLU","ASP","PHE","ASP","ASN","VAL","THR","LYS","LEU","SER","ILE","PRO","THR","ASP","SER","ILE","TRP","VAL","PRO","ASP","ILE","LEU","ILE","ASN","GLU","PHE","VAL","ASP","VAL","GLY","LYS","SER","PRO","ASN","ILE","PRO","TYR","VAL","TYR","VAL","HIS","HIS","ARG","GLY","GLU","VAL","GLN","ASN","TYR","LYS","PRO","LEU","GLN","LEU","VAL","THR","ALA","CYS","SER","LEU","ASP","ILE","TYR","ASN","PHE","PRO","PHE","ASP","VAL","GLN","ASN","CYS","SER","LEU","THR","PHE","THR","SER","TRP","LEU","HIS","THR","ILE","GLN","ASP","ILE","ASN","ILE","THR","LEU","TRP","ARG","SER","PRO","GLU","GLU","VAL","ARG","SER","ASP","LYS","SER","ILE","PHE","ILE","ASN","GLN","GLY","GLU","TRP","GLU","LEU","LEU","GLU","VAL","PHE","PRO","GLN","PHE","LYS","GLU","PHE","SER","ILE","ASP","ILE","SER","ASN","SER","TYR","ALA","GLU","MET","LYS","PHE","TYR","VAL","ILE","ILE","ARG","ARG","ARG","PRO","LEU","PHE","TYR","ALA","VAL","SER","LEU","LEU","LEU","PRO","SER","ILE","PHE","LEU","MET","VAL","VAL","ASP","ILE","VAL","GLY","PHE","CYS","LEU","PRO","PRO","ASP","SER","GLY","GLU","ARG","VAL","SER","PHE","LYS","ILE","THR","LEU","LEU","LEU","GLY","TYR","SER","VAL","PHE","LEU","ILE","ILE","VAL","SER","ASP","THR","LEU","PRO","ALA","THR","ALA","ILE","GLY","THR","PRO","LEU","ILE","GLY","VAL","TYR","PHE","VAL","VAL","CYS","MET","ALA","LEU","LEU","VAL","ILE","SER","LEU","ALA","GLU","THR","ILE","PHE","ILE","VAL","ARG","LEU","VAL","HIS","LYS","GLN","ASP","LEU","GLN","ARG","PRO","VAL","PRO","ASP","TRP","LEU","ARG","HIS","LEU","VAL","LEU","ASP","ARG","ILE","ALA","TRP","ILE","LEU","GLU","VAL","ALA","ARG","ASP","TRP","LEU","ARG","VAL","GLY","TYR","VAL","LEU","ASP","ARG","LEU","LEU","PHE","ARG","ILE","TYR","LEU","LEU","ALA","VAL","LEU","ALA","TYR","SER","ILE","THR","LEU","VAL","THR","LEU","TRP","SER","ILE","TRP","HIS","SER","SER","THR","GLN","PRO","ALA","LEU","LEU","ARG","LEU","SER","ASP","HIS","LEU","LEU","ALA","ASN","TYR","LYS","LYS","GLY","VAL","ARG","PRO","VAL","ARG","ASP","TRP","ARG","LYS","PRO","THR","THR","VAL","SER","ILE","ASP","VAL","ILE","MET","TYR","ALA","ILE","LEU","ASN","VAL","ASP","GLU","LYS","ASN","GLN","VAL","LEU","THR","THR","TYR","ILE","TRP","TYR","ARG","GLN","TYR","TRP","THR","ASP","GLU","PHE","LEU","GLN","TRP","THR","PRO","GLU","ASP","PHE","ASP","ASN","VAL","THR","LYS","LEU","SER","ILE","PRO","THR","ASP","SER","ILE","TRP","VAL","PRO","ASP","ILE","LEU","ILE","ASN","GLU","PHE","VAL","ASP","VAL","GLY","LYS","SER","PRO","ASN","ILE","PRO","TYR","VAL","TYR","VAL","HIS","HIS","ARG","GLY","GLU","VAL","GLN","ASN","TYR","LYS","PRO","LEU","GLN","LEU","VAL","THR","ALA","CYS","SER","LEU","ASP","ILE","TYR","ASN","PHE","PRO","PHE","ASP","VAL","GLN","ASN","CYS","SER","LEU","THR","PHE","THR","SER","TRP","LEU","HIS","THR","ILE","GLN","ASP","ILE","ASN","ILE","THR","LEU","TRP","ARG","SER","PRO","GLU","GLU","VAL","ARG","SER","ASP","LYS","SER","ILE","PHE","ILE","ASN","GLN","GLY","GLU","TRP","GLU","LEU","LEU","GLU","VAL","PHE","PRO","GLN","PHE","LYS","GLU","PHE","SER","ILE","ASP","ILE","SER","ASN","SER","TYR","ALA","GLU","MET","LYS","PHE","TYR","VAL","ILE","ILE","ARG","ARG","ARG","PRO","LEU","PHE","TYR","ALA","VAL","SER","LEU","LEU","LEU","PRO","SER","ILE","PHE","LEU","MET","VAL","VAL","ASP","ILE","VAL","GLY","PHE","CYS","LEU","PRO","PRO","ASP","SER","GLY","GLU","ARG","VAL","SER","PHE","LYS","ILE","THR","LEU","LEU","LEU","GLY","TYR","SER","VAL","PHE","LEU","ILE","ILE","VAL","SER","ASP","THR","LEU","PRO","ALA","THR","ALA","ILE","GLY","THR","PRO","LEU","ILE","GLY","VAL","TYR","PHE","VAL","VAL","CYS","MET","ALA","LEU","LEU","VAL","ILE","SER","LEU","ALA","GLU","THR","ILE","PHE","ILE","VAL","ARG","LEU","VAL","HIS","LYS","GLN","ASP","LEU","GLN","ARG","PRO","VAL","PRO","ASP","TRP","LEU","ARG","HIS","LEU","VAL","LEU","ASP","ARG","ILE","ALA","TRP","ILE","LEU","GLU","VAL","ALA","ARG","ASP","TRP","LEU","ARG","VAL","GLY","TYR"
[truncated: 906,780 more chars]
