# Supplementary material for: Structure of tetrameric forms of the serotonin-gated 5-HT3A receptor ion channel
Source: EMBO J. 2024 Sep 4;43(20):4451–71. doi: 10.1038/s44318-024-00191-5 (PMC11480441; doi:10.1038/s44318-024-00191-5)
Supplement: Supplementary file 5 — Source data Fig. 3 [file 44318_2024_191_MOESM5_ESM.zip › Figure 3/3D/As-T APO_output.json]

{"reproducibilityInformation":{"version":{"string":"0.9.1","major":"0","minor":"9","patch":"1","gitHash":"GITDIR-NOTFOUND"},"commandLine":"chap -f md_0_1000_2_center_500frames_cluster_mol.xtc -s md_0_1000_test.tpr -sel-pathway 1 -sel-solvent 19"},"pathwaySummary":{"argMinRadius":{"min":-5.994739532470703,"max":7.836943626403809,"mean":3.7934060096740724,"sd":1.5421932935714722,"var":2.3783600330352785},"minRadius":{"min":-0.5284060835838318,"max":0.09074516594409943,"mean":0.04060598835349083,"sd":0.03320268169045448,"var":0.0011024181731045247},"length":{"min":11.343829154968262,"max":18.864465713500978,"mean":15.394800186157227,"sd":1.1993863582611085,"var":1.4385277032852173},"volume":{"min":8.002398490905762,"max":17.49855613708496,"mean":11.867279052734375,"sd":1.4852131605148316,"var":2.205857992172241},"numPathway":{"min":243.0,"max":545.0,"mean":384.8085632324219,"sd":50.16621398925781,"var":2516.64892578125},"numSample":{"min":576.0,"max":1710.0,"mean":1181.035888671875,"sd":183.2237091064453,"var":33570.92578125},"argMinSolventDensity":{"min":2.1460108757019045,"max":6.436281204223633,"mean":3.6480624675750734,"sd":0.5695686936378479,"var":0.32440847158432009},"minSolventDensity":{"min":2.125847444125933e-31,"max":24.02577781677246,"mean":0.32669106125831606,"sd":1.8860880136489869,"var":3.55732798576355},"bandWidth":{"min":0.28345826268196108,"max":0.49286991357803347,"mean":0.3904435336589813,"sd":0.03353622928261757,"var":0.0011246786452829838}},"pathwayProfile":{"s":[-9.988968849182129,-9.967506408691407,-9.946043968200684,-9.924581527709961,-9.903118133544922,-9.8816556930542,-9.860193252563477,-9.838730812072754,-9.817268371582032,-9.795805931091309,-9.774343490600586,-9.752881050109864,-9.73141860961914,-9.709955215454102,-9.688492774963379,-9.667030334472657,-9.645567893981934,-9.624105453491211,-9.602643013000489,-9.581180572509766,-9.559717178344727,-9.538254737854004,-9.516792297363282,-9.495329856872559,-9.473867416381836,-9.452404975891114,-9.43094253540039,-9.409480094909668,-9.388017654418946,-9.366554260253907,-9.345091819763184,-9.323629379272461,-9.302166938781739,-9.280704498291016,-9.259242057800293,-9.23777961730957,-9.216316223144532,-9.194853782653809,-9.173391342163086,-9.151928901672364,-9.13046646118164,-9.109004020690918,-9.087541580200196,-9.066079139709473,-9.04461669921875,-9.023153305053711,-9.001690864562989,-8.980228424072266,-8.958765983581543,-8.93730354309082,-8.915841102600098,-8.894378662109375,-8.872915267944336,-8.851452827453614,-8.82999038696289,-8.808527946472168,-8.787065505981446,-8.765603065490723,-8.744140625,-8.722678184509278,-8.701215744018555,-8.679752349853516,-8.658289909362793,-8.63682746887207,-8.615365028381348,-8.593902587890625,-8.572440147399903,-8.55097770690918,-8.52951431274414,-8.508051872253418,-8.486589431762696,-8.465126991271973,-8.44366455078125,-8.422202110290528,-8.400739669799805,-8.379277229309082,-8.35781478881836,-8.33635139465332,-8.314888954162598,-8.293426513671875,-8.271964073181153,-8.25050163269043,-8.229039192199707,-8.207576751708985,-8.186113357543946,-8.164650917053223,-8.1431884765625,-8.121726036071778,-8.100263595581055,-8.078801155090332,-8.05733871459961,-8.035876274108887,-8.014413833618164,-7.992950916290283,-7.971487998962402,-7.95002555847168,-7.928563117980957,-7.907100677490234,-7.885638236999512,-7.864175319671631,-7.842712879180908,-7.8212504386901859,-7.799787521362305,-7.778325080871582,-7.756862640380859,-7.735400199890137,-7.713937759399414,-7.692474842071533,-7.6710124015808109,-7.649549961090088,-7.628087043762207,-7.606624603271484,-7.585162162780762,-7.563699722290039,-7.542237281799316,-7.5207743644714359,-7.499311923980713,-7.47784948348999,-7.456386566162109,-7.434924125671387,-7.413461685180664,-7.391999244689941,-7.370536804199219,-7.349073886871338,-7.327611446380615,-7.306149005889893,-7.284686088562012,-7.263223648071289,-7.241761207580566,-7.220298767089844,-7.198836326599121,-7.17737340927124,-7.155910968780518,-7.134448528289795,-7.112985610961914,-7.091523170471191,-7.070060729980469,-7.048598289489746,-7.027135848999023,-7.005672931671143,-6.98421049118042,-6.962748050689697,-6.941285133361816,-6.919822692871094,-6.898360252380371,-6.876897811889648,-6.855435371398926,-6.833972454071045,-6.812510013580322,-6.7910475730896,-6.769584655761719,-6.748122215270996,-6.726659774780273,-6.705197334289551,-6.683734893798828,-6.662271976470947,-6.640809535980225,-6.619347095489502,-6.597884178161621,-6.576421737670898,-6.554959297180176,-6.533496856689453,-6.5120344161987309,-6.49057149887085,-6.469109058380127,-6.447646617889404,-6.426183700561523,-6.404721260070801,-6.383258819580078,-6.3617963790893559,-6.340333938598633,-6.318871021270752,-6.297408580780029,-6.275946140289307,-6.254483222961426,-6.233020782470703,-6.2115583419799809,-6.190095901489258,-6.168633460998535,-6.147170543670654,-6.125708103179932,-6.104245662689209,-6.082782745361328,-6.0613203048706059,-6.039857864379883,-6.01839542388916,-5.9969329833984379,-5.975470066070557,-5.954007625579834,-5.932545185089111,-5.9110822677612309,-5.889619827270508,-5.868157386779785,-5.8466949462890629,-5.82523250579834,-5.803769588470459,-5.782307147979736,-5.760844707489014,-5.739381790161133,-5.71791934967041,-5.6964569091796879,-5.674994468688965,-5.653532028198242,-5.632069110870361,-5.610606670379639,-5.589144229888916,-5.567681312561035,-5.5462188720703129,-5.52475643157959,-5.503293991088867,-5.4818315505981449,-5.460368633270264,-5.438906192779541,-5.417443752288818,-5.3959808349609379,-5.374518394470215,-5.353055953979492,-5.3315935134887699,-5.310131072998047,-5.288668155670166,-5.267205715179443,-5.245743274688721,-5.22428035736084,-5.202817916870117,-5.1813554763793949,-5.159893035888672,-5.138430595397949,-5.116967678070068,-5.095505237579346,-5.074042797088623,-5.052579879760742,-5.0311174392700199,-5.009654998779297,-4.988192558288574,-4.966730117797852,-4.945267200469971,-4.923804759979248,-4.902342319488525,-4.8808794021606449,-4.859416961669922,-4.837954521179199,-4.816492080688477,-4.795029640197754,-4.773566722869873,-4.75210428237915,-4.730641841888428,-4.709178924560547,-4.687716484069824,-4.666254043579102,-4.644791603088379,-4.623329162597656,-4.601866245269775,-4.580403804779053,-4.55894136428833,-4.537478446960449,-4.516016006469727,-4.494553565979004,-4.473091125488281,-4.451628684997559,-4.430165767669678,-4.408703327178955,-4.387240886688232,-4.365777969360352,-4.344315528869629,-4.322853088378906,-4.301390647888184,-4.279928207397461,-4.25846529006958,-4.237002849578857,-4.215540409088135,-4.194077491760254,-4.172615051269531,-4.151152610778809,-4.129690170288086,-4.108227729797363,-4.086764812469482,-4.06530237197876,-4.043839931488037,-4.022377014160156,-4.000914573669434,-3.979452133178711,-3.9579896926879885,-3.9365272521972658,-3.9150643348693849,-3.893601894378662,-3.8721394538879396,-3.8506765365600588,-3.829214096069336,-3.8077516555786135,-3.7862892150878908,-3.764826774597168,-3.743363857269287,-3.7219014167785646,-3.700438976287842,-3.678976058959961,-3.6575136184692385,-3.6360511779785158,-3.614588737487793,-3.5931262969970705,-3.5716633796691896,-3.550200939178467,-3.528738498687744,-3.5072755813598635,-3.4858131408691408,-3.464350700378418,-3.4428882598876955,-3.4214258193969728,-3.399962902069092,-3.378500461578369,-3.3570380210876467,-3.3355751037597658,-3.314112663269043,-3.2926502227783205,-3.2711877822875978,-3.249725341796875,-3.228262424468994,-3.2067999839782717,-3.185337543487549,-3.163874626159668,-3.1424121856689455,-3.1209497451782228,-3.0994873046875,-3.0780248641967775,-3.0565619468688967,-3.035099506378174,-3.013637065887451,-2.9921741485595705,-2.9707117080688478,-2.949249267578125,-2.9277868270874025,-2.9063243865966799,-2.884861469268799,-2.863399028778076,-2.8419365882873537,-2.8204736709594728,-2.79901123046875,-2.7775487899780275,-2.7560863494873049,-2.734623908996582,-2.713160991668701,-2.6916985511779787,-2.670236110687256,-2.648773193359375,-2.6273107528686525,-2.6058483123779299,-2.584385871887207,-2.5629234313964845,-2.5414605140686037,-2.519998073577881,-2.498535633087158,-2.4770727157592775,-2.4556102752685549,-2.434147834777832,-2.4126853942871095,-2.3912229537963869,-2.369760036468506,-2.348297595977783,-2.3268351554870607,-2.3053722381591799,-2.283909797668457,-2.2624473571777345,-2.2409849166870119,-2.219522476196289,-2.198059558868408,-2.1765971183776857,-2.155134677886963,-2.133671760559082,-2.1122093200683595,-2.0907468795776369,-2.069284439086914,-2.0478219985961916,-2.0263590812683107,-2.004896640777588,-1.983433723449707,-1.9619712829589844,-1.9405088424682618,-1.919046401977539,-1.8975839614868165,-1.8761215209960938,-1.854659080505371,-1.833195686340332,-1.8117332458496094,-1.7902708053588868,-1.768808364868164,-1.7473459243774415,-1.7258834838867188,-1.704421043395996,-1.6829586029052735,-1.6614961624145508,-1.6400327682495118,-1.618570327758789,-1.5971078872680665,-1.5756454467773438,-1.554183006286621,-1.5327205657958985,-1.5112581253051758,-1.4897947311401368,-1.468332290649414,-1.4468698501586915,-1.4254074096679688,-1.403944969177246,-1.3824825286865235,-1.3610200881958008,-1.3395576477050782,-1.3180952072143555,-1.2966318130493165,-1.2751693725585938,-1.253706932067871,-1.2322444915771485,-1.2107820510864258,-1.1893196105957032,-1.1678571701049805,-1.1463937759399415,-1.1249313354492188,-1.103468894958496,-1.0820064544677735,-1.0605440139770508,-1.0390815734863282,-1.0176191329956055,-0.9961566925048828,-0.9746942520141602,-0.9532308578491211,-0.9317684173583984,-0.9103059768676758,-0.8888435363769531,-0.8673810958862305,-0.8459186553955078,-0.8244562149047852,-0.8029928207397461,-0.7815303802490234,-0.7600679397583008,-0.7386054992675781,-0.7171430587768555,-0.6956806182861328,-0.6742181777954102,-0.6527557373046875,-0.6312932968139648,-0.6098299026489258,-0.5883674621582031,-0.5669050216674805,-0.5454425811767578,-0.5239801406860352,-0.5025177001953125,-0.48105525970458987,-0.4595918655395508,-0.4381294250488281,-0.41666698455810549,-0.3952045440673828,-0.37374210357666018,-0.3522796630859375,-0.33081722259521487,-0.3093547821044922,-0.28789234161376955,-0.26642894744873049,-0.2449665069580078,-0.22350406646728517,-0.2020416259765625,-0.18057918548583985,-0.1591167449951172,-0.13765430450439454,-0.11619091033935547,-0.09472846984863281,-0.07326602935791016,-0.0518035888671875,-0.030341148376464845,-0.008878707885742188,0.012583732604980469,0.034046173095703128,0.05550861358642578,0.07697200775146485,0.0984344482421875,0.11989688873291016,0.1413593292236328,0.16282176971435548,0.18428421020507813,0.20574665069580079,0.22721004486083985,0.2486724853515625,0.27013492584228518,0.2915973663330078,0.31305980682373049,0.3345222473144531,0.3559846878051758,0.37744712829589846,0.3989095687866211,0.42037296295166018,0.4418354034423828,0.46329784393310549,0.4847602844238281,0.5062227249145508,0.5276851654052734,0.5491476058959961,0.5706110000610352,0.5920734405517578,0.6135358810424805,0.6349983215332031,0.6564607620239258,0.6779232025146484,0.6993856430053711,0.7208480834960938,0.7423105239868164,0.7637739181518555,0.7852363586425781,0.8066987991333008,0.8281612396240234,0.8496236801147461,0.8710861206054688,0.8925485610961914,0.9140119552612305,0.9354743957519531,0.9569368362426758,0.9783992767333984,0.9998617172241211,1.0213241577148438,1.0427865982055665,1.064249038696289,1.0857114791870118,1.1071748733520508,1.1286373138427735,1.150099754333496,1.1715621948242188,1.1930246353149415,1.214487075805664,1.2359495162963868,1.2574129104614258,1.2788753509521485,1.300337791442871,1.3218002319335938,1.3432626724243165,1.364725112915039,1.3861875534057618,1.4076499938964844,1.429112434387207,1.450575828552246,1.4720382690429688,1.4935007095336915,1.514963150024414,1.5364255905151368,1.5578880310058594,1.579350471496582,1.600813865661621,1.6222763061523438,1.6437387466430665,1.665201187133789,1.6866636276245118,1.7081260681152344,1.729588508605957,1.7510509490966797,1.7725133895874024,1.7939767837524415,1.815439224243164,1.8369016647338868,1.8583641052246094,1.879826545715332,1.9012889862060547,1.9227514266967774,1.9442148208618165,1.965677261352539,1.9871397018432618,2.0086021423339845,2.030064582824707,2.0515270233154299,2.0729894638061525,2.094451904296875,2.1159143447875978,2.1373777389526369,2.1588401794433595,2.180302619934082,2.2017650604248049,2.2232275009155275,2.24468994140625,2.2661523818969728,2.2876157760620119,2.3090782165527345,2.330540657043457,2.3520030975341799,2.3734655380249025,2.394927978515625,2.4163904190063478,2.4378528594970705,2.459315299987793,2.480778694152832,2.5022411346435549,2.5237035751342775,2.545166015625,2.5666284561157228,2.5880908966064455,2.609553337097168,2.631016731262207,2.6524791717529299,2.6739416122436525,2.695404052734375,2.7168664932250978,2.7383289337158205,2.759791374206543,2.7812538146972658,2.8027162551879885,2.8241796493530275,2.84564208984375,2.8671045303344728,2.8885669708251955,2.910029411315918,2.9314918518066408,2.9529542922973635,2.9744176864624025,2.995880126953125,3.0173425674438478,3.0388050079345705,3.060267448425293,3.0817298889160158,3.1031923294067385,3.124654769897461,3.1461172103881838,3.1675806045532228,3.1890430450439455,3.210505485534668,3.2319679260253908,3.2534303665161135,3.274892807006836,3.2963552474975588,3.3178186416625978,3.3392810821533205,3.360743522644043,3.3822059631347658,3.4036684036254885,3.425130844116211,3.4465932846069338,3.4680557250976564,3.489518165588379,3.510981559753418,3.5324440002441408,3.5539064407348635,3.575368881225586,3.5968313217163088,3.6182937622070314,3.639756202697754,3.661219596862793,3.6826820373535158,3.7041444778442385,3.725606918334961,3.7470693588256838,3.7685317993164064,3.789994239807129,3.8114566802978517,3.832919120788574,3.8543825149536135,3.875844955444336,3.8973073959350588,3.9187698364257814,3.940232276916504,3.9616947174072267,3.983157157897949,4.004620552062988,4.026082992553711,4.047545433044434,4.069007873535156,4.090470314025879,4.111932754516602,4.133395195007324,4.154857635498047,4.1763200759887699,4.197783470153809,4.219245910644531,4.240708351135254,4.262170791625977,4.283633232116699,4.305095672607422,4.3265581130981449,4.348021507263184,4.369483947753906,4.390946388244629,4.412408828735352,4.433871269226074,4.455333709716797,4.4767961502075199,4.498258590698242,4.519721031188965,4.541184425354004,4.562646865844727,4.584109306335449,4.605571746826172,4.6270341873168949,4.648496627807617,4.66995906829834,4.691422462463379,4.712884902954102,4.734347343444824,4.755809783935547,4.7772722244262699,4.798734664916992,4.820197105407715,4.8416595458984379,4.86312198638916,4.884585380554199,4.906047821044922,4.9275102615356449,4.948972702026367,4.97043514251709,4.9918975830078129,5.013360023498535,5.034823417663574,5.056285858154297,5.0777482986450199,5.099210739135742,5.120673179626465,5.1421356201171879,5.16359806060791,5.185060501098633,5.2065229415893559,5.2279863357543949,5.249448776245117,5.27091121673584,5.2923736572265629,5.313836097717285,5.335298538208008,5.3567609786987309,5.3782243728637699,5.399686813354492,5.421149253845215,5.4426116943359379,5.46407413482666,5.485536575317383,5.5069990158081059,5.528461456298828,5.549923896789551,5.57138729095459,5.5928497314453129,5.614312171936035,5.635774612426758,5.6572370529174809,5.678699493408203,5.700161933898926,5.721625328063965,5.7430877685546879,5.76455020904541,5.786012649536133,5.8074750900268559,5.828937530517578,5.850399971008301,5.871862411499023,5.893324851989746,5.914788246154785,5.936250686645508,5.9577131271362309,5.979175567626953,6.000638008117676,6.022101402282715,6.043562889099121,6.06502628326416,6.086487770080566,6.1079511642456059,6.129412651062012,6.150876045227051,6.17233943939209,6.193800926208496,6.215264320373535,6.236725807189941,6.2581892013549809,6.279650688171387,6.301114082336426,6.322577476501465,6.344038963317871,6.36550235748291,6.386963844299316,6.4084272384643559,6.429888725280762,6.451352119445801,6.472813606262207,6.494277000427246,6.515740394592285,6.537201881408691,6.5586652755737309,6.580126762390137,6.601590156555176,6.623051643371582,6.644515037536621,6.665976524353027,6.687439918518066,6.7089033126831059,6.730364799499512,6.751828193664551,6.773289680480957,6.794753074645996,6.816214561462402,6.837677955627441,6.8591413497924809,6.880602836608887,6.902066230773926,6.923527717590332,6.944991111755371,6.966452598571777,6.987915992736816,7.0093793869018559,7.030840873718262,7.052304267883301,7.073765754699707,7.095229148864746,7.116690635681152,7.138154029846191,7.159615516662598,7.181078910827637,7.202542304992676,7.224003791809082,7.245467185974121,7.266928672790527,7.288392066955566,7.309853553771973,7.331316947937012,7.352778434753418,7.374241828918457,7.395705223083496,7.417166709899902,7.438630104064941,7.460091590881348,7.481554985046387,7.503016471862793,7.524479866027832,7.545943260192871,7.567404747009277,7.588868141174316,7.610329627990723,7.631793022155762,7.653254508972168,7.674717903137207,7.696181297302246,7.717642784118652,7.739106178283691,7.760567665100098,7.782031059265137,7.803492546081543,7.824955940246582,7.846417427062988,7.867880821228027,7.889344215393066,7.910805702209473,7.932269096374512,7.953730583190918,7.975193977355957,7.996655464172363,8.018118858337403,8.039580345153809,8.061043739318848,8.082507133483887,8.103968620300293,8.125432014465332,8.146893501281739,8.168356895446778,8.189818382263184,8.211281776428223,8.232745170593262,8.254206657409668,8.275670051574707,8.297131538391114,8.318594932556153,8.340056419372559,8.361519813537598,8.382983207702637,8.404444694519043,8.425908088684082,8.447369575500489,8.468832969665528,8.490294456481934,8.511757850646973,8.533219337463379,8.554682731628418,8.576146125793457,8.597607612609864,8.619071006774903,8.640532493591309,8.661995887756348,8.683457374572754,8.704920768737793,8.7263822555542,8.747845649719239,8.769309043884278,8.790770530700684,8.812233924865723,8.833695411682129,8.855158805847168,8.876620292663575,8.898083686828614,8.919547080993653,8.941008567810059,8.962471961975098,8.983933448791504,9.005396842956543,9.02685832977295,9.048321723937989,9.069785118103028,9.091246604919434,9.112709999084473,9.134171485900879,9.155634880065918,9.177096366882325,9.198559761047364,9.22002124786377,9.241484642028809,9.262948036193848,9.284409523010254,9.305872917175293,9.3273344039917,9.348797798156739,9.370259284973145,9.391722679138184,9.41318416595459,9.434647560119629,9.456110954284668,9.477572441101075,9.499035835266114,9.52049732208252,9.541960716247559,9.563422203063965,9.584885597229004,9.606348991394043,9.62781047821045,9.649273872375489,9.670735359191895,9.692198753356934,9.71366024017334,9.735123634338379,9.756587028503418,9.778048515319825,9.799511909484864,9.82097339630127,9.842436790466309,9.863898277282715,9.885361671447754,9.90682315826416,9.9282865524292,9.949749946594239,9.971211433410645,9.992674827575684,10.01413631439209,10.035599708557129,10.057061195373536,10.078524589538575,10.09998607635498,10.12144947052002,10.142912864685059,10.164374351501465,10.185837745666504,10.20729923248291,10.22876262664795,10.250224113464356,10.271687507629395,10.293150901794434,10.31461238861084,10.336075782775879,10.357537269592286,10.379000663757325,10.40046215057373,10.42192554473877,10.443388938903809,10.464850425720215,10.486313819885254,10.50777530670166,10.5292387008667,10.550700187683106,10.572163581848145,10.59362506866455,10.61508846282959,10.636551856994629,10.658013343811036,10.679476737976075,10.70093822479248,10.72240161895752,10.743863105773926,10.765326499938965,10.786787986755371,10.80825138092041,10.82971477508545,10.851176261901856,10.872639656066895,10.8941011428833,10.91556453704834,10.937026023864746,10.958489418029786,10.979952812194825,11.00141429901123,11.02287769317627,11.044339179992676,11.065802574157715,11.087264060974121,11.10872745513916,11.1301908493042,11.151652336120606,11.173115730285645,11.19457721710205,11.21604061126709,11.237502098083496,11.258965492248536,11.280426979064942,11.30189037322998,11.32335376739502,11.344815254211426,11.366278648376465,11.387740135192871,11.40920352935791,11.430665016174317,11.452128410339356],"radiusMin":[0.9999998807907105,0.9912342429161072,0.982491135597229,0.9737706184387207,0.9650726914405823,0.9563981294631958,0.947746753692627,0.9391184449195862,0.9305137991905212,0.9219325184822083,0.9133750200271606,0.9048411846160889,0.8963314294815064,0.8878451585769653,0.8793836236000061,0.8709462881088257,0.8625333905220032,0.8541450500488281,0.8457814455032349,0.8374426960945129,0.8291285037994385,0.8208397626876831,0.8125762939453125,0.8043380379676819,0.7961252927780151,0.7879382371902466,0.7797768115997315,0.7716413140296936,0.7635318040847778,0.7554481029510498,0.7473910450935364,0.7393603324890137,0.7313559651374817,0.7233784794807434,0.7154276371002197,0.7075037360191345,0.6996065378189087,0.6917368173599243,0.6838943958282471,0.6760793924331665,0.6682919859886169,0.6605322360992432,0.6528003215789795,0.6450962424278259,0.6374204158782959,0.629772424697876,0.6221529841423035,0.6145620942115784,0.6069997549057007,0.5994661450386047,0.5919613242149353,0.584485650062561,0.5770386457443237,0.5696213245391846,0.5622332096099854,0.5548746585845947,0.5475457310676575,0.5402465462684631,0.532977283000946,0.5257380604743958,0.5185289978981018,0.5113498568534851,0.5042015314102173,0.4970835745334625,0.48999643325805666,0.48294001817703249,0.4759145677089691,0.46892014145851138,0.46195659041404726,0.45502471923828127,0.4481242001056671,0.4412554204463959,0.4344182014465332,0.42761290073394778,0.4208396077156067,0.4140982925891876,0.40738925337791445,0.4007120728492737,0.39406639337539675,0.3874509334564209,0.38086479902267458,0.374306857585907,0.3677763342857361,0.36127209663391116,0.35479292273521426,0.34833839535713198,0.341907262802124,0.33549848198890688,0.32911115884780886,0.3227442800998688,0.3163967430591583,0.310067743062973,0.3037562072277069,0.29746106266975405,0.29118141531944277,0.28491640090942385,0.2786649763584137,0.27242612838745119,0.2661988139152527,0.25998198986053469,0.2537749111652374,0.24757646024227143,0.24138551950454713,0.2352013885974884,0.22902294993400575,0.22284924983978272,0.21667920053005219,0.21051175892353059,0.20434626936912538,0.19818148016929627,0.1920163482427597,0.18585017323493958,0.17968183755874635,0.17351031303405763,0.167334645986557,0.16115370392799378,0.15498089790344239,0.1489494889974594,0.14325375854969026,0.13808885216712953,0.1336495280265808,0.13012740015983582,0.12752781808376313,0.1255735605955124,0.12396398186683655,0.122398242354393,0.12057551741600037,0.11819513142108917,0.11501841992139816,0.11120893806219101,0.10709041357040405,0.1029868945479393,0.09922266751527786,0.09612176567316055,0.09400830417871475,0.09320325404405594,0.09380722045898438,0.09556300938129425,0.09818066656589508,0.10137025266885758,0.1048416793346405,0.10830503702163696,0.11147040128707886,0.11404817551374436,0.11544609814882279,0.1108815148472786,0.10718376934528351,0.10439224541187287,0.10254659503698349,0.10168622434139252,0.09970102459192276,0.09255398064851761,0.08522294461727143,0.07832080125808716,0.07246039807796478,0.06814295798540116,0.06555873900651932,0.0648437887430191,0.06613434851169586,0.06956613808870316,0.07509511709213257,0.08221209794282913,0.09033365547657013,0.09887659549713135,0.09959667176008225,0.09698949009180069,0.09453045576810837,0.09219078719615936,0.0899415910243988,0.08775395900011063,0.08559903502464295,0.0834479108452797,0.08127176761627197,0.07904171198606491,0.07672882080078125,0.07430429756641388,0.07173924148082733,0.06900475919246674,0.0660720244050026,0.06294747442007065,0.05975235998630524,0.05663079023361206,0.0537269152700901,0.05118504911661148,0.049149319529533389,0.04776392877101898,0.047173064202070239,0.0475209504365921,0.04895174503326416,0.05160936340689659,0.05559729039669037,0.06093795970082283,0.06764445453882218,0.07572977244853974,0.08520692586898804,0.09602056443691254,0.10783906280994415,0.12026245146989823,0.12285669147968292,0.11746598035097122,0.11225920170545578,0.10717514157295227,0.10226713865995407,0.09167596697807312,0.0789036974310875,0.06626919656991959,0.054183825850486758,0.043059706687927249,0.03330814838409424,0.02534075640141964,0.019569111987948419,0.016404779627919198,0.01625949889421463,0.019544750452041627,0.02667190507054329,0.0376800000667572,0.0515633188188076,0.06713376194238663,0.08320318162441254,0.09858449548482895,0.11243926733732224,0.12483760714530945,0.12637628614902497,0.12143199145793915,0.11533225327730179,0.10813011974096298,0.10022088885307312,0.09224169701337815,0.08483537286520004,0.07864414155483246,0.07430323213338852,0.07214077562093735,0.07206739485263825,0.07396405935287476,0.07771176099777222,0.08319050073623657,0.09018360823392868,0.09322872757911682,0.08937478810548783,0.08693777769804001,0.08585146069526673,0.08604966849088669,0.0874657928943634,0.08996948599815369,0.09329865872859955,0.09717518091201782,0.10132089257240296,0.10545741021633148,0.1093549057841301,0.11318055540323258,0.11729664355516434,0.1220669150352478,0.12785479426383973,0.13502398133277894,0.1319829821586609,0.1263677179813385,0.12123895436525345,0.11676440387964249,0.11311176419258118,0.11044871807098389,0.10894307494163513,0.10863614082336426,0.10896388441324234,0.10918125510215759,0.10854314267635346,0.10630448162555695,0.10183873772621155,0.09530285000801087,0.08717215061187744,0.07792249321937561,0.06802961230278015,0.057969894260168079,0.04821910336613655,0.03925319388508797,0.03154812380671501,0.025579752400517465,0.021824300289154054,0.020757583901286126,0.022775880992412568,0.027546972036361696,0.0343487523496151,0.042455386370420459,0.05114104598760605,0.05968010053038597,0.06734633445739746,0.0734148770570755,0.07742122560739517,0.07953640818595886,0.08002689480781555,0.07915906608104706,0.07719936221837998,0.07441407442092896,0.07106973230838776,0.06743266433477402,0.06376917660236359,0.06034582108259201,0.057395465672016147,0.055050935596227649,0.05342642590403557,0.052636098116636279,0.05279417708516121,0.05401480570435524,0.0564122349023819,0.06010054051876068,0.0651937872171402,0.05470025911927223,0.044982004910707477,0.03723333030939102,0.03138899803161621,0.027153795585036279,0.02422945387661457,0.022317878901958467,0.021155092865228654,0.020635774359107019,0.0207003615796566,0.021289320662617685,0.022343067452311517,0.02383846789598465,0.02592436410486698,0.02880016714334488,0.03266541659832001,0.03771961107850075,0.044063370674848559,0.051220741122961047,0.05850667133927345,0.06523634493350983,0.06536152213811875,0.055384792387485507,0.04609965160489082,0.03761869668960571,0.030054528266191484,0.023519622161984445,0.018126871436834337,0.013987605459988118,0.011105542071163655,0.00928901694715023,0.00832547340542078,0.008002432063221932,0.00810741912573576,0.008481720462441445,0.009318504482507706,0.010952518321573735,0.013718966394662857,0.01795285753905773,0.023989370092749597,0.03215828910470009,0.03997848182916641,0.03987245261669159,0.04032140225172043,0.04135594144463539,0.043006740510463718,0.04530433192849159,0.04827934876084328,0.05196242406964302,0.05638416111469269,0.061550404876470569,0.06733454018831253,0.0735665112733841,0.07522495836019516,0.07052113860845566,0.06769702583551407,0.06682716310024262,0.06762910634279251,0.06980054080486298,0.07303902506828308,0.07704222947359085,0.08150791376829148,0.08613365888595581,0.09078625589609146,0.0958360955119133,0.10174701362848282,0.10898298770189285,0.11800754815340042,0.12915825843811036,0.14202836155891419,0.13945522904396058,0.13565979897975923,0.13259127736091615,0.1303434669971466,0.1290455311536789,0.12886255979537965,0.12996099889278413,0.1325073391199112,0.1366495043039322,0.14230701327323914,0.14924629032611848,0.15723104774951936,0.16602486371994019,0.17537975311279298,0.18496879935264588,0.19443096220493318,0.20340630412101746,0.1944359540939331,0.1854964941740036,0.1776522696018219,0.1713777631521225,0.16672134399414063,0.16361044347286225,0.1619718074798584,0.1617324948310852,0.16283534467220307,0.1652660071849823,0.1690175086259842,0.17408275604248048,0.18045413494110108,0.1880781650543213,0.19681817293167115,0.20653009414672852,0.21706943213939668,0.22010217607021333,0.2101762294769287,0.20036062598228455,0.19067548215389253,0.18114197254180909,0.17178022861480714,0.16261060535907746,0.15365362167358399,0.1449297070503235,0.13645927608013154,0.12826278805732728,0.12036070972681046,0.11277312785387039,0.10552117228507996,0.09862498939037323,0.0921049490571022,0.08598154783248902,0.08027593791484833,0.07501132786273956,0.0702110081911087,0.06589896976947785,0.062098465859889987,0.0588330514729023,0.05612626299262047,0.05400159955024719,0.052482906728982928,0.05170872434973717,0.05210366100072861,0.05413631722331047,0.05466045066714287,0.052214182913303378,0.05080316215753555,0.05048392713069916,0.05131297931075096,0.05334681272506714,0.056642137467861179,0.06125515326857567,0.0672159492969513,0.07432346791028977,0.08225775510072708,0.09069790691137314,0.09932295233011246,0.10734421759843826,0.0945320799946785,0.08171280473470688,0.0689472183585167,0.05643239989876747,0.04442625492811203,0.033186908811330798,0.02297249436378479,0.014041134156286717,0.006650671362876892,0.001049392856657505,-0.0025710086338222028,-0.0040367767214775089,-0.003174161771312356,0.00019058154430240393,0.0061943382024765018,0.014576365239918232,0.02483334019780159,0.03645901754498482,0.03354303538799286,0.03237009420990944,0.033409588038921359,0.036492809653282168,0.04132630676031113,0.04761626198887825,0.05506917089223862,0.06339052319526673,0.07228677719831467,0.08146408945322037,0.09062862396240235,0.09948655217885971,0.107744000852108,0.11510715633630753,0.12128215283155441,0.1259867399930954,0.12925726175308228,0.1314849555492401,0.13307927548885346,0.13444964587688447,0.13600538671016694,0.13807198405265809,0.14075392484664918,0.1441192924976349,0.14823655784130097,0.1531739979982376,0.15899883210659028,0.16569000482559205,0.17307545244693757,0.18096840381622315,0.18918205797672273,0.18620318174362184,0.18223021924495698,0.17855152487754823,0.17544487118721009,0.17319625616073609,0.170491561293602,0.16532310843467713,0.16201509535312653,0.16064608097076417,0.1612490564584732,0.16337363421916963,0.16627590358257295,0.1607237309217453,0.1541135013103485,0.14862018823623658,0.14443610608577729,0.14175346493721009,0.13555531203746797,0.1295795738697052,0.1247551441192627,0.12087211012840271,0.11772048473358154,0.11509647965431214,0.10625851154327393,0.09776163846254349,0.08897854387760163,0.08129812777042389,0.07345221191644669,0.0666767880320549,0.06162606552243233,0.04893091693520546,0.03704868629574776,0.02695644274353981,0.0188902597874403,0.013084789738059044,0.009713448584079743,0.008687173947691918,0.009847194887697697,0.008352871984243393,-0.003607761347666383,-0.014464084059000016,-0.024045050144195558,-0.03218294680118561,-0.038824018090963367,-0.044044218957424167,-0.04792652279138565,-0.05055394023656845,-0.0520094595849514,-0.05237605795264244,-0.05173670873045921,-0.05017445608973503,-0.04777227342128754,-0.044613175094127658,-0.04078013822436333,-0.03635616600513458,-0.03142402321100235,-0.02606714330613613,-0.020368309691548349,-0.01441052183508873,-0.008276763372123242,-0.00205003609880805,0.00106821209192276,-0.01118592917919159,-0.021971575915813447,-0.03134653717279434,-0.03936736658215523,-0.04609192535281181,-0.0515776202082634,-0.05588188022375107,-0.059062108397483829,-0.06117568910121918,-0.0622800812125206,-0.06243260204792023,-0.061690740287303928,-0.060111843049526218,-0.05775340273976326,-0.05467279255390167,-0.05092740058898926,-0.046574667096138,-0.0416719987988472,-0.03627653792500496,-0.030446184799075128,-0.02423812448978424,-0.017709746956825258,-0.010918501764535904,-0.0039217546582221989,0.0032230643555521967,0.010458877310156823,0.016419652849435808,0.0169359240680933,0.016129225492477418,0.013927623629570008,0.007738748099654913,-0.008205078542232514,-0.023898765444755555,-0.039342738687992099,-0.05453810840845108,-0.06948397308588028,-0.08418142050504685,-0.0986308827996254,-0.11283282190561295,-0.1267876923084259,-0.14049583673477174,-0.15395835041999818,-0.16717451810836793,-0.180145263671875,-0.19287109375,-0.20535248517990113,-0.21758978068828584,-0.22958341240882874,-0.24133390188217164,-0.25284165143966677,-0.2641075849533081,-0.2751310467720032,-0.2859131395816803,-0.29645422101020815,-0.3067546784877777,-0.316815048456192,-0.3266356289386749,-0.33621740341186526,-0.34555989503860476,-0.3546639680862427,-0.36353006958961489,-0.37215864658355715,-0.38055020570755007,-0.38870498538017275,-0.3966235816478729,-0.40430644154548647,-0.41175422072410586,-0.41896671056747439,-0.4259447753429413,-0.4326886534690857,-0.4391990005970001,-0.4454761743545532,-0.45152056217193606,-0.4573328495025635,-0.4629131257534027,-0.4682617485523224,-0.473379522562027,-0.4782666862010956,-0.482923686504364,-0.4873509407043457,-0.491549015045166,-0.49551817774772646,-0.4992591142654419,-0.5027719736099243,-0.5060571432113648,-0.5091153979301453,-0.5119469165802002,-0.514552116394043,-0.5169316530227661,-0.5190858244895935,-0.5210149884223938,-0.52271968126297,-0.5242003202438355,-0.5254573822021484,-0.5264912247657776,-0.5273022651672363,-0.5278910398483276,-0.5282579660415649,-0.5284033417701721,-0.5283278226852417,-0.5280317068099976,-0.5275153517723084,-0.526779294013977,-0.5258240699768066,-0.5246499180793762,-0.523257315158844,-0.5216468572616577,-0.5198188424110413,-0.5177736282348633,-0.5155118107795715,-0.5130337476730347,-0.5103400349617004,-0.5074308514595032,-0.5043067932128906,-0.5009680986404419,-0.4974153935909271,-0.49364912509918215,-0.48966971039772036,-0.4854775071144104,-0.48107290267944338,-0.47645652294158938,-0.47162848711013796,-0.4665895402431488,-0.46134018898010256,-0.4558805525302887,-0.4502112567424774,-0.44433268904685976,-0.43824532628059389,-0.4319494962692261,-0.4254457354545593,-0.4187341630458832,-0.4118157923221588,-0.4046907126903534,-0.3973594009876251,-0.3898223042488098,-0.3820798397064209,-0.3741324841976166,-0.36598023772239687,-0.357624351978302,-0.34906482696533205,-0.340302050113678,-0.3313366174697876,-0.32216888666152956,-0.3127991557121277,-0.3032280206680298,-0.29345592856407168,-0.28348278999328616,-0.27330994606018069,-0.2629374563694,-0.2523655891418457,-0.24159495532512666,-0.2306259125471115,-0.21945883333683015,-0.2080937623977661,-0.19653216004371644,-0.18477386236190797,-0.1728193163871765,-0.16066902875900269,-0.14832326769828797,-0.13578267395496369,-0.12304754555225373,-0.11011838912963867,-0.0969950258731842,-0.08367906510829926,-0.07174400240182877,-0.07149234414100647,-0.07096177339553833,-0.07015272974967957,-0.0690656453371048,-0.06770101189613342,-0.06605938076972962,-0.064141184091568,-0.06194690614938736,-0.05947701632976532,-0.05673202499747276,-0.053712353110313418,-0.050418514758348468,-0.04685099050402641,-0.043010082095861438,-0.0388965904712677,-0.03451082855463028,-0.029853293672204019,-0.02492445334792137,-0.019724542275071145,-0.014254776760935784,-0.008514652028679848,-0.0025056209415197374,0.0037728287279605867,0.010319162160158158,0.015471680089831353,0.014319730922579766,0.015024525113403798,0.017082873731851579,0.019991153851151468,0.02324657328426838,0.02623790130019188,0.02326756902039051,0.02152268774807453,0.022096170112490655,0.015756066888570787,0.008400837890803814,0.003996008075773716,0.0020579458214342596,0.002101676072925329,0.003642620053142309,0.006196421571075916,0.009278340265154839,0.01246112585067749,0.01356598176062107,0.013854008167982102,0.015418238937854767,0.01806611195206642,0.019541407003998758,0.017466258257627488,0.016051167622208597,0.015650134533643724,0.014614952728152275,0.012026436626911164,0.010239719413220883,0.009201488457620144,0.008858910761773587,0.009158925153315068,0.010048577561974526,0.011474702507257462,0.013384551741182804,0.015724776312708856,0.01844278909265995,0.0214850977063179,0.02479923702776432,0.025955969467759134,0.02473307214677334,0.01666315272450447,0.010172436013817788,0.005321811884641647,0.0021741886157542469,0.0007899468764662743,0.001132706180214882,0.0029934048652648927,0.006145319435745478,0.010361257940530777,0.015415223315358162,0.018471555784344674,0.020557072013616563,0.023694735020399095,0.027816418558359147,0.031593676656484607,0.03557683527469635,0.033996790647506717,0.033356353640556338,0.035238247364759448,0.03995896875858307,0.04697970673441887,0.042157597839832309,0.035554029047489169,0.029925663024187089,0.02540360763669014,0.02196529135107994,0.019579395651817323,0.01821359060704708,0.01783621869981289,0.01841527782380581,0.019918937236070634,0.022315025329589845,0.02385929599404335,0.019420674070715905,0.015951573848724366,0.013548665679991246,0.012307589873671532,0.01230323500931263,0.013443419709801674,0.015557625330984593,0.01847454160451889,0.022023674100637437,0.02603507973253727,0.030405454337596895,0.03511475399136543,0.04015018790960312,0.04549725353717804,0.05114326998591423,0.0570741705596447,0.0632757619023323,0.060288120061159137,0.055457502603530887,0.053023118525743487,0.05240534245967865,0.05297009274363518,0.054083533585071567,0.055135179311037067,0.05593741685152054,0.0566675029695034,0.057515017688274387,0.05866922810673714,0.060293879359960559,0.0623379684984684,0.0646444782614708,0.06705627590417862,0.06941540539264679,0.07160259783267975,0.0736658126115799,0.07570043951272965,0.07780104130506516,0.08006300032138825,0.08241519331932068,0.08135426789522171,0.08132045716047287,0.08259240537881851,0.08544902503490448,0.09014655649662018,0.09652633219957352,0.10405446588993073,0.11218623071908951,0.12037491798400879,0.126786008477211,0.13317488133907319,0.13982287049293519,0.14315283298492433,0.1453467756509781,0.14712797105312348,0.14921928942203523,0.15234321355819703,0.1569664031267166,0.16275691986083985,0.16923032701015473,0.1759001612663269,0.18228644132614137,0.18814487755298615,0.19358742237091065,0.1987566500902176,0.20379343628883363,0.2088402956724167,0.21402275562286378,0.21937385201454163,0.22488877177238465,0.23056459426879884,0.23639684915542603,0.2423810511827469,0.24851438403129579,0.254791796207428,0.2612103819847107,0.2677651643753052,0.274453341960907,0.28126972913742068,0.2882116734981537,0.29527461528778078,0.3024539351463318,0.30974701046943667,0.3171485960483551,0.32465600967407229,0.33226409554481509,0.3399701416492462,0.347769558429718,0.35565781593322756,0.3636322617530823,0.37168753147125246,0.37982118129730227,0.38802778720855715,0.3963049054145813,0.4046478271484375,0.4130518436431885,0.4215146005153656,0.43003055453300478,0.4385973811149597,0.44720950722694399,0.4558645486831665,0.46455708146095278,0.47328466176986697,0.4820426106452942,0.49082624912261965,0.4996330142021179,0.508457601070404,0.5172975659370422,0.5261474251747131,0.5350047945976257,0.5438640713691711,0.5527230501174927,0.561576783657074,0.5704208612442017,0.5792526006698608,0.5880666375160217,0.5968606472015381,0.6056289672851563,0.6143695116043091,0.6230772137641907,0.6317475438117981,0.6403781175613403,0.6489633321762085,0.6575009226799011,0.6659852266311646,0.6744141578674316,0.6827827095985413,0.6910863518714905,0.6993224024772644,0.7074858546257019,0.7155739665031433,0.7235813140869141,0.7315056324005127,0.7393411993980408,0.747085690498352,0.7542502284049988,0.7612219452857971,0.7681666016578674,0.7750830054283142,0.7819725275039673,0.7888337969779968,0.7956682443618774,0.8024745583534241,0.809253990650177,0.8160059452056885,0.8227298855781555,0.829427182674408,0.8360964059829712,0.8427389860153198,0.8493537306785584,0.8552946448326111,0.8608757853507996,0.866293728351593,0.8715455532073975,0.8766263723373413,0.8815706372261047,0.886509895324707,0.8915936350822449,0.8969695568084717,0.9027860164642334,0.9091922044754028,0.9162647724151611,0.9238722324371338,0.9318430423736572,0.9400078058242798,0.948194146156311,0.9562333822250366,0.963789165019989,0.9698907136917114,0.9759660363197327,0.9820141792297363,0.9880362153053284,0.9940310716629028,0.9999997019767761],"radiusMax":[1.000000238418579,1.000000238418579,1.000000238418579,1.000000238418579,1.000000238418579,1.000000238418579,1.000000238418579,1.000000238418579,1.000000238418579,1.000000238418579,1.000000238418579,1.000000238418579,1.000000238418579,1.000000238418579,1.000000238418579,1.000000238418579,1.000000238418579,1.000000238418579,1.000000238418579,1.000000238418579,1.000000238418579,1.000000238418579,1.000000238418579,1.000000238418579,1.000000238418579,1.000000238418579,1.000000238418579,1.000000238418579,1.000000238418579,1.000000238418579,1.000000238418579,1.000000238418579,1.000000238418579,1.000000238418579,1.000000238418579,1.000000238418579,1.000000238418579,1.000000238418579,1.000000238418579,1.000000238418579,1.000000238418579,1.000000238418579,1.000000238418579,1.000000238418579,1.0013055801391602,1.0052847862243653,1.0071051120758057,1.0064903497695923,1.0031635761260987,1.000000238418579,1.0011242628097535,1.0008621215820313,1.000000238418579,1.000000238418579,1.000000238418579,1.000000238418579,1.000000238418579,1.000000238418579,1.000000238418579,1.000000238418579,1.000000238418579,1.000000238418579,1.000000238418579,1.0033222436904908,1.0067411661148072,1.0080820322036744,1.0071288347244263,1.0036664009094239,1.002418875694275,1.0051432847976685,1.0069009065628052,1.0076537132263184,1.0073636770248414,1.005993366241455,1.0035046339035035,1.000000238418579,1.000000238418579,1.0001780986785889,1.000441074371338,1.0024373531341553,1.0030570030212403,1.0021132230758668,1.000000238418579,1.001917839050293,1.0035884380340577,1.0044124126434327,1.004302740097046,1.0031719207763672,1.0009331703186036,1.0009855031967164,1.0029082298278809,1.0035698413848878,1.0027830600738526,1.000360131263733,1.000000238418579,1.0001237392425538,1.000000238418579,1.000000238418579,1.000386118888855,1.0007712841033936,1.000145673751831,1.0015413761138917,1.0014915466308594,1.00192129611969,1.0026440620422364,1.004472017288208,1.0061335563659669,1.0076276063919068,1.008953332901001,1.01011061668396,1.0110986232757569,1.0119163990020753,1.0125632286071778,1.0130387544631959,1.013342022895813,1.0134724378585816,1.0134294033050538,1.013211965560913,1.012819766998291,1.0122519731521607,1.0115077495574952,1.0105867385864258,1.0094879865646363,1.0082108974456788,1.0067548751831055,1.0051189661026,1.0033026933670045,1.0027722120285035,1.0018551349639893,1.0017926692962647,1.0025248527526856,1.003251075744629,1.0030841827392579,1.0034044981002808,1.0036200284957886,1.0026743412017823,1.0035775899887086,1.0027921199798585,1.0036178827285767,1.0034233331680298,1.0018805265426636,1.0018624067306519,1.0069307088851929,1.0098692178726197,1.01044499874115,1.0084254741668702,1.0073316097259522,1.0072427988052369,1.0051242113113404,1.0026590824127198,1.0025275945663453,1.002632975578308,1.0015909671783448,1.0018925666809083,1.0033507347106934,1.0047298669815064,1.0060174465179444,1.0072007179260255,1.0082671642303467,1.0092042684555054,1.0099992752075196,1.0106394290924073,1.0111123323440552,1.0114054679870606,1.0115058422088624,1.0114012956619263,1.011078953742981,1.010526180267334,1.009730339050293,1.0086791515350342,1.007359504699707,1.0057592391967774,1.0055962800979615,1.0050746202468873,1.003167986869812,1.0024781227111817,1.0030843019485474,1.0037107467651368,1.004472017288208,1.0045140981674195,1.0034648180007935,1.0013271570205689,1.0023305416107178,1.0042400360107422,1.0049949884414673,1.00575590133667,1.0051279067993165,1.0034795999526978,1.0011723041534424,1.000618577003479,1.000535249710083,1.00400710105896,1.0069196224212647,1.0080382823944092,1.0071762800216675,1.0041472911834717,1.0031863451004029,1.003436803817749,1.0043035745620728,1.0038291215896607,1.0015803575515748,1.000980019569397,1.0021735429763795,1.0027954578399659,1.0015203952789307,1.0000001192092896,1.0009559392929078,1.0013481378555298,1.0043919086456299,1.00644052028656,1.0072286128997803,1.0066617727279664,1.0046453475952149,1.0032070875167847,1.0021346807479859,1.0000001192092896,1.0001670122146607,1.0026650428771973,1.0046162605285645,1.0060076713562012,1.0068259239196778,1.007057547569275,1.0066893100738526,1.005707859992981,1.00409996509552,1.00185227394104,1.0000001192092896,1.0003119707107545,1.0009863376617432,1.0010924339294434,1.000478982925415,1.0,1.0,1.0,1.0,1.0,1.0,1.0,1.0,1.0,1.0,1.0,1.0,1.0,1.0,1.0,1.0,1.0,1.0,1.0,1.0,1.0,0.9991869330406189,0.9958127737045288,0.9921728372573853,0.988274097442627,0.984123170375824,0.9810473918914795,0.9795247316360474,0.9778266549110413,0.9757246375083923,0.9728185534477234,0.9686877131462097,0.9629112482070923,0.9615505337715149,0.962749719619751,0.9636062383651733,0.9646872878074646,0.9627601504325867,0.9580447673797607,0.9511240720748901,0.9425815343856812,0.9333592653274536,0.9257882237434387,0.9180079698562622,0.909882128238678,0.9030051231384277,0.9051494598388672,0.9053086638450623,0.9035772681236267,0.9000521898269653,0.894830048084259,0.8880073428153992,0.8796809911727905,0.8699479699134827,0.8589046597480774,0.8466475605964661,0.8333180546760559,0.8206331133842468,0.8249279260635376,0.8279590010643005,0.8298059105873108,0.8305482864379883,0.8302662372589111,0.8290396928787231,0.8270138502120972,0.8245909810066223,0.8222352862358093,0.8204116225242615,0.819584310054779,0.8202002644538879,0.8220852017402649,0.8242985606193543,0.8258515000343323,0.8257561326026917,0.8230240345001221,0.816699743270874,0.8067745566368103,0.7943074107170105,0.7804141044616699,0.7662093043327332,0.7528097033500671,0.7412254810333252,0.7315098643302918,0.7232017517089844,0.7158350944519043,0.7089444994926453,0.702064037322998,0.6947277188301086,0.6864698529243469,0.676824688911438,0.6653738021850586,0.652285099029541,0.6381226778030396,0.6234589219093323,0.609773576259613,0.6041314005851746,0.6001812815666199,0.5960566401481628,0.5930061936378479,0.5896174907684326,0.5888237953186035,0.5886519551277161,0.5886292457580566,0.5882829427719116,0.587177038192749,0.5851180553436279,0.5820090174674988,0.5777538418769836,0.5789791941642761,0.5841188430786133,0.5894615054130554,0.5949417948722839,0.6004939079284668,0.60603928565979,0.6114153861999512,0.6164275407791138,0.6208810806274414,0.6245807409286499,0.6273377537727356,0.6290377378463745,0.6296168565750122,0.6290122270584106,0.6271611452102661,0.6240008473396301,0.6194684505462647,0.6135013699531555,0.6060911417007446,0.5975234508514404,0.5881838202476502,0.5790907740592957,0.5820350050926209,0.5848116278648377,0.5873714685440064,0.5896651148796082,0.5916434526443481,0.593257486820221,0.5956270694732666,0.5977017879486084,0.5972697734832764,0.5960745811462402,0.5991755723953247,0.6014693975448608,0.6028387546539307,0.6034653186798096,0.6035311818122864,0.6032180786132813,0.606268584728241,0.6136713624000549,0.6197899580001831,0.6242923736572266,0.6269814968109131,0.6282747387886047,0.6287624835968018,0.6290348768234253,0.629682183265686,0.6319682002067566,0.6347057819366455,0.6379004120826721,0.6416498422622681,0.6447436809539795,0.6464670896530151,0.6461052298545837,0.6446897387504578,0.6531726121902466,0.6591396331787109,0.6621086001396179,0.6627829074859619,0.6618665456771851,0.6600632071495056,0.6639368534088135,0.6721484065055847,0.6792460083961487,0.6849156022071838,0.6891013979911804,0.691969633102417,0.6936933398246765,0.6944458484649658,0.6954286098480225,0.703680157661438,0.711147129535675,0.717446506023407,0.7221959233283997,0.7250121235847473,0.725512683391571,0.7233806252479553,0.7189421653747559,0.7128868103027344,0.7073032855987549,0.7101367115974426,0.7138089537620544,0.7165628671646118,0.7183108329772949,0.7189662456512451,0.7184416055679321,0.716650128364563,0.713504433631897,0.7089200615882874,0.703010082244873,0.6962253451347351,0.694527268409729,0.6980913281440735,0.7040360569953919,0.709210991859436,0.7117390036582947,0.7110997438430786,0.7116473913192749,0.7118617296218872,0.7108617424964905,0.7089360356330872,0.715765655040741,0.7184639573097229,0.7170901894569397,0.7126128673553467,0.7246139645576477,0.7357842326164246,0.7449562549591065,0.7516470551490784,0.7553742527961731,0.7556678652763367,0.752521276473999,0.7465163469314575,0.7382729649543762,0.7284103631973267,0.7175492644309998,0.706306517124176,0.6950976252555847,0.6840001344680786,0.6730595827102661,0.6623209714889526,0.6518296003341675,0.6416313052177429,0.6329671144485474,0.6309274435043335,0.6296236515045166,0.6298049688339233,0.6307480931282044,0.6320342421531677,0.6354400515556336,0.6398621201515198,0.6438406705856323,0.6509423851966858,0.6587067246437073,0.6661257743835449,0.6721853017807007,0.6758710145950317,0.6762237548828125,0.6731402277946472,0.6727980375289917,0.6741095781326294,0.6738713383674622,0.672252357006073,0.6694813966751099,0.6659530401229858,0.6620908379554749,0.6583179831504822,0.655058741569519,0.6527360677719116,0.6516917943954468,0.6517366170883179,0.6524696350097656,0.6534891128540039,0.6543936133384705,0.6547817587852478,0.6542563438415527,0.6524839401245117,0.649177074432373,0.6440500617027283,0.6368163228034973,0.6271960735321045,0.6152761578559876,0.601720929145813,0.5872464776039124,0.5725676417350769,0.5614397525787354,0.5570351481437683,0.5541039705276489,0.5523055791854858,0.5512486696243286,0.5505423545837402,0.5497954487800598,0.5486169457435608,0.5467785596847534,0.5449774861335754,0.5407608151435852,0.5423426628112793,0.5454341769218445,0.5483679175376892,0.5510703325271606,0.5534682869911194,0.5554884076118469,0.5570573806762695,0.5581019520759583,0.5585488677024841,0.5583245754241943,0.5573559999465942,0.5555696487426758,0.5557654500007629,0.5548070669174194,0.5525891780853272,0.5490071773529053,0.5439562797546387,0.537331759929657,0.5290296077728272,0.5191100835800171,0.5079584717750549,0.4959987998008728,0.48365548253059389,0.4713527262210846,0.4594797194004059,0.44823160767555239,0.4377388060092926,0.4281304180622101,0.41953572630882265,0.4120836853981018,0.4057517945766449,0.40014320611953738,0.3948045074939728,0.3892821669578552,0.38312241435050967,0.380622535943985,0.3764472007751465,0.3751958906650543,0.3785912096500397,0.3803486227989197,0.380046546459198,0.37759852409362795,0.37330982089042666,0.3675074279308319,0.3605186641216278,0.3526706099510193,0.34429052472114565,0.3357054591178894,0.3272427022457123,0.31922873854637148,0.3118787705898285,0.3051806688308716,0.2990931570529938,0.2935751676559448,0.2885856330394745,0.28408363461494448,0.2800281047821045,0.2763778567314148,0.27309226989746096,0.2701301574707031,0.2674539089202881,0.26503702998161318,0.2628556489944458,0.260885626077652,0.25910285115242007,0.25748327374458315,0.256002813577652,0.2546375095844269,0.2609727084636688,0.2670418620109558,0.27239471673965456,0.2769494354724884,0.28062430024147036,0.2833377420902252,0.28500765562057497,0.28555256128311159,0.28489068150520327,0.28294020891189577,0.2796195447444916,0.27484676241874697,0.2685798704624176,0.2657264173030853,0.2661747932434082,0.26528775691986086,0.2675939202308655,0.27065813541412356,0.27278250455856326,0.27388447523117068,0.2738814949989319,0.2726908326148987,0.27023011445999148,0.2664166986942291,0.2611680328845978,0.2544019818305969,0.246124267578125,0.2365405559539795,0.23056451976299287,0.22738540172576905,0.22437772154808045,0.2276993840932846,0.23147006332874299,0.23499567806720735,0.23809587955474854,0.24058419466018678,0.242274209856987,0.24297945201396943,0.24246753752231599,0.24038097262382508,0.23634083569049836,0.22996819019317628,0.22902792692184449,0.2288988083600998,0.22847656905651093,0.22782447934150697,0.22858048975467683,0.2320886254310608,0.24038566648960114,0.24778670072555543,0.25380653142929079,0.2583329379558563,0.26129990816116335,0.2626413106918335,0.26747530698776247,0.2739962041378021,0.28087738156318667,0.28811678290367129,0.29571226239204409,0.30366188287734988,0.3119634985923767,0.32061508297920229,0.3296149969100952,0.33896034955978396,0.3486494719982147,0.3586803376674652,0.36905086040496828,0.3797590136528015,0.3908027410507202,0.4021804928779602,0.41388916969299319,0.42592716217041018,0.43829262256622317,0.4509832561016083,0.46399709582328799,0.47733211517333987,0.4909861981868744,0.5049573183059692,0.5192441344261169,0.5338432192802429,0.548753023147583,0.563971757888794,0.5794972777366638,0.5953273773193359,0.6114601492881775,0.6278942227363586,0.6446261405944824,0.6616544723510742,0.6789771914482117,0.6965922117233276,0.7144975662231445,0.7326911687850952,0.7511709332466126,0.7699347138404846,0.7889813184738159,0.8083073496818543,0.8279111981391907,0.8477908968925476,0.8679444193840027,0.8883695602416992,0.9090646505355835,0.9300282597541809,0.9512563943862915,0.9727481007575989,0.9945013523101807,0.9999999403953552,0.9999999403953552,0.9999999403953552,0.9999999403953552,0.9999999403953552,0.9999999403953552,0.9999999403953552,0.9999999403953552,0.9999999403953552,0.9999999403953552,0.9999999403953552,0.9999999403953552,0.9999999403953552,0.9999999403953552,0.9999999403953552,0.9999999403953552,0.9999999403953552,0.9999999403953552,0.9999999403953552,0.9999999403953552,1.0,1.0,1.0,1.0,1.0,1.0,1.0,1.0,1.0,1.0,1.0,1.0,1.0,1.0,1.0,1.0,1.0,1.0,1.0,1.0,1.0,1.0,1.0,1.0,1.0,1.0,1.0,1.0,1.0,1.0,1.0,1.0,1.0,1.0,1.0,1.0,1.0,1.0,1.0,1.0,1.0,1.0,1.0,1.0,1.0,1.0,1.0,1.0,1.0,1.0,1.0,1.0,1.0,1.0,1.0,1.0,1.0,1.0,1.0,1.0,1.0,1.0,1.0,1.0,1.0,1.0,1.0,1.0,1.0,1.0,1.0,1.0,1.0,1.0,1.0,1.0,1.0,1.0,1.0,1.0,1.0,1.0,1.0,1.0,1.0,1.0,1.0021312236785889,1.0047743320465088,1.0050859451293946,1.0033694505691529,1.0,1.0,1.0,1.0,1.0,1.0016162395477296,1.0026191473007203,1.0022283792495728,1.0005089044570923,1.0012092590332032,1.0034760236740113,1.0035797357559205,1.0058908462524415,1.0091437101364136,1.010790467262268,1.0109058618545533,1.0095654726028443,1.0068449974060059,1.0028191804885865,1.0051299333572388,1.0056413412094117,1.0082931518554688,1.0108307600021363,1.0105562210083008,1.0077040195465088,1.0037058591842652,1.0033289194107056,1.0056896209716797,1.011773943901062,1.015730619430542,1.017682433128357,1.0177505016326905,1.0160565376281739,1.012722373008728,1.0125316381454468,1.0123347043991089,1.0114587545394898,1.0099213123321534,1.0088878870010377,1.0101885795593262,1.0101772546768189,1.008939266204834,1.0087448358535767,1.0110129117965699,1.0132110118865967,1.0146563053131104,1.0153666734695435,1.0153603553771973,1.0146554708480836,1.0132700204849244,1.0168859958648682,1.0210233926773072,1.0235387086868287,1.024483323097229,1.0248831510543824,1.0260217189788819,1.0265041589736939,1.0263383388519288,1.026430606842041,1.0267914533615113,1.026317834854126,1.0250390768051148,1.022984504699707,1.02078378200531,1.021920919418335,1.0227408409118653,1.0232412815093995,1.0234191417694092,1.0232720375061036,1.0227974653244019,1.0219924449920655,1.0208543539047242,1.019380807876587,1.017568826675415,1.021553874015808,1.0285911560058594,1.0346745252609254,1.0398128032684327,1.0440155267715455,1.0472913980484009,1.049649715423584,1.0510993003845215,1.0516493320465088,1.0513087511062623,1.0500867366790772,1.0479921102523804,1.045034408569336,1.0412219762802125,1.036564588546753,1.03495454788208,1.0376007556915284,1.0399264097213746,1.0419337749481202,1.0436253547668458,1.0450031757354737,1.046069622039795,1.0468271970748902,1.047277808189392,1.0474238395690919,1.0472677946090699,1.046811819076538,1.0460580587387086,1.0450090169906617,1.0436668395996094,1.0420337915420533,1.0401122570037842,1.0379045009613038,1.0354127883911133,1.0326392650604249,1.0295865535736085,1.0262565612792969,1.0226519107818604,1.018774390220642,1.01462721824646,1.0102115869522095,1.0055301189422608,1.0026661157608033,1.0026670694351197,1.002475380897522,1.0020931959152222,1.0015230178833008,1.0032784938812256,1.0049091577529908,1.0043760538101197,1.0018939971923829,1.0,1.0,1.0,1.0010706186294556,1.0066957473754883,1.0119950771331788,1.0169703960418702,1.021623134613037,1.0259565114974976,1.029971718788147,1.033671498298645,1.0370573997497559,1.0401320457458497,1.0428969860076905,1.0453547239303589,1.0475071668624879,1.049356460571289,1.0509047508239747,1.0521539449691773,1.0531063079833985,1.0537638664245606,1.054128885269165,1.0542030334472657,1.0539888143539429,1.0534881353378297,1.0527032613754273,1.0516360998153687,1.0502887964248658,1.0486633777618409,1.0467619895935059,1.0445870161056519,1.0421398878097535,1.0394234657287598,1.0364391803741456,1.0331895351409913,1.0296764373779297,1.025902271270752,1.0218684673309327,1.0175777673721314,1.01303231716156,1.0091441869735718,1.0115230083465577,1.0136475563049317,1.0155200958251954,1.0171431303024293,1.0185186862945557,1.0196492671966553,1.02053701877594,1.0211843252182007,1.021593451499939,1.0217664241790772,1.0217058658599854,1.021414041519165,1.0208929777145386,1.0201454162597657,1.019173264503479,1.0179786682128907,1.0165643692016602,1.0149325132369996,1.0130854845046998,1.011025071144104,1.008754014968872,1.0062745809555054,1.0035887956619263,1.0006994009017945,1.0,1.0,1.0,1.0,1.0,1.0,1.0,1.0,1.0,1.0,1.0,1.0],"radiusMean":[1.0,0.999983549118042,0.9999643564224243,0.9999474883079529,0.999930202960968,0.9999127388000488,0.9998960494995117,0.9998782873153687,0.9998612403869629,0.9998440742492676,0.999826967716217,0.9998100399971008,0.9997928738594055,0.9997762441635132,0.9997590780258179,0.999742329120636,0.9997256398200989,0.9997088313102722,0.9996921420097351,0.9996755123138428,0.9996590614318848,0.9996423125267029,0.9996260404586792,0.9996094703674316,0.9995930790901184,0.99957674741745,0.9995603561401367,0.9995441436767578,0.9995279312133789,0.9995118379592896,0.9994959235191345,0.9994798302650452,0.9994638562202454,0.9994480013847351,0.9994319677352905,0.9994162917137146,0.9994004368782044,0.9993846416473389,0.9993689060211182,0.9993455410003662,0.9993137717247009,0.99927818775177,0.9992424845695496,0.9992058873176575,0.9991728067398071,0.9991371035575867,0.9990951418876648,0.999026894569397,0.9989328384399414,0.9988279342651367,0.9987163543701172,0.9985930323600769,0.9984566569328308,0.9983091354370117,0.9981525540351868,0.997991144657135,0.9978287220001221,0.9976685643196106,0.9975111484527588,0.9973567724227905,0.9972048401832581,0.9970530867576599,0.996900737285614,0.996753454208374,0.9966039657592773,0.9964476823806763,0.9962847828865051,0.9961141347885132,0.9959416389465332,0.9957636594772339,0.9955816268920898,0.9953975677490234,0.9952191114425659,0.9950405955314636,0.9948601126670837,0.9946724772453308,0.9944696426391602,0.9942653179168701,0.9940491914749146,0.9938283562660217,0.9935862421989441,0.9933293461799622,0.9930687546730042,0.9928089380264282,0.9925472140312195,0.9922835230827332,0.9920135140419006,0.9917411804199219,0.9914611577987671,0.991173267364502,0.9908826351165772,0.9905667304992676,0.9902344942092896,0.9898539185523987,0.9894353747367859,0.9890021085739136,0.988524317741394,0.9880208373069763,0.9875112175941467,0.986987829208374,0.9864537715911865,0.9859082698822022,0.9853515625,0.9847800731658936,0.98418790102005,0.9835633039474487,0.9829113483428955,0.9822278618812561,0.9814746379852295,0.9806965589523315,0.9799131155014038,0.9791169762611389,0.9783031344413757,0.9774925112724304,0.976685106754303,0.9758769869804382,0.9750486016273499,0.9741969108581543,0.9733306169509888,0.9724592566490173,0.9715654850006104,0.9706464409828186,0.9697075486183167,0.9687535166740418,0.9677610993385315,0.9667513966560364,0.9657151103019714,0.9646652936935425,0.9636160731315613,0.9625721573829651,0.9615312218666077,0.9604697823524475,0.9593968391418457,0.9583236575126648,0.9572193026542664,0.9560704827308655,0.9548672437667847,0.953620970249176,0.9523086547851563,0.9509679079055786,0.9496181011199951,0.9482654929161072,0.9469166994094849,0.9455358982086182,0.944091796875,0.9426141977310181,0.9410767555236816,0.9394804835319519,0.9378209114074707,0.9361231327056885,0.9343568086624146,0.9325312376022339,0.9306642413139343,0.9287757277488709,0.926846981048584,0.9248906970024109,0.9229009747505188,0.9208900332450867,0.9188427925109863,0.9167575240135193,0.9146177768707275,0.9124048948287964,0.9101367592811585,0.907813549041748,0.9054355621337891,0.9029973149299622,0.9004918932914734,0.897921085357666,0.8952816724777222,0.8925798535346985,0.8898307085037231,0.8870649933815002,0.8842545747756958,0.8814067840576172,0.8785461187362671,0.8756689429283142,0.8727986812591553,0.8699295520782471,0.8670782446861267,0.8642693758010864,0.861515998840332,0.8588292598724365,0.8562118411064148,0.8536425828933716,0.8511031270027161,0.8485574126243591,0.8459618091583252,0.8433101773262024,0.8405746221542358,0.8377846479415894,0.8349593877792358,0.8321303725242615,0.8293012976646423,0.8264753818511963,0.8236568570137024,0.8208691477775574,0.8181147575378418,0.8153887391090393,0.8126829266548157,0.8100228309631348,0.8073976635932922,0.8048037886619568,0.8022315502166748,0.7996576428413391,0.7970766425132752,0.7944936752319336,0.7919174432754517,0.7893603444099426,0.7868490219116211,0.7843981981277466,0.7820035219192505,0.7796642184257507,0.7773749232292175,0.7751058340072632,0.7728492021560669,0.7706063985824585,0.7683700323104858,0.7661300301551819,0.7638710737228394,0.7615868449211121,0.7592655420303345,0.7568977475166321,0.7544711232185364,0.7519755363464356,0.7493996024131775,0.746753990650177,0.7440479397773743,0.741289496421814,0.7385092973709106,0.735723614692688,0.7329438328742981,0.7301815152168274,0.7274364233016968,0.7246991395950317,0.7219581604003906,0.7192039489746094,0.7164197564125061,0.7135950922966003,0.7107207179069519,0.7077909111976624,0.7047959566116333,0.7017224431037903,0.6985645890235901,0.6953254342079163,0.6920134425163269,0.6886361837387085,0.6852079629898071,0.6817387342453003,0.678238570690155,0.67472243309021,0.6712108254432678,0.6677187085151672,0.6642534136772156,0.6608095765113831,0.6573790311813355,0.6539353132247925,0.6504461169242859,0.6468841433525086,0.6432332396507263,0.6394867300987244,0.635651171207428,0.6317424774169922,0.6277815103530884,0.6237917542457581,0.6197913289070129,0.6157917380332947,0.6117969155311585,0.607795774936676,0.6037652492523193,0.5996807813644409,0.5955144166946411,0.5912446975708008,0.5868663191795349,0.5823847651481628,0.5778146386146545,0.5731868743896484,0.5685306787490845,0.5638560056686401,0.5591630935668945,0.5544489622116089,0.5497051477432251,0.5449256300926209,0.5401091575622559,0.5352634787559509,0.5303992629051209,0.525524377822876,0.5206449627876282,0.5157628655433655,0.5108712315559387,0.5059682130813599,0.5010635852813721,0.4961646497249603,0.4912809729576111,0.48643019795417788,0.48163071274757388,0.47689110040664675,0.4722152650356293,0.4676036536693573,0.46304765343666079,0.45853304862976076,0.4540509879589081,0.4496041238307953,0.4452016055583954,0.44085970520973208,0.43660208582878115,0.43244343996047976,0.42838168144226076,0.4244055151939392,0.4205054044723511,0.41667014360427859,0.4128909409046173,0.4091619849205017,0.40548086166381838,0.40184131264686587,0.3982369899749756,0.3946649432182312,0.3911246359348297,0.3876202702522278,0.38416358828544619,0.38076725602149966,0.3774416148662567,0.37419411540031435,0.37102237343788149,0.3679206967353821,0.36488744616508486,0.3619195222854614,0.359014630317688,0.356179803609848,0.3534259796142578,0.35075879096984866,0.3481815457344055,0.345699667930603,0.34331586956977847,0.341031014919281,0.3388456702232361,0.3367674648761749,0.3348033130168915,0.3329610824584961,0.33125069737434389,0.32968130707740786,0.32825833559036257,0.3269803524017334,0.3258398473262787,0.32483363151550295,0.3239632248878479,0.3232324719429016,0.3226504921913147,0.32222679257392886,0.3219650685787201,0.3218705654144287,0.32195016741752627,0.3222053349018097,0.3226320147514343,0.3232293725013733,0.3239976167678833,0.32492703199386599,0.326000452041626,0.32720664143562319,0.3285394310951233,0.32999420166015627,0.33156856894493105,0.3332657217979431,0.3350934088230133,0.33705219626426699,0.33913251757621767,0.34132903814315798,0.3436394929885864,0.3460654318332672,0.34860649704933169,0.351265549659729,0.3540440797805786,0.35693681240081789,0.35993432998657229,0.3630274832248688,0.3662060499191284,0.36946237087249758,0.37280625104904177,0.376260906457901,0.3798521161079407,0.38360655307769778,0.3875429034233093,0.3916698098182678,0.3959782123565674,0.4004543125629425,0.40508031845092776,0.40983906388282778,0.41471219062805178,0.4196814000606537,0.424728661775589,0.4298309087753296,0.434953898191452,0.44006577134132388,0.4451460540294647,0.4501737952232361,0.45513609051704409,0.46003010869026186,0.4648631811141968,0.46964290738105776,0.4743730127811432,0.47905203700065615,0.48366549611091616,0.48818621039390566,0.4925811290740967,0.49681323766708376,0.5008424520492554,0.5046367049217224,0.5081765651702881,0.5114505887031555,0.5144597887992859,0.5172132253646851,0.519722580909729,0.522002100944519,0.5240568518638611,0.5258933901786804,0.5275130867958069,0.5289159417152405,0.5301021337509155,0.5310751795768738,0.5318337678909302,0.5323830842971802,0.532740592956543,0.5329206585884094,0.5329283475875855,0.5327679514884949,0.5324462056159973,0.5319659113883972,0.5313350558280945,0.5305764675140381,0.5297171473503113,0.5287982225418091,0.5278655290603638,0.5269563794136047,0.5261052250862122,0.5253294110298157,0.5246198177337647,0.5239506363868713,0.5232799053192139,0.5225535035133362,0.5217201709747315,0.5207369327545166,0.5195772647857666,0.5182265043258667,0.5166805982589722,0.5149418115615845,0.5130201578140259,0.510930597782135,0.5086904764175415,0.5063206553459168,0.5038551688194275,0.5013321042060852,0.4987867474555969,0.49625805020332339,0.4937899708747864,0.49141618609428408,0.4891662001609802,0.4870610237121582,0.48511767387390139,0.4833444654941559,0.4817578196525574,0.48038357496261599,0.4792536795139313,0.4784022271633148,0.4778617322444916,0.4776606559753418,0.47781798243522646,0.47833704948425295,0.47921136021614077,0.4804108440876007,0.48189806938171389,0.48361849784851076,0.485503613948822,0.48747578263282778,0.4894613027572632,0.49138930439949038,0.49320000410079958,0.49483850598335268,0.49624669551849368,0.49737513065338137,0.49818408489227297,0.4986321032047272,0.4986794888973236,0.4982993006706238,0.49747225642204287,0.49617800116539,0.49440258741378786,0.49214303493499758,0.4894070327281952,0.48620691895484927,0.48256856203079226,0.4785168766975403,0.4740874767303467,0.4693184494972229,0.46424373984336855,0.4589025378227234,0.4533384144306183,0.44759824872016909,0.44171884655952456,0.43572932481765749,0.429654598236084,0.4235135018825531,0.4173023998737335,0.4110086262226105,0.4046267569065094,0.3981569707393646,0.3915920853614807,0.38492366671562197,0.37815409898757937,0.3712858259677887,0.3643212914466858,0.3572689890861511,0.35014644265174868,0.3429708480834961,0.3357565402984619,0.3285219371318817,0.3212851881980896,0.3140549659729004,0.3068438768386841,0.2996652126312256,0.29254239797592165,0.2855045199394226,0.27860313653945925,0.27190321683883669,0.26545441150665285,0.25929495692253115,0.25343209505081179,0.24784260988235475,0.2424929440021515,0.23735813796520234,0.23242002725601197,0.22768394649028779,0.22316716611385346,0.21887364983558656,0.21478980779647828,0.21089962124824525,0.2071944922208786,0.20367370545864106,0.20034494996070863,0.19722789525985719,0.19433464109897614,0.19164694845676423,0.18912266194820405,0.18669947981834413,0.18431800603866578,0.18194273114204408,0.1795501559972763,0.17711849510669709,0.1746332049369812,0.17208550870418549,0.16945591568946839,0.16673171520233155,0.16391776502132417,0.16102692484855653,0.15808115899562837,0.1551172286272049,0.15217597782611848,0.14929352700710298,0.14649878442287446,0.14379964768886567,0.1411961168050766,0.13869692385196687,0.13630452752113343,0.13401298224925996,0.13181498646736146,0.1297031044960022,0.12765613198280335,0.12565885484218598,0.12371217459440232,0.12182125449180603,0.12000470608472824,0.11830300837755203,0.11675651371479035,0.11539264768362045,0.1142316535115242,0.11327104270458222,0.11249183863401413,0.11186783015727997,0.11137542873620987,0.11099933832883835,0.11073765158653259,0.11058489233255387,0.11054496467113495,0.11061711609363556,0.11080081015825272,0.11108000576496124,0.11144054681062699,0.11187148839235306,0.11236637830734253,0.1129181757569313,0.11352846771478653,0.11420148611068726,0.1149405911564827,0.11573315411806107,0.11656235158443451,0.11740759760141373,0.11824461072683335,0.11906160414218903,0.1198631078004837,0.12065913528203964,0.12146793305873871,0.12229542434215546,0.12313368171453476,0.1239713728427887,0.12479524314403534,0.1256033033132553,0.12639260292053224,0.12715834379196168,0.1279039829969406,0.12863166630268098,0.12931756675243379,0.12992264330387116,0.13040834665298463,0.13074496388435365,0.13091163337230683,0.13090865314006806,0.13077127933502198,0.1305437684059143,0.1302664577960968,0.12996403872966767,0.12964817881584168,0.12932473421096803,0.12896674871444703,0.1285279095172882,0.12796051800251008,0.12722384929656983,0.12627600133419038,0.12510740756988526,0.12374712526798248,0.12224183231592179,0.12064820528030396,0.11902741342782974,0.11742717772722244,0.11587632447481156,0.1144038662314415,0.11304337531328201,0.11181551218032837,0.1107315942645073,0.10978580266237259,0.10894731432199478,0.10816078633069992,0.10737058520317078,0.10653619468212128,0.10563599318265915,0.10466686636209488,0.10364928841590882,0.10261832922697067,0.10161159187555313,0.10064271092414856,0.09972574561834336,0.09888506680727005,0.0981319323182106,0.09747235476970673,0.09692942351102829,0.09652278572320938,0.09626095741987229,0.09614183008670807,0.09615939855575562,0.09630449116230011,0.09656484425067902,0.09691306203603745,0.09731782227754593,0.09775248914957047,0.09819771349430084,0.09865736216306687,0.09915640205144882,0.09971621632575989,0.10034915059804917,0.10106299072504044,0.10184234380722046,0.10264256596565247,0.10342052578926087,0.1041472926735878,0.10479999333620072,0.1053602546453476,0.10582172870635987,0.10619834810495377,0.10652254521846771,0.10683363676071167,0.10716447234153748,0.1075424998998642,0.10799544304609299,0.10853299498558045,0.10914801061153412,0.10983380675315857,0.11058962345123291,0.11141597479581833,0.11230786889791489,0.11326239258050919,0.11428757011890412,0.11535107344388962,0.11647152900695801,0.11765453964471817,0.11888234317302704,0.12013216316699982,0.1213870570063591,0.12263210862874985,0.12385357171297074,0.12503838539123536,0.12617211043834687,0.12724894285202027,0.12829282879829408,0.12935742735862733,0.13049106299877168,0.13173282146453858,0.13310879468917848,0.1346137374639511,0.1362173855304718,0.1378852128982544,0.13958771526813508,0.14129842817783357,0.1429787576198578,0.14467236399650575,0.14639507234096528,0.14815984666347505,0.1499691605567932,0.15181563794612885,0.15367896854877473,0.15549899637699128,0.15731853246688844,0.15917110443115235,0.1610921323299408,0.1631281077861786,0.16530121862888337,0.16761262714862824,0.17004802823066712,0.17258691787719727,0.17520399391651154,0.17788204550743104,0.18060386180877686,0.18334800004959107,0.18610580265522004,0.18888136744499207,0.19168603420257569,0.1945318877696991,0.19743074476718903,0.2003820687532425,0.20337896049022675,0.20641517639160157,0.20949432253837586,0.21263478696346284,0.2158517986536026,0.21915042400360108,0.22256681323051454,0.2261010706424713,0.22973789274692536,0.23344802856445313,0.2371760457754135,0.24091294407844544,0.2446552813053131,0.24841545522212983,0.25221067667007449,0.256058007478714,0.25997188687324526,0.26396578550338747,0.268038272857666,0.27217334508895876,0.27634167671203616,0.28051409125328066,0.28467318415641787,0.2888038456439972,0.2928916811943054,0.2969614863395691,0.3010272681713104,0.3051306903362274,0.30929285287857058,0.3134932219982147,0.3177471160888672,0.3220716118812561,0.3264496624469757,0.3308638334274292,0.33534112572669985,0.3398880660533905,0.34448105096817019,0.34914591908454897,0.353890061378479,0.3586941361427307,0.3635408580303192,0.36847490072250368,0.37351059913635256,0.37866050004959109,0.3839327096939087,0.3893384635448456,0.3948806822299957,0.40055638551712038,0.40635013580322268,0.41223472356796267,0.4181602895259857,0.42414453625679018,0.43014681339263918,0.4361768066883087,0.4422464370727539,0.4483700096607208,0.4545670449733734,0.4608493149280548,0.46721726655960085,0.4736677408218384,0.48019441962242129,0.4867976903915405,0.4934782385826111,0.5002393126487732,0.5070942640304565,0.5140449404716492,0.5210840702056885,0.5281603336334229,0.53530353307724,0.5424962043762207,0.5497198700904846,0.556937575340271,0.5641421675682068,0.5713253617286682,0.5784867405891419,0.5856008529663086,0.5926764607429504,0.5997609496116638,0.6068580746650696,0.6139202117919922,0.6209895610809326,0.6280600428581238,0.6350772976875305,0.6420121788978577,0.6488774418830872,0.6556524634361267,0.6623367071151733,0.66895592212677,0.675504744052887,0.6820338368415833,0.6885421872138977,0.694999635219574,0.7014232277870178,0.7077897787094116,0.714078426361084,0.7202768921852112,0.7263683676719666,0.7323213219642639,0.7381798028945923,0.7439969182014465,0.7497518062591553,0.7554319500923157,0.7610190510749817,0.7665038108825684,0.771914541721344,0.777275025844574,0.7825506329536438,0.787760317325592,0.7929319143295288,0.7980644702911377,0.8031620383262634,0.8081415891647339,0.8130537271499634,0.8178834319114685,0.8225958943367004,0.8272246718406677,0.8317746520042419,0.8362287282943726,0.8405907154083252,0.8448902368545532,0.8491166234016419,0.8532761335372925,0.8573849201202393,0.8614815473556519,0.8655220866203308,0.8694853782653809,0.8733758926391602,0.8772012591362,0.8809804320335388,0.8846803903579712,0.8883070945739746,0.8918662667274475,0.8953404426574707,0.8987284302711487,0.9019855856895447,0.9051372408866882,0.9081592559814453,0.9110990166664124,0.9139295816421509,0.9166690707206726,0.9193640947341919,0.9219596982002258,0.924497663974762,0.9269592761993408,0.9293681979179382,0.9317394495010376,0.9340723752975464,0.9363386631011963,0.9385324120521545,0.9406322240829468,0.9426590800285339,0.9446057081222534,0.9464935064315796,0.9483339786529541,0.9501233100891113,0.9518733620643616,0.9535903334617615,0.9552910923957825,0.956963837146759,0.9585364460945129,0.960049033164978,0.961509108543396,0.9629274606704712,0.9642956852912903,0.9656040668487549,0.9668763279914856,0.968087375164032,0.9692097306251526,0.970278799533844,0.9713193774223328,0.9723204374313355,0.9732562899589539,0.9741349816322327,0.9749687910079956,0.9758003354072571,0.9766189455986023,0.9774356484413147,0.9782368540763855,0.9790260195732117,0.9797784686088562,0.9805226922035217,0.9812410473823547,0.9819276332855225,0.9825906753540039,0.9832138419151306,0.983769953250885,0.9842864274978638,0.9847878217697144,0.9852886199951172,0.985784649848938,0.9862774610519409,0.9867684841156006,0.9872459769248962,0.9877130389213562,0.9881616830825806,0.9886006116867065,0.9890331029891968,0.9894587397575378,0.9898843765258789,0.9903079271316528,0.9907251000404358,0.9911397695541382,0.9915531873703003,0.991975724697113,0.9923909902572632,0.9928010702133179,0.9932145476341248,0.993617057800293,0.9940100312232971,0.994391143321991,0.9947566390037537,0.9951025247573853,0.9954279661178589,0.9957355260848999,0.9960305690765381,0.9963086843490601,0.9965622425079346,0.9967980980873108,0.9969906806945801,0.9971728324890137,0.9973322749137878,0.9974676370620728,0.9976028800010681,0.9977361559867859,0.9978695511817932,0.9980062246322632,0.9981392621994019,0.9982626438140869,0.9983705878257752,0.9984549880027771,0.998541533946991,0.9986346960067749,0.9987301826477051,0.9988285303115845,0.9989157915115356,0.9989991188049316,0.999079167842865,0.9991545677185059,0.9992249608039856,0.9992891550064087,0.9993467330932617,0.9993973970413208,0.9994416832923889,0.9994790554046631,0.9995112419128418,0.9995396733283997,0.9995673298835754,0.9995898008346558,0.99960857629776,0.9996275305747986,0.9996466636657715,0.9996667504310608,0.9996878504753113,0.9997142553329468,0.9997425079345703,0.9997711777687073,0.999799907207489,0.9998279809951782,0.999855637550354,0.9998831152915955,0.9999094605445862,0.9999355673789978,0.9999624490737915,0.9999867081642151,1.0],"radiusSd":[6.738225266644804e-8,0.000391629699151963,0.0007822425104677677,0.0011718455934897066,0.0015604384243488312,0.0019479891052469612,0.002334501128643751,0.0027199878823012115,0.003104417584836483,0.0034877981524914505,0.0038701200392097236,0.004251382779330015,0.004631573334336281,0.005010709632188082,0.005388743709772825,0.0057656969875097279,0.006141555495560169,0.0065163192339241508,0.006889975629746914,0.007262523286044598,0.007633976172655821,0.008004286326467991,0.008373472839593888,0.00874153058975935,0.009108452126383782,0.009474216029047966,0.009838849306106568,0.010202310979366303,0.010564621537923813,0.010925774462521077,0.011285734362900257,0.011644519865512848,0.012002130039036274,0.01235853973776102,0.012713753618299961,0.013067767955362797,0.013420593924820423,0.013772182166576386,0.014122562482953072,0.014472434297204018,0.014824197627604008,0.015180740505456925,0.015542561188340187,0.01591004990041256,0.016284001991152765,0.0166661087423563,0.017055582255125047,0.01745244674384594,0.017867514863610269,0.018307702615857126,0.018783094361424447,0.019305206835269929,0.01988494209945202,0.020526032894849778,0.021223247051239015,0.02196304313838482,0.02273034304380417,0.023512182757258416,0.024306105449795724,0.02511408179998398,0.025942362844944,0.026800692081451417,0.027696197852492334,0.028630778193473817,0.029603345319628717,0.03060850128531456,0.03163977339863777,0.03269001096487045,0.03375566378235817,0.03483402356505394,0.03592216596007347,0.03701453655958176,0.03810369595885277,0.03917991742491722,0.040235504508018497,0.041265714913606647,0.04226911813020706,0.04324851930141449,0.04420464485883713,0.04514215514063835,0.046060219407081607,0.046961963176727298,0.04784984141588211,0.048725731670856479,0.04959125816822052,0.050449762493371966,0.05130523070693016,0.0521644726395607,0.05303201079368591,0.05390891432762146,0.05479608476161957,0.05569145455956459,0.056598905473947528,0.05751447752118111,0.05844185873866081,0.05938582122325897,0.06034267693758011,0.06131868436932564,0.06231740862131119,0.06333925575017929,0.06438453495502472,0.0654536560177803,0.06654912978410721,0.06767477095127106,0.06883451342582703,0.07003051787614823,0.07126658409833908,0.07254192978143692,0.07384984195232392,0.0752006322145462,0.0765891969203949,0.0780048742890358,0.07943928986787796,0.08089123666286469,0.0823577493429184,0.08383556455373764,0.08531609922647476,0.08679554611444473,0.08827044814825058,0.08973554521799088,0.09118044376373291,0.09260161966085434,0.09400016814470291,0.09538084268569946,0.09674089401960373,0.09809079021215439,0.09942794591188431,0.10075846314430237,0.10208748281002045,0.10341110080480576,0.10472593456506729,0.1060236468911171,0.10730570554733277,0.10857345908880234,0.10981220752000809,0.11101024597883225,0.11215861141681671,0.11326554417610169,0.1143270805478096,0.11535996198654175,0.11637301743030548,0.11737234145402909,0.11836852133274079,0.11935336887836456,0.12032701075077057,0.12131219357252121,0.12230037152767182,0.1232914924621582,0.12427940219640732,0.12527097761631013,0.12623952329158784,0.12717510759830476,0.1280760020017624,0.1289418488740921,0.1297554075717926,0.13052257895469666,0.13124513626098634,0.1319507360458374,0.1326526254415512,0.13337604701519013,0.13413959741592408,0.13494932651519776,0.13581153750419618,0.13671550154685975,0.13764126598834992,0.13856416940689088,0.13947395980358125,0.14036501944065095,0.14122161269187928,0.14203594624996186,0.14280708134174348,0.1435486376285553,0.14423920214176179,0.14488919079303742,0.14552241563796998,0.14613725244998933,0.14674486219882966,0.14732497930526734,0.1478668749332428,0.14836789667606355,0.14881561696529389,0.14920943975448609,0.14955216646194459,0.149838387966156,0.15007935464382173,0.15026679635047913,0.1503790020942688,0.15042419731616975,0.15038062632083894,0.15027830004692079,0.15013647079467774,0.149982288479805,0.1498183310031891,0.14964225888252259,0.1494452804327011,0.14924225211143495,0.14902952313423158,0.14879357814788819,0.14852355420589448,0.14825767278671266,0.14799301326274873,0.1477469801902771,0.14753054082393647,0.14733414351940156,0.14716048538684846,0.14700661599636079,0.14687007665634156,0.1467345654964447,0.14660662412643434,0.14649413526058198,0.14637762308120728,0.1462460607290268,0.14608731865882874,0.14585773646831513,0.14555412530899049,0.14518903195858003,0.14478373527526856,0.1443663388490677,0.1439610719680786,0.14360186457633973,0.14331677556037904,0.1431138664484024,0.1430000364780426,0.14296774566173554,0.14298762381076814,0.14305712282657624,0.14315977692604066,0.14327427744865418,0.1434125453233719,0.1435616910457611,0.1437160074710846,0.14387133717536927,0.14401285350322724,0.14412327110767365,0.14418508112430573,0.14417821168899537,0.14408954977989198,0.143917977809906,0.14367710053920747,0.14338243007659913,0.14305199682712556,0.14270934462547303,0.14237305521965028,0.14205536246299745,0.1417611688375473,0.1414867788553238,0.14122726023197175,0.1409762054681778,0.1407206803560257,0.14044910669326783,0.14015959203243257,0.13984648883342744,0.1395002156496048,0.13911454379558564,0.13870924711227418,0.13830213248729707,0.13789917528629304,0.13750018179416657,0.13709810376167298,0.13668140769004823,0.13624341785907746,0.1357862800359726,0.1353186070919037,0.13485366106033326,0.13440421223640443,0.13397598266601563,0.13356734812259675,0.13316789269447328,0.13276584446430207,0.13235527276992799,0.13193391263484956,0.13150137662887574,0.13105516135692597,0.13058927655220033,0.1300991326570511,0.12958170473575593,0.12903012335300446,0.12843839824199677,0.12780696153640748,0.12714366614818574,0.12645292282104493,0.12574070692062379,0.12501968443393708,0.12430325150489807,0.1236037015914917,0.12292986363172531,0.12227695435285568,0.12162792682647705,0.12096577882766724,0.120274119079113,0.11954318732023239,0.11877169460058212,0.11796144396066666,0.11711452901363373,0.11623161286115647,0.11532048135995865,0.11439918726682663,0.11349132657051087,0.11261419951915741,0.11177964508533478,0.11099445819854737,0.11025657504796982,0.10955812782049179,0.10888765752315521,0.10822253674268723,0.10753334313631058,0.1067935898900032,0.10598782449960709,0.10511375218629837,0.10417918115854263,0.10319583863019943,0.10217941552400589,0.10115043818950653,0.10012391954660416,0.09911350905895233,0.09813916683197022,0.09721668064594269,0.09635069221258164,0.09554038196802139,0.09477978944778443,0.09405182301998139,0.09334118664264679,0.0926375612616539,0.09193359315395355,0.0912288948893547,0.09052025526762009,0.08980166167020798,0.08907197415828705,0.08833161741495133,0.08757138252258301,0.0867789015173912,0.08594564348459244,0.08507106453180313,0.08415846526622772,0.08321976661682129,0.08228148519992829,0.08137410879135132,0.08052942901849747,0.0797782614827156,0.07914001494646073,0.07862138003110886,0.07822224497795105,0.07793047279119492,0.07772653549909592,0.07759152352809906,0.07750846445560456,0.0774674192070961,0.07746699452400208,0.07750682532787323,0.07758589088916779,0.07770157605409622,0.07784125208854675,0.07798336446285248,0.07811182737350464,0.07821710407733917,0.07829649746417999,0.07836677134037018,0.07845313102006912,0.07857701182365418,0.0787491723895073,0.07896671444177628,0.0792241245508194,0.07952577620744705,0.07987747341394425,0.08029310405254364,0.08078696578741074,0.08136942237615586,0.08203954249620438,0.08278125524520874,0.0835694670677185,0.08437757194042206,0.0851803719997406,0.08596862107515335,0.0867462307214737,0.08751721680164337,0.08828133344650269,0.08903735131025315,0.08977652341127396,0.09049053490161896,0.09116785228252411,0.09179191291332245,0.09234938025474549,0.09282848238945008,0.09321705996990204,0.09350796788930893,0.09370250254869461,0.0938076376914978,0.0938374251127243,0.09380874782800675,0.09373557567596436,0.09361843019723892,0.0934501588344574,0.09321976453065872,0.09290818125009537,0.09249507635831833,0.09196916967630387,0.09133001416921616,0.09058317542076111,0.08974236249923706,0.08882419019937515,0.08784689754247666,0.08682875335216522,0.08578034490346909,0.08470717817544937,0.08361610770225525,0.0825183093547821,0.08144155889749527,0.08041853457689285,0.07947751134634018,0.07864081114530564,0.07792119681835175,0.07732514292001724,0.0768522322177887,0.07649432867765427,0.0762350782752037,0.07606956362724304,0.07601189613342285,0.07608139514923096,0.0762905552983284,0.07664866000413895,0.0771578922867775,0.0777978003025055,0.07853946834802628,0.07935579866170883,0.08022896945476532,0.08113984763622284,0.08207346498966217,0.08302893489599228,0.08400851488113404,0.08502513915300369,0.08609429001808167,0.0872265100479126,0.08843815326690674,0.08974115550518036,0.09112568944692612,0.09256919473409653,0.09403775632381439,0.09548060595989227,0.09684063494205475,0.09806559234857559,0.09912417829036713,0.1000065952539444,0.100712850689888,0.1012362688779831,0.10157410800457001,0.10173311084508896,0.10172132402658463,0.10154878348112107,0.10123276710510254,0.10079638659954071,0.10026056319475174,0.09964662045240402,0.09898034483194351,0.09828639030456543,0.09758270531892777,0.09688443690538407,0.09620268642902374,0.09553582221269608,0.09488338977098465,0.09425395727157593,0.09366010129451752,0.09311477839946747,0.09262336790561676,0.09218915551900864,0.09180919080972672,0.09146734327077866,0.09114698320627213,0.09084148705005646,0.09054398536682129,0.09023435413837433,0.08988671749830246,0.08946430683135987,0.08891932666301727,0.08821150660514832,0.08732195943593979,0.08624260872602463,0.08497969061136246,0.08355281502008438,0.08198973536491394,0.0803179070353508,0.0785641074180603,0.07675860077142716,0.07493573427200318,0.07312760502099991,0.07136816531419754,0.0696897804737091,0.06810978800058365,0.06665383279323578,0.06536762416362763,0.06428328901529312,0.0634162649512291,0.06277057528495789,0.06234581023454666,0.062138840556144717,0.06212903559207916,0.06227864697575569,0.06253033876419068,0.06281314045190811,0.06306532770395279,0.06325110793113709,0.06336822360754013,0.06345319002866745,0.06355993449687958,0.06374746561050415,0.06407009065151215,0.06456932425498963,0.06525017321109772,0.06608939170837403,0.06705377250909805,0.0680924579501152,0.06915260851383209,0.0701976791024208,0.07120908051729202,0.0721718892455101,0.07307013869285584,0.07388804852962494,0.07461708039045334,0.07524062693119049,0.07574355602264404,0.07612263411283493,0.0763721838593483,0.07646772265434265,0.07638382166624069,0.0761023685336113,0.07561809569597244,0.07495012134313584,0.07413448393344879,0.07320433109998703,0.07218650728464127,0.07109770178794861,0.06995346397161484,0.0687672346830368,0.06755702942609787,0.06634572893381119,0.06515775620937348,0.06400592625141144,0.06289409101009369,0.06182146817445755,0.06079396605491638,0.059829793870449069,0.05894119292497635,0.05813344568014145,0.057409197092056277,0.05676199868321419,0.05617485195398331,0.05563472583889961,0.05513935908675194,0.054706331342458728,0.05437522009015083,0.05418270453810692,0.05414089933037758,0.05422368273139,0.0543673001229763,0.054504409432411197,0.05458882823586464,0.054588478058576587,0.054479774087667468,0.05425501987338066,0.05391155928373337,0.05343888700008392,0.0528266504406929,0.0520661436021328,0.05114421248435974,0.05007978528738022,0.04892335832118988,0.04772673919796944,0.04653581976890564,0.04538644105195999,0.04429785534739494,0.04327616095542908,0.042335230857133868,0.04149547964334488,0.04076766222715378,0.040167517960071567,0.0397132970392704,0.039409954100847247,0.039239201694726947,0.039166469126939777,0.039160627871751788,0.039203938096761706,0.039293624460697177,0.03943389654159546,0.03962036594748497,0.03983652964234352,0.040080636739730838,0.04036825895309448,0.04071009159088135,0.04110826924443245,0.041568461805582049,0.04209825024008751,0.04268834739923477,0.0432998426258564,0.043876636773347858,0.044378746300935748,0.044804804027080539,0.04516381025314331,0.04546445980668068,0.0457165390253067,0.04592738300561905,0.046096038073301318,0.046213701367378238,0.04627194628119469,0.04627307131886482,0.04622720181941986,0.046160440891981128,0.04610901698470116,0.04609709605574608,0.046121995896101,0.046174246817827228,0.04624298959970474,0.04632667824625969,0.04643016308546066,0.04655512794852257,0.04669087380170822,0.04683021083474159,0.046975016593933108,0.04713427647948265,0.04733734205365181,0.047613244503736499,0.047969818115234378,0.0483725480735302,0.04877575859427452,0.04913885518908501,0.049442775547504428,0.04969514533877373,0.049920983612537387,0.050150591880083087,0.05038918927311897,0.05060378089547157,0.05073884129524231,0.050758812576532367,0.05064736306667328,0.050424784421920779,0.05014680698513985,0.04989814758300781,0.0497504323720932,0.049742843955755237,0.049864258617162707,0.050053920596838,0.05023441091179848,0.050343334674835208,0.05035153776407242,0.050275322049856189,0.05015101656317711,0.05000923201441765,0.04986400529742241,0.04971519485116005,0.04955698177218437,0.04938311502337456,0.04919905588030815,0.04902219399809837,0.04886588081717491,0.04872652143239975,0.04860639199614525,0.04851669445633888,0.048462335020303729,0.04844384640455246,0.04846189171075821,0.04851328209042549,0.048598527908325198,0.04872243478894234,0.048893604427576068,0.04912395030260086,0.04942754656076431,0.04981677234172821,0.05029648542404175,0.05086766928434372,0.05152321979403496,0.05224741995334625,0.05302039533853531,0.053823210299015048,0.054636042565107349,0.055441714823246,0.056238025426864627,0.05704645812511444,0.05790049582719803,0.05882399529218674,0.05981581658124924,0.06084643676877022,0.06188077852129936,0.06291165202856064,0.06395220011472702,0.06502439826726914,0.06614306569099426,0.0673147514462471,0.06854036450386048,0.06981176882982254,0.07112642377614975,0.07207337766885758,0.07291749119758606,0.07378671318292618,0.07466664910316467,0.07555227726697922,0.07644347846508026,0.07734905928373337,0.07829137146472931,0.0792902261018753,0.08036038279533386,0.08150631189346314,0.08272933214902878,0.08402066677808762,0.08536424487829209,0.08674164861440659,0.08813335001468659,0.08952665328979492,0.09092242270708084,0.09232856333255768,0.09374379366636276,0.0950930118560791,0.0961121916770935,0.09713351726531983,0.09816297888755799,0.09921128302812576,0.10028468817472458,0.10138273239135742,0.1025066152215004,0.10327844321727753,0.1040181815624237,0.10481808334589005,0.10569977015256882,0.10667788982391358,0.10775360465049744,0.1089104413986206,0.11012788861989975,0.11139164865016937,0.1126929372549057,0.11402353644371033,0.11537789553403855,0.11676359921693802,0.11818577349185944,0.11963977664709091,0.1211150586605072,0.12260393053293228,0.1240953803062439,0.12558312714099885,0.12706494331359864,0.12854033708572389,0.13001149892807008,0.13148042559623719,0.1329074203968048,0.13421319425106049,0.13552911579608918,0.1368584781885147,0.1382020115852356,0.13955429196357728,0.14078456163406373,0.14197973906993867,0.14317257702350617,0.14435875415802003,0.14553478360176087,0.14669977128505708,0.14786019921302796,0.149033322930336,0.15024568140506745,0.15152773261070252,0.15290778875350953,0.1544068157672882,0.15604473650455476,0.15782597661018372,0.15968240797519685,0.16162554919719697,0.16357363760471345,0.16558803617954255,0.16764768958091737,0.16962523758411408,0.17158354818820954,0.17358115315437318,0.17558668553829194,0.17756061255931855,0.17959238588809968,0.18167230486869813,0.1836683750152588,0.185638889670372,0.18758776783943177,0.1894393116235733,0.19112956523895265,0.1928074061870575,0.19449490308761598,0.1962149441242218,0.19798313081264497,0.19979754090309144,0.2016405314207077,0.20350031554698945,0.2053641527891159,0.20719462633132935,0.20889581739902497,0.21057699620723725,0.2121887058019638,0.21378381550312043,0.21536602079868318,0.21693474054336549,0.21848826110363007,0.22002212703227998,0.22153769433498383,0.2230401635169983,0.22453047335147859,0.22601565718650819,0.22749759256839753,0.22897224128246308,0.23045890033245088,0.2319413125514984,0.23341014981269837,0.2347659468650818,0.2360788881778717,0.23733337223529817,0.23851393163204194,0.23958082497119904,0.24055024981498719,0.24143587052822114,0.2422448843717575,0.24293562769889832,0.243523970246315,0.24408113956451417,0.244610995054245,0.24503932893276215,0.24544547498226167,0.24582545459270478,0.24611179530620576,0.24628011882305146,0.2463778406381607,0.24639800190925599,0.24634957313537599,0.24625776708126069,0.24607732892036439,0.24583274126052857,0.24549610912799836,0.24501657485961915,0.24442309141159059,0.24371014535427094,0.24289439618587495,0.24200081825256349,0.2410442978143692,0.2399996668100357,0.23891691863536836,0.23785386979579926,0.23678503930568696,0.2356947511434555,0.23455826938152314,0.23336300253868104,0.23211726546287538,0.2308284044265747,0.22945591807365418,0.228010356426239,0.22650718688964845,0.22494064271450044,0.2233092039823532,0.22154465317726136,0.21971651911735536,0.217834934592247,0.21588943898677827,0.21392779052257539,0.21195532381534577,0.20995239913463593,0.20791634917259217,0.2058662474155426,0.20378322899341584,0.20166245102882386,0.19951342046260835,0.19736142456531526,0.19517651200294496,0.1929464042186737,0.19067716598510743,0.18837492167949677,0.18606193363666535,0.1837330013513565,0.18140862882137299,0.179106667637825,0.17682893574237824,0.17458565533161164,0.17235618829727174,0.17015424370765687,0.16795995831489564,0.16579042375087739,0.16361628472805024,0.1614246368408203,0.15922261774539948,0.15696895122528077,0.15468589961528779,0.15237276256084443,0.15004514157772065,0.14771907031536103,0.14540605247020722,0.14309710264205934,0.14078989624977113,0.13848331570625306,0.13619594275951386,0.13393154740333558,0.1316988468170166,0.1294960379600525,0.12731170654296876,0.12513521313667298,0.12295830994844437,0.12078340351581574,0.11861180514097214,0.11642331629991532,0.1142386719584465,0.11206579208374024,0.10991833359003067,0.10780331492424011,0.10572449862957001,0.10369721055030823,0.10172003507614136,0.0997852310538292,0.09789606183767319,0.0960569903254509,0.09426326304674149,0.09250161796808243,0.0907725840806961,0.08907245844602585,0.08740226924419403,0.08574650436639786,0.08409862220287323,0.08244955539703369,0.0808069258928299,0.07917305827140808,0.07756064087152481,0.07597017288208008,0.07440603524446488,0.07287179678678513,0.07136082649230957,0.06985726952552796,0.06836076825857163,0.06687800586223602,0.06541403383016586,0.06396890431642533,0.06254298239946366,0.06113477796316147,0.059739481657743457,0.05835280567407608,0.05697016417980194,0.05559372901916504,0.05422411859035492,0.05286148935556412,0.05150572955608368,0.05015385523438454,0.048799995332956317,0.04744074121117592,0.04607360064983368,0.0447012260556221,0.04332280531525612,0.0419418141245842,0.04057079181075096,0.039217934012413028,0.03789163753390312,0.03659795969724655,0.03534373641014099,0.03413453698158264,0.03297390416264534,0.03186475858092308,0.0308073777705431,0.029798757284879686,0.02883036434650421,0.027897289022803308,0.026986662298440934,0.0260927714407444,0.025212515145540239,0.024332627654075624,0.023451395332813264,0.02256718836724758,0.021683214232325555,0.020803697407245637,0.01993292011320591,0.019075803458690645,0.018233316019177438,0.017402401193976404,0.01657911017537117,0.015763599425554277,0.01495983637869358,0.014176594093441964,0.013418460264801979,0.012690345756709576,0.012003106996417046,0.011363539844751358,0.010773170739412308,0.010230626910924912,0.009732545353472233,0.009272000752389431,0.008840404450893402,0.00843087863177061,0.008038480766117573,0.0076605030335485939,0.007293313276022673,0.006930173374712467,0.006563459523022175,0.006188375875353813,0.005800328217446804,0.0053946953266859058,0.004969622939825058,0.004529865924268961,0.004079029429703951,0.0036228098906576635,0.00316719152033329,0.0027178532909601928,0.002278945641592145,0.0018497771816328168,0.0014288476668298245,0.0010158850345760584,0.0006148505490273237,0.00026667513884603977,2.7444039929491738e-8],"plHydrophobicityMin":[-0.47415703535079958,-0.4726371765136719,-0.47640320658683779,-0.47885167598724368,-0.47993510961532595,-0.47962841391563418,-0.4779222905635834,-0.4748198688030243,-0.48425132036209109,-0.4938063621520996,-0.5021568536758423,-0.5092167854309082,-0.5148690938949585,-0.5190640687942505,-0.5217496752738953,-0.5228415727615356,-0.5223541259765625,-0.5202751159667969,-0.5165863633155823,-0.5270175933837891,-0.5367167592048645,-0.5443543195724487,-0.5500767230987549,-0.5541540384292603,-0.5567357540130615,-0.5580692887306213,-0.5582903623580933,-0.5575951337814331,-0.556098461151123,-0.5539450645446777,-0.5512252449989319,-0.5480412840843201,-0.544461190700531,-0.5405551195144653,-0.5363726615905762,-0.5319597125053406,-0.5273510217666626,-0.522576630115509,-0.5176602602005005,-0.51261967420578,-0.5074703693389893,-0.5022222995758057,-0.5007269382476807,-0.5045547485351563,-0.50808185338974,-0.5113018751144409,-0.5142086744308472,-0.5168019533157349,-0.5190805792808533,-0.5210453271865845,-0.5226989984512329,-0.5240461826324463,-0.525093138217926,-0.5258456468582153,-0.5263155698776245,-0.5271254777908325,-0.5511971712112427,-0.5729867219924927,-0.5923819541931152,-0.609319806098938,-0.6237804293632507,-0.6358445286750794,-0.6455850601196289,-0.6530738472938538,-0.6584230661392212,-0.6617632508277893,-0.6632065773010254,-0.6628386378288269,-0.6607958078384399,-0.6571968793869019,-0.6521540284156799,-0.6457691192626953,-0.6381945610046387,-0.6295650601387024,-0.6200196146965027,-0.609711766242981,-0.5988121032714844,-0.5874829292297363,-0.5765836834907532,-0.580830454826355,-0.5868449211120606,-0.6179538369178772,-0.645907461643219,-0.670401930809021,-0.6912607550621033,-0.7084221243858337,-0.7219288945198059,-0.7319043278694153,-0.738532543182373,-0.7420401573181152,-0.7426778674125671,-0.7407091856002808,-0.7363986968994141,-0.7300072312355042,-0.7217854261398315,-0.7119733095169067,-0.7007989883422852,-0.6884785294532776,-0.6752168536186218,-0.661207914352417,-0.6466373801231384,-0.6316806674003601,-0.629347562789917,-0.6400917172431946,-0.6509085297584534,-0.661733865737915,-0.6724963188171387,-0.6831150054931641,-0.6934884786605835,-0.7035050392150879,-0.713031530380249,-0.7219062447547913,-0.7299172282218933,-0.7368387579917908,-0.7423879504203796,-0.7462218403816223,-0.747900128364563,-0.7469869256019592,-0.7429612874984741,-0.7352445125579834,-0.7232272028923035,-0.7064573168754578,-0.6897093057632446,-0.6942581534385681,-0.6979137063026428,-0.7005171179771423,-0.7018976807594299,-0.701877772808075,-0.7002794146537781,-0.6969361305236816,-0.6917030215263367,-0.6844698190689087,-0.6751747727394104,-0.664432942867279,-0.6593912243843079,-0.6539673209190369,-0.6481977105140686,-0.6448582410812378,-0.6449915766716003,-0.6442215442657471,-0.6424855589866638,-0.6397307515144348,-0.6359182000160217,-0.6310267448425293,-0.6427968740463257,-0.6688903570175171,-0.6884182691574097,-0.7027769088745117,-0.7129449248313904,-0.7199828624725342,-0.7245969772338867,-0.7274004817008972,-0.7288253903388977,-0.7291843891143799,-0.7287176251411438,-0.7275657057762146,-0.7258528470993042,-0.7236300706863403,-0.720952570438385,-0.7178313732147217,-0.7142783403396606,-0.7102874517440796,-0.7058466076850891,-0.7009450197219849,-0.6955561637878418,-0.6896745562553406,-0.6832644939422607,-0.6763284206390381,-0.6719256639480591,-0.6717849969863892,-0.6694111824035645,-0.6653385758399963,-0.6599404811859131,-0.6535549163818359,-0.6464160680770874,-0.6386823058128357,-0.6304628252983093,-0.6218382120132446,-0.6128815412521362,-0.603634774684906,-0.5941286683082581,-0.5843769311904907,-0.5744049549102783,-0.5642274618148804,-0.5538532137870789,-0.543286919593811,-0.5325361490249634,-0.5229310393333435,-0.5230315923690796,-0.5246899127960205,-0.5257386565208435,-0.5261582136154175,-0.525937557220459,-0.525061309337616,-0.5235151648521423,-0.5212841033935547,-0.5183476805686951,-0.514702320098877,-0.5103371739387512,-0.5113714337348938,-0.5128312706947327,-0.5126463174819946,-0.5108218193054199,-0.5263299345970154,-0.5564219355583191,-0.5834461450576782,-0.6071791648864746,-0.6276829242706299,-0.6451478600502014,-0.6597155332565308,-0.6715473532676697,-0.6809942126274109,-0.6882818937301636,-0.6935253143310547,-0.6970106363296509,-0.6988995671272278,-0.6992695331573486,-0.6982303857803345,-0.6958791017532349,-0.692234218120575,-0.6872659921646118,-0.6810176372528076,-0.6734575033187866,-0.6644677519798279,-0.6540439128875732,-0.642127275466919,-0.6285961866378784,-0.613379716873169,-0.5964579582214356,-0.5777615904808044,-0.5571937561035156,-0.5348376035690308,-0.5107245445251465,-0.4916108548641205,-0.4879339933395386,-0.48264485597610476,-0.4757162928581238,-0.4671492576599121,-0.4569742679595947,-0.45591264963150027,-0.4552370607852936,-0.4526135325431824,-0.4534696936607361,-0.4613476097583771,-0.4680301547050476,-0.473434180021286,-0.4774991273880005,-0.48018360137939455,-0.48145240545272829,-0.481281042098999,-0.479657381772995,-0.4765644073486328,-0.47203153371810915,-0.46608179807662966,-0.45875000953674319,-0.45008304715156557,-0.4401305317878723,-0.4315473437309265,-0.427603155374527,-0.4302588701248169,-0.4314575791358948,-0.4312337636947632,-0.4296972155570984,-0.4269258379936218,-0.422999769449234,-0.41803020238876345,-0.41207003593444826,-0.4052377939224243,-0.39759692549705508,-0.3892359137535095,-0.38446876406669619,-0.3816397786140442,-0.37864765524864199,-0.37551194429397585,-0.37573087215423586,-0.38263726234436037,-0.3880573809146881,-0.39896219968795779,-0.41704726219177248,-0.4337039589881897,-0.44866126775741579,-0.46166926622390749,-0.47250810265541079,-0.4809952974319458,-0.4869917631149292,-0.4903980791568756,-0.4911872446537018,-0.48937684297561648,-0.4850371479988098,-0.47828832268714907,-0.469295859336853,-0.4582635164260864,-0.4508008360862732,-0.4511444568634033,-0.44984620809555056,-0.4471019506454468,-0.4431034028530121,-0.43803346157073977,-0.43205344676971438,-0.42533230781555178,-0.4180118143558502,-0.41021808981895449,-0.40206247568130495,-0.39364203810691836,-0.39248499274253847,-0.3922227919101715,-0.39163365960121157,-0.3907298743724823,-0.3982216715812683,-0.41664910316467287,-0.43418586254119875,-0.4507291316986084,-0.4662199318408966,-0.4806022047996521,-0.4938291311264038,-0.5058462619781494,-0.5166367888450623,-0.526180624961853,-0.5344583988189697,-0.541433572769165,-0.5471006631851196,-0.5514465570449829,-0.5544505715370178,-0.5560719966888428,-0.5562976002693176,-0.5551067590713501,-0.5524727702140808,-0.5483506321907044,-0.5427258014678955,-0.5355868935585022,-0.526921272277832,-0.5167086720466614,-0.5049685835838318,-0.49173587560653689,-0.49534887075424197,-0.4988257884979248,-0.5014210343360901,-0.5030995607376099,-0.5038238167762756,-0.5035531520843506,-0.5022413730621338,-0.4998389482498169,-0.4963041841983795,-0.49158942699432375,-0.4856469929218292,-0.4784318208694458,-0.48011982440948489,-0.4910971522331238,-0.5016379356384277,-0.511665940284729,-0.52110755443573,-0.529890775680542,-0.5379392504692078,-0.5451738834381104,-0.5515077114105225,-0.5568692684173584,-0.5611768960952759,-0.5643478631973267,-0.5662851929664612,-0.5669130682945252,-0.5661512613296509,-0.5639179944992065,-0.560126543045044,-0.5547000169754028,-0.5475859642028809,-0.5387316346168518,-0.5280976891517639,-0.5200569033622742,-0.5210455060005188,-0.5210514068603516,-0.5200490355491638,-0.5180366635322571,-0.5150237083435059,-0.5110059380531311,-0.505987286567688,-0.5035727024078369,-0.5003966093063355,-0.5015217065811157,-0.509304404258728,-0.5158870816230774,-0.5211783647537231,-0.5250509977340698,-0.5273807048797607,-0.5279940366744995,-0.5268121957778931,-0.5237715244293213,-0.5188103914260864,-0.5118803381919861,-0.5029280185699463,-0.4920709729194641,-0.4793970286846161,-0.4650347828865051,-0.4491153061389923,-0.431876540184021,-0.41358140110969546,-0.39529481530189516,-0.39021536707878115,-0.3842208981513977,-0.3772938847541809,-0.3703221082687378,-0.36433911323547366,-0.3613320589065552,-0.36436527967453005,-0.3669452965259552,-0.36902183294296267,-0.37054967880249026,-0.37148597836494448,-0.37179720401763918,-0.37146514654159548,-0.3704771101474762,-0.37197184562683108,-0.3805006444454193,-0.3889670968055725,-0.3973452150821686,-0.40561172366142275,-0.4137384295463562,-0.42528659105300906,-0.43642890453338625,-0.44646215438842776,-0.4553971290588379,-0.46330100297927859,-0.470211386680603,-0.4761759340763092,-0.48125290870666506,-0.48547059297561648,-0.48889636993408205,-0.4915503263473511,-0.4934919774532318,-0.49474984407424929,-0.4967687129974365,-0.49988630414009097,-0.5026639103889465,-0.5051414370536804,-0.5073536038398743,-0.5093307495117188,-0.5111145377159119,-0.5127400159835815,-0.5142372250556946,-0.5156377553939819,-0.5169671177864075,-0.518244206905365,-0.51948481798172,-0.5206981897354126,-0.5265880227088928,-0.5338257551193237,-0.5410448312759399,-0.5482397675514221,-0.555400013923645,-0.5625097155570984,-0.5695471167564392,-0.5764849781990051,-0.5832900404930115,-0.589923620223999,-0.5963425040245056,-0.6024978160858154,-0.6095821261405945,-0.6170738935470581,-0.6241867542266846,-0.6309558153152466,-0.6374035477638245,-0.6435379981994629,-0.6493775248527527,-0.654941737651825,-0.6602339148521423,-0.6652513742446899,-0.670002281665802,-0.6744774580001831,-0.67864590883255,-0.6825003027915955,-0.6860111951828003,-0.689120888710022,-0.6917945742607117,-0.6939824223518372,-0.6956040263175964,-0.6965861320495606,-0.6968675851821899,-0.6986969709396362,-0.7020159959793091,-0.7040342092514038,-0.7047621607780457,-0.7041913270950317,-0.7023224830627441,-0.6991645097732544,-0.6947232484817505,-0.6889997720718384,-0.6820568442344666,-0.6739295721054077,-0.6646567583084106,-0.6593946218490601,-0.6566334962844849,-0.652593731880188,-0.6472672820091248,-0.6406359672546387,-0.632675051689148,-0.6233773231506348,-0.612766683101654,-0.6008629202842712,-0.5876752138137817,-0.5732795000076294,-0.5737067461013794,-0.5813160538673401,-0.5889372229576111,-0.5964781045913696,-0.603833794593811,-0.6108837127685547,-0.6174857020378113,-0.6234936714172363,-0.628751814365387,-0.6330922245979309,-0.6363440752029419,-0.6383605599403381,-0.6389973163604736,-0.6381052136421204,-0.6356005668640137,-0.6314137578010559,-0.6254929304122925,-0.6178311109542847,-0.6084740161895752,-0.5974867343902588,-0.5849405527114868,-0.5709817409515381,-0.555751621723175,-0.5393970608711243,-0.5220879316329956,-0.508607804775238,-0.5129254460334778,-0.516018807888031,-0.5177541971206665,-0.5180089473724365,-0.516676127910614,-0.5136685371398926,-0.5089089274406433,-0.5023778080940247,-0.4940733313560486,-0.484028160572052,-0.4723081588745117,-0.4590127766132355,-0.44427239894866946,-0.4395267069339752,-0.4460446536540985,-0.4510391354560852,-0.4543784558773041,-0.4559561014175415,-0.4557044208049774,-0.45359811186790469,-0.44965457916259768,-0.4439334571361542,-0.43652215600013735,-0.43250739574432375,-0.43290701508522036,-0.43282222747802737,-0.43222200870513918,-0.4310728907585144,-0.42934828996658327,-0.42700082063674929,-0.4239863157272339,-0.4202660024166107,-0.41577738523483279,-0.41047364473342898,-0.40430954098701479,-0.3972143232822418,-0.38915055990219118,-0.38007837533950808,-0.36993253231048586,-0.3587028980255127,-0.3463697135448456,-0.33289745450019839,-0.31832048296928408,-0.30265721678733828,-0.28924039006233218,-0.28038889169692995,-0.27103227376937868,-0.26120689511299136,-0.2509515583515167,-0.24030369520187379,-0.2293003499507904,-0.2179848849773407,-0.20639632642269135,-0.1945730745792389,-0.18255256116390229,-0.17281757295131684,-0.1773024946451187,-0.18150246143341065,-0.18535484373569489,-0.188798189163208,-0.19177542626857758,-0.19422678649425507,-0.19610995054244996,-0.19738654792308808,-0.1980224996805191,-0.1979827731847763,-0.19724838435649873,-0.19580893218517304,-0.19365553557872773,-0.19077946245670319,-0.18718189001083375,-0.18287649750709535,-0.1778741031885147,-0.17218679189682008,-0.16582800447940827,-0.15882670879364015,-0.15120601654052735,-0.1429896056652069,-0.1341973841190338,-0.12486603856086731,-0.11502598226070404,-0.10470783710479737,-0.09393735229969025,-0.08275637030601502,-0.07120111584663391,-0.05930951237678528,-0.04711826518177986,-0.048481639474630359,-0.05129421874880791,-0.053524501621723178,-0.055193107575178149,-0.056322019547224048,-0.05693432316184044,-0.05705390125513077,-0.05670410022139549,-0.06162687763571739,-0.06743048131465912,-0.07309209555387497,-0.07858038693666458,-0.08386237174272537,-0.08890394121408463,-0.09367044270038605,-0.09812645614147186,-0.10223418474197388,-0.10596141964197159,-0.10927347093820572,-0.11213678121566773,-0.1145186647772789,-0.1163872629404068,-0.1177087277173996,-0.11845430731773377,-0.11859802901744843,-0.11811341345310211,-0.11697597056627274,-0.11516323685646057,-0.11265477538108826,-0.1094280555844307,-0.10881434381008148,-0.11452503502368927,-0.11978091299533844,-0.12453599274158478,-0.12875036895275117,-0.13238465785980225,-0.135402113199234,-0.13777008652687074,-0.13946092128753663,-0.14045310020446778,-0.1407313346862793,-0.14028781652450562,-0.13911841809749604,-0.13723421096801759,-0.13465160131454469,-0.13139453530311585,-0.12749448418617249,-0.12299059331417084,-0.11792886257171631,-0.1131504625082016,-0.11390350759029389,-0.11400646716356278,-0.11342346668243408,-0.1121206283569336,-0.11006143689155579,-0.10722162574529648,-0.1045658066868782,-0.10944078862667084,-0.11638205498456955,-0.12273029237985611,-0.1284852921962738,-0.13365474343299867,-0.1382603943347931,-0.14230798184871674,-0.14581482112407685,-0.14880183339118958,-0.15127289295196534,-0.1532476842403412,-0.1547410786151886,-0.15575170516967774,-0.15629792213439942,-0.15638680756092072,-0.15601283311843873,-0.15519142150878907,-0.15581351518630982,-0.1612948328256607,-0.16630782186985017,-0.17083954811096192,-0.17703260481357575,-0.18322518467903138,-0.1892707347869873,-0.1951427310705185,-0.20080780982971192,-0.20622630417346955,-0.21456079185009004,-0.22613349556922913,-0.2376096248626709,-0.24892982840538026,-0.2600432336330414,-0.2708916664123535,-0.2813975214958191,-0.2915132939815521,-0.3011494278907776,-0.3102380931377411,-0.3187137842178345,-0.32645267248153689,-0.3334144353866577,-0.3394811749458313,-0.34456223249435427,-0.34860095381736758,-0.3514300584793091,-0.3530372977256775,-0.3533084988594055,-0.35215461254119875,-0.3495742678642273,-0.3454382121562958,-0.33980172872543337,-0.3326530456542969,-0.3239893913269043,-0.3173588216304779,-0.3267526924610138,-0.33599716424942019,-0.3446747958660126,-0.3526918292045593,-0.3599871098995209,-0.3664534091949463,-0.37203943729400637,-0.37662678956985476,-0.3801790177822113,-0.382586807012558,-0.3838270902633667,-0.3838167190551758,-0.38255488872528078,-0.3879280686378479,-0.3969154953956604,-0.4052504301071167,-0.4129366874694824,-0.4199410080909729,-0.4262778162956238,-0.431926429271698,-0.4368952512741089,-0.44118034839630129,-0.44478297233581545,-0.447715163230896,-0.45012712478637698,-0.45976418256759646,-0.4689439535140991,-0.47761237621307375,-0.48571833968162539,-0.49320927262306216,-0.5000360608100891,-0.5061513781547546,-0.5115063786506653,-0.5160689949989319,-0.5198076963424683,-0.5226998329162598,-0.5247316956520081,-0.5259000658988953,-0.5262119770050049,-0.5256861448287964,-0.5317939519882202,-0.5389149785041809,-0.5453320145606995,-0.5509805679321289,-0.5558043718338013,-0.5612459182739258,-0.5700634717941284,-0.5786623358726502,-0.5869872570037842,-0.5949735045433044,-0.6025750637054443,-0.6097415685653687,-0.6164236068725586,-0.6225790977478027,-0.6281620860099793,-0.6331377625465393,-0.6374988555908203,-0.6412332653999329,-0.6443392038345337,-0.6468221545219421,-0.6486812233924866,-0.6499462127685547,-0.6506519317626953,-0.6508302092552185,-0.6505162715911865,-0.6499781012535095,-0.6486257314682007,-0.6469781398773193,-0.6450700759887695,-0.6428622007369995,-0.6471418738365173,-0.6534443497657776,-0.6583224534988403,-0.6617355346679688,-0.6636264324188232,-0.6639805436134338,-0.6627682447433472,-0.6600034236907959,-0.6556860208511353,-0.6498583555221558,-0.6425545811653137,-0.6338437795639038,-0.6237937808036804,-0.6196433305740356,-0.6194305419921875,-0.6181896328926086,-0.6158807277679443,-0.6124652624130249,-0.6079443693161011,-0.6142157912254334,-0.623919665813446,-0.6331355571746826,-0.6418554186820984,-0.6500741839408875,-0.6577868461608887,-0.6649936437606812,-0.6717092990875244,-0.6779449582099915,-0.6837067604064941,-0.6890227794647217,-0.693910539150238,-0.6983833312988281,-0.702467679977417,-0.7061852216720581,-0.7095512747764587,-0.7125845551490784,-0.7153048515319824,-0.7177216410636902,-0.7198423147201538,-0.7216751575469971,-0.7232185006141663,-0.7244556546211243,-0.7253729104995728,-0.7259382605552673,-0.7260956168174744,-0.7257788181304932,-0.7248936891555786,-0.723304033279419,-0.7208333611488342,-0.7172679901123047,-0.7123234868049622,-0.7056174874305725,-0.6967556476593018,-0.6912619471549988,-0.6947818994522095,-0.708635687828064,-0.7256834506988525,-0.7422077655792236,-0.758170485496521,-0.7735303640365601,-0.788256049156189,-0.8023325204849243,-0.8157334327697754,-0.8284702301025391,-0.8405190110206604,-0.8519070744514465,-0.8626282811164856,-0.8727087378501892,-0.8821608424186707,-0.8910059928894043,-0.8992721438407898,-0.9069749712944031,-0.9141544103622437,-0.9208201169967651,-0.9270151257514954,-0.9327547550201416,-0.9380736351013184,-0.9429937601089478,-0.9475407004356384,-0.9517412185668945,-0.9556128978729248,-0.9591851234436035,-0.9624682664871216,-0.9654896259307861,-0.9682586193084717,-0.970793604850769,-0.9731026887893677,-0.9751927852630615,-0.9770665168762207,-0.9787144660949707,-0.980125367641449,-0.9812602996826172,-0.9820765256881714,-0.98248291015625,-0.9823630452156067,-0.9815236926078796,-0.9796905517578125,-0.9764738082885742,-0.9712722301483154,-0.9633439779281616,-0.9514734745025635,-0.9343583583831787,-0.9100132584571838,-0.8765422105789185,-0.8382294178009033,-0.8346537947654724,-0.8282012939453125,-0.818561851978302,-0.8054284453392029,-0.7885156869888306,-0.7675944566726685,-0.7425121068954468,-0.7301992177963257,-0.7286849617958069,-0.7256567478179932,-0.7212070226669312,-0.715488851070404,-0.7152207493782044,-0.7156610488891602,-0.7288014888763428,-0.7565229535102844,-0.7825518846511841,-0.8066017627716065,-0.8284573554992676,-0.8479740023612976,-0.8650860786437988,-0.8797580003738403,-0.8920533657073975,-0.9020507335662842,-0.909844160079956,-0.9155394434928894,-0.9192288517951965,-0.9210174083709717,-0.9210100769996643,-0.91929030418396,-0.9159325361251831,-0.9109988808631897,-0.904542863368988,-0.8966432809829712,-0.8873648643493652,-0.8767822980880737,-0.8649779558181763,-0.8520404696464539,-0.8380947113037109,-0.8350081443786621,-0.8388122916221619,-0.8419744968414307,-0.8443422317504883,-0.8456897735595703,-0.8457751274108887,-0.8442735075950623,-0.8407228589057922,-0.8346368670463562,-0.8254117965698242,-0.8122498989105225,-0.7943940758705139,-0.7710557579994202,-0.7636741399765015,-0.7651257514953613,-0.7664756774902344,-0.767708957195282,-0.7688078880310059,-0.76975417137146,-0.7705286741256714,-0.7711099982261658,-0.7714747786521912,-0.7715980410575867,-0.7714488506317139,-0.7710012197494507,-0.7702243328094482,-0.7690855264663696,-0.7675496339797974,-0.7655779719352722,-0.7631312608718872,-0.7601730823516846,-0.7566624879837036,-0.7525586485862732,-0.7478193640708923,-0.742394745349884,-0.7362523674964905,-0.7293524742126465,-0.7239471077919006,-0.7369058728218079,-0.749475359916687,-0.7615953683853149,-0.7732051610946655,-0.7842456102371216,-0.7946337461471558,-0.8042919635772705,-0.8131324648857117,-0.8210164904594421,-0.8278272151947022,-0.8334023952484131,-0.8375071883201599,-0.839936375617981,-0.8403961062431336,-0.838510274887085,-0.8339365720748901,-0.8262080550193787,-0.8148163557052612,-0.7993265390396118,-0.7791999578475952,-0.7540329694747925,-0.7236109375953674,-0.6877724528312683,-0.6467831134796143,-0.6165381669998169,-0.6432477831840515],"plHydrophobicityMax":[0.04980084300041199,0.04978610575199127,0.05082400143146515,0.05185937136411667,0.052889633923769,0.05391215533018112,0.05492398887872696,0.055921949446201327,0.05690270662307739,0.057862356305122378,0.05879666656255722,0.062343887984752658,0.07022532820701599,0.07701194286346436,0.0826890841126442,0.08724619448184967,0.09071141481399536,0.09310965240001679,0.09447477012872696,0.09484654664993286,0.09426247328519821,0.09278623014688492,0.09047199040651322,0.08737572282552719,0.08355293422937393,0.08491931110620499,0.08853280544281006,0.09085889160633087,0.09199173003435135,0.09204874932765961,0.09112375229597092,0.08932335674762726,0.08673278242349625,0.0834435448050499,0.07952941954135895,0.07506681978702545,0.0701180249452591,0.06474678218364716,0.059005893766880038,0.05919259041547775,0.060269199311733249,0.06133142113685608,0.06237601488828659,0.06339944899082184,0.0643979087471962,0.06536734849214554,0.06630278378725052,0.0671999454498291,0.06805376708507538,0.06885887682437897,0.06960956007242203,0.07029926776885987,0.0709214061498642,0.07146941125392914,0.07193601131439209,0.07231350988149643,0.07259374111890793,0.07386641949415207,0.07559366524219513,0.07734230905771256,0.07911092042922974,0.0808979943394661,0.08270149677991867,0.0845194160938263,0.08634936809539795,0.08818864822387696,0.09003419429063797,0.0918823778629303,0.09372930228710175,0.09557022154331207,0.09740010648965836,0.0994577556848526,0.10161316394805908,0.10379374027252197,0.10599862039089203,0.10822686553001404,0.11047746241092682,0.11274932324886322,0.11504095792770386,0.11735094338655472,0.1196775808930397,0.122018963098526,0.12437283247709274,0.1267366111278534,0.1291075050830841,0.13148175179958344,0.13385538756847382,0.13622364401817323,0.1385808140039444,0.14092016220092774,0.14323368668556214,0.14551173150539399,0.14774274826049806,0.14991295337677003,0.15200556814670564,0.1540004163980484,0.1558731496334076,0.1575944423675537,0.15912877023220063,0.16043329238891602,0.1614563912153244,0.1621360033750534,0.16239769756793977,0.16215264797210694,0.16129526495933534,0.15970110893249513,0.15722443163394929,0.15369674563407899,0.14892597496509553,0.1426970511674881,0.13477452099323274,0.12490984797477722,0.1128506287932396,0.09911857545375824,0.10050776600837708,0.10181845724582672,0.10303546488285065,0.10414347052574158,0.1051284670829773,0.10597262531518936,0.10665611177682877,0.10714997351169586,0.10743317008018494,0.10748030990362168,0.10726156830787659,0.10674294829368592,0.10587403178215027,0.10462720692157746,0.10295885056257248,0.10276098549365998,0.12307247519493103,0.15050792694091798,0.17854830622673036,0.2055114209651947,0.22985267639160157,0.25063464045524599,0.2674415409564972,0.28031912446022036,0.2897535264492035,0.29626622796058657,0.3003900647163391,0.3026607632637024,0.30346474051475527,0.3031022548675537,0.30182167887687685,0.29977649450302126,0.29707011580467226,0.2937830686569214,0.2899504601955414,0.28558459877967837,0.2806958556175232,0.2752700746059418,0.2692826986312866,0.2627184987068176,0.25554370880126955,0.24772152304649354,0.2392311692237854,0.23003530502319337,0.22009897232055665,0.20940908789634705,0.19793780148029328,0.185666024684906,0.1726004034280777,0.15873675048351289,0.14408688247203828,0.12868988513946534,0.11257900297641754,0.09580880403518677,0.07845883071422577,0.060608118772506717,0.04235614091157913,0.023819277063012124,0.005117665510624647,-0.0036191586405038835,-0.004445452243089676,-0.0054552205838263039,-0.0066993567161262039,-0.008223112672567368,-0.0065246932208538059,-0.004441266879439354,-0.003144084708765149,-0.002613060176372528,-0.0027713049203157427,0.003983458504080772,0.010153907351195813,0.015736624598503114,0.020731188356876375,0.025141339749097825,0.02898215875029564,0.0322665311396122,0.035009000450372699,0.037224724888801578,0.03892332687973976,0.04012422263622284,0.04084046930074692,0.04414558410644531,0.052526265382766727,0.06033313274383545,0.06758441776037216,0.07429271936416626,0.08047612011432648,0.08615141361951828,0.09132997691631317,0.0960204005241394,0.10022342950105667,0.10394224524497986,0.10717673599720001,0.10991959273815155,0.11215880513191223,0.11387241631746292,0.11503900587558747,0.11563202738761902,0.11561588943004608,0.11494819074869156,0.11357252299785614,0.1143549233675003,0.11433401703834534,0.11338251084089279,0.11153185367584229,0.1095162108540535,0.11155545711517334,0.11298196762800217,0.11382046341896057,0.11409041285514832,0.11380140483379364,0.11297169327735901,0.11161378771066666,0.11462242901325226,0.11863146722316742,0.12176500260829926,0.12405605614185333,0.12553833425045014,0.12624508142471314,0.12620800733566285,0.125456303358078,0.12401647865772248,0.12191180139780045,0.12229712307453156,0.12272848188877106,0.12277711927890778,0.12246129661798477,0.1218014806509018,0.12082421034574509,0.11955659836530686,0.11802786588668823,0.11626854538917542,0.11430978775024414,0.11218269169330597,0.10991734266281128,0.10754222422838211,0.10508305579423905,0.10647264122962952,0.11470838636159897,0.12220445275306702,0.12899017333984376,0.13509413599967957,0.14054301381111146,0.1453600376844406,0.14956343173980714,0.15316538512706757,0.1561705321073532,0.15857422351837159,0.1603659987449646,0.16152405738830567,0.16201670467853547,0.16180157661437989,0.16082654893398286,0.15902993083000184,0.15634191036224366,0.1526869833469391,0.14798733592033387,0.142167866230011,0.13516193628311158,0.1269191950559616,0.12135294824838638,0.12350296974182129,0.1256391406059265,0.12775331735610963,0.12983568012714387,0.13187293708324433,0.1338455229997635,0.13573850691318513,0.13753312826156617,0.13920451700687409,0.14073193073272706,0.14209643006324769,0.14327269792556764,0.1442316472530365,0.1449584662914276,0.14543040096759797,0.1456083059310913,0.1454816609621048,0.1450279951095581,0.1442108154296875,0.1430075466632843,0.14140182733535767,0.13936199247837068,0.13684670627117158,0.1338481307029724,0.13033883273601533,0.12626200914382935,0.1216118112206459,0.11636275798082352,0.1104656457901001,0.10485007613897324,0.09921803325414658,0.09323064237833023,0.08691634237766266,0.08032598346471787,0.07521189004182816,0.07059403508901596,0.06876346468925476,0.06833123415708542,0.0673256665468216,0.0656983032822609,0.06340544670820236,0.060409028083086017,0.0566769540309906,0.05218398571014404,0.04691240191459656,0.040849629789590839,0.03399796783924103,0.02636571228504181,0.02190416306257248,0.018937211483716966,0.016035495325922967,0.013206781819462777,0.010455012321472168,0.007780012674629688,0.005177969578653574,0.00264203199185431,0.00016154494369402528,-0.0016061945352703333,-0.0010225255973637105,-0.0006791272317059338,-0.0005921104457229376,-0.0007776229758746922,-0.0012560856994241477,-0.002050963928923011,-0.0031890403479337694,-0.004700337070971727,-0.006618269719183445,-0.008981388993561268,-0.011830068193376065,-0.015204423107206822,-0.019148528575897218,-0.02370763197541237,-0.028927428647875787,-0.03485250100493431,-0.041525814682245257,-0.04899124428629875,-0.042967259883880618,-0.032430313527584079,-0.022739335894584657,-0.013857659883797169,-0.005780585575848818,0.0014629776123911143,0.007925857789814473,0.013634840957820416,0.018587201833724977,0.022818483412265779,0.026369091123342515,0.029248656705021859,0.03146887943148613,0.0330733060836792,0.03407514467835426,0.034461162984371188,0.034274227917194369,0.033523328602313998,0.032188527286052707,0.030297597870230676,0.028737029060721399,0.027227994054555894,0.024677306413650514,0.02111051045358181,0.016592059284448625,0.011209437623620034,0.012710879556834698,0.014610172249376774,0.015696654096245767,0.01784970611333847,0.021546944975852968,0.02434951812028885,0.026293642818927766,0.027423908933997155,0.02850087732076645,0.03240419924259186,0.04035766422748566,0.04729335010051727,0.05322592705488205,0.05818215012550354,0.06221327930688858,0.06534983962774277,0.06763005256652832,0.06910804659128189,0.06981651484966278,0.069792240858078,0.06908249855041504,0.06771417707204819,0.06571628898382187,0.06914471834897995,0.0743374228477478,0.0788770243525505,0.08277250081300736,0.08604080975055695,0.08870531618595123,0.09079328179359436,0.09233488142490387,0.0933610126376152,0.09390188753604889,0.09398601204156876,0.0936390608549118,0.09288337081670761,0.0917375236749649,0.09021599590778351,0.08832915127277374,0.0860833153128624,0.0834808498620987,0.0816986933350563,0.07977242767810822,0.07729855924844742,0.07429031282663346,0.07075746357440949,0.06670601665973664,0.06213965266942978,0.057059530168771747,0.052984755486249927,0.05195363610982895,0.04984316974878311,0.04664729908108711,0.043901003897190097,0.04182642325758934,0.039463844150304797,0.03867071866989136,0.03694672882556915,0.03426545113325119,0.030595093965530397,0.025921855121850969,0.02022729627788067,0.013495258055627346,0.0057129268534481529,-0.003128710435703397,-0.01031083706766367,-0.016260545700788499,-0.02283744513988495,-0.030037950724363328,-0.037852659821510318,-0.04626937955617905,-0.05525371804833412,-0.06476889550685883,-0.07476863265037537,-0.08519701659679413,-0.0959908738732338,-0.10391876846551895,-0.11036425828933716,-0.1168791651725769,-0.12340709567070008,-0.1298876255750656,-0.1362573653459549,-0.14244966208934785,-0.14840039610862733,-0.1527147889137268,-0.15650612115859986,-0.15994536876678468,-0.1598311811685562,-0.15996654331684113,-0.15881142020225526,-0.15757133066654206,-0.157025545835495,-0.15717996656894685,-0.15725897252559663,-0.1548774242401123,-0.15273220837116242,-0.15082097053527833,-0.14913338422775269,-0.14765188097953797,-0.14635364711284638,-0.14521253108978272,-0.14155027270317079,-0.13753582537174226,-0.13387270271778108,-0.13055852055549622,-0.12759645283222199,-0.12497106194496155,-0.12266694009304047,-0.12067097425460816,-0.11896947771310806,-0.11755188554525376,-0.11640559136867523,-0.11550995707511902,-0.11485173553228378,-0.1144183799624443,-0.1141987219452858,-0.11418933421373368,-0.11437276005744934,-0.1147405281662941,-0.11528503149747849,-0.11599937826395035,-0.11688146740198136,-0.11792241036891937,-0.11911436915397644,-0.11818092316389084,-0.11707860976457596,-0.10947038233280182,-0.09323378652334213,-0.0779181644320488,-0.06351564079523087,-0.05005130171775818,-0.03748475760221481,-0.025823354721069337,-0.015029051341116429,-0.005083977244794369,0.004035014659166336,0.01236459519714117,0.01991106942296028,0.026720311492681505,0.032793283462524417,0.03816651925444603,0.04284833371639252,0.046855490654706958,0.05020662397146225,0.05289994180202484,0.05496140569448471,0.056378357112407687,0.057174134999513629,0.05734245479106903,0.05689171329140663,0.05582810565829277,0.05414717271924019,0.0518687441945076,0.05102472007274628,0.060047321021556857,0.06894782185554505,0.07768838107585907,0.08623993396759033,0.0945635586977005,0.10263269394636154,0.1104138046503067,0.1178819090127945,0.125014528632164,0.13178883492946626,0.1381957083940506,0.14421392977237702,0.14984863996505738,0.15508435666561128,0.15993216633796693,0.16438864171504975,0.16846419870853425,0.17216727137565614,0.17618021368980409,0.18274730443954469,0.18898548185825349,0.1948876976966858,0.2004482001066208,0.2056611329317093,0.21052226424217225,0.21502816677093507,0.21917539834976197,0.22296196222305299,0.22638577222824098,0.22944538295269013,0.2321396768093109,0.23446756601333619,0.23642811179161073,0.2380201816558838,0.23924276232719422,0.2400943785905838,0.24057377874851228,0.2406795769929886,0.24041050672531129,0.23976585268974305,0.23874531686306,0.23734992742538453,0.2355819195508957,0.23697856068611146,0.23913446068763734,0.24082079529762269,0.24203328788280488,0.2443186342716217,0.24621900916099549,0.2497633546590805,0.2538558542728424,0.25728410482406618,0.2600488066673279,0.2621861696243286,0.26369935274124148,0.2646141052246094,0.2649466097354889,0.26470595598220827,0.26391977071762087,0.2625865936279297,0.2607346475124359,0.25836992263793948,0.2555060386657715,0.2521617114543915,0.2483382225036621,0.24406228959560395,0.23933741450309754,0.23418498039245606,0.23163874447345735,0.2318563610315323,0.23179152607917787,0.23379606008529664,0.23695968091487885,0.23963557183742524,0.24181944131851197,0.24353563785552979,0.2448006421327591,0.2456243634223938,0.24692806601524354,0.24845604598522187,0.2494921088218689,0.2500624656677246,0.2501940429210663,0.24991375207901,0.249248206615448,0.248224139213562,0.24686682224273683,0.24520112574100495,0.24325034022331239,0.2410367727279663,0.2385816127061844,0.23590397834777833,0.2330220639705658,0.22995328903198243,0.22671331465244294,0.2233167290687561,0.21977709233760835,0.21610721945762635,0.21231861412525178,0.21217964589595796,0.21351271867752076,0.21470043063163758,0.2188720703125,0.22485435009002686,0.23023384809494019,0.2350013107061386,0.23915472626686097,0.2426944375038147,0.24562467634677888,0.24795280396938325,0.2496894896030426,0.25084733963012698,0.25143831968307497,0.2514840066432953,0.2510032653808594,0.250016987323761,0.24854673445224763,0.24661564826965333,0.2442476898431778,0.24146583676338197,0.23829767107963563,0.2347707450389862,0.2309127151966095,0.22675150632858277,0.22231553494930268,0.21763350069522859,0.2129717320203781,0.21313247084617616,0.21502187848091126,0.21952031552791596,0.2283196598291397,0.23626211285591126,0.24329540133476258,0.24941611289978028,0.25464943051338198,0.2590163052082062,0.26253125071525576,0.2652396559715271,0.2672152817249298,0.26851749420166018,0.2691996097564697,0.26932579278945925,0.26898205280303957,0.2682356834411621,0.26714828610420229,0.2657802402973175,0.264201819896698,0.2624672055244446,0.2606252133846283,0.258719801902771,0.256792813539505,0.2548767030239105,0.25299879908561709,0.25118449330329897,0.24944892525672913,0.24780471622943879,0.2477116882801056,0.24805769324302674,0.24794121086597444,0.24736332893371583,0.24632658064365388,0.24484139680862428,0.24292266368865968,0.2405892014503479,0.23786433041095735,0.23716607689857484,0.23662415146827699,0.23615454137325288,0.23575128614902497,0.2354106307029724,0.23512566089630128,0.23489049077033997,0.23470008373260499,0.23455119132995606,0.23443889617919923,0.23435848951339723,0.23430640995502473,0.23427996039390565,0.23427575826644898,0.23429051041603089,0.2343215048313141,0.23676349222660066,0.23979231715202332,0.24272076785564423,0.24555011093616486,0.24827790260314942,0.2509111166000366,0.2534520626068115,0.255899041891098,0.2582573890686035,0.2605304718017578,0.2627185583114624,0.264823853969574,0.2668510675430298,0.26880180835723879,0.27067500352859499,0.2724759876728058,0.27420586347579958,0.27586138248443606,0.27744418382644656,0.27895164489746096,0.28037452697753909,0.2817001938819885,0.28291046619415285,0.28396958112716677,0.2848131060600281,0.2880198359489441,0.2946760356426239,0.3005509376525879,0.30568093061447146,0.31016066670417788,0.31405264139175417,0.3174169957637787,0.32029587030410769,0.32276731729507449,0.32488101720809939,0.3266821801662445,0.32819950580596926,0.3294827342033386,0.33056265115737917,0.3314656615257263,0.3322084844112396,0.3328171372413635,0.33330801129341128,0.33369413018226626,0.3339821994304657,0.3341839909553528,0.33430594205856326,0.3343519866466522,0.33432185649871828,0.33421769738197329,0.33403947949409487,0.33378511667251589,0.33344733715057375,0.3330225348472595,0.33312058448791506,0.33380717039108279,0.33433404564857485,0.33473673462867739,0.3350428342819214,0.33527496457099917,0.3354491591453552,0.3355775773525238,0.33566972613334658,0.3357326090335846,0.33577078580856326,0.33578717708587649,0.3357838988304138,0.33576101064682009,0.33571794629096987,0.33565226197242739,0.33556103706359866,0.3356549143791199,0.3357693552970886,0.33585456013679507,0.3359178304672241,0.3359649181365967,0.3359997570514679,0.3360256552696228,0.33604496717453005,0.33605921268463137,0.336069792509079,0.33607763051986697,0.3360833525657654,0.3360876441001892,0.3360908627510071,0.33609312772750857,0.33609479665756228,0.33609601855278017,0.33609694242477419,0.3360975980758667,0.3360980153083801,0.336098313331604,0.33609849214553835,0.3360985219478607,0.33609846234321597,0.336098313331604,0.3360980153083801,0.3360975384712219,0.33609694242477419,0.3360961079597473,0.3360949754714966,0.3360934555530548,0.33609145879745486,0.33608877658843996,0.33609065413475039,0.3360932767391205,0.33609509468078616,0.33609628677368166,0.33609718084335329,0.336097776889801,0.3360981345176697,0.33609840273857119,0.3360985219478607,0.33609849214553835,0.336098313331604,0.3360980749130249,0.33609771728515627,0.33609718084335329,0.3360963761806488,0.33609527349472048,0.33609384298324587,0.3360918164253235,0.3360891342163086,0.3360854983329773,0.3360806405544281,0.3360740542411804,0.33606523275375368,0.3360533118247986,0.336037278175354,0.3360156714916229,0.33598658442497256,0.3359474539756775,0.3358946740627289,0.3358237147331238,0.33572813868522646,0.33559954166412356,0.3354264497756958,0.3351937234401703,0.3348807692527771,0.33446019887924197,0.3338955044746399,0.33313795924186709,0.3321232795715332,0.3307664096355438,0.3289564251899719,0.3265501856803894,0.3233644962310791,0.31917163729667666,0.3188059628009796,0.3192708492279053,0.31921735405921938,0.3186832368373871,0.3176925778388977,0.31625664234161379,0.3143763840198517,0.3120448887348175,0.3092474043369293,0.3059617877006531,0.30216240882873537,0.29781901836395266,0.2929011583328247,0.2873772084712982,0.28121912479400637,0.27440395951271059,0.26691439747810366,0.2587454915046692,0.24990208446979524,0.24040701985359193,0.23029617965221406,0.23256348073482514,0.2369769960641861,0.23951543867588044,0.24034622311592103,0.25119051337242129,0.2627916634082794,0.27339425683021548,0.2829400300979614,0.2913902997970581,0.29878509044647219,0.3051736354827881,0.31062495708465578,0.31521809101104739,0.3190612196922302,0.3222479820251465,0.3248644769191742,0.32699674367904665,0.3287246823310852,0.33011379837989809,0.33121615648269656,0.33208316564559939,0.33275389671325686,0.33325904607772829,0.3336210250854492,0.33386069536209109,0.3339903950691223,0.33401745557785036,0.3339444100856781,0.33377110958099368,0.33349189162254336,0.33309486508369448,0.33256489038467409,0.3318820595741272,0.3310201168060303,0.3299407958984375,0.3286059498786926,0.3269655108451843,0.3249586820602417,0.3258186876773834,0.3277338445186615,0.32922589778900149,0.3303750157356262,0.3312394618988037,0.33186447620391848,0.3322838246822357,0.3325197994709015,0.33259016275405886,0.33250296115875246,0.33225947618484499,0.33185410499572756,0.3312731981277466,0.3304983675479889,0.32950443029403689,0.3282580077648163,0.32671719789505007,0.32482969760894778,0.32253316044807436,0.3197600245475769,0.31643012166023257,0.31245264410972597,0.3077273368835449,0.3021392524242401,0.295589804649353,0.2879737913608551,0.2791993319988251,0.2691963315010071,0.25790929794311526,0.24536259472370149,0.23161962628364564,0.21681004762649537,0.20112277567386628,0.190938338637352,0.19081375002861024,0.190678209066391,0.19499653577804566,0.19949737191200257,0.203799307346344,0.2079084813594818,0.21181735396385194,0.21553075313568116,0.219037264585495,0.2223343551158905,0.22540709376335145,0.22824153304100038,0.2308153659105301,0.2330981194972992,0.23505571484565736,0.23663219809532166,0.2377760410308838,0.2383919358253479,0.23839959502220155,0.2376548945903778,0.23602402210235597,0.2333027869462967,0.22927379608154298,0.22366026043891908,0.21612687408924104,0.20632405579090119,0.19558465480804444,0.1835029572248459,0.18233740329742433,0.18256689608097077,0.18281979858875276,0.18307587504386903,0.18331211805343629,0.18350131809711457,0.18361684679985047,0.1836269348859787,0.18350225687026978,0.18321090936660767,0.1827223002910614,0.18200939893722535,0.18104210495948792,0.17980371415615083,0.17826637625694276,0.17642609775066377,0.17426379024982453,0.17354167997837068,0.17753516137599946],"plHydrophobicityMean":[-0.017409898340702058,-0.017738480120897294,-0.018075743690133096,-0.01842312514781952,-0.018781250342726709,-0.01915118470788002,-0.01953357271850109,-0.01992952823638916,-0.020340271294116975,-0.020765991881489755,-0.02120782434940338,-0.021666739135980607,-0.022143522277474405,-0.02263798378407955,-0.02315177582204342,-0.023686133325099946,-0.02424268051981926,-0.024822266772389413,-0.025426028296351434,-0.026057004928588868,-0.02671123296022415,-0.02739093452692032,-0.028094584122300149,-0.028822988271713258,-0.029578303918242456,-0.03036065399646759,-0.03117109090089798,-0.03201130032539368,-0.032883431762456897,-0.033789485692977908,-0.03473137319087982,-0.03571099042892456,-0.03672909364104271,-0.037786759436130527,-0.0388842411339283,-0.04002194106578827,-0.04119962826371193,-0.04241693392395973,-0.043673235923051837,-0.04496702551841736,-0.0462978258728981,-0.047664567828178409,-0.04906885325908661,-0.05051042512059212,-0.05199019983410835,-0.05351017788052559,-0.05507243797183037,-0.056680597364902499,-0.058337729424238208,-0.060047395527362826,-0.06181203946471214,-0.06363332271575928,-0.06551175564527512,-0.06744589656591416,-0.06943479180335999,-0.07147672772407532,-0.07357170432806015,-0.0757211223244667,-0.07792725414037705,-0.08019297569990158,-0.08252066373825073,-0.08491316437721253,-0.08737052232027054,-0.08988959342241287,-0.09246578067541123,-0.09509284049272537,-0.09776312112808228,-0.10046838968992233,-0.10319987684488297,-0.10595162212848664,-0.10871844738721848,-0.11149656772613526,-0.11428428441286087,-0.11708301305770874,-0.11988893151283264,-0.12270120531320572,-0.12551842629909516,-0.12833847105503083,-0.13115808367729188,-0.1339735984802246,-0.13678120076656342,-0.1395770013332367,-0.1423584669828415,-0.1451229304075241,-0.14787013828754426,-0.15059883892536164,-0.15330950915813447,-0.15600258111953736,-0.15867817401885987,-0.1613377332687378,-0.1639821082353592,-0.16661274433135987,-0.16923189163208009,-0.17184314131736756,-0.1744508147239685,-0.17706012725830079,-0.1796768605709076,-0.18230751156806947,-0.18495798110961915,-0.18763414025306703,-0.19034039974212647,-0.19308024644851685,-0.1958552449941635,-0.1986670047044754,-0.20151378214359284,-0.20439335703849793,-0.20730236172676087,-0.21023528277873994,-0.2131854146718979,-0.21614588797092439,-0.2191080003976822,-0.2220628261566162,-0.22500145435333253,-0.227914497256279,-0.23079422116279603,-0.23363414406776429,-0.2364296019077301,-0.23917686939239503,-0.24187445640563966,-0.24452003836631776,-0.2471129596233368,-0.2496514469385147,-0.25213342905044558,-0.254555881023407,-0.25691622495651247,-0.2592117190361023,-0.2614414691925049,-0.26360440254211428,-0.2657005786895752,-0.267731249332428,-0.26969867944717409,-0.271605521440506,-0.2734553813934326,-0.27524980902671816,-0.27698999643325808,-0.27867481112480166,-0.28030118346214297,-0.281863272190094,-0.2833541929721832,-0.28476548194885256,-0.286089688539505,-0.28732138872146609,-0.28845733404159548,-0.28949886560440066,-0.29044899344444277,-0.2913127839565277,-0.29209625720977785,-0.29280707240104678,-0.293451189994812,-0.2940348982810974,-0.2945643365383148,-0.29504501819610598,-0.2954820394515991,-0.29587993025779726,-0.2962423861026764,-0.29657241702079775,-0.29686981439590456,-0.2971321940422058,-0.29735562205314639,-0.29753339290618899,-0.29765987396240237,-0.2977292835712433,-0.2977382242679596,-0.29768508672714236,-0.2975696325302124,-0.29739442467689516,-0.29716041684150698,-0.29686975479125979,-0.2965235114097595,-0.2961237132549286,-0.29566997289657595,-0.29516223073005679,-0.29460009932518008,-0.29398223757743838,-0.2933068573474884,-0.29257240891456606,-0.2917773127555847,-0.2909204363822937,-0.29000040888786318,-0.2890174090862274,-0.28797101974487307,-0.2868623733520508,-0.28569135069847109,-0.2844601273536682,-0.2831690013408661,-0.28181934356689455,-0.28041204810142519,-0.2789483964443207,-0.27743053436279299,-0.2758582830429077,-0.27423352003097536,-0.2725563645362854,-0.27082860469818118,-0.2690509557723999,-0.2672238349914551,-0.26534849405288699,-0.2634255588054657,-0.2614561915397644,-0.2594407796859741,-0.2573811113834381,-0.25527775287628176,-0.25313276052474978,-0.25094833970069888,-0.24872587621212007,-0.2464686930179596,-0.24417944252490998,-0.24186113476753236,-0.23951730132102967,-0.23715195059776307,-0.2347685545682907,-0.23237013816833497,-0.22996139526367188,-0.22754549980163575,-0.22512641549110413,-0.2227080911397934,-0.22029444575309754,-0.21788953244686128,-0.2154960185289383,-0.21311832964420319,-0.21075983345508576,-0.20842328667640687,-0.20611250400543214,-0.20382994413375855,-0.2015783190727234,-0.19936050474643708,-0.19717887043952943,-0.19503600895404817,-0.1929338574409485,-0.19087454676628114,-0.18886013329029084,-0.18689197301864625,-0.1849716156721115,-0.18309924006462098,-0.18127527832984925,-0.1794995367527008,-0.17777106165885926,-0.1760883778333664,-0.1744498610496521,-0.1728529930114746,-0.17129558324813844,-0.16977418959140778,-0.16828617453575135,-0.16682842373847962,-0.16539807617664338,-0.1639920175075531,-0.16260690987110139,-0.16124069690704347,-0.15989135205745698,-0.15855665504932404,-0.15723514556884767,-0.15592588484287263,-0.1546282172203064,-0.15334229171276093,-0.15206880867481233,-0.15080814063549043,-0.14956244826316834,-0.1483328640460968,-0.14712196588516236,-0.1459316611289978,-0.1447644978761673,-0.14362353086471559,-0.14251084625720979,-0.14142893254756928,-0.14037953317165376,-0.13936468958854676,-0.13838611543178559,-0.13744428753852845,-0.13653992116451264,-0.1356739103794098,-0.13484562933444978,-0.1340552717447281,-0.13330216705799104,-0.13258613646030427,-0.13190600275993348,-0.13126152753829957,-0.13065196573734284,-0.1300765872001648,-0.1295350044965744,-0.1290263682603836,-0.12855027616024018,-0.12810689210891725,-0.12769639492034913,-0.12731869518756867,-0.12697464227676392,-0.12666580080986024,-0.12639404833316804,-0.12616218626499177,-0.1259734034538269,-0.12583130598068238,-0.12574076652526856,-0.12570706009864808,-0.12573598325252534,-0.12583346664905549,-0.1260063201189041,-0.12626153230667115,-0.12660615146160127,-0.12704724073410035,-0.12759172916412354,-0.12824691832065583,-0.1290191411972046,-0.12991510331630708,-0.13094045221805573,-0.13210071623325349,-0.13340036571025849,-0.1348440796136856,-0.13643498718738557,-0.13817676901817323,-0.14007146656513215,-0.14212064445018769,-0.14432550966739655,-0.14668671786785127,-0.14920417964458466,-0.15187731385231019,-0.1547049880027771,-0.1576852947473526,-0.16081668436527253,-0.1640958935022354,-0.1675197184085846,-0.17108455300331117,-0.1747858226299286,-0.17861834168434144,-0.18257655203342439,-0.18665410578250886,-0.19084309041500092,-0.1951359361410141,-0.19952380657196046,-0.20399674773216248,-0.20854401588439942,-0.2131546288728714,-0.21781611442565919,-0.22251556813716889,-0.22723904252052308,-0.23197241127490998,-0.2367008924484253,-0.24140891432762147,-0.2460809201002121,-0.2507005035877228,-0.25525176525115969,-0.2597186863422394,-0.2640850841999054,-0.26833435893058779,-0.27245134115219118,-0.27642008662223818,-0.2802245616912842,-0.28385019302368166,-0.2872818410396576,-0.290505051612854,-0.2935049533843994,-0.2962677776813507,-0.2987803518772125,-0.3010294735431671,-0.3030020296573639,-0.30468589067459109,-0.3060707747936249,-0.30714547634124758,-0.307900607585907,-0.30832821130752566,-0.3084200918674469,-0.30817121267318728,-0.30757734179496767,-0.30663493275642397,-0.3053433299064636,-0.3037025034427643,-0.3017154932022095,-0.29938575625419619,-0.29671892523765566,-0.2937224805355072,-0.2904057204723358,-0.2867792546749115,-0.282855749130249,-0.27864909172058108,-0.2741735279560089,-0.2694461941719055,-0.26448458433151247,-0.25930771231651308,-0.2539346218109131,-0.24838656187057496,-0.24268479645252229,-0.23685134947299958,-0.23090888559818269,-0.22488056123256684,-0.21879087388515473,-0.21266350150108338,-0.20652271807193757,-0.20039312541484834,-0.19429926574230195,-0.18826568126678468,-0.18231672048568726,-0.17647647857666017,-0.17076870799064637,-0.16521696746349336,-0.15984448790550233,-0.15467330813407899,-0.14972537755966187,-0.1450209617614746,-0.1405802071094513,-0.1364215463399887,-0.13256290555000306,-0.1290205866098404,-0.1258084625005722,-0.12293978780508042,-0.12042609602212906,-0.11827685683965683,-0.11649999022483826,-0.11510064452886582,-0.11408302932977677,-0.11344943195581436,-0.1131991297006607,-0.11333076655864716,-0.11383973807096482,-0.11472027003765106,-0.11596476286649704,-0.11756321042776108,-0.11950482428073883,-0.12177670747041702,-0.12436431646347046,-0.12725257873535157,-0.13042517006397248,-0.1338648945093155,-0.13755393028259278,-0.14147453010082246,-0.14560918509960175,-0.1499391496181488,-0.15444737672805787,-0.15911632776260377,-0.1639299839735031,-0.16887256503105164,-0.17392994463443757,-0.1790883094072342,-0.18433497846126557,-0.18965880572795869,-0.19504974782466889,-0.20049861073493958,-0.2059972882270813,-0.2115388810634613,-0.2171168178319931,-0.22272588312625886,-0.22836095094680787,-0.23401705920696259,-0.2396901398897171,-0.24537546932697297,-0.25106874108314516,-0.2567638158798218,-0.2624553442001343,-0.2681371569633484,-0.2738003432750702,-0.2794358730316162,-0.2850339114665985,-0.2905820608139038,-0.2960667908191681,-0.30147311091423037,-0.30678513646125796,-0.31198471784591677,-0.3170529305934906,-0.3219693899154663,-0.3267137110233307,-0.3312646448612213,-0.33560115098953249,-0.33970212936401369,-0.34354737401008608,-0.3471182882785797,-0.3503968417644501,-0.3533680737018585,-0.35601910948753359,-0.35833966732025149,-0.360323429107666,-0.36196592450141909,-0.3632667660713196,-0.36422958970069888,-0.36486053466796877,-0.3651697039604187,-0.36516934633255007,-0.3648751974105835,-0.3643049895763397,-0.3634771406650543,-0.3624127507209778,-0.3611338138580322,-0.35966071486473086,-0.3580162823200226,-0.3562205731868744,-0.3542949855327606,-0.35225775837898257,-0.35012778639793398,-0.34792056679725649,-0.3456515073776245,-0.34333479404449465,-0.34098169207572939,-0.33860331773757937,-0.336209774017334,-0.33380866050720217,-0.3314068913459778,-0.3290109932422638,-0.32662534713745119,-0.32425475120544436,-0.3219015300273895,-0.3195664882659912,-0.31725120544433596,-0.3149552345275879,-0.3126760721206665,-0.3104115128517151,-0.3081567585468292,-0.30590730905532839,-0.30365681648254397,-0.30139806866645815,-0.29912275075912478,-0.29682233929634097,-0.29448655247688296,-0.29210522770881655,-0.2896674573421478,-0.2871621549129486,-0.2845780849456787,-0.281902939081192,-0.2791253924369812,-0.27623337507247927,-0.2732159197330475,-0.27006134390830996,-0.2667587399482727,-0.2632974088191986,-0.2596672773361206,-0.2558583915233612,-0.251861035823822,-0.24766692519187928,-0.2432674914598465,-0.23865576088428498,-0.23382413387298585,-0.2287677824497223,-0.22348132729530335,-0.21796081960201264,-0.2122035026550293,-0.2062082439661026,-0.19997483491897584,-0.19350381195545197,-0.1867983639240265,-0.17986197769641877,-0.17270079255104066,-0.16532082855701447,-0.15773038566112519,-0.14993906021118165,-0.1419573575258255,-0.13379701972007752,-0.1254705935716629,-0.11699268221855164,-0.10837794840335846,-0.09964165091514588,-0.0908006951212883,-0.08187253773212433,-0.07287517935037613,-0.06382768601179123,-0.05474962294101715,-0.04566047340631485,-0.03658188134431839,-0.027534330263733865,-0.01853899285197258,-0.00961746834218502,-0.0007910076528787613,0.007919088937342167,0.01649213582277298,0.02490653470158577,0.033142801374197009,0.041181501001119617,0.04900385066866875,0.056591544300317767,0.06392837315797806,0.07099868357181549,0.0777876153588295,0.08428237587213516,0.09047049283981323,0.09634187072515488,0.1018872857093811,0.10709954053163529,0.11197228729724884,0.11650137603282929,0.12068408727645874,0.12451863288879395,0.1280052661895752,0.13114555180072785,0.13394293189048768,0.13640187680721284,0.13852788507938386,0.14032793045043946,0.14181043207645417,0.1429838091135025,0.1438586711883545,0.14444532990455628,0.14475540816783906,0.14480043947696687,0.14459297060966493,0.1441454291343689,0.14347082376480103,0.14258205890655518,0.1414923369884491,0.14021460711956025,0.1387624442577362,0.1371484249830246,0.1353856921195984,0.13348770141601563,0.13146692514419557,0.12933656573295594,0.12710916996002198,0.12479749321937561,0.12241411209106446,0.1199718713760376,0.11748303472995758,0.11496010422706604,0.11241519451141358,0.10986059904098511,0.10730841755867005,0.10477029532194138,0.10225749015808106,0.09978137165307999,0.09735282510519028,0.09498222172260285,0.09267933666706085,0.0904533863067627,0.08831357955932617,0.08626778423786164,0.08432380110025406,0.08248815685510636,0.08076713979244232,0.07916615158319473,0.07768935710191727,0.0763409212231636,0.07512357085943222,0.0740395337343216,0.0730900764465332,0.0722753256559372,0.07159511744976044,0.07104794681072235,0.07063189893960953,0.07034382969141007,0.07018017768859863,0.0701366737484932,0.07020796090364456,0.07038833945989609,0.07067156583070755,0.07105075567960739,0.07151859253644943,0.07206719368696213,0.0726887583732605,0.07337471097707749,0.0741165354847908,0.07490560412406922,0.07573310285806656,0.07659010589122772,0.07746748626232147,0.07835680991411209,0.07924880087375641,0.08013514429330826,0.0810069739818573,0.08185610175132752,0.08267399668693543,0.08345279097557068,0.08418484777212143,0.08486246317625046,0.08547864109277725,0.08602668344974518,0.08650019019842148,0.08689356595277786,0.08720159530639649,0.08741942793130875,0.0875432938337326,0.087569959461689,0.087496817111969,0.08732207864522934,0.08704420924186707,0.08666244894266129,0.08617661893367768,0.08558671176433563,0.08489282429218292,0.08409588783979416,0.08319678902626038,0.08219655603170395,0.08109646290540695,0.0798981562256813,0.07860292494297028,0.07721251994371414,0.07572875916957855,0.07415344566106796,0.07248854637145996,0.0707358866930008,0.0688970610499382,0.06697435677051544,0.06496963649988175,0.06288516521453858,0.06072315201163292,0.05848617106676102,0.05617678537964821,0.053797971457242969,0.051352646201848987,0.04884396865963936,0.046275150030851367,0.043649155646562579,0.04096894711256027,0.038237087428569797,0.03545650467276573,0.03262992575764656,0.029759317636489869,0.026847224682569505,0.023895785212516786,0.020907258614897729,0.017883405089378358,0.014826423488557339,0.011737816035747528,0.008619257248938084,0.005471710115671158,0.0022961278446018697,-0.000907654408365488,-0.004139245953410864,-0.007399226073175669,-0.010687527246773243,-0.01400236040353775,-0.01734074018895626,-0.02069675363600254,-0.02406494878232479,-0.027441157028079034,-0.03082328662276268,-0.034211572259664538,-0.03760719299316406,-0.041012074798345569,-0.0444285050034523,-0.047857847064733508,-0.051302146166563037,-0.05476265028119087,-0.058240409940481189,-0.061736851930618289,-0.06525303423404694,-0.06878947466611862,-0.07234629988670349,-0.0759231448173523,-0.07951878011226654,-0.0831310972571373,-0.08675770461559296,-0.09039605408906937,-0.09404277056455612,-0.09769516438245774,-0.10135023295879364,-0.10500423610210419,-0.10865381360054016,-0.11229680478572846,-0.11593051254749298,-0.11955398321151734,-0.12316690385341644,-0.12677009403705598,-0.1303652673959732,-0.13395534455776215,-0.13754278421401978,-0.1411295086145401,-0.14471344649791718,-0.14829102158546449,-0.15185552835464478,-0.1554018259048462,-0.15892571210861207,-0.16242685914039613,-0.1659071147441864,-0.1693689078092575,-0.17281609773635865,-0.176250159740448,-0.17967408895492555,-0.18308915197849275,-0.18649762868881226,-0.18990041315555573,-0.19329789280891419,-0.19668947160243989,-0.20007279515266419,-0.20344515144824983,-0.2068013995885849,-0.21013645827770234,-0.2134447991847992,-0.21672140061855317,-0.21996082365512849,-0.22315768897533418,-0.22630828619003297,-0.2294076532125473,-0.23245233297348023,-0.2354377806186676,-0.23836009204387666,-0.24121591448783875,-0.2440023422241211,-0.24671566486358643,-0.24935220181941987,-0.25190967321395876,-0.25438451766967776,-0.25677430629730227,-0.25907644629478457,-0.26128965616226199,-0.2634121775627136,-0.26544445753097536,-0.26738694310188296,-0.2692406475543976,-0.27100762724876406,-0.2726874351501465,-0.27428197860717776,-0.2757905125617981,-0.27721333503723147,-0.27855145931243899,-0.27980515360832217,-0.28097671270370486,-0.28206709027290347,-0.2830798625946045,-0.28401726484298708,-0.2848820388317108,-0.28567788004875185,-0.2864079177379608,-0.287076860666275,-0.28768858313560488,-0.28824713826179507,-0.288756787776947,-0.2892231345176697,-0.28964975476264956,-0.2900426685810089,-0.2904059886932373,-0.2907443940639496,-0.29106149077415469,-0.2913598120212555,-0.29164043068885805,-0.29190507531166079,-0.2921530604362488,-0.29238468408584597,-0.29259851574897768,-0.29279208183288576,-0.2929637134075165,-0.2931109070777893,-0.2932317554950714,-0.2933231592178345,-0.2933834493160248,-0.29341039061546328,-0.29340219497680666,-0.29335588216781618,-0.2932703197002411,-0.2931428551673889,-0.2929714024066925,-0.2927531599998474,-0.29248717427253725,-0.29217106103897097,-0.2918039858341217,-0.29138657450675967,-0.29091963171958926,-0.2904050350189209,-0.2898464500904083,-0.28924545645713808,-0.28860318660736086,-0.2879183292388916,-0.2871910035610199,-0.2864234447479248,-0.28561970591545107,-0.28478455543518069,-0.28392288088798525,-0.2830398380756378,-0.2821376621723175,-0.28121790289878847,-0.2802812457084656,-0.2793274521827698,-0.2783558666706085,-0.27736619114875796,-0.2763570547103882,-0.27532827854156496,-0.27427712082862856,-0.2732023298740387,-0.27210190892219546,-0.2709738314151764,-0.26981601119041445,-0.2686273157596588,-0.26740729808807375,-0.2661563456058502,-0.2648763358592987,-0.26357072591781618,-0.2622455656528473,-0.26090583205223086,-0.25955668091773989,-0.2582017481327057,-0.2568425238132477,-0.2554785907268524,-0.25410959124565127,-0.2527337372303009,-0.25135061144828799,-0.24995797872543336,-0.24855099618434907,-0.2471228539943695,-0.24566234648227693,-0.24415495991706849,-0.24258053302764893,-0.24091823399066926,-0.23914863169193269,-0.23725637793540955,-0.2352355718612671,-0.23309192061424256,-0.23084446787834168,-0.22851786017417909,-0.2261388897895813,-0.22373129427433015,-0.2213127166032791,-0.2188986986875534,-0.2164997160434723,-0.21412524580955506,-0.21177883446216584,-0.20946048200130464,-0.20716410875320435,-0.20488320291042329,-0.20261162519454957,-0.20034749805927277,-0.19809651374816895,-0.19586771726608277,-0.19367128610610963,-0.19151590764522553,-0.18940268456935883,-0.18733039498329163,-0.18529264628887177,-0.1832824945449829,-0.18129019439220429,-0.17930786311626435,-0.17732545733451844,-0.1753360778093338,-0.17333245277404786,-0.17130818963050843,-0.16925840079784394,-0.16717928647994996,-0.16506923735141755,-0.16292621195316316,-0.1607491672039032,-0.15854091942310334,-0.156311497092247,-0.15408897399902345,-0.15190990269184113,-0.14980028569698335,-0.1477639079093933,-0.1457882970571518,-0.14385193586349488,-0.1419370025396347,-0.1400277316570282,-0.13811108469963075,-0.13617439568042756,-0.13420802354812623,-0.13220345973968507,-0.13015414774417878,-0.12805300951004029,-0.12589594721794129,-0.12368077784776688,-0.12140658497810364,-0.11907971650362015,-0.11671528965234757,-0.11433674395084381,-0.111968494951725,-0.10962804406881333,-0.1073170006275177,-0.10503192991018295,-0.10277020931243897,-0.10053260624408722,-0.09832208603620529,-0.09614240378141403,-0.09399726986885071,-0.09188640862703324,-0.08981489390134812,-0.08777559548616409,-0.08576932549476624,-0.08379792422056198,-0.08186414837837219,-0.07997157424688339,-0.07812270522117615,-0.07631849497556687,-0.07455969601869583,-0.07284562289714813,-0.07117599993944168,-0.06955331563949585,-0.06797359138727188,-0.06643503159284592,-0.06493490934371948,-0.06347235292196274,-0.06204260513186455,-0.060645971447229388,-0.05928061529994011,-0.05794712156057358,-0.05664769932627678,-0.05538547784090042,-0.05416327342391014,-0.05298161134123802,-0.05184301733970642,-0.05075564607977867,-0.04972154274582863,-0.048741474747657779,-0.04781574383378029,-0.046942222863435748,-0.04612092673778534,-0.045345768332481387,-0.04461498185992241,-0.04392291605472565,-0.04326639696955681,-0.04264098405838013,-0.042039696127176288,-0.04145526885986328,-0.040885891765356067,-0.04032761976122856,-0.039780184626579288,-0.03924350067973137,-0.03871035575866699,-0.03816632181406021,-0.03760154917836189,-0.03701175004243851,-0.03640282526612282,-0.03578193485736847,-0.03515660762786865],"plHydrophobicitySd":[0.06483739614486695,0.06542231142520905,0.06600584089756012,0.06659049540758133,0.06717871129512787,0.06777480244636536,0.06838152557611466,0.0690026804804802,0.06964192539453507,0.07030108571052551,0.07098279148340225,0.07168798893690109,0.07241640239953995,0.07317033410072327,0.07394921779632569,0.07475157082080841,0.07557760179042816,0.07642675191164017,0.07729674875736237,0.0781887099146843,0.07909629493951798,0.08001590520143509,0.08094284683465958,0.08187095820903778,0.08279477804899216,0.08370957523584366,0.08461256325244904,0.0855022668838501,0.08638045936822891,0.0872512087225914,0.08812060952186585,0.08899791538715363,0.08989185839891434,0.09081262350082398,0.09176886826753617,0.09276854991912842,0.09381702542304993,0.0949176773428917,0.09607074409723282,0.09727457165718079,0.0985235646367073,0.0998115986585617,0.10112935304641724,0.10246838629245758,0.10382088273763657,0.10518141090869904,0.10654579102993012,0.1079142764210701,0.10928846895694733,0.11067266762256623,0.11207133531570435,0.11348840594291687,0.11492472141981125,0.11637715995311737,0.11783704161643982,0.11929114162921906,0.12072616815567017,0.12213325500488281,0.1235097125172615,0.12486077100038529,0.12619663774967194,0.1275298297405243,0.12887296080589295,0.13023701310157777,0.1316280961036682,0.1330469399690628,0.13448834419250489,0.13594171404838563,0.137393981218338,0.13882815837860108,0.1402297466993332,0.14158764481544496,0.14289532601833344,0.14415182173252107,0.14536188542842866,0.14653244614601136,0.14767004549503327,0.14877963066101075,0.14986194670200349,0.1509130746126175,0.15192444622516633,0.1528846174478531,0.1537817418575287,0.15460501611232758,0.15534915030002595,0.15601126849651338,0.15659137070178986,0.1570901870727539,0.15750902891159059,0.15784946084022523,0.15811091661453248,0.15829166769981385,0.15838871896266938,0.15839938819408418,0.1583215445280075,0.1581534743309021,0.1578955501317978,0.15755008161067964,0.15712043642997743,0.15661123394966126,0.15602892637252809,0.15538030862808228,0.1546727418899536,0.1539149284362793,0.15311439335346223,0.15227816998958589,0.1514129638671875,0.15052509307861329,0.14962169528007508,0.14871034026145936,0.14779874682426454,0.1468944400548935,0.14600151777267457,0.1451200395822525,0.14424481987953187,0.14336524903774262,0.14246921241283418,0.14154446125030518,0.1405825912952423,0.13957878947257996,0.13853387534618379,0.1374499350786209,0.1363307684659958,0.13517902791500092,0.13399915397167207,0.1327970027923584,0.1315789371728897,0.13035346567630769,0.12912997603416444,0.1279163360595703,0.12671661376953126,0.1255333125591278,0.12436334043741226,0.12320131808519364,0.12204201519489289,0.12088394165039063,0.11973299086093903,0.11860094219446182,0.11750481277704239,0.1164572536945343,0.11546136438846588,0.11451197415590286,0.11359644681215286,0.11270279437303543,0.11182355135679245,0.11095822602510452,0.11010799556970597,0.10927897691726685,0.10847282409667969,0.10769136995077133,0.10693216323852539,0.1061929389834404,0.10547042638063431,0.10476405918598175,0.10407686233520508,0.10341786593198776,0.10280194133520127,0.1022445410490036,0.10175660997629166,0.10133641958236695,0.10096822679042816,0.10062535107135773,0.10027869045734406,0.09990231692790985,0.09948073327541352,0.09900981932878494,0.09849166870117188,0.09793451428413391,0.09734883159399033,0.09675078839063645,0.09615571796894074,0.09558047354221344,0.09504195302724838,0.09455602616071701,0.094136081635952,0.09379365295171738,0.09353659301996231,0.09337001293897629,0.09329661726951599,0.09331759065389633,0.09343346953392029,0.09364408999681473,0.09394825249910355,0.09434396773576737,0.09482857584953308,0.09539757668972016,0.09604445099830628,0.09676124900579453,0.09753867983818054,0.09836556017398834,0.09923072904348374,0.10012360662221909,0.10103456676006317,0.10195507109165192,0.10287900269031525,0.10380255430936814,0.10472270101308823,0.10563836246728897,0.10654899477958679,0.10745265334844589,0.10834658890962601,0.10922632366418839,0.11008697003126145,0.11092134565114975,0.11172258108854294,0.11248379200696945,0.1131976991891861,0.11385812610387802,0.11445996165275574,0.11499828100204468,0.1154695525765419,0.11587215214967728,0.11620466411113739,0.11646698415279389,0.11666134744882584,0.11679117381572724,0.11685994267463684,0.1168733537197113,0.11683814972639084,0.11676142364740372,0.11664989590644837,0.11651188880205155,0.11635488271713257,0.11618546396493912,0.11601001024246216,0.11583396047353745,0.11566095799207688,0.11549436300992966,0.11533530801534653,0.11518359929323197,0.11503758281469345,0.11489583551883698,0.11475418508052826,0.11460873484611511,0.11445531994104386,0.11428925395011902,0.11410501599311829,0.11389864236116409,0.11366506665945053,0.11339959502220154,0.1130983829498291,0.11275819689035416,0.11237628757953644,0.11195094138383866,0.11148180067539215,0.11096939444541931,0.1104157343506813,0.10982297360897064,0.10919538885354996,0.10853607952594757,0.10784929990768433,0.10713909566402435,0.1064097136259079,0.10566559433937073,0.10491087287664414,0.1041506826877594,0.10338957607746124,0.10263382643461228,0.10188974440097809,0.10116422176361084,0.10046465694904328,0.0997975766658783,0.09916941076517105,0.0985855907201767,0.0980496034026146,0.0975630059838295,0.09712624549865723,0.09673677384853363,0.09639135748147965,0.09608466178178787,0.0958108901977539,0.0955638438463211,0.09533759951591492,0.09512579441070557,0.09492295980453491,0.09472478926181793,0.09452692419290543,0.09432580322027207,0.09411745518445969,0.09389778226613999,0.09366285800933838,0.09340796619653702,0.09312761574983597,0.09281666576862335,0.09247080981731415,0.09208600223064423,0.09166042506694794,0.09119370579719544,0.09068820625543595,0.09014790505170822,0.08957957476377487,0.08899130672216416,0.08839219063520432,0.08779190480709076,0.08720150589942932,0.08663158863782883,0.08609236031770706,0.0855938047170639,0.08514577895402909,0.08475698530673981,0.08443549275398255,0.08418814837932587,0.08402039855718613,0.08393627405166626,0.0839376300573349,0.08402480185031891,0.08419602364301682,0.08444733917713165,0.08477422595024109,0.08517013490200043,0.0856272503733635,0.08613691478967667,0.08669029176235199,0.08727831393480301,0.08789141476154328,0.08852025866508484,0.0891551598906517,0.08978724479675293,0.09040746092796326,0.09100651741027832,0.09157577902078629,0.09210679680109024,0.09259144961833954,0.0930217057466507,0.09338997304439545,0.09368915855884552,0.09391257166862488,0.09405417740345001,0.09410916268825531,0.09407317638397217,0.09394371509552002,0.09371902793645859,0.09339968115091324,0.09298800677061081,0.09248875826597214,0.09190867841243744,0.0912565216422081,0.09054406732320786,0.0897844061255455,0.08899316191673279,0.08818719536066055,0.08738471567630768,0.08660422265529633,0.0858646109700203,0.08518437296152115,0.08458122611045838,0.08407081663608551,0.08366745710372925,0.08338311314582825,0.0832269936800003,0.08320586383342743,0.08332420885562897,0.08358240872621536,0.08397965878248215,0.08451218903064728,0.08517400175333023,0.0859575942158699,0.08685309439897537,0.08785007148981095,0.08893623948097229,0.09009867161512375,0.09132468700408936,0.09259948879480362,0.09390933811664581,0.09523977339267731,0.09657716006040573,0.09790646284818649,0.09921401739120484,0.1004863902926445,0.10171069949865341,0.10287443548440933,0.10396543145179749,0.10497290641069412,0.10588689893484116,0.10669730603694916,0.10739599168300629,0.10797497630119324,0.10842720419168472,0.10874628275632858,0.10892678797245026,0.10896365344524384,0.10885380953550339,0.10859445482492447,0.10818424075841904,0.10762396454811096,0.1069156751036644,0.10606370866298676,0.10507428646087647,0.1039562001824379,0.1027212142944336,0.10138366371393204,0.09996028989553452,0.09847013652324677,0.09693527966737747,0.09538023918867111,0.09383075684309006,0.09231308102607727,0.09085503965616226,0.08948366343975067,0.08822469413280487,0.08710081875324249,0.0861319899559021,0.08533290773630142,0.08471430093050003,0.08428017795085907,0.08402953296899796,0.08395520597696305,0.0840456411242485,0.08428417891263962,0.08465186506509781,0.08512711524963379,0.08568757027387619,0.08631137013435364,0.08697633445262909,0.08766240626573563,0.08835168927907944,0.08902780711650849,0.08967646956443787,0.09028637409210205,0.0908469706773758,0.09135064482688904,0.09179007261991501,0.09215991944074631,0.0924566388130188,0.09267687052488327,0.09281796216964722,0.09287888556718826,0.09285876899957657,0.09275713562965393,0.09257594496011734,0.09231722354888916,0.09198373556137085,0.09157983213663101,0.09111015498638153,0.09058092534542084,0.08999873697757721,0.08937089890241623,0.08870523422956467,0.08801034837961197,0.08729442954063416,0.08656676858663559,0.08583592623472214,0.08511043339967728,0.08439952880144119,0.08371099084615708,0.08305340260267258,0.08243437856435776,0.08186100423336029,0.08133985847234726,0.0808769166469574,0.08047708868980408,0.08014530688524246,0.07988534867763519,0.07970023900270462,0.0795920193195343,0.0795622169971466,0.07961136102676392,0.07973822206258774,0.07994089275598526,0.080216184258461,0.08055902272462845,0.08096347004175186,0.08142206072807312,0.08192697912454605,0.08246830105781555,0.08303697407245636,0.08362281322479248,0.08421513438224793,0.08480481058359146,0.08538191020488739,0.0859375,0.08646345138549805,0.08695262670516968,0.08739771693944931,0.08779291063547135,0.08813274651765824,0.08841236680746079,0.08862704783678055,0.08877397328615189,0.08885002136230469,0.08885357528924942,0.08878404647111893,0.08864255249500275,0.08843033760786057,0.0881524309515953,0.08781450986862183,0.08742480725049973,0.08699294924736023,0.08653179556131363,0.08605525642633438,0.08557887375354767,0.0851205512881279,0.08469872176647186,0.08433207124471665,0.08403845131397248,0.08383632451295853,0.08374175429344177,0.08376961946487427,0.08393159508705139,0.08423695713281632,0.08468972146511078,0.08529160171747208,0.08603958785533905,0.0869257003068924,0.08793922513723374,0.08906488120555878,0.0902850329875946,0.09157993644475937,0.09292857348918915,0.09431016445159912,0.09570425003767014,0.0970911905169487,0.09845299273729325,0.09977458417415619,0.1010422557592392,0.10224548727273941,0.10337547212839127,0.10442673414945603,0.10539496690034867,0.10627828538417816,0.10707665234804154,0.10779174417257309,0.10842627286911011,0.10898355394601822,0.10946835577487946,0.10988543182611466,0.11023988574743271,0.1105375662446022,0.11078369617462158,0.11098361760377884,0.11114250868558884,0.11126460134983063,0.11135496199131012,0.11141691356897354,0.11145338416099549,0.11146634072065354,0.1114567369222641,0.11142457276582718,0.11136865615844727,0.11128664016723633,0.11117523908615112,0.1110304519534111,0.11084786057472229,0.11062247306108475,0.11034933477640152,0.1100243479013443,0.10964281857013703,0.10920167714357376,0.10869786143302918,0.10812962055206299,0.10749588161706925,0.10679510980844498,0.10602717846632004,0.10519145429134369,0.10428720712661743,0.10331430286169052,0.10227217525243759,0.10115964710712433,0.09997626394033432,0.09872153401374817,0.09739465266466141,0.0959954559803009,0.0945245698094368,0.09298314154148102,0.09137329459190369,0.08969826251268387,0.08796194940805435,0.0861700102686882,0.08432843536138535,0.08244513720273972,0.08052869886159897,0.07858859747648239,0.07663541287183762,0.07468047738075257,0.07273565232753754,0.07081325352191925,0.06892605870962143,0.06708697974681854,0.06530839204788208,0.06360310316085816,0.06198309361934662,0.06045959144830704,0.05904294550418854,0.057742126286029819,0.0565650649368763,0.05551758408546448,0.054603561758995059,0.05382492020726204,0.053180992603302,0.05266932398080826,0.05228433385491371,0.05201876908540726,0.051862820982933047,0.051805280148983,0.05183308199048042,0.05193239077925682,0.052089083939790729,0.05228840187191963,0.0525161549448967,0.05275870859622955,0.05300381779670715,0.053240545094013217,0.053459204733371738,0.05365176126360893,0.053812071681022647,0.05393534153699875,0.054018888622522357,0.05406111106276512,0.05406190827488899,0.054022304713726047,0.05394458398222923,0.05383136123418808,0.05368673428893089,0.05351512134075165,0.05332102254033089,0.053109847009181979,0.05288689583539963,0.05265750363469124,0.052426889538764957,0.052200254052877429,0.051982581615448,0.05177797004580498,0.051590729504823688,0.05142383649945259,0.051280196756124499,0.05116182565689087,0.05107005685567856,0.05100584402680397,0.050969261676073077,0.05095982179045677,0.05097642168402672,0.051017604768276218,0.05108179152011871,0.05116689205169678,0.05127071961760521,0.0513911135494709,0.051525842398405078,0.051672711968421939,0.051829878240823749,0.05199574679136276,0.052169233560562137,0.05234874412417412,0.05253387615084648,0.05272422730922699,0.05292033776640892,0.05312227085232735,0.053331099450588229,0.05354778841137886,0.05377362668514252,0.05400995537638664,0.054258450865745547,0.05452040210366249,0.05479685962200165,0.05508897453546524,0.055397145450115207,0.055721402168273929,0.056061502546072009,0.05641692131757736,0.056786708533763888,0.057169511914253238,0.057563770562410358,0.05796846002340317,0.05838204547762871,0.0588032603263855,0.059230856597423556,0.0596638098359108,0.060101281851530078,0.060542576014995578,0.0609879307448864,0.06143776327371597,0.06189270317554474,0.06235399469733238,0.0628233253955841,0.06330248713493347,0.06379343569278717,0.06429792940616608,0.06481751054525376,0.06535384058952332,0.06590735912322998,0.06647869199514389,0.06706716120243073,0.06767255812883377,0.06829334795475006,0.0689280778169632,0.06957504153251648,0.07023238390684128,0.07089833170175553,0.07157126814126969,0.07225000113248825,0.07293315976858139,0.07361958175897598,0.07430828362703324,0.07499897480010987,0.0756915882229805,0.07638672739267349,0.07708559185266495,0.07778985798358917,0.07850181311368942,0.07922384142875672,0.07995817810297013,0.08070740848779679,0.08147337287664414,0.0822572410106659,0.08305966109037399,0.08387986570596695,0.08471611887216568,0.08556481450796128,0.08642283082008362,0.08728662133216858,0.08815548568964005,0.08903365582227707,0.08992821723222733,0.09084750711917877,0.09179630875587464,0.09277266263961792,0.09377126395702362,0.094786137342453,0.09581144154071808,0.0968441441655159,0.09788130223751068,0.09892140328884125,0.0999632477760315,0.10100619494915009,0.10204989463090897,0.1030936986207962,0.10413751006126404,0.10518094897270203,0.106223464012146,0.10726475715637207,0.10830477625131607,0.10934355109930039,0.11038127541542053,0.11141758412122727,0.11245168745517731,0.11348389834165573,0.11451425403356552,0.11554320901632309,0.11657224595546723,0.11760246008634567,0.11863426119089127,0.11966679990291596,0.1206975057721138,0.12171890586614609,0.12272138893604279,0.12369401007890701,0.1246265172958374,0.1255131959915161,0.1263611763715744,0.12718351185321809,0.12799611687660218,0.12880823016166688,0.1296214610338211,0.13043144345283509,0.13123108446598054,0.13201430439949037,0.13277706503868104,0.1335163414478302,0.13423067331314088,0.13491831719875337,0.1355782002210617,0.13620959222316743,0.13681188225746156,0.1373874396085739,0.13793838024139405,0.1384679079055786,0.13897976279258729,0.1394778937101364,0.13996517658233643,0.1404443234205246,0.14091810584068299,0.1413896232843399,0.1418602466583252,0.1423315405845642,0.14280463755130769,0.14327974617481233,0.14375653862953187,0.14423398673534394,0.1447109580039978,0.14518626034259797,0.1456581950187683,0.14612612128257752,0.14658887684345246,0.1470460593700409,0.14749673008918763,0.14793963730335236,0.14837172627449037,0.148787721991539,0.14917925000190736,0.14953647553920747,0.14984984695911408,0.15011073648929597,0.150313138961792,0.150453582406044,0.150530606508255,0.15054424107074738,0.1504945456981659,0.15038159489631654,0.1502058058977127,0.14996863901615144,0.1496720016002655,0.14931847155094148,0.1489136517047882,0.14846359193325044,0.1479765921831131,0.1474636346101761,0.14693757891654969,0.1464124321937561,0.14590215682983399,0.14542220532894135,0.14498472213745118,0.14460013806819917,0.14427590370178224,0.14401671290397645,0.1438237428665161,0.1436966508626938,0.14363273978233338,0.14362657070159913,0.14367276430130006,0.14376451075077058,0.14389577507972718,0.14406120777130128,0.14425750076770783,0.14448268711566926,0.14473643898963929,0.14501994848251344,0.14533519744873048,0.14568492770195008,0.14607089757919312,0.14649486541748048,0.14695701003074647,0.14745602011680604,0.14798960089683534,0.14855442941188813,0.1491471230983734,0.14976315200328828,0.15039795637130738,0.1510477513074875,0.1517101228237152,0.15238597989082337,0.153082475066185,0.15381014347076417,0.15457873046398164,0.15538929402828217,0.15623106062412263,0.1570839285850525,0.15792305767536164,0.15872406959533692,0.15946736931800843,0.16013798117637635,0.16072602570056916,0.16122876107692719,0.16164849698543549,0.1619931310415268,0.16227278113365174,0.16249911487102509,0.16268476843833924,0.16284021735191346,0.16297613084316255,0.16310128569602967,0.1632230430841446,0.16334766149520875,0.16348107159137727,0.1636299043893814,0.16380324959754945,0.16401192545890809,0.16426719725131989,0.16457799077033997,0.16494807600975038,0.1653740555047989,0.16584716737270356,0.1663568913936615,0.16689138114452363,0.16743846237659455,0.1679854691028595,0.16851936280727387,0.16902855038642884,0.169503852725029,0.16994121670722962,0.17034056782722474,0.1707058548927307,0.17104294896125794,0.1713598519563675,0.17166845500469209,0.1719873696565628,0.1723458170890808,0.17277754843235017,0.17330844700336457,0.1739436835050583,0.17466691136360169,0.17545007169246674,0.17626488208770753,0.17708738148212434,0.17789600789546967,0.17866963148117066,0.17938366532325746,0.18001683056354524,0.1805521696805954,0.18098744750022889,0.18133997917175294,0.18164385855197907,0.18194270133972169,0.18226991593837739,0.18263857066631318,0.18304236233234406,0.18346229195594788,0.18387749791145326,0.18426936864852906,0.1846242994070053,0.18493333458900453,0.18519307672977448,0.1854039579629898,0.1855640858411789,0.1856742799282074,0.18573372066020966,0.1857433170080185,0.18570266664028169,0.18561145663261414,0.1854657530784607,0.1852625161409378,0.18501201272010804,0.18476256728172303,0.18458054959774018,0.18448777496814729,0.18443237245082856,0.18433471024036408,0.18413694202899934,0.18381367623806,0.1833554357290268,0.1827591359615326,0.1820216327905655,0.18113988637924195,0.18011079728603364,0.17893175780773164,0.17760418355464936,0.17613472044467927,0.17453578114509583,0.1728259176015854,0.1710319221019745,0.1691945195198059,0.16736164689064027,0.1655656099319458,0.1638062745332718,0.16205580532550813,0.1602906733751297,0.15850459039211274,0.15670688450336457,0.1549094021320343,0.15312016010284425,0.15134024620056153,0.14956429600715638,0.14779222011566163,0.14602623879909516,0.144278421998024,0.14256682991981507,0.14091168344020844,0.13933056592941285,0.13783243298530579,0.1364169865846634,0.13507422804832459,0.13378827273845673,0.13254457712173463,0.13133232295513154,0.13014422357082368,0.12897466123104096,0.12781639397144319,0.12665776908397675,0.12548726797103883,0.12429878860712052,0.1230936273932457,0.12188133597373963,0.1206718161702156,0.11947345733642578,0.11829280853271485,0.11713703721761704,0.11601771414279938,0.11494958400726319,0.11394321918487549,0.11300602555274964,0.11213742941617966,0.11132778972387314,0.11056216806173325,0.10982092469930649,0.10908413678407669,0.1083330512046814,0.10755474865436554,0.10673800110816956,0.10587996989488602,0.10498149693012238,0.10404198616743088,0.10306331515312195,0.10204393416643143,0.10097890347242356,0.09986978024244309,0.09872821718454361,0.09756826609373093,0.09639868140220642,0.09522069245576859,0.09404478222131729,0.09289219975471497,0.09178626537322998],"pfHydrophobicityMin":[-0.8772159814834595,-0.8708337545394898,-0.8639261722564697,-0.8565394282341003,-0.8486948609352112,-0.8404073715209961,-0.8317006826400757,-0.8225809335708618,-0.8130578994750977,-0.8031454086303711,-0.792843222618103,-0.7821627259254456,-0.771113932132721,-0.7596944570541382,-0.7479214668273926,-0.7358028292655945,-0.7233407497406006,-0.7105541229248047,-0.7047945261001587,-0.7364549040794373,-0.7647190093994141,-0.7896378040313721,-0.8111790418624878,-0.8295980095863342,-0.8449846506118774,-0.8576830625534058,-0.8678485751152039,-0.875813901424408,-0.8817540407180786,-0.8859466910362244,-0.8885524272918701,-0.8897843956947327,-0.8897744417190552,-0.8886736631393433,-0.886582612991333,-0.883601188659668,-0.8798004984855652,-0.8752408623695374,-0.8699697256088257,-0.8640173673629761,-0.8574134111404419,-0.8501665592193604,-0.8422960042953491,-0.8337945938110352,-0.8246769309043884,-0.8149265050888062,-0.8045598864555359,-0.7935563325881958,-0.7819384932518005,-0.7696878910064697,-0.7568356394767761,-0.7460811138153076,-0.7824958562850952,-0.8170531988143921,-0.8470577597618103,-0.8727389574050903,-0.894437849521637,-0.9125557541847229,-0.9275143146514893,-0.9397252798080444,-0.9495715498924255,-0.9573965668678284,-0.9634976387023926,-0.9681283235549927,-0.9714974761009216,-0.9737738370895386,-0.9750897884368897,-0.9755454063415527,-0.9752117991447449,-0.9741349816322327,-0.972339391708374,-0.9698294401168823,-0.966593861579895,-0.962605893611908,-0.9578284025192261,-0.9522130489349365,-0.9505118727684021,-0.9491133689880371,-0.947243332862854,-0.9449678659439087,-0.942344605922699,-0.939423680305481,-0.9362502694129944,-0.9328646659851074,-0.9293040037155151,-0.9256030917167664,-0.9217950105667114,-0.9179099202156067,-0.9139769077301025,-0.9100222587585449,-0.9060705900192261,-0.9021425247192383,-0.9096801280975342,-0.9172922968864441,-0.9230076670646668,-0.9269747734069824,-0.9293270111083984,-0.9301824569702148,-0.9296430349349976,-0.9277995824813843,-0.9247322082519531,-0.9205144047737122,-0.9152160286903381,-0.9089073538780212,-0.9137311577796936,-0.922731876373291,-0.9298215508460999,-0.935143232345581,-0.9388207793235779,-0.9409561157226563,-0.94162917137146,-0.9409093856811523,-0.9388431310653687,-0.9354603290557861,-0.9307777881622315,-0.9248032569885254,-0.9175381660461426,-0.9136866331100464,-0.9197373390197754,-0.9240597486495972,-0.926816463470459,-0.9281492829322815,-0.928178608417511,-0.9269842505455017,-0.9246580600738525,-0.9212798476219177,-0.9168993234634399,-0.9115549921989441,-0.9189164638519287,-0.9270843863487244,-0.9330655932426453,-0.9371076822280884,-0.9394117593765259,-0.9401476383209229,-0.9394528865814209,-0.9374375343322754,-0.9341859221458435,-0.9303795099258423,-0.9290576577186585,-0.927029013633728,-0.9243682622909546,-0.921147346496582,-0.9174187183380127,-0.9132253527641296,-0.9085993766784668,-0.9035665988922119,-0.898499608039856,-0.8979265689849854,-0.8958323001861572,-0.8923164010047913,-0.9031678438186646,-0.912886917591095,-0.9206980466842651,-0.9266806840896606,-0.9310564994812012,-0.9339427947998047,-0.9354225993156433,-0.9355471134185791,-0.9344342350959778,-0.9321325421333313,-0.9286534190177918,-0.9240075945854187,-0.9182416200637817,-0.9113578796386719,-0.9033216238021851,-0.8941330909729004,-0.8838120102882385,-0.872355580329895,-0.8597257733345032,-0.84596186876297,-0.8311058878898621,-0.8151977062225342,-0.8007115125656128,-0.8005358576774597,-0.8221361041069031,-0.8436861634254456,-0.8611273765563965,-0.8749572038650513,-0.8856733441352844,-0.8937448263168335,-0.8995956182479858,-0.9035946130752564,-0.9060649871826172,-0.9072788953781128,-0.9074606895446777,-0.9067941904067993,-0.9054299592971802,-0.9034904837608337,-0.9010743498802185,-0.8982610702514648,-0.8951152563095093,-0.8916879296302795,-0.8880202770233154,-0.8841454386711121,-0.880089521408081,-0.875873863697052,-0.8715153336524963,-0.8670264482498169,-0.8624167442321777,-0.857693076133728,-0.8528591394424439,-0.8479167222976685,-0.8428647518157959,-0.8376994729042053,-0.8324155807495117,-0.8270038962364197,-0.8214523792266846,-0.8157476186752319,-0.8126203417778015,-0.8126952648162842,-0.8125036954879761,-0.8120381832122803,-0.8112729787826538,-0.8102014064788818,-0.8087948560714722,-0.8070473074913025,-0.8049272298812866,-0.8024290204048157,-0.7995171546936035,-0.7961870431900024,-0.7923992872238159,-0.7881494164466858,-0.7833938598632813,-0.7781280279159546,-0.7723057270050049,-0.7659198641777039,-0.7589222192764282,-0.751305341720581,-0.7430183291435242,-0.7340540289878845,-0.7243605852127075,-0.7139325737953186,-0.7027205228805542,-0.6907223463058472,-0.6778942346572876,-0.664240837097168,-0.6497305631637573,-0.6537696123123169,-0.6572168469429016,-0.6582055687904358,-0.656737744808197,-0.6528869867324829,-0.64671790599823,-0.6382803320884705,-0.6277084350585938,-0.6151325702667236,-0.6006808280944824,-0.6012476682662964,-0.6044648885726929,-0.6066220998764038,-0.6076669692993164,-0.6075358390808106,-0.6062146425247192,-0.6060064435005188,-0.6051982045173645,-0.6030133962631226,-0.5996460914611816,-0.595266580581665,-0.5900187492370606,-0.5840532779693604,-0.5774842500686646,-0.5704036951065064,-0.5628905296325684,-0.5550129413604736,-0.5468205809593201,-0.5383472442626953,-0.5369328260421753,-0.5364543795585632,-0.5352087020874023,-0.5331892967224121,-0.5303705334663391,-0.5267491340637207,-0.5246388912200928,-0.5297679305076599,-0.5343742966651917,-0.538421630859375,-0.5418708920478821,-0.5446697473526001,-0.5467724204063416,-0.5481492877006531,-0.5487589836120606,-0.5485629439353943,-0.5478236675262451,-0.5575617551803589,-0.565333902835846,-0.5710440278053284,-0.5746346712112427,-0.576067328453064,-0.5753312110900879,-0.5724447965621948,-0.5674574375152588,-0.5604479908943176,-0.5515249967575073,-0.540824294090271,-0.5285052061080933,-0.51474928855896,-0.4997536242008209,-0.49726831912994387,-0.49974676966667178,-0.5020495653152466,-0.5033426284790039,-0.5035623908042908,-0.5026464462280273,-0.5005348324775696,-0.49717357754707339,-0.4925170838832855,-0.49021148681640627,-0.49958571791648867,-0.5085899233818054,-0.5171899199485779,-0.5253481864929199,-0.5330302715301514,-0.5401913523674011,-0.5467975735664368,-0.5527945756912231,-0.5581488013267517,-0.5627955198287964,-0.5667042136192322,-0.569800615310669,-0.5720611214637756,-0.5734057426452637,-0.5738229155540466,-0.5732367634773254,-0.5716484189033508,-0.5690013766288757,-0.5653116703033447,-0.560552716255188,-0.5547610521316528,-0.5505321025848389,-0.5601262450218201,-0.5693331360816956,-0.5780964493751526,-0.5863471031188965,-0.5940054655075073,-0.6009814739227295,-0.6071745753288269,-0.6124790906906128,-0.6167851090431213,-0.6199846267700195,-0.6219757795333862,-0.6226698756217957,-0.6219968199729919,-0.6217244267463684,-0.6252962946891785,-0.6282469630241394,-0.6305278539657593,-0.6320823431015015,-0.6328114867210388,-0.6326684951782227,-0.6315841674804688,-0.634226381778717,-0.6443204879760742,-0.6533340215682983,-0.661142110824585,-0.6676063537597656,-0.6726104617118836,-0.676023006439209,-0.6777130365371704,-0.6775315999984741,-0.6753685474395752,-0.6711142063140869,-0.664667546749115,-0.6559325456619263,-0.644842803478241,-0.6313831806182861,-0.6155540347099304,-0.5973901152610779,-0.5769443511962891,-0.560415506362915,-0.5581490397453308,-0.5548149943351746,-0.5504131317138672,-0.544957160949707,-0.538448691368103,-0.5309016108512878,-0.5374908447265625,-0.5453161597251892,-0.5520738363265991,-0.557616651058197,-0.5617706775665283,-0.5644433498382568,-0.5655049085617065,-0.564835786819458,-0.5622703433036804,-0.5577564835548401,-0.5512660145759583,-0.5427793264389038,-0.5322996973991394,-0.5198349356651306,-0.505565881729126,-0.4896432161331177,-0.49013257026672366,-0.4993049204349518,-0.5072848796844482,-0.5140911936759949,-0.5197455883026123,-0.5242744088172913,-0.5277066230773926,-0.5300722718238831,-0.5314029455184937,-0.5317298769950867,-0.5310847759246826,-0.529499888420105,-0.5270088315010071,-0.5236478447914124,-0.5194556713104248,-0.5144772529602051,-0.5087608098983765,-0.5023647546768189,-0.4953573942184448,-0.5027377009391785,-0.5128514766693115,-0.5228822827339172,-0.5328612923622131,-0.5428195595741272,-0.5527819395065308,-0.5627695918083191,-0.5727970600128174,-0.5828731656074524,-0.5930017232894898,-0.6031757593154907,-0.6133831739425659,-0.6236019134521484,-0.6338027715682983,-0.6439499855041504,-0.6539967656135559,-0.6638971567153931,-0.6735994815826416,-0.6830419301986694,-0.6921758055686951,-0.7009508013725281,-0.7093076705932617,-0.7172136306762695,-0.724635899066925,-0.731533944606781,-0.7379003763198853,-0.7437272071838379,-0.7489985823631287,-0.7537282705307007,-0.7579290866851807,-0.7616032361984253,-0.7647762298583984,-0.7674703001976013,-0.7696950435638428,-0.7714759111404419,-0.7728346586227417,-0.7737785577774048,-0.7743257284164429,-0.7744897603988648,-0.7742710113525391,-0.7736756205558777,-0.772707998752594,-0.7713586091995239,-0.7696219682693481,-0.767494797706604,-0.7649592757225037,-0.762004017829895,-0.7586221694946289,-0.7547962069511414,-0.7505167722702026,-0.7457858324050903,-0.740599513053894,-0.7349655628204346,-0.7328881621360779,-0.7367807030677795,-0.7401705980300903,-0.743107795715332,-0.7456390857696533,-0.7478054165840149,-0.749642014503479,-0.751181960105896,-0.7524598836898804,-0.756253719329834,-0.760096549987793,-0.7637038230895996,-0.7670592069625855,-0.7701609134674072,-0.7729963064193726,-0.775556743144989,-0.7778359055519104,-0.7798157930374146,-0.7814924716949463,-0.7828436493873596,-0.7838569283485413,-0.7845118045806885,-0.7847789525985718,-0.7846396565437317,-0.7840484976768494,-0.7829802632331848,-0.7813873291015625,-0.7792235612869263,-0.7764467597007752,-0.7775182723999023,-0.7806699872016907,-0.7834371328353882,-0.7857755422592163,-0.7876290678977966,-0.7889206409454346,-0.7895885705947876,-0.7895526885986328,-0.7887150049209595,-0.7869815826416016,-0.7842606902122498,-0.7804461121559143,-0.775412917137146,-0.7690780162811279,-0.7613430619239807,-0.7594959735870361,-0.7605044841766357,-0.759895920753479,-0.7575916647911072,-0.7535436749458313,-0.7477339506149292,-0.7401716709136963,-0.7308905124664307,-0.7293422222137451,-0.7407102584838867,-0.7503339052200317,-0.758076548576355,-0.7638332843780518,-0.7675322890281677,-0.7691054344177246,-0.7685011029243469,-0.7656676769256592,-0.7605870962142944,-0.7532727718353272,-0.7437410354614258,-0.7320273518562317,-0.7181721925735474,-0.7022558450698853,-0.6915497779846191,-0.6872477531433106,-0.6811655759811401,-0.6733325123786926,-0.6874956488609314,-0.6989253759384155,-0.7075289487838745,-0.7132659554481506,-0.7160608768463135,-0.7160168290138245,-0.7143663167953491,-0.7209547758102417,-0.725501537322998,-0.72806715965271,-0.7287253141403198,-0.7275588512420654,-0.7246561050415039,-0.7201095223426819,-0.7140127420425415,-0.7064607739448547,-0.6975497007369995,-0.6873736381530762,-0.6760269403457642,-0.6636031866073608,-0.6501940488815308,-0.6358907222747803,-0.6207816004753113,-0.6049543619155884,-0.588493287563324,-0.5714795589447022,-0.553991436958313,-0.5361030697822571,-0.5178845524787903,-0.4994014799594879,-0.4807145297527313,-0.47001248598098757,-0.4642457365989685,-0.4577404856681824,-0.45051321387290957,-0.4425771236419678,-0.4339580535888672,-0.4246835708618164,-0.41478124260902407,-0.40428251028060915,-0.393218994140625,-0.3816224932670593,-0.36953577399253847,-0.3569973409175873,-0.34404638409614565,-0.33072221279144289,-0.31706178188323977,-0.3031052350997925,-0.2888927459716797,-0.2795817255973816,-0.27280426025390627,-0.26754939556121828,-0.27342095971107485,-0.27858665585517886,-0.28297126293182375,-0.2865001857280731,-0.2890927791595459,-0.2906859517097473,-0.2912265658378601,-0.29066213965415957,-0.2889389097690582,-0.2860181927680969,-0.28188490867614748,-0.27652332186698916,-0.2699233889579773,-0.2620837390422821,-0.25303885340690615,-0.24282041192054749,-0.2314697653055191,-0.2190295308828354,-0.20558300614356996,-0.19120843708515168,-0.1759917140007019,-0.1600169986486435,-0.14339986443519593,-0.12624818086624146,-0.10867342352867127,-0.09078696370124817,-0.08396139740943909,-0.08046389371156693,-0.07611165940761566,-0.07270565629005432,-0.0761512815952301,-0.07890857756137848,-0.08083901554346085,-0.08179986476898194,-0.0816599577665329,-0.08030812442302704,-0.0776446983218193,-0.07432621717453003,-0.07498270273208618,-0.07473310828208924,-0.07355891168117523,-0.0714995488524437,-0.06856350600719452,-0.06477294862270355,-0.06266015022993088,-0.06280963122844696,-0.06284584105014801,-0.06282426416873932,-0.062801294028759,-0.06283082067966461,-0.06296338886022568,-0.06324133276939392,-0.06953916698694229,-0.07555865496397019,-0.08118188381195069,-0.08637984097003937,-0.09112340956926346,-0.09538339078426361,-0.09912939369678498,-0.10233057290315628,-0.10495559126138687,-0.10697148740291596,-0.10834359377622605,-0.10903564840555191,-0.10901007801294327,-0.10822808742523194,-0.10665029287338257,-0.10423780977725983,-0.11061286926269531,-0.11774630099534989,-0.12461985647678375,-0.13119249045848847,-0.13742397725582124,-0.1432895064353943,-0.1487603336572647,-0.15381097793579102,-0.1584179401397705,-0.16256111860275269,-0.16621169447898866,-0.1693585216999054,-0.17199300229549409,-0.17410323023796082,-0.17567868530750276,-0.18758583068847657,-0.20336896181106568,-0.21895547211170197,-0.23430423438549043,-0.249391108751297,-0.2641955614089966,-0.27868759632110598,-0.29284483194351199,-0.30666232109069826,-0.3201221823692322,-0.3332003951072693,-0.345906525850296,-0.358235239982605,-0.3701626658439636,-0.3817065358161926,-0.3928696811199188,-0.4036389887332916,-0.4140259325504303,-0.4240432679653168,-0.4336886703968048,-0.44296538829803469,-0.4518941044807434,-0.460480660200119,-0.46872031688690188,-0.476639986038208,-0.48424848914146426,-0.49154096841812136,-0.498540997505188,-0.5052608847618103,-0.5117005109786987,-0.5178741812705994,-0.5237974524497986,-0.5294736623764038,-0.5349082946777344,-0.5401181578636169,-0.5451086163520813,-0.5498751401901245,-0.5544325113296509,-0.5587805509567261,-0.5629040598869324,-0.5667998194694519,-0.5704474449157715,-0.573798418045044,-0.5767894387245178,-0.5793287754058838,-0.5812496542930603,-0.5822840929031372,-0.582098126411438,-0.5801571607589722,-0.5755240321159363,-0.5672094821929932,-0.5537813901901245,-0.5330865979194641,-0.5034194588661194,-0.4634495973587036,-0.4126640558242798,-0.37549903988838198,-0.3854658901691437,-0.3948315680027008,-0.4034826159477234,-0.41136276721954348,-0.41838741302490237,-0.4244682192802429,-0.42947226762771609,-0.4333321452140808,-0.43596911430358889,-0.4372963607311249,-0.43718913197517397,-0.4471624791622162,-0.4694197177886963,-0.4907914698123932,-0.5111177563667297,-0.5302457809448242,-0.5480603575706482,-0.5644708871841431,-0.5794031620025635,-0.5928037762641907,-0.6046206951141357,-0.6148471832275391,-0.6234872341156006,-0.6305489540100098,-0.636052668094635,-0.6400066614151001,-0.6424614787101746,-0.6434585452079773,-0.6430398225784302,-0.6412501931190491,-0.6381200551986694,-0.6337146759033203,-0.6280860304832459,-0.625610888004303,-0.6400398015975952,-0.6537458896636963,-0.6666560173034668,-0.6786784529685974,-0.6897369027137756,-0.6997296214103699,-0.7086217403411865,-0.71639084815979,-0.7230184078216553,-0.7284904718399048,-0.7327797412872315,-0.7359529733657837,-0.7380415797233582,-0.7390859127044678,-0.7391058802604675,-0.7381649613380432,-0.736333966255188,-0.7336670160293579,-0.7302161455154419,-0.726008951663971,-0.721129298210144,-0.7156274318695068,-0.7095503807067871,-0.7029334306716919,-0.6958233714103699,-0.6882745027542114,-0.6803281307220459,-0.6720232367515564,-0.6633877754211426,-0.6544746160507202,-0.6453239321708679,-0.6359723806381226,-0.6264565587043762,-0.618149995803833,-0.6207276582717896,-0.628731906414032,-0.6358521580696106,-0.6420689821243286,-0.647361159324646,-0.6517066359519959,-0.6550852060317993,-0.6574766635894775,-0.6588613390922546,-0.6592218279838562,-0.6585413813591003,-0.6568053960800171,-0.6540021300315857,-0.6501218676567078,-0.6451594829559326,-0.6464058756828308,-0.6511092782020569,-0.6552730798721314,-0.6588762998580933,-0.6619341969490051,-0.6644505262374878,-0.6664297580718994,-0.667877733707428,-0.6688002347946167,-0.6718171238899231,-0.6780337691307068,-0.6837798357009888,-0.6890828013420105,-0.693959653377533,-0.6984235644340515,-0.7025009989738464,-0.7062128782272339,-0.7095746397972107,-0.7126047611236572,-0.7153230905532837,-0.7177389860153198,-0.7198600769042969,-0.7216947078704834,-0.7232415080070496,-0.7244845032691956,-0.7254102230072022,-0.7259877324104309,-0.7261626720428467,-0.7258698344230652,-0.7250180840492249,-0.7234737873077393,-0.7210642695426941,-0.7175812721252441,-0.7127454280853272,-0.7061810493469238,-0.6974989175796509,-0.6923589110374451,-0.7002335786819458,-0.7092841863632202,-0.7262250781059265,-0.7426584959030151,-0.7585440874099731,-0.7738389372825623,-0.7885099649429321,-0.8025408387184143,-0.8159036636352539,-0.8286089897155762,-0.8406318426132202,-0.8519985675811768,-0.8627023696899414,-0.8727682828903198,-0.8822088241577148,-0.8910444974899292,-0.8993031978607178,-0.9069998264312744,-0.9141743183135986,-0.9208360910415649,-0.927028238773346,-0.9327654838562012,-0.938082754611969,-0.9430017471313477,-0.9475481510162354,-0.9517490267753601,-0.9556217193603516,-0.9591960310935974,-0.9624829292297363,-0.9655100107192993,-0.968288004398346,-0.9708364009857178,-0.9731655120849609,-0.975285530090332,-0.9772036075592041,-0.9789174795150757,-0.9804254174232483,-0.981704592704773,-0.9827327728271484,-0.983453094959259,-0.9837937951087952,-0.9836313724517822,-0.9827889800071716,-0.9810110330581665,-0.977896511554718,-0.9729377627372742,-0.965276300907135,-0.9623464345932007,-0.9692345261573792,-0.9748990535736084,-0.9795371294021606,-0.9833385944366455,-0.9864477515220642,-0.9889785051345825,-0.9910421371459961,-0.9927244186401367,-0.9940918684005737,-0.9952021837234497,-0.9961053729057312,-0.9968394637107849,-0.9974331855773926,-0.9979149103164673,-0.9983054995536804,-0.9986206889152527,-0.9988741874694824,-0.9990774989128113,-0.9992386102676392,-0.9993635416030884,-0.999457597732544,-0.9995234608650208,-0.9995619058609009,-0.9995728731155396,-0.9995532035827637,-0.9994972348213196,-0.9993956089019775,-0.9992351531982422,-0.9989962577819824,-0.9986488819122315,-0.9981541633605957,-0.9974566102027893,-0.9964758157730103,-0.9950994849205017,-0.9931806325912476,-0.990513265132904,-0.9867874383926392,-0.9816302061080933,-0.9815711975097656,-0.9812641143798828,-0.9801791906356812,-0.9781576991081238,-0.9749692678451538,-0.9702661037445068,-0.9636778831481934,-0.9547033905982971,-0.942631721496582,-0.9267559051513672,-0.9062062501907349,-0.8798952102661133,-0.8469452857971191,-0.8065695762634277,-0.7946701645851135,-0.7847238779067993,-0.7718120813369751,-0.7636741399765015,-0.7651257514953613,-0.7664756774902344,-0.767708957195282,-0.7688078880310059,-0.76975417137146,-0.7705286741256714,-0.7711099982261658,-0.7714747786521912,-0.7715980410575867,-0.7714488506317139,-0.7710012197494507,-0.7702243328094482,-0.7690855264663696,-0.7675496339797974,-0.7655779719352722,-0.7638458013534546,-0.771946907043457,-0.7796842455863953,-0.7870532870292664,-0.7940441370010376,-0.8006384372711182,-0.8068196773529053,-0.8125717043876648,-0.8178656101226807,-0.8226596117019653,-0.8269170522689819,-0.8305830955505371,-0.8335767984390259,-0.8358123302459717,-0.8371849060058594,-0.8375562429428101,-0.8367444276809692,-0.8345703482627869,-0.8308032751083374,-0.8251419067382813,-0.8172920942306519,-0.80692458152771,-0.7936614155769348,-0.7770903706550598,-0.756908118724823,-0.732811450958252,-0.7045234441757202,-0.6720272302627564,-0.7124283909797669,-0.7616158723831177,-0.8042133450508118,-0.8404059410095215,-0.8707643747329712,-0.895921528339386,-0.9165380001068115],"pfHydrophobicityMax":[0.11636995524168015,0.11951444298028946,0.12258980423212052,0.12556979060173036,0.1284240484237671,0.13111722469329835,0.1336088925600052,0.1358526349067688,0.13779550790786744,0.13937732577323914,0.14053046703338624,0.14117926359176637,0.14124006032943726,0.1406213641166687,0.13922475278377534,0.13694587349891663,0.13496550917625428,0.13907654583454133,0.1426902562379837,0.14579854905605317,0.14839261770248414,0.16168642044067384,0.17490258812904359,0.18705588579177857,0.19806087017059327,0.20788493752479554,0.2164934277534485,0.22390031814575196,0.2301131933927536,0.2351788431406021,0.23913224041461945,0.24203695356845857,0.2439420074224472,0.2449146807193756,0.24500691890716554,0.24428227543830872,0.24278976023197175,0.24058572947978974,0.23771435022354127,0.23422496020793916,0.23015761375427247,0.2255563735961914,0.22045916318893434,0.21490737795829774,0.2089390605688095,0.20259486138820649,0.19591496884822846,0.1889408677816391,0.1817142218351364,0.17427757382392884,0.16667349636554719,0.1589442789554596,0.1511310636997223,0.1505763977766037,0.15282323956489564,0.15500445663928986,0.15710315108299256,0.15909510850906373,0.1609572172164917,0.16265662014484406,0.16415360569953919,0.1654060184955597,0.16635143756866456,0.1669272780418396,0.16705474257469178,0.16662618517875672,0.16554129123687745,0.16365528106689454,0.16081023216247559,0.15684212744235993,0.15496523678302766,0.1532813310623169,0.15106485784053803,0.14827671647071839,0.14486271142959596,0.14078432321548463,0.13601095974445344,0.13049811124801637,0.12423137575387955,0.11745297163724899,0.11980217695236206,0.12307243049144745,0.1305777132511139,0.13683637976646424,0.1418491154909134,0.14565232396125794,0.14825429022312165,0.14969117939472199,0.14997437596321107,0.15318988263607026,0.17200374603271485,0.19057488441467286,0.20840977132320405,0.22507929801940919,0.24025271832942964,0.2537131607532501,0.26535743474960329,0.2751859426498413,0.283269464969635,0.289728045463562,0.29470694065093996,0.2983595132827759,0.30083388090133669,0.30226385593414309,0.302765816450119,0.30243563652038576,0.301349401473999,0.2995643615722656,0.2971208095550537,0.2940438389778137,0.29034531116485598,0.28602638840675356,0.2810785174369812,0.2754857540130615,0.27377673983573916,0.2736297845840454,0.2724296450614929,0.270344078540802,0.2675058841705322,0.26401177048683169,0.25994277000427248,0.255357027053833,0.25029417872428896,0.24478133022785188,0.2388337254524231,0.23246155679225923,0.23444218933582307,0.24252784252166749,0.2492993175983429,0.25461286306381228,0.25835534930229189,0.26038700342178347,0.2605706751346588,0.25877320766448977,0.2549595832824707,0.25123825669288638,0.2681843340396881,0.2812124490737915,0.2908080816268921,0.2974931597709656,0.30180203914642336,0.3042721152305603,0.305292010307312,0.30516481399536135,0.3041412830352783,0.3023776113986969,0.2999804615974426,0.29703280329704287,0.29357269406318667,0.2896158695220947,0.2851749360561371,0.2802387475967407,0.2747857868671417,0.2688024640083313,0.26225751638412478,0.2551160454750061,0.24735745787620545,0.2389451563358307,0.2298438847064972,0.22481964528560639,0.22044256329536439,0.21461822092533112,0.20745022594928742,0.19902881979942323,0.18942511081695558,0.1787317395210266,0.16701571643352509,0.1543397456407547,0.14075158536434174,0.12632790207862855,0.11113154888153076,0.10228681564331055,0.09990799427032471,0.09694275259971619,0.09339021146297455,0.08924597501754761,0.08450156450271607,0.079144686460495,0.07315930724143982,0.06652562320232392,0.059221118688583377,0.051220379769802096,0.04249630868434906,0.03301945701241493,0.022766947746276857,0.022967204451560975,0.02948267199099064,0.0349128320813179,0.03933454304933548,0.042849086225032809,0.04555131122469902,0.047534871846437457,0.048880141228437427,0.0496794655919075,0.050004687160253528,0.049917954951524737,0.04946868494153023,0.04870210960507393,0.05258391052484512,0.06000914424657822,0.06675108522176743,0.07281972467899323,0.0782192051410675,0.08295116573572159,0.0870080292224884,0.09038703143596649,0.09308251738548279,0.10322284698486328,0.1133284866809845,0.12203347682952881,0.12931865453720094,0.1351737082004547,0.13959448039531709,0.1425822228193283,0.14414077997207642,0.14427635073661805,0.14299611747264863,0.14030860364437104,0.13622327148914338,0.13075174391269685,0.12390868365764618,0.11794374883174896,0.11691710352897644,0.11718343943357468,0.12713341414928437,0.13577260076999665,0.14310267567634583,0.1491364985704422,0.15389502048492433,0.15740565955638886,0.15969984233379365,0.16081103682518006,0.16077342629432679,0.15962091088294984,0.1573861688375473,0.1541002094745636,0.14979255199432374,0.14449085295200349,0.13822315633296967,0.1310170590877533,0.12290025502443314,0.11390243470668793,0.10405603051185608,0.09707749634981156,0.09922054409980774,0.1003960594534874,0.10054585337638855,0.09965219348669052,0.0976674035191536,0.09451466798782349,0.090164914727211,0.08455868810415268,0.08004015684127808,0.0881737545132637,0.0956212729215622,0.10240481793880463,0.10854466259479523,0.11405746638774872,0.11895494908094406,0.12324255704879761,0.12691810727119447,0.12996980547904969,0.13237962126731873,0.13411732017993928,0.13514211773872376,0.13540124893188477,0.13483062386512757,0.13335511088371278,0.13481292128562928,0.13831466436386109,0.14169375598430634,0.14497482776641847,0.1481691151857376,0.15127889811992646,0.15430539846420289,0.1572445034980774,0.1600838452577591,0.16280576586723329,0.1653960645198822,0.16783349215984345,0.17008358240127564,0.17212964594364167,0.1739455610513687,0.1754947304725647,0.17675238847732545,0.17769818007946015,0.17830148339271546,0.1785280555486679,0.17836979031562806,0.17780619859695435,0.17679454386234284,0.17533725500106812,0.17341962456703187,0.17100940644741059,0.16809503734111787,0.16467326879501344,0.1607215255498886,0.15620723366737367,0.1511368751525879,0.14549291133880616,0.13922563195228578,0.1323401778936386,0.12481845915317536,0.11661633849143982,0.1077108383178711,0.10961776226758957,0.11241704225540161,0.11493726819753647,0.11717863380908966,0.11914271116256714,0.12083184719085694,0.12224771082401276,0.12339227646589279,0.12426934391260147,0.12488014996051789,0.12522472441196443,0.12530139088630677,0.12510623037815095,0.12463155388832092,0.1238713413476944,0.12281495332717896,0.12144926190376282,0.1197589784860611,0.11772666126489639,0.11533024907112122,0.11255252361297608,0.1093738004565239,0.10577507317066193,0.10173933207988739,0.09725281596183777,0.09230365604162216,0.08689089119434357,0.08102128654718399,0.07470908761024475,0.06797860562801361,0.060865618288517,0.05341536924242973,0.04568641260266304,0.03774847462773323,0.029678339138627054,0.02156016416847706,0.013482116162776947,0.0055348556488752369,-0.0021898848935961725,-0.006047630682587624,-0.0037104340735822918,-0.001644884585402906,0.0000867819762788713,0.0014262475306168199,0.0023205748293548824,0.0027233336586505176,0.002595608588308096,0.0019070245325565339,0.00063425482949242,-0.0012340848334133626,0.0008793410961516202,0.007853714749217034,0.014143520966172219,0.019780699163675309,0.02477075904607773,0.02915092185139656,0.032960809767246249,0.03621281683444977,0.03891981020569801,0.04111909866333008,0.04282115772366524,0.04401233047246933,0.04472305625677109,0.044953376054763797,0.04467478767037392,0.04389682412147522,0.04261075705289841,0.04078075662255287,0.04421733319759369,0.048415131866931918,0.05211183428764343,0.055293500423431399,0.05795147269964218,0.06008181720972061,0.0616845041513443,0.06276264786720276,0.06332145631313324,0.06336770951747894,0.06290873885154724,0.06195111200213432,0.0609082356095314,0.06506974995136261,0.07000187784433365,0.07406003773212433,0.0772097259759903,0.07941499352455139,0.08063492923974991,0.08083269000053406,0.07998187839984894,0.08095313608646393,0.08865875005722046,0.09538639336824417,0.10114005208015442,0.10596534609794617,0.10988770425319672,0.1129661276936531,0.11522617191076279,0.11668339371681214,0.11737137287855149,0.11729289591312409,0.11644954979419708,0.11485188454389572,0.11248154938220978,0.10932964086532593,0.10538990795612335,0.10062859952449799,0.09503531455993653,0.08859585225582123,0.08127093315124512,0.07748729735612869,0.076125867664814,0.0743483230471611,0.07489152997732163,0.07674182206392288,0.07798631489276886,0.07864393293857575,0.07873353362083435,0.07827358692884445,0.07728269696235657,0.07577718794345856,0.07377144694328308,0.07127756625413895,0.06830494105815888,0.06486006081104279,0.06342563778162003,0.06255607306957245,0.06089874356985092,0.0584375262260437,0.055156409740448,0.051039405167102817,0.046070218086242679,0.04022568464279175,0.03349637985229492,0.025867104530334474,0.017322547733783723,0.007848897948861122,-0.002565662143751979,-0.013930045068264008,-0.026250537484884263,-0.039533473551273349,-0.04194024205207825,-0.04453695937991142,-0.047361135482788089,-0.050425656139850619,-0.0537455715239048,-0.057337693870067599,-0.06122376397252083,-0.06542044878005982,-0.06994767487049103,-0.07482549548149109,-0.08007477223873139,-0.08571869879961014,-0.09177790582180023,-0.09826957434415817,-0.10521267354488373,-0.11262579262256623,-0.12052611261606217,-0.1289355307817459,-0.13786347210407258,-0.1473235785961151,-0.1573280394077301,-0.16788722574710847,-0.1790146678686142,-0.19071340560913087,-0.20298483967781068,-0.21025444567203523,-0.20986413955688477,-0.2099827527999878,-0.21058891713619233,-0.2116588056087494,-0.21316684782505036,-0.21509134769439698,-0.21508222818374635,-0.21200214326381684,-0.20932433009147645,-0.20702296495437623,-0.2050696164369583,-0.20343464612960816,-0.20208927989006043,-0.2010062336921692,-0.20016102492809297,-0.19953227043151856,-0.19910207390785218,-0.19885645806789399,-0.19878515601158143,-0.1988821029663086,-0.19914482533931733,-0.19957520067691804,-0.20017877221107484,-0.2009652853012085,-0.20194876194000245,-0.20314691960811616,-0.20458221435546876,-0.20410415530204774,-0.20033618807792664,-0.19702352583408357,-0.19413605332374574,-0.19164852797985078,-0.18953543901443482,-0.18776865303516389,-0.18632443249225617,-0.1851789951324463,-0.18431082367897035,-0.18369165062904359,-0.17832651734352113,-0.16241690516471864,-0.14797121286392213,-0.13500624895095826,-0.12349724769592285,-0.1134614422917366,-0.1046028733253479,-0.08428662270307541,-0.06399580091238022,-0.04378446191549301,-0.023715855553746225,-0.003866003593429923,0.01568187028169632,0.03482469171285629,0.053471408784389499,0.07149475812911987,0.08880675584077835,0.10528222471475601,0.12083990126848221,0.13538406789302827,0.1488470435142517,0.16118386387825013,0.17234650254249574,0.18235014379024507,0.19143982231616975,0.19937384128570558,0.20619335770606996,0.2119835764169693,0.21682670712471009,0.2208034247159958,0.2239920049905777,0.22646549344062806,0.22829271852970124,0.22954398393630982,0.23028042912483216,0.23055842518806458,0.23042964935302735,0.22994177043437959,0.22913572192192079,0.2280542552471161,0.2300807386636734,0.2324775755405426,0.2343001365661621,0.2356162965297699,0.2364783138036728,0.23692886531352998,0.23702126741409303,0.23680073022842408,0.23968516290187837,0.24242326617240907,0.2449541538953781,0.24729016423225404,0.24944661557674409,0.2514380216598511,0.2532753050327301,0.2549670338630676,0.2565239369869232,0.2591286599636078,0.2641434073448181,0.26877641677856448,0.27303075790405276,0.27691030502319338,0.28041958808898928,0.28356409072875979,0.2863495349884033,0.2887813448905945,0.29086896777153017,0.2926214933395386,0.29404857754707339,0.29515981674194338,0.2959655523300171,0.2964760661125183,0.29670146107673647,0.2966516613960266,0.29633471369743349,0.2957595884799957,0.29493454098701479,0.293865829706192,0.29255855083465578,0.29101642966270449,0.2892419397830963,0.28723588585853579,0.2849981188774109,0.282526433467865,0.2798178791999817,0.27687007188796999,0.27367889881134035,0.27126240730285647,0.2701568901538849,0.26889002323150637,0.2683795690536499,0.2700437009334564,0.2717505395412445,0.2734997570514679,0.275285929441452,0.27709832787513735,0.27891984581947329,0.2807277739048004,0.2824936509132385,0.2841833531856537,0.285758376121521,0.2871764302253723,0.28839153051376345,0.28935933113098147,0.2900349497795105,0.29037585854530337,0.29034310579299929,0.289902925491333,0.28902724385261538,0.2876947820186615,0.28628823161125185,0.28807955980300906,0.2895590662956238,0.29070624709129336,0.29149630665779116,0.2919195592403412,0.291962206363678,0.2916072905063629,0.29373231530189516,0.297665536403656,0.30117109417915347,0.3042551279067993,0.3069257438182831,0.3091948926448822,0.31107568740844729,0.31258901953697207,0.3137579560279846,0.31460562348365786,0.3151538372039795,0.31542596220970156,0.31544750928878786,0.3152402639389038,0.3148247003555298,0.3142181932926178,0.3134399950504303,0.31250542402267458,0.3114275336265564,0.31021568179130556,0.30888044834136965,0.30742865800857546,0.30586546659469607,0.30509981513023379,0.3065653443336487,0.30751311779022219,0.30794909596443179,0.30906784534454348,0.31094640493392947,0.3123946189880371,0.3134232461452484,0.314041405916214,0.31425541639328005,0.314069926738739,0.3134908974170685,0.3125201165676117,0.311157763004303,0.30940285325050356,0.30725347995758059,0.30470484495162966,0.3017567992210388,0.2984094023704529,0.2946642339229584,0.2953346073627472,0.29830318689346316,0.3009461462497711,0.30324769020080569,0.30520015954971316,0.3067985773086548,0.30804237723350527,0.30893486738204958,0.3094826936721802,0.30969518423080447,0.30958354473114016,0.30916035175323489,0.3084387481212616,0.3085278868675232,0.30903658270835879,0.3093399107456207,0.3094215989112854,0.3092641234397888,0.30884942412376406,0.30815890431404116,0.30717405676841738,0.30587711930274966,0.30425113439559939,0.3022814095020294,0.2999560832977295,0.2972668409347534,0.2942110598087311,0.29079174995422366,0.2870188355445862,0.2835109531879425,0.2826511859893799,0.2816964089870453,0.2806558609008789,0.2795366942882538,0.2805781066417694,0.28273019194602969,0.28462037444114687,0.28622859716415408,0.2875427305698395,0.2885436713695526,0.28919994831085207,0.28949427604675295,0.289395809173584,0.288868248462677,0.2878875434398651,0.287627249956131,0.2904421091079712,0.2931194007396698,0.29566362500190737,0.2980737090110779,0.30035847425460818,0.30252397060394289,0.3045717477798462,0.3065059185028076,0.3083341717720032,0.3100595474243164,0.3116815388202667,0.31320810317993166,0.3146411180496216,0.3159765899181366,0.31721633672714236,0.318355917930603,0.31938105821609499,0.3202716112136841,0.32099801301956179,0.32150405645370486,0.3216893970966339,0.3240175247192383,0.32616400718688967,0.32794731855392458,0.3294152021408081,0.33063003420829775,0.3316326141357422,0.3324570059776306,0.3331276774406433,0.3336765766143799,0.3341236710548401,0.33448582887649538,0.33477360010147097,0.3350018858909607,0.3351793587207794,0.3353129029273987,0.3354061245918274,0.33546432852745058,0.33548998832702639,0.33548441529273989,0.3354461193084717,0.33537548780441286,0.33527058362960818,0.3351288139820099,0.33494481444358828,0.33483749628067019,0.335157185792923,0.3353949189186096,0.33557170629501345,0.3357027471065521,0.33579903841018679,0.33586975932121279,0.3359207510948181,0.335956871509552,0.3359811007976532,0.33599597215652468,0.33600303530693056,0.3360031545162201,0.33599668741226199,0.33598369359970095,0.33596351742744448,0.33593523502349856,0.3358975648880005,0.335848331451416,0.335784912109375,0.3357184827327728,0.33581334352493288,0.33588463068008425,0.33593815565109255,0.33597850799560549,0.33600878715515139,0.33603155612945559,0.33604857325553896,0.33606141805648806,0.3360710144042969,0.3360782265663147,0.33608365058898928,0.3360876739025116,0.33609068393707278,0.3360929787158966,0.3360946774482727,0.3360959589481354,0.3360968232154846,0.33609747886657717,0.33609798550605776,0.3360983431339264,0.3360985517501831,0.33609873056411745,0.33609873056411745,0.33609873056411745,0.3360986113548279,0.3360983729362488,0.3360980749130249,0.3360975980758667,0.33609700202941897,0.3360961675643921,0.33609500527381899,0.3360936641693115,0.3360954523086548,0.33609670400619509,0.3360975682735443,0.33609819412231448,0.3360985815525055,0.3360987901687622,0.33609896898269656,0.3360990285873413,0.3360990881919861,0.3360990285873413,0.33609896898269656,0.3360987901687622,0.3360985517501831,0.33609825372695925,0.3360978364944458,0.33609724044799807,0.3360964059829712,0.33609533309936526,0.33609384298324587,0.3360918164253235,0.3360891342163086,0.3360854983329773,0.3360806703567505,0.3360740542411804,0.33606523275375368,0.3360533118247986,0.336037278175354,0.3360156714916229,0.33598658442497256,0.3359474539756775,0.3358946740627289,0.3358237147331238,0.33572813868522646,0.33559954166412356,0.3354264497756958,0.3351937234401703,0.3348807692527771,0.33446019887924197,0.3338955044746399,0.33313795924186709,0.3321232795715332,0.3307664096355438,0.3289564251899719,0.3265501856803894,0.3233644962310791,0.31917163729667666,0.3191622793674469,0.3195417821407318,0.3194229304790497,0.3188389539718628,0.3178102672100067,0.31634554266929629,0.31444329023361208,0.31209516525268557,0.30928516387939455,0.3059900403022766,0.30218350887298586,0.29783469438552859,0.2929128110408783,0.28738582134246828,0.28122544288635256,0.27440863847732546,0.2669178247451782,0.25874799489974978,0.2618264853954315,0.2644304633140564,0.26649361848831179,0.27078619599342348,0.2808055281639099,0.289373517036438,0.2966581881046295,0.3028180003166199,0.3079949915409088,0.31231701374053957,0.31589454412460329,0.31882238388061526,0.32118088006973269,0.32303568720817568,0.3244399130344391,0.32543426752090456,0.32604947686195376,0.3263062536716461,0.3262173533439636,0.3263472318649292,0.3282855451107025,0.3298167884349823,0.33101412653923037,0.3319445848464966,0.33265769481658938,0.3331909775733948,0.33357125520706179,0.333823025226593,0.33396056294441225,0.333992600440979,0.33392271399497988,0.3337513506412506,0.33347320556640627,0.33307674527168276,0.33254697918891909,0.3318641781806946,0.3310021162033081,0.32992255687713625,0.32858747243881228,0.32694676518440249,0.3249396085739136,0.3224884271621704,0.3195165991783142,0.3159305453300476,0.31161659955978396,0.3064562678337097,0.30033403635025027,0.29312828183174136,0.2847021818161011,0.2749691903591156,0.26386669278144839,0.25464221835136416,0.24908719956874848,0.24171936511993409,0.2338205724954605,0.2280166894197464,0.22203293442726136,0.22334948182106019,0.2417881190776825,0.2576119601726532,0.2710605263710022,0.2823844254016876,0.29189029335975649,0.2997744679450989,0.30632197856903078,0.3117046356201172,0.31612229347229006,0.31972643733024599,0.32264378666877749,0.32499876618385317,0.32686662673950198,0.3283393979072571,0.3294679522514343,0.3303062915802002,0.3308910131454468,0.3312481939792633,0.33140236139297488,0.33135929703712466,0.33113157749176028,0.33071452379226687,0.33010488748550417,0.32929182052612307,0.3282572627067566,0.3269864022731781,0.3254457116127014,0.32361581921577456,0.3214566707611084,0.3189358115196228,0.3160135746002197,0.3126414120197296,0.30878567695617678,0.3043792247772217,0.2993931770324707,0.2981906533241272,0.30027514696121218,0.30206137895584109,0.3035392165184021,0.3046780228614807,0.3054715394973755,0.3058926463127136,0.30593210458755495,0.3061540424823761,0.3090069591999054,0.31158822774887087,0.313921183347702,0.31602242588996889,0.31791022419929507,0.3195960521697998,0.321091890335083,0.32240229845046999,0.3235301971435547,0.32446935772895815,0.32520872354507449,0.3257240355014801,0.32598036527633669,0.325921893119812,0.3254726827144623,0.324521541595459,0.3229224681854248,0.3204728960990906,0.31691697239875796,0.3119211494922638],"pfHydrophobicityMean":[-0.015574011020362378,-0.015852507203817369,-0.016141198575496675,-0.016443070024251939,-0.01676011271774769,-0.017094789072871209,-0.017449108883738519,-0.017825119197368623,-0.018224671483039857,-0.01864912174642086,-0.019099654629826547,-0.01957710273563862,-0.020081734284758569,-0.02061295136809349,-0.02117132768034935,-0.021756218746304513,-0.022368740290403367,-0.023008959367871286,-0.023677945137023927,-0.024379687383770944,-0.02511114813387394,-0.025874124839901925,-0.02666807733476162,-0.027493851259350778,-0.028351621702313424,-0.029241463169455529,-0.030163060873746873,-0.031115645542740823,-0.032098304480314258,-0.033109985291957858,-0.034149788320064548,-0.03521744906902313,-0.03631209209561348,-0.03743429854512215,-0.03858464956283569,-0.03976468741893768,-0.04097576066851616,-0.042220328003168109,-0.04350067302584648,-0.04481995478272438,-0.04618090018630028,-0.04758600890636444,-0.04904090240597725,-0.05054876580834389,-0.05211462080478668,-0.05374316871166229,-0.05544061213731766,-0.05721253901720047,-0.059065524488687518,-0.061004627496004108,-0.0630345493555069,-0.0651569813489914,-0.06737171113491059,-0.06967516243457794,-0.07206231355667114,-0.07452897727489472,-0.07707291096448899,-0.07969553768634796,-0.08240601420402527,-0.08521469682455063,-0.08813358843326569,-0.09116435050964356,-0.09429506957530976,-0.09750358015298844,-0.10077232122421265,-0.1040959358215332,-0.10747915506362915,-0.11092693358659744,-0.11444292962551117,-0.11802668124437332,-0.12167399376630783,-0.12537749111652375,-0.12912648916244508,-0.13291005790233613,-0.13671569526195527,-0.140531525015831,-0.14434485137462617,-0.1481461524963379,-0.15192557871341706,-0.15567521750926972,-0.159388467669487,-0.16305960714817048,-0.16668713092803956,-0.17027363181114198,-0.17382636666297913,-0.17735499143600465,-0.18087181448936463,-0.18439076840877534,-0.18792326748371125,-0.19148047268390656,-0.19506879150867463,-0.1986900269985199,-0.20234186947345735,-0.2060163915157318,-0.20970191061496736,-0.21338427066802979,-0.21704763174057008,-0.22067725658416749,-0.2242612987756729,-0.22779323160648347,-0.23127155005931855,-0.23469974100589753,-0.23808659613132478,-0.24144455790519715,-0.24478740990161897,-0.24812942743301392,-0.25148266553878786,-0.2548595368862152,-0.25826653838157656,-0.26170873641967776,-0.26518714427948,-0.26869985461235049,-0.2722422182559967,-0.2758048176765442,-0.27937811613082888,-0.28295058012008669,-0.2865091562271118,-0.29004162549972536,-0.29353609681129458,-0.2969796657562256,-0.30036091804504397,-0.3036692440509796,-0.3068971335887909,-0.31004101037979128,-0.31310054659843447,-0.3160763382911682,-0.31896916031837466,-0.3217761516571045,-0.3244944214820862,-0.32711946964263918,-0.3296496868133545,-0.3320849537849426,-0.3344271779060364,-0.3366794288158417,-0.3388456106185913,-0.34092962741851809,-0.3429337441921234,-0.3448604643344879,-0.3467094898223877,-0.34847959876060488,-0.3501681387424469,-0.3517714738845825,-0.35328906774520876,-0.3547189235687256,-0.35605767369270327,-0.3573029637336731,-0.35845357179641726,-0.3595099151134491,-0.3604733943939209,-0.3613492548465729,-0.3621450364589691,-0.36286967992782595,-0.36353224515914919,-0.3641431927680969,-0.3647101819515228,-0.3652407228946686,-0.36573830246925356,-0.36620280146598818,-0.36663004755973818,-0.3670147955417633,-0.3673497438430786,-0.3676280677318573,-0.36784401535987856,-0.3679937720298767,-0.3680739104747772,-0.3680839538574219,-0.36802083253860476,-0.36788293719291689,-0.3676678240299225,-0.3673742711544037,-0.3670009672641754,-0.3665466010570526,-0.3660116493701935,-0.3653970956802368,-0.3647051751613617,-0.36393606662750246,-0.3630930781364441,-0.3621787130832672,-0.3611953854560852,-0.36014652252197268,-0.35903647541999819,-0.35786867141723635,-0.35664764046669009,-0.3553783595561981,-0.35406455397605898,-0.3527103066444397,-0.35131803154945376,-0.34989088773727419,-0.3484310805797577,-0.34693998098373415,-0.3454180657863617,-0.3438660502433777,-0.342284232378006,-0.34067225456237795,-0.33902937173843386,-0.3373554050922394,-0.3356492221355438,-0.33391013741493227,-0.33213701844215395,-0.3303295373916626,-0.3284870684146881,-0.3266102373600006,-0.324698805809021,-0.3227536380290985,-0.32077643275260928,-0.31876957416534426,-0.31673479080200198,-0.3146750032901764,-0.31259340047836306,-0.31049326062202456,-0.3083779513835907,-0.30625051259994509,-0.3041149377822876,-0.30197450518608096,-0.299832284450531,-0.29769179224967959,-0.29555636644363406,-0.293427973985672,-0.2913094460964203,-0.2892032861709595,-0.2871112823486328,-0.28503653407096865,-0.28298091888427737,-0.280947208404541,-0.2789386510848999,-0.27695831656455996,-0.27500978112220766,-0.27309730648994448,-0.2712242007255554,-0.26939505338668826,-0.26761317253112795,-0.2658810615539551,-0.26420095562934878,-0.26257428526878359,-0.26100093126296999,-0.25948044657707217,-0.2580106854438782,-0.25659000873565676,-0.2552146911621094,-0.2538810074329376,-0.2525850534439087,-0.25132307410240176,-0.25009021162986758,-0.2488832324743271,-0.24769872426986695,-0.2465333789587021,-0.24538514018058778,-0.24425290524959565,-0.24313600361347199,-0.24203471839427949,-0.24094967544078828,-0.2398829609155655,-0.23883666098117829,-0.23781424760818482,-0.23681776225566865,-0.2358514815568924,-0.23491816222667695,-0.23402133584022523,-0.23316341638565064,-0.23234695196151734,-0.23157437145709992,-0.23084713518619538,-0.23016539216041566,-0.22952905297279359,-0.22893813252449037,-0.22839123010635377,-0.22788690030574799,-0.22742198407649995,-0.22699443995952607,-0.22660082578659059,-0.22623823583126069,-0.2259031981229782,-0.2255924940109253,-0.22530247271060944,-0.22503012418746949,-0.2247728556394577,-0.22452735900878907,-0.22429147362709046,-0.2240626960992813,-0.2238386571407318,-0.2236180603504181,-0.22339946031570435,-0.2231817990541458,-0.2229652851819992,-0.22274982929229737,-0.2225365936756134,-0.2223282754421234,-0.22212712466716767,-0.22193677723407746,-0.22176213562488557,-0.22160816192626954,-0.22148096561431886,-0.22138719260692597,-0.22133387625217439,-0.22132928669452668,-0.22138115763664246,-0.22149819135665894,-0.2216888964176178,-0.22196204960346223,-0.2223259061574936,-0.22278854250907899,-0.22335785627365113,-0.22404080629348756,-0.22484290599822999,-0.22576971352100373,-0.22682517766952516,-0.22801300883293153,-0.22933535277843476,-0.23079296946525575,-0.23238661885261537,-0.23411524295806886,-0.2359776347875595,-0.23797111213207246,-0.24009332060813905,-0.24234053492546082,-0.24470895528793336,-0.24719397723674775,-0.2497907429933548,-0.2524943947792053,-0.2552992105484009,-0.25819993019104006,-0.26119035482406618,-0.264263778924942,-0.26741287112236025,-0.2706306576728821,-0.27390897274017336,-0.27723854780197146,-0.2806103229522705,-0.28401413559913638,-0.2874392867088318,-0.2908749282360077,-0.29430845379829409,-0.29772794246673586,-0.30112025141716006,-0.3044721484184265,-0.3077692687511444,-0.3109983503818512,-0.3141440451145172,-0.3171924352645874,-0.3201282322406769,-0.3229357600212097,-0.3256014883518219,-0.32810962200164797,-0.33044561743736269,-0.33259427547454836,-0.3345416486263275,-0.3362732529640198,-0.3377752900123596,-0.33903414011001589,-0.34003692865371706,-0.3407714068889618,-0.34122583270072939,-0.3413884937763214,-0.3412501811981201,-0.34080150723457339,-0.3400338590145111,-0.3389406204223633,-0.33751654624938967,-0.3357577919960022,-0.33366158604621889,-0.33122751116752627,-0.3284558355808258,-0.3253498673439026,-0.3219142258167267,-0.318154901266098,-0.31407973170280459,-0.30969876050949099,-0.30502328276634219,-0.30006614327430727,-0.29484206438064577,-0.28936636447906496,-0.28365620970726015,-0.27772945165634158,-0.27160578966140749,-0.2653053104877472,-0.25884905457496645,-0.2522585093975067,-0.24555644392967225,-0.23876523971557618,-0.23190850019454957,-0.225009486079216,-0.21809299290180207,-0.21118313074111939,-0.20430371165275575,-0.1974792778491974,-0.19073419272899629,-0.1840929388999939,-0.17757929861545564,-0.17121756076812745,-0.16503077745437623,-0.15904264152050019,-0.1532754898071289,-0.14775143563747407,-0.14249174296855927,-0.137517049908638,-0.13284637033939362,-0.12849801778793336,-0.12449000030755997,-0.12083811312913895,-0.11755675077438355,-0.11465951055288315,-0.11215892434120178,-0.1100657656788826,-0.10838976502418518,-0.10713858157396317,-0.10631909966468811,-0.10593729466199875,-0.10599648207426071,-0.10649945586919785,-0.10744640231132508,-0.108836330473423,-0.11066671460866928,-0.11293268203735352,-0.11562802642583847,-0.11874476820230484,-0.12227232754230499,-0.12619967758655549,-0.1305137574672699,-0.1351999193429947,-0.14024284482002259,-0.1456262171268463,-0.15133310854434968,-0.15734516084194184,-0.1636444479227066,-0.1702117770910263,-0.17702941596508027,-0.18407776951789857,-0.19133855402469636,-0.19879303872585298,-0.2064228653907776,-0.21420961618423463,-0.22213566303253175,-0.23018421232700349,-0.2383379489183426,-0.24658139050006867,-0.2548988163471222,-0.2632751762866974,-0.27169734239578249,-0.28015002608299258,-0.288622111082077,-0.29710009694099429,-0.3055726885795593,-0.3140276372432709,-0.32245370745658877,-0.33083903789520266,-0.33917105197906496,-0.34743812680244448,-0.3556264638900757,-0.3637219965457916,-0.3717096447944641,-0.3795738220214844,-0.3872966468334198,-0.3948599100112915,-0.40224435925483706,-0.4094291031360626,-0.4163932800292969,-0.42311468720436098,-0.4295724034309387,-0.43574440479278567,-0.4416106343269348,-0.44715145230293276,-0.4523479640483856,-0.45718511939048769,-0.461650013923645,-0.4657317101955414,-0.46942436695098879,-0.47272446751594546,-0.4756328761577606,-0.47815513610839846,-0.4802994430065155,-0.4820784032344818,-0.48350879549980166,-0.4846106767654419,-0.485405832529068,-0.4859183728694916,-0.4861758351325989,-0.4862052798271179,-0.4860343933105469,-0.4856918454170227,-0.48520469665527346,-0.4846002161502838,-0.4839024841785431,-0.48313555121421816,-0.48231980204582217,-0.4814753830432892,-0.4806176722049713,-0.4797610938549042,-0.47891730070114138,-0.4780958890914917,-0.47730252146720889,-0.47654154896736147,-0.47581470012664797,-0.4751213490962982,-0.474459171295166,-0.4738226532936096,-0.47320449352264407,-0.47259584069252016,-0.4719846546649933,-0.47135835886001589,-0.47070232033729555,-0.4699991047382355,-0.4692310392856598,-0.46837788820266726,-0.46741998195648196,-0.46633440256118777,-0.46510034799575808,-0.46369338035583498,-0.46209147572517397,-0.4602710008621216,-0.45820993185043337,-0.45588698983192446,-0.45328056812286379,-0.45037195086479189,-0.4471442699432373,-0.4435810148715973,-0.43966954946517947,-0.43539905548095705,-0.43075990676879885,-0.4257465898990631,-0.4203546345233917,-0.41458168625831606,-0.4084283113479614,-0.4018966555595398,-0.3949896991252899,-0.38771292567253115,-0.3800738453865051,-0.37208038568496706,-0.36374321579933169,-0.35507258772850039,-0.3460819721221924,-0.33678463101387026,-0.3271954357624054,-0.31733110547065737,-0.3072076737880707,-0.2968440055847168,-0.2862566113471985,-0.2754661440849304,-0.2644900977611542,-0.2533477544784546,-0.242057666182518,-0.23063811659812928,-0.21910880506038667,-0.20748676359653474,-0.19578997790813447,-0.1840357929468155,-0.17224158346652986,-0.16042429208755494,-0.14860111474990846,-0.13678902387619019,-0.1250043660402298,-0.1132654994726181,-0.10158926993608475,-0.08999308943748474,-0.07849474251270294,-0.06711193174123764,-0.05586264282464981,-0.04476441815495491,-0.03383636847138405,-0.023095479235053064,-0.012559625320136547,-0.0022462818305939438,0.007827075198292733,0.017644383013248445,0.02718963846564293,0.036446843296289447,0.045401833951473239,0.05403973534703255,0.06234802305698395,0.0703139677643776,0.07792717218399048,0.08517703413963318,0.09205501526594162,0.09855432063341141,0.10466817766427994,0.1103922575712204,0.11572340130805969,0.12066084146499634,0.12520480155944825,0.12935702502727509,0.13312074542045594,0.1365015059709549,0.1395055502653122,0.14214161038398744,0.1444190889596939,0.14634910225868226,0.1479438841342926,0.14921687543392182,0.15018291771411897,0.15085740387439729,0.15125611424446107,0.15139634907245637,0.15129531919956208,0.15097065269947053,0.15044020116329194,0.1497216522693634,0.14883263409137727,0.1477910429239273,0.14661388099193574,0.1453178972005844,0.1439191848039627,0.14243383705615998,0.14087699353694917,0.1392633318901062,0.13760729134082795,0.13592243194580079,0.13422246277332307,0.13251972198486329,0.13082699477672578,0.129155695438385,0.12751714885234834,0.12592223286628724,0.124381422996521,0.12290387600660324,0.12149816006422043,0.12017285823822022,0.1189352497458458,0.11779174208641052,0.1167481541633606,0.11580919474363327,0.11497896164655686,0.11426014453172684,0.11365550011396408,0.11316569149494171,0.11279115825891495,0.11253079771995545,0.11238288879394531,0.11234432458877564,0.11241147667169571,0.11257974803447724,0.11284340173006058,0.11319596320390701,0.11363065242767334,0.11413979530334473,0.11471583694219589,0.1153506264090538,0.11603587865829468,0.11676319688558579,0.11752396076917649,0.11831001937389374,0.1191132664680481,0.11992534250020981,0.12073813378810883,0.12154380977153778,0.12233457714319229,0.12310264259576798,0.12384068220853806,0.12454143911600113,0.12519800662994386,0.12580354511737824,0.12635153532028199,0.12683524191379548,0.12724880874156953,0.12758497893810273,0.12783706188201905,0.1279985010623932,0.12806254625320435,0.12802235782146455,0.12787258625030518,0.12760846316814423,0.12722525000572205,0.12672002613544465,0.12609070539474488,0.12533533573150636,0.12445322424173355,0.1234435886144638,0.12230639159679413,0.12104206532239914,0.11965160071849823,0.11813610047101975,0.11649776995182038,0.11473847180604935,0.11286112666130066,0.11086868494749069,0.10876476019620896,0.10655314475297928,0.10423830151557923,0.10182469338178635,0.09931732714176178,0.09672163426876068,0.0940430760383606,0.09128736704587937,0.08846081793308258,0.08556981384754181,0.08262088894844055,0.07962067425251007,0.07657639682292938,0.07349484413862229,0.07038267701864243,0.06724640727043152,0.06409232318401337,0.060925669968128207,0.05775127932429314,0.05457356572151184,0.05139579623937607,0.04822130128741264,0.045052651315927508,0.04189132899045944,0.03873937204480171,0.03559858724474907,0.032470159232616428,0.029355371370911599,0.026255818083882333,0.023172371089458467,0.020106177777051927,0.0170577522367239,0.014027457684278489,0.011014595627784729,0.008019378408789635,0.0050413948483765129,0.0020816917531192304,-0.0008560999995097518,-0.0037674764171242716,-0.006647416856139898,-0.009492460638284684,-0.012302160263061524,-0.015078024938702584,-0.01782308705151081,-0.02054000273346901,-0.02323073521256447,-0.025897271931171418,-0.02853984944522381,-0.03115776926279068,-0.03375014662742615,-0.03631654009222984,-0.03885853663086891,-0.04138218238949776,-0.043898019939661029,-0.046418026089668277,-0.04895378276705742,-0.051511913537979129,-0.05409451574087143,-0.0567011833190918,-0.059327516704797748,-0.06196962669491768,-0.0646253302693367,-0.06729255616664887,-0.06997025012969971,-0.07265876978635788,-0.07535934448242188,-0.07807347923517227,-0.08080412447452545,-0.08355440199375153,-0.08632833510637284,-0.08913084864616394,-0.09196711331605911,-0.0948416218161583,-0.09775668382644654,-0.10070989280939102,-0.1036975309252739,-0.10671352595090866,-0.10975531488656998,-0.11282205581665039,-0.11591695994138718,-0.11904418468475342,-0.12220817804336548,-0.12541347742080689,-0.1286620795726776,-0.13195490837097169,-0.13528957962989808,-0.13866327702999116,-0.14207132160663606,-0.14550770819187165,-0.1489679515361786,-0.15244553983211518,-0.15593548119068147,-0.15943163633346559,-0.16292890906333924,-0.16642004251480103,-0.16989991068840028,-0.17336136102676392,-0.17679743468761445,-0.1802026927471161,-0.1835697442293167,-0.1868925392627716,-0.19016364216804505,-0.1933765858411789,-0.19652418792247773,-0.1996002495288849,-0.2025982290506363,-0.20551373064517976,-0.20834501087665559,-0.211093008518219,-0.2137613147497177,-0.21635450422763825,-0.21887557208538056,-0.2213257998228073,-0.22370290756225587,-0.22600430250167848,-0.22822411358356477,-0.23035933077335359,-0.23240496218204499,-0.23435848951339723,-0.23621657490730287,-0.23797814548015595,-0.23964257538318635,-0.24120961129665376,-0.24268032610416413,-0.24405625462532044,-0.2453405261039734,-0.24653637409210206,-0.24764883518218995,-0.24868348240852357,-0.2496476173400879,-0.2505491077899933,-0.2513958215713501,-0.25219693779945376,-0.25296005606651308,-0.2536938786506653,-0.25440627336502077,-0.25510373711586,-0.2557944655418396,-0.25648412108421328,-0.25717660784721377,-0.25787580013275149,-0.2585821747779846,-0.2592949867248535,-0.2600112557411194,-0.26072826981544497,-0.26144275069236758,-0.26215144991874697,-0.2628534436225891,-0.26354700326919558,-0.26423123478889468,-0.26490384340286257,-0.2655624449253082,-0.26620206236839297,-0.26681819558143618,-0.26740384101867678,-0.2679528295993805,-0.26845699548721316,-0.268909215927124,-0.26930224895477297,-0.26962926983833315,-0.2698861360549927,-0.2700692117214203,-0.2701767385005951,-0.2702099084854126,-0.2701709568500519,-0.2700624167919159,-0.2698878049850464,-0.26964884996414187,-0.26934656500816347,-0.26898422837257388,-0.2685655951499939,-0.2680976986885071,-0.2675861716270447,-0.26703575253486636,-0.26644912362098696,-0.2658269703388214,-0.26516804099082949,-0.2644716799259186,-0.2637362778186798,-0.2629616856575012,-0.2621486485004425,-0.26130181550979617,-0.2604231834411621,-0.25951576232910159,-0.25858134031295779,-0.257620245218277,-0.25663092732429507,-0.2556106448173523,-0.25455671548843386,-0.25346750020980837,-0.25234267115592959,-0.25118595361709597,-0.250002920627594,-0.24880239367485047,-0.2475917786359787,-0.24637776613235475,-0.24516233801841737,-0.24394308030605317,-0.24271468818187715,-0.24147175252437592,-0.24020811915397645,-0.23891906440258027,-0.23759976029396058,-0.2362443506717682,-0.2348446547985077,-0.23338858783245088,-0.23186136782169343,-0.23024359345436097,-0.22851835191249848,-0.22667470574378968,-0.22471106052398683,-0.22263750433921815,-0.2204740047454834,-0.2182457596063614,-0.2159775048494339,-0.21369126439094544,-0.21140752732753755,-0.20914235711097718,-0.20691195130348206,-0.2047288864850998,-0.20260317623615266,-0.20053830742835999,-0.19853375852108003,-0.19657976925373078,-0.19466395676136018,-0.19276854395866395,-0.19087566435337068,-0.18897370994091035,-0.18705688416957856,-0.18513080477714539,-0.18320487439632417,-0.1812904328107834,-0.17939679324626923,-0.1775280237197876,-0.17568592727184297,-0.17387019097805024,-0.17207899689674378,-0.1703079491853714,-0.16855259239673615,-0.16680490970611573,-0.1650557667016983,-0.16329576075077058,-0.16151437163352967,-0.15970264375209809,-0.15784911811351777,-0.15594102442264558,-0.15396712720394135,-0.1519206017255783,-0.1498091220855713,-0.14765118062496186,-0.14545823633670808,-0.14323583245277406,-0.1409938782453537,-0.13875281810760499,-0.13653616607189179,-0.1343511939048767,-0.13218457996845246,-0.13000895082950593,-0.1277932971715927,-0.12550854682922364,-0.1231331154704094,-0.12066207826137543,-0.11811025440692902,-0.11550598591566086,-0.11286816745996475,-0.11020471900701523,-0.1075119599699974,-0.10478400439023972,-0.10201869159936905,-0.09922044724225998,-0.09639915078878403,-0.09357419610023499,-0.0907733142375946,-0.08802784979343414,-0.08536506444215775,-0.08280432969331742,-0.08035460114479065,-0.07801706343889237,-0.07579266279935837,-0.07366833835840225,-0.07163736969232559,-0.06969169527292252,-0.06782414019107819,-0.06602765619754791,-0.0642949715256691,-0.0626201406121254,-0.06099872291088104,-0.05942689999938011,-0.057902682572603229,-0.05642731115221977,-0.054995372891426089,-0.05360421910881996,-0.052250541746616366,-0.05093148723244667,-0.049641791731119159,-0.04838176444172859,-0.04715023562312126,-0.04594920948147774,-0.04478098824620247,-0.04364897310733795,-0.042555879801511767,-0.041501618921756747,-0.04048765450716019,-0.03952009603381157,-0.03860216960310936,-0.037734270095825198,-0.036918289959430698,-0.03615256026387215,-0.035437293350696567,-0.03476441651582718,-0.03413059934973717,-0.03352683410048485,-0.03294496238231659,-0.032376568764448169,-0.031815096735954288,-0.031253162771463397,-0.030691472813487054,-0.03013099916279316,-0.029574817046523095,-0.029023747891187669,-0.028473129495978357,-0.027919601649045945,-0.027366168797016145,-0.02681836485862732,-0.026281988248229028,-0.025761529803276063,-0.025259369984269143],"pfHydrophobicitySd":[0.07425258308649063,0.07485717535018921,0.07547421008348465,0.07611124962568283,0.07677558809518814,0.07747611403465271,0.07822160422801972,0.07902145385742188,0.07988490164279938,0.08081991970539093,0.08183319121599198,0.08292871713638306,0.08410680294036865,0.0853656530380249,0.0866990014910698,0.0880969688296318,0.08954982459545136,0.09104654937982559,0.09257665276527405,0.09413508325815201,0.09571437537670136,0.09731344133615494,0.09893393516540528,0.1005794107913971,0.10225328058004379,0.10396011173725128,0.10570092499256134,0.10747439414262772,0.10927359759807587,0.11108885705471039,0.11290530115365982,0.11470884084701538,0.1164831668138504,0.1182161420583725,0.1198982298374176,0.12152627110481262,0.12309954315423966,0.12462460994720459,0.12610962986946107,0.12756526470184327,0.12900251150131226,0.1304323673248291,0.13186246156692506,0.13329868018627168,0.1347467303276062,0.13621054589748383,0.13769571483135224,0.13921041786670686,0.14076654613018037,0.14238059520721436,0.14407280087471009,0.14586380124092103,0.147769957780838,0.1497979462146759,0.1519412100315094,0.15417705476284028,0.1564752161502838,0.158800408244133,0.16113285720348359,0.16347086429595948,0.16584788262844087,0.16830971837043763,0.17088499665260316,0.17354466021060944,0.1762222945690155,0.178864985704422,0.1814623475074768,0.18402646481990815,0.18658101558685304,0.18913725018501283,0.19170118868350984,0.19427087903022767,0.19683606922626496,0.19938494265079499,0.20189952850341798,0.20435775816440583,0.20673337578773499,0.20900292694568635,0.21114501357078553,0.2131444811820984,0.21499085426330567,0.2166767567396164,0.21819794178009034,0.2195531725883484,0.22074800729751588,0.22179290652275086,0.22270509600639344,0.22350651025772096,0.22422312200069428,0.22488300502300263,0.2255154401063919,0.2261485904455185,0.2268058955669403,0.2275044471025467,0.22825296223163606,0.22904735803604127,0.22987230122089387,0.23070098459720612,0.23149822652339936,0.23222459852695466,0.2328435331583023,0.2333252876996994,0.2336530089378357,0.23382027447223664,0.23382900655269624,0.2336873859167099,0.23340840637683869,0.23300793766975404,0.23250292241573335,0.23190997540950776,0.23124535381793977,0.23052442073822022,0.2297598272562027,0.22896361351013184,0.22814474999904633,0.22731077671051026,0.2264685034751892,0.22562173008918763,0.22477318346500398,0.22392068803310395,0.223058819770813,0.22217950224876405,0.2212742567062378,0.22033387422561646,0.2193460911512375,0.2182948738336563,0.21716560423374177,0.21594923734664918,0.21464486420154572,0.2132561355829239,0.21179255843162538,0.2102636843919754,0.2086755782365799,0.20703111588954926,0.20532989501953126,0.20357254147529603,0.20176322758197785,0.19990894198417664,0.1980213075876236,0.19611093401908875,0.19418807327747346,0.192262202501297,0.19034472107887269,0.18844862282276154,0.18658901751041413,0.18477803468704225,0.18302015960216523,0.18131406605243684,0.1796499639749527,0.1780158132314682,0.17639783024787904,0.17478623986244203,0.17317286133766175,0.17155581712722779,0.1699378937482834,0.1683284491300583,0.16674280166625977,0.16519710421562196,0.16370545327663423,0.1622740924358368,0.16089977324008943,0.1595696210861206,0.15826669335365296,0.1569751650094986,0.15568310022354127,0.15438368916511537,0.15307219326496125,0.15174436569213868,0.15039536356925965,0.14902307093143464,0.14762425422668458,0.14619901776313783,0.14475217461585999,0.14329515397548676,0.14184482395648957,0.14042319357395173,0.1390530914068222,0.13775745034217835,0.13655640184879304,0.13546520471572877,0.13449616730213166,0.13365796208381654,0.13295742869377137,0.13240057229995728,0.1319928616285324,0.13173864781856538,0.13163958489894868,0.13169562816619874,0.13190333545207978,0.1322549432516098,0.13274040818214417,0.1333467811346054,0.1340595930814743,0.13486285507678986,0.1357414871454239,0.1366814374923706,0.137668639421463,0.1386907547712326,0.13973678648471833,0.14079508185386659,0.14185401797294618,0.14290174841880799,0.14392684400081635,0.1449165642261505,0.14585959911346436,0.1467456966638565,0.14756490290164948,0.1483086347579956,0.14897075295448304,0.14954537153244019,0.15002959966659547,0.15042221546173097,0.15072253346443177,0.1509319394826889,0.15105336904525758,0.1510917991399765,0.15105204284191132,0.15094110369682313,0.15076714754104615,0.15053880214691163,0.1502644270658493,0.1499549150466919,0.14961972832679749,0.149268239736557,0.14890941977500916,0.1485510766506195,0.14819954335689546,0.14785996079444886,0.14753501117229463,0.14722560346126557,0.146930530667305,0.14664824306964875,0.14637401700019837,0.1461038738489151,0.14583249390125276,0.14555376768112184,0.14526091516017915,0.1449485421180725,0.14461015164852143,0.1442394256591797,0.14383122324943543,0.14338158071041108,0.14288726449012757,0.14234580099582673,0.14175774157047273,0.14112398028373719,0.1404479295015335,0.13973328471183778,0.13898704946041108,0.13821451365947724,0.13742241263389588,0.1366172879934311,0.13580487668514253,0.134990394115448,0.13417769968509675,0.1333702802658081,0.13256993889808656,0.13177891075611115,0.13099907338619233,0.1302328258752823,0.12948304414749146,0.12875255942344666,0.1280445158481598,0.12736281752586366,0.12670986354351045,0.12608754634857179,0.12549704313278199,0.12493722140789032,0.12440617382526398,0.1239003911614418,0.12341449409723282,0.12294290959835053,0.12248010188341141,0.12201989442110062,0.12155675143003464,0.12108664959669113,0.12060616910457611,0.12011261284351349,0.11960367858409882,0.11907768249511719,0.11853259056806565,0.11796581000089646,0.11737337708473206,0.1167505756020546,0.11609232425689697,0.11539307236671448,0.11464811116456986,0.1138533353805542,0.11300677806138993,0.11210820078849793,0.1111602634191513,0.11016779392957688,0.10913770645856857,0.10807851701974869,0.10700084269046784,0.10591552406549454,0.10483457893133164,0.1037699431180954,0.10273357480764389,0.1017366424202919,0.10078965127468109,0.09990213066339493,0.09908166527748108,0.09833477437496185,0.09766561537981034,0.09707701951265335,0.09656941145658493,0.09614148736000061,0.09579138457775116,0.09551575034856796,0.09531005471944809,0.09516996890306473,0.095090851187706,0.09506803750991821,0.09509719163179398,0.09517340362071991,0.09529128670692444,0.0954459011554718,0.09563103318214417,0.09583965688943863,0.09606443345546723,0.09629737585783005,0.09652987867593765,0.09675336629152298,0.09695862233638764,0.09713694453239441,0.09727971255779267,0.0973791778087616,0.09742841124534607,0.09742177277803421,0.0973559319972992,0.09722905606031418,0.09704269468784332,0.09680070728063584,0.09651032090187073,0.09618134796619415,0.0958254337310791,0.09545692801475525,0.095090851187706,0.09474286437034607,0.0944283977150917,0.09416209906339646,0.0939570739865303,0.0938241258263588,0.09377344697713852,0.09381238371133805,0.09394627064466477,0.09417891502380371,0.09451211243867874,0.0949467197060585,0.09548161923885346,0.09611530601978302,0.09684430062770844,0.09766511619091034,0.09857304394245148,0.0995631292462349,0.1006297767162323,0.10176607221364975,0.10296549648046494,0.10421958565711975,0.10551959276199341,0.10685664415359497,0.10821937024593353,0.10959631949663162,0.11097465455532074,0.11234122514724732,0.11368097364902497,0.11497893184423447,0.11621978133916855,0.1173887848854065,0.11847013235092163,0.1194494217634201,0.12031302601099014,0.12104857712984085,0.1216440498828888,0.12208972126245499,0.12237676978111267,0.1224980428814888,0.12244760990142822,0.12222138047218323,0.12181621044874191,0.12123208492994309,0.120469830930233,0.11953243613243103,0.11842592805624008,0.11715827882289887,0.11574067920446396,0.1141868382692337,0.11251336336135864,0.11074060946702957,0.10889176279306412,0.10699231177568436,0.10507036745548248,0.10315635055303574,0.10128264874219895,0.09948126971721649,0.097784124314785,0.09622256457805634,0.09482527524232865,0.0936175063252449,0.09262016415596008,0.09184884279966355,0.09131304174661637,0.09101680666208267,0.09095745533704758,0.09112659096717835,0.09151093661785126,0.09209298342466355,0.09285160154104233,0.09376446157693863,0.0948076918721199,0.09595789015293122,0.0971929132938385,0.09849093109369278,0.09983224421739578,0.10119909048080445,0.10257462412118912,0.10394295305013657,0.10529005527496338,0.10660223662853241,0.1078670397400856,0.10907232016324997,0.1102074533700943,0.11126337945461273,0.11223145574331284,0.11310490220785141,0.11387831717729569,0.11454728990793228,0.11510778218507767,0.11555919796228409,0.11590078473091126,0.1161327064037323,0.11625663191080094,0.11627469956874848,0.11618990451097489,0.11600662022829056,0.11572887748479843,0.11536222696304321,0.11491198092699051,0.11438455432653427,0.11378651857376099,0.11312446743249893,0.11240576952695847,0.11163858324289322,0.11082999408245087,0.10998902469873429,0.10912435501813889,0.10824446380138397,0.1073588877916336,0.10647699236869812,0.10560865700244904,0.1047636941075325,0.10395203530788422,0.10318280756473541,0.10246582329273224,0.10180934518575669,0.10122095793485642,0.1007070243358612,0.1002730056643486,0.0999227836728096,0.09965772181749344,0.09947771579027176,0.09938081353902817,0.0993633046746254,0.09941815584897995,0.09953752160072327,0.09971185773611069,0.09992972761392594,0.10017948597669602,0.10044818371534348,0.10072264820337296,0.10099068284034729,0.10124072432518006,0.10146094113588333,0.10164112597703934,0.1017725020647049,0.10184714198112488,0.1018587127327919,0.10180198401212692,0.10167241841554642,0.10146792232990265,0.10118754953145981,0.10083148628473282,0.10040120780467987,0.09990090876817703,0.09933644533157349,0.09871535003185272,0.09804634749889374,0.09734173864126206,0.09661466628313065,0.09588088095188141,0.0951569527387619,0.09446179121732712,0.0938151478767395,0.09323693811893463,0.0927477553486824,0.09236781299114227,0.09211771935224533,0.09201616793870926,0.09208114445209503,0.09232757985591889,0.09276943653821945,0.09341776371002197,0.09427938610315323,0.0953584611415863,0.09665349870920181,0.09815923869609833,0.09986550360918045,0.10175821185112,0.10381912440061569,0.10602812469005585,0.10836189240217209,0.11079701781272888,0.11331026256084442,0.11587928980588913,0.11848440021276474,0.12110710144042969,0.1237325444817543,0.1263469010591507,0.1289391815662384,0.13150019943714143,0.13402299582958222,0.1365014612674713,0.13892912864685059,0.14130182564258576,0.14361472427845,0.14586235582828523,0.14803959429264069,0.15014009177684785,0.15215745568275453,0.1540837436914444,0.15591004490852357,0.1576279252767563,0.15922696888446809,0.16069728136062623,0.16202834248542787,0.1632106453180313,0.16423538327217103,0.16509418189525605,0.1657806634902954,0.1662885695695877,0.16661347448825837,0.16675379872322083,0.16670870780944825,0.16647933423519135,0.16606858372688294,0.16548055410385133,0.16472218930721284,0.16380056738853455,0.16272449493408204,0.1615041047334671,0.16014868021011353,0.15866950154304505,0.15707628428936006,0.1553790420293808,0.1535874903202057,0.15171018242835999,0.1497545689344406,0.14772754907608033,0.14563511312007905,0.1434818059206009,0.14127139747142793,0.1390070915222168,0.13669131696224214,0.13432644307613374,0.13191458582878114,0.12945756316184998,0.12695792317390443,0.12441802024841309,0.12184147536754608,0.11923277378082276,0.11659688502550125,0.1139405146241188,0.11127189546823502,0.10860061645507813,0.10593771189451218,0.10329619795084,0.10069061070680618,0.09813599288463593,0.09564900398254395,0.0932464450597763,0.09094461798667908,0.08875924348831177,0.08670417219400406,0.08479119837284088,0.08302891254425049,0.08142280578613281,0.07997472584247589,0.0786830484867096,0.07754276692867279,0.07654550671577454,0.07568082958459854,0.07493572682142258,0.07429546117782593,0.07374484837055206,0.0732683315873146,0.07285084575414658,0.07247690111398697,0.07213304936885834,0.07180696725845337,0.07148847728967667,0.07116857171058655,0.07084093242883682,0.07050064206123352,0.07014507800340653,0.06977304071187973,0.06938497722148895,0.06898238509893418,0.0685676634311676,0.06814341247081757,0.06771339476108551,0.06728076934814453,0.0668497309088707,0.06642373651266098,0.06600654125213623,0.06560204923152924,0.06521401554346085,0.06484593451023102,0.06450136005878449,0.06418392062187195,0.06389722228050232,0.06364461779594422,0.0634295716881752,0.0632551908493042,0.06312445551156998,0.0630405992269516,0.06300586462020874,0.06302276253700257,0.06309310346841812,0.06321829557418823,0.06339924037456513,0.06363572180271149,0.06392688304185868,0.06427070498466492,0.06466412544250488,0.06510291248559952,0.06558194756507874,0.06609486043453217,0.06663568317890167,0.06719812005758286,0.06777601689100266,0.06836438179016113,0.06895870715379715,0.06955529749393463,0.07015198469161987,0.07074697315692902,0.07133958488702774,0.07192961871623993,0.07251783460378647,0.07310699671506882,0.07370072603225708,0.07430381327867508,0.0749228298664093,0.07556536793708801,0.07623882591724396,0.07695025205612183,0.07770457118749619,0.07850600779056549,0.07935701310634613,0.08025854080915451,0.08121059834957123,0.0822131410241127,0.08326490968465805,0.08436410874128342,0.08550870418548584,0.08669605106115341,0.08792268484830857,0.08918474614620209,0.09047810733318329,0.09179788082838059,0.0931396484375,0.09449885040521622,0.09587115794420243,0.09725296497344971,0.09864137321710587,0.10003376752138138,0.10142836719751358,0.10282433778047562,0.10422080755233765,0.10561695694923401,0.10701192915439606,0.10840415209531784,0.10979042202234268,0.11116718500852585,0.11252914369106293,0.11386898905038834,0.11517883092164993,0.11644991487264633,0.11767309904098511,0.11883950978517533,0.1199411079287529,0.12097079306840897,0.1219230517745018,0.12279439717531204,0.12358283996582031,0.12428807467222214,0.12491175532341004,0.12545639276504517,0.12592573463916779,0.1263238936662674,0.12665626406669618,0.12692716717720033,0.12714141607284547,0.12730273604393006,0.1274142861366272,0.12747912108898164,0.127499058842659,0.12747766077518464,0.12741972506046296,0.12733513116836549,0.12723661959171296,0.12713763117790223,0.12704816460609437,0.1269746720790863,0.12691910564899445,0.12688307464122773,0.12686766684055329,0.12687264382839204,0.1268949657678604,0.1269313097000122,0.12697488069534303,0.12701436877250672,0.12704630196094514,0.1270747184753418,0.12711651623249055,0.12720733880996705,0.12738846242427827,0.12768669426441194,0.12810756266117097,0.12863633036613465,0.12925291061401368,0.1299414038658142,0.13069237768650056,0.13150300085544587,0.13237351179122926,0.13330550491809846,0.13429908454418183,0.13535235822200776,0.1364605724811554,0.13761655986309052,0.13881175220012666,0.1400352269411087,0.14127525687217713,0.14251987636089326,0.14375916123390199,0.14498695731163026,0.1462050974369049,0.147427037358284,0.1486671417951584,0.14993751049041749,0.1512417048215866,0.15257586538791657,0.1539335548877716,0.15530627965927125,0.15668456256389619,0.15805843472480775,0.15941746532917024,0.1607528030872345,0.1620553433895111,0.1633172333240509,0.16453003883361817,0.1656867414712906,0.1667814403772354,0.1678084284067154,0.16876590251922608,0.16965369880199433,0.17047454416751862,0.17123331129550935,0.17193476855754853,0.1725848764181137,0.1731887012720108,0.1737508922815323,0.17427460849285127,0.17476201057434083,0.17521335184574128,0.175629124045372,0.17601053416728974,0.17636069655418397,0.1766849011182785,0.17699174582958222,0.17729130387306214,0.17758961021900178,0.17788508534431458,0.17816513776779176,0.17841030657291413,0.17860059440135957,0.1787198781967163,0.17875799536705018,0.17871098220348359,0.1785781979560852,0.17836007475852967,0.17805862426757813,0.17767560482025147,0.17721259593963624,0.1766723245382309,0.17605823278427125,0.17537438869476319,0.17462633550167085,0.17382082343101502,0.1729653924703598,0.17206856608390809,0.17113910615444184,0.17018601298332215,0.16921746730804444,0.16824229061603547,0.1672697365283966,0.16630898416042329,0.16536955535411836,0.16446271538734437,0.16359931230545045,0.16278859972953797,0.16203992068767548,0.16136030852794648,0.160755917429924,0.16023139655590058,0.15978829562664033,0.15942463278770448,0.15913482010364533,0.15891017019748689,0.15874183177947999,0.15862171351909638,0.15854410827159882,0.15850481390953065,0.15850238502025605,0.1585359275341034,0.15860599279403687,0.15871289372444154,0.1588558405637741,0.15903444588184358,0.1592465490102768,0.15949001908302308,0.1597631722688675,0.1600649505853653,0.16039630770683289,0.16075803339481355,0.16115149855613709,0.16157957911491395,0.16204693913459779,0.16256116330623628,0.16313433647155763,0.1637786626815796,0.1645016372203827,0.1652994453907013,0.16615624725818635,0.16704684495925904,0.16794125735759736,0.16880859434604646,0.16962043941020966,0.1703525185585022,0.1709865778684616,0.1715128868818283,0.17192859947681428,0.17224003374576569,0.1724575310945511,0.17259454727172852,0.17266644537448884,0.1726851910352707,0.17266258597373963,0.1726071834564209,0.17252753674983979,0.1724323332309723,0.17233127355575562,0.1722368746995926,0.1721648871898651,0.17213314771652223,0.17215768992900849,0.1722489297389984,0.17240922152996064,0.1726330667734146,0.17291083931922913,0.1732342541217804,0.17359663546085359,0.17399507761001588,0.1744280606508255,0.17489460110664369,0.17539513111114503,0.17593136429786683,0.176508828997612,0.1771366447210312,0.17782723903656007,0.1785920113325119,0.17943823337554933,0.18036815524101258,0.18138031661510468,0.18247094750404359,0.18362925946712495,0.18483616411685944,0.18606644868850709,0.1872943639755249,0.18849673867225648,0.18965700268745423,0.19075921177864076,0.19178791344165803,0.19272799789905549,0.19356440007686616,0.19428473711013795,0.19487889111042024,0.1953437775373459,0.19568771123886109,0.19593283534049989,0.1961229145526886,0.19630876183509828,0.19653810560703278,0.19683349132537843,0.1971893608570099,0.19758181273937226,0.1979847401380539,0.19838327169418336,0.1987716257572174,0.1991536170244217,0.19953180849552155,0.19990524649620057,0.20026682317256928,0.20060467720031739,0.20090314745903016,0.2011445164680481,0.2013109028339386,0.20138126611709596,0.2013368010520935,0.201169952750206,0.20091015100479127,0.20060527324676515,0.2002774477005005,0.19990427792072297,0.19947923719882966,0.199035182595253,0.1986025869846344,0.19815245270729066,0.1976134330034256,0.1969209462404251,0.19603821635246278,0.19494691491127015,0.19364102184772492,0.1921319216489792,0.1904544234275818,0.18864759802818299,0.1867201030254364,0.18464626371860505,0.18240302801132203,0.17998313903808595,0.17739413678646089,0.17466944456100465,0.17185819149017335,0.16903290152549745,0.16628077626228333,0.16368182003498078,0.1612909734249115,0.15912695229053498,0.1571776419878006,0.15541639924049378,0.15382081270217896,0.15237094461917878,0.15105079114437104,0.1498415470123291,0.14872530102729798,0.1476859599351883,0.1467108428478241,0.14579243957996369,0.14492613077163697,0.14410625398159028,0.14332708716392518,0.14257971942424775,0.14185181260108949,0.14112620055675507,0.14038091897964478,0.13959069550037385,0.1387319415807724,0.13778740167617799,0.1367492973804474,0.13561832904815675,0.13439977169036866,0.13309668004512788,0.13171494007110597,0.1302625983953476,0.12875641882419587,0.12721896171569825,0.12567414343357087,0.12414229661226273,0.1226356029510498,0.12115440517663956,0.11968792974948883,0.11821985989809036,0.11672992259263993,0.1152014434337616,0.11362689733505249,0.11200638115406037,0.11035577207803726,0.10870067775249481,0.1070704311132431,0.10549994558095932,0.10401663184165955,0.10264323651790619,0.10139459371566773,0.10027986764907837,0.09928611665964127,0.09839757531881333,0.09759523719549179,0.09686686843633652,0.09620480239391327,0.09560049325227738],"densityMin":[0.0,0.0,0.0,0.0,0.0,0.0,0.0,0.0,0.0,0.0,0.0,0.0,0.0,0.0,0.0,0.0,0.0,0.0,0.0,0.0,0.0,0.0,0.0,0.0,0.0,0.0,0.0,0.0,0.0,0.0,0.0,0.0,0.0,0.0,0.0,0.0,0.0,0.0,0.0,0.0,0.0,0.0,0.0,0.0,0.0,0.0,0.0,0.0,0.0,0.0,0.0,0.0,0.0,0.0,0.0,0.0000018439690165905632,0.0000028068400297343034,0.00000389756041840883,0.000005399689598561963,0.000007438557531713741,0.000010214293979515788,0.000013959383977635298,0.000019000412066816353,0.000025759309210116045,0.00003475686025922187,0.00004674350202549249,0.00006252701132325456,0.00008341620559804142,0.00011068883031839505,0.0001464031229261309,0.00019272181089036167,0.0002527170581743121,0.000330021750414744,0.0004290765500627458,0.0005558617995120585,0.0007166036521084607,0.0009209442650899291,0.0011776565806940199,0.0015009916387498379,0.0019042125204578043,0.0024067210033535959,0.0030291550792753698,0.003796791424974799,0.004741066135466099,0.005893779918551445,0.007301703095436096,0.009003999643027783,0.011066311039030552,0.01354026049375534,0.016506843268871309,0.02004077285528183,0.024236006662249566,0.02919808402657509,0.03503098338842392,0.041880372911691669,0.04985430836677551,0.05914834514260292,0.06988020986318588,0.08226706832647324,0.09646905958652497,0.11270447820425034,0.13118484616279603,0.15211525559425355,0.1757662147283554,0.20230799913406373,0.23208068311214448,0.2652185261249542,0.30206799507141116,0.3427838385105133,0.3876565992832184,0.4368880093097687,0.4906761944293976,0.5492684841156006,0.6127490401268005,0.681409478187561,0.755218505859375,0.8344395160675049,0.9189987778663635,1.009039044380188,1.1045030355453492,1.2053744792938233,1.3116199970245362,1.423062801361084,1.5396854877471924,1.6611679792404175,1.7874746322631837,1.9182273149490357,2.0532689094543459,2.1922571659088136,2.3349192142486574,2.4809422492980959,2.629974842071533,2.7817258834838869,2.9357993602752687,3.091942310333252,3.2497546672821047,3.4089832305908205,3.5693020820617677,3.7304587364196779,3.8922157287597658,4.054352760314941,4.216704368591309,4.379136562347412,4.541550159454346,4.703902721405029,4.866189479827881,5.028456211090088,5.190793037414551,5.353331565856934,5.516260147094727,5.679811477661133,5.84423303604126,6.00985860824585,6.176989555358887,6.346045970916748,6.517372131347656,6.691420078277588,6.868591785430908,7.049344062805176,7.234134197235107,7.423375129699707,7.617604732513428,7.817148685455322,8.02265453338623,8.234380722045899,8.452958106994629,8.678753852844239,8.912322044372559,9.15418815612793,9.40483283996582,9.665019989013672,9.935173034667969,10.216351509094239,10.508999824523926,10.814347267150879,11.133108139038086,11.466567039489746,11.815850257873536,12.1821928024292,12.567222595214844,12.972000122070313,13.398686408996582,13.84817123413086,14.322782516479493,14.823443412780762,15.352142333984375,15.910053253173829,16.498445510864259,17.118553161621095,17.110136032104493,16.464427947998048,16.0095157623291,15.721400260925293,15.58402156829834,15.58761215209961,15.727644920349121,16.004241943359376,16.42203712463379,16.99031639099121,17.72344970703125,18.641826629638673,19.773357391357423,21.14972496032715,21.371549606323243,21.43027687072754,21.562301635742189,21.332244873046876,21.039039611816408,20.748058319091798,20.487030029296876,20.282819747924806,20.161405563354493,20.149168014526368,20.270376205444337,20.51728630065918,20.866716384887697,21.29469108581543,21.774791717529298,22.24950408935547,22.341569900512697,22.44278907775879,22.53717041015625,22.608510971069337,22.639841079711915,22.614742279052736,22.537145614624025,22.443021774291993,22.36990737915039,22.169235229492189,21.99742889404297,21.85759162902832,21.74831771850586,21.66777801513672,21.61386489868164,21.58418083190918,21.39101219177246,21.235631942749025,21.159303665161134,21.15391731262207,21.212539672851564,21.32906723022461,21.49799919128418,21.71417999267578,21.972660064697267,21.204833984375,19.76563835144043,18.818851470947267,18.3262939453125,18.284517288208009,18.656951904296876,19.387901306152345,20.43526268005371,21.753135681152345,22.7780818939209,22.352956771850587,22.178468704223634,22.232498168945314,22.480012893676759,22.668861389160158,22.54429054260254,22.44769859313965,22.393646240234376,22.387739181518556,22.427021026611329,22.50847625732422,22.62938117980957,22.787160873413087,22.979228973388673,23.20303726196289,23.45584487915039,23.734704971313478,23.910247802734376,23.892457962036134,23.883630752563478,23.65542221069336,23.42499542236328,23.34595489501953,23.41476058959961,23.632776260375978,23.467891693115236,23.150876998901368,22.87123680114746,22.622711181640626,22.402132034301759,22.147764205932618,18.584529876708986,16.745159149169923,16.087444305419923,16.2938232421875,17.2506103515625,18.956689834594728,21.483219146728517,22.545249938964845,22.89864158630371,23.30895233154297,23.770835876464845,23.6342716217041,22.487146377563478,21.24199676513672,20.220447540283204,19.52630043029785,19.250736236572267,19.481773376464845,20.182268142700197,21.255582809448243,21.213777542114259,21.27122688293457,21.44411277770996,21.727001190185548,21.735538482666017,21.72770118713379,21.833993911743165,21.54668426513672,21.141584396362306,20.898658752441408,20.222402572631837,19.827892303466798,19.674001693725587,19.72333526611328,19.951454162597658,20.342761993408204,20.16497230529785,19.601776123046876,18.94737434387207,18.209850311279298,17.512304306030275,16.914974212646486,16.468608856201173,16.22062110900879,16.223731994628908,16.541027069091798,17.177663803100587,18.096256256103517,19.254732131958009,20.590469360351564,20.780380249023439,20.871902465820314,21.076210021972658,21.412683486938478,21.90602684020996,22.58803939819336,22.906490325927736,22.553417205810548,22.300579071044923,22.18635368347168,22.251373291015626,22.06458282470703,21.945873260498048,21.958675384521486,21.6932430267334,21.475881576538087,21.456592559814454,21.59210777282715,21.843109130859376,22.17052459716797,22.362628936767579,22.324186325073243,22.398963928222658,22.580730438232423,22.388019561767579,21.75760269165039,21.24013900756836,20.705490112304689,20.069183349609376,19.631452560424806,19.349689483642579,19.190624237060548,19.126676559448243,19.133617401123048,19.194215774536134,19.30811882019043,19.47879981994629,19.710561752319337,20.008888244628908,20.38057518005371,20.833890914916993,21.085643768310548,21.357498168945314,21.615568161010743,21.50356674194336,21.40951919555664,21.52723503112793,21.6828670501709,21.49332618713379,20.809566497802736,20.27153968811035,19.960628509521486,19.836830139160158,19.868694305419923,20.031431198120118,20.303951263427736,20.664688110351564,21.090282440185548,21.331321716308595,21.201364517211915,21.21408462524414,21.35816192626953,21.348310470581056,21.378355026245118,21.447834014892579,21.556745529174806,21.702739715576173,21.643280029296876,21.693557739257814,21.866140365600587,21.804183959960939,21.131505966186525,20.33576011657715,19.772951126098634,19.43893051147461,19.310041427612306,19.372909545898439,19.623632431030275,20.06621551513672,20.688814163208009,21.20079231262207,21.5070743560791,21.909109115600587,22.371004104614259,22.210529327392579,21.827194213867189,21.488025665283204,21.132652282714845,20.93426513671875,20.925138473510743,21.13507843017578,21.538726806640626,22.084674835205079,22.14832305908203,21.945966720581056,21.856904983520509,21.87275505065918,21.662139892578126,21.482219696044923,21.415008544921876,21.272724151611329,20.210697174072267,19.349853515625,18.779726028442384,18.584392547607423,18.819677352905275,19.40880584716797,20.08193016052246,19.837677001953126,19.64364242553711,19.49958038330078,19.40577507019043,19.36261558532715,19.371179580688478,19.433034896850587,19.55055046081543,19.7268009185791,19.96611213684082,20.27384376525879,20.655942916870118,21.10601043701172,21.60679817199707,22.139572143554689,22.348323822021486,21.995647430419923,21.737974166870118,21.617137908935548,21.678144454956056,21.975479125976564,22.551197052001954,22.512842178344728,22.238868713378908,21.96641731262207,21.69416046142578,21.418981552124025,21.138111114501954,20.8488712310791,20.5489559173584,20.236299514770509,19.909025192260743,19.565595626831056,19.217575073242189,18.910743713378908,18.69339370727539,18.612606048583986,18.718786239624025,19.052865982055665,19.6002254486084,20.3101863861084,20.452312469482423,19.92328453063965,19.748266220092775,20.02291488647461,20.517131805419923,20.154052734375,19.74372100830078,19.144975662231447,18.70142936706543,18.407398223876954,18.26133918762207,18.266321182250978,18.430644989013673,18.768939971923829,18.836339950561525,18.45043182373047,18.300376892089845,18.42087173461914,18.86574363708496,19.661998748779298,20.768352508544923,20.935134887695314,21.07947540283203,20.744035720825197,20.452465057373048,20.26681900024414,20.24991226196289,20.234073638916017,20.040836334228517,19.975271224975587,20.06910514831543,19.748397827148439,18.21901512145996,16.813749313354493,15.564573287963868,14.49455451965332,13.604860305786133,12.83414363861084,12.115830421447754,11.391512870788575,10.611495971679688,9.75325870513916,8.843489646911621,7.914682388305664,6.996781826019287,6.115303993225098,5.293747425079346,4.550734519958496,3.8954737186431886,3.329512596130371,2.847921848297119,2.440075159072876,2.094212055206299,1.8005377054214478,1.5509010553359986,1.3384958505630494,1.1571388244628907,1.0002590417861939,0.8625678420066834,0.7400071620941162,0.6299406290054321,0.5309886336326599,0.44422250986099245,0.37042564153671267,0.30921879410743716,0.2595422863960266,0.2200867235660553,0.18907074630260468,0.16467314958572389,0.14561133086681367,0.13098175823688508,0.12019552290439606,0.11261969804763794,0.10699787735939026,0.10195297747850418,0.09597650915384293,0.08745519071817398,0.07535634934902191,0.060810331255197528,0.046082500368356708,0.033052586019039157,0.022683020681142808,0.015079331584274769,0.009910875000059605,0.006584511138498783,0.004491024650633335,0.0031819597352296116,0.002364833140745759,0.0018342535477131606,0.0014670731034129859,0.0011968405451625586,0.0009847312467172742,0.0008068232564255595,0.0006491789827123284,0.0005051445914432406,0.00037909991806373,0.000276362057775259,0.00019727181643247604,0.0001389841054333374,0.0000973517817328684,0.00006823863077443093,0.00004814357453142293,0.00003440121145104058,0.000024961442250059919,0.00001833967507991474,0.000013598826626548544,0.000010144457519345451,0.0000075899042712990198,0.000005692509148502722,0.000004295792678021826,0.0000032765581181593008,0.0000025423630631848939,0.000002017279257415794,0.0000016346112943210756,0.0000013061212484899443,8.003738685147255e-7,4.953847110300558e-7,3.1256465149454018e-7,2.0133616374096165e-7,1.324135041613772e-7,8.903571568907864e-8,6.141674191439961e-8,4.345610449263404e-8,3.15477031165301e-8,2.3335362087095747e-8,1.7317372424940914e-8,1.2605419819067265e-8,8.753318958554246e-9,5.7307745215950948e-9,3.5759852856642739e-9,2.173747182254715e-9,1.3200480708519536e-9,8.230424675126358e-10,5.329748309357285e-10,3.5645228435576828e-10,2.4590177116756708e-10,1.7594585510760653e-10,1.3483356098298317e-10,1.2013645633857096e-10,1.3624239236786907e-10,1.8968245030226428e-10,2.9005803314774427e-10,4.4998421655506606e-10,6.871587188150841e-10,1.0203879963199825e-9,1.4757982613744503e-9,2.094259876628257e-9,2.9287696712287927e-9,2.151482991763487e-9,1.639897773131338e-9,1.3261427511679358e-9,1.1787655296302547e-9,1.1278021849747689e-9,6.828432819183661e-10,4.110012608027347e-10,2.4677765386726948e-10,1.4724770014407086e-10,8.731767392466949e-11,5.156711863074648e-11,3.0341840151493218e-11,1.7744000713193487e-11,1.0313779344461871e-11,5.982280643079818e-12,3.4520043074026674e-12,1.979978247329539e-12,1.1298973909279475e-12,6.436669773568493e-13,3.6447521433238818e-13,2.0515436138096588e-13,1.1513057488702489e-13,6.438846309429758e-14,3.5795534423935588e-14,1.9782673017624577e-14,1.092457609699329e-14,6.000488124500818e-15,3.2762772766840085e-15,1.7810710012681944e-15,9.668503104455127e-16,5.217095091914338e-16,2.798391452238499e-16,1.4980729260768983e-16,7.991098083321222e-17,4.2369216678925646e-17,2.2330587668816237e-17,1.1776033540699908e-17,6.173308054897043e-18,3.21656046790329e-18,1.6698859576376038e-18,8.65746719541182e-19,4.460558528495131e-19,2.2841349259793617e-19,1.1686371504997376e-19,5.955253215863138e-20,3.015656882828548e-20,1.518307785799555e-20,7.654407078932507e-21,3.834005969093508e-21,1.9082790159721258e-21,9.471257393668556e-22,4.693465911607515e-22,2.310621554135381e-22,1.130325722042041e-22,5.531439655956904e-23,2.694333280310106e-23,1.3038309607571893e-23,6.277622555116735e-24,3.0293197504964068e-24,1.4571020198053364e-24,7.06517582477973e-25,3.6220718561355447e-25,2.245850758866387e-25,2.095695769419192e-25,3.0023636831117128e-25,5.3497894047295219e-25,1.0143707972595057e-24,1.943850694786368e-24,3.722542315012044e-24,7.141922228704032e-24,3.76461068936567e-24,2.0969991648498437e-24,1.4067703274695202e-24,1.126076065236743e-24,5.324215520258388e-25,2.496474826683497e-25,1.1612340673644396e-25,5.417372844113036e-26,2.508382312269259e-26,1.1519050167882234e-26,5.292317975778095e-27,2.4199619825946666e-27,1.097227230110188e-27,4.963220652078043e-28,2.2413837877682544e-28,1.0034516909285941e-28,4.467886637079958e-29,1.9930808020903888e-29,8.81230235681508e-30,3.8650942624528658e-30,1.708774196151922e-30,7.5965772290534149e-31,3.589059083639666e-31,2.225322007872178e-31,2.4354237555675296e-31,4.266672096874563e-31,8.857443032598522e-31,1.9101929902557156e-30,4.116003437596335e-30,8.834907207220941e-30,1.9000457468612253e-29,4.051161137950739e-29,8.564316758373519e-29,1.818432238611318e-28,3.828590321703899e-28,7.990407931280594e-28,1.670538730030861e-27,3.472810297885831e-27,7.158042964917797e-27,1.4731604544965163e-26,3.023488453707158e-26,6.154061077512575e-26,1.2469332043982887e-25,2.526408400251141e-25,5.077628941161812e-25,1.0131110850014809e-24,2.0262334112708613e-24,4.0204256591543609e-24,7.912997475955931e-24,1.5596684130816788e-23,3.055288262635377e-23,5.937815987027353e-23,1.15235955375795e-22,2.2283293515511529e-22,4.27551402494047e-22,8.171915887654633e-22,1.5596805489178446e-21,2.954505173054543e-21,5.562229818477217e-21,1.0477696486404599e-20,1.9593149288556537e-20,3.636038787951624e-20,6.755472264090912e-20,1.2468590973849026e-19,2.2845262858066759e-19,4.1800313389872526e-19,7.615206181910052e-19,1.3773773154508364e-18,2.4825061234581669e-18,4.463536068507592e-18,7.968612998166315e-18,1.4150125443968966e-17,2.5106592569654397e-17,4.424243335050098e-17,7.741314022876339e-17,1.3553788441066827e-16,2.3572405467429027e-16,4.0714200326774448e-16,7.022200123665281e-16,1.2052196754838577e-15,2.0547359115812709e-15,3.4915047486913004e-15,5.9137926082834458e-15,9.950766034457545e-15,1.6661913954671774e-14,2.8396916776037875e-14,4.812356703453105e-14,8.104463416558697e-14,1.3638196745980464e-13,2.280453115840325e-13,3.788587824536671e-13,6.282560192569231e-13,1.0364262616538444e-12,1.698887016308992e-12,2.775882822214637e-12,4.5175373858397094e-12,7.306577218257893e-12,1.1763695052791068e-11,1.8886987460109418e-11,3.0138481987851409e-11,4.7820629400785466e-11,7.573889432288539e-11,1.192306670061427e-10,1.8657424216694808e-10,2.9131735912457659e-10,4.5244313851000586e-10,6.98497482076732e-10,1.0748686385397833e-9,1.6468348906784059e-9,2.5083637389400339e-9,3.804392800788037e-9,5.749747344907519e-9,8.640303583717924e-9,1.2916925307138172e-8,1.9258049377413046e-8,2.8549841601943627e-8,4.2084586482360467e-8,6.187985945871333e-8,9.049554705597984e-8,1.3161333356492833e-7,1.5539612263637537e-7,1.0722754240077848e-7,7.373158439349936e-8,5.044597628511838e-8,3.434139372870959e-8,2.3297101137131905e-8,1.5700292621545487e-8,1.0561400642927765e-8,7.054256290217609e-9,4.699757472081956e-9,3.1127787014639809e-9,2.052750636138967e-9,1.3483015814941269e-9,8.800882245196817e-10,5.732672669900296e-10,3.7059336155387259e-10,2.392477049806274e-10,1.5338613712501115e-10,9.800468075971125e-11,6.231681143331613e-11,3.940291148918362e-11,2.485070829671976e-11,1.5549402043735229e-11,9.727029945394428e-12,6.03578948973893e-12,3.737077054061233e-12,2.3003914311620077e-12,1.4095406699471402e-12,8.61272858587725e-13,5.230964316219056e-13,3.187243763184966e-13,1.9462538948088887e-13,1.223554813240338e-13,8.240139121170817e-14,6.510358929474186e-14,0.0,0.0,0.0,0.0,0.0,0.0,0.0,0.0,0.0,0.0,0.0,0.0,0.0,0.0,0.0,0.0,0.0,0.0,0.0,0.0,0.0,0.0,0.0,0.0,0.0,0.0,0.0,0.0,0.0,0.0,0.0,0.0,0.0,0.0,0.0,0.0,0.0,0.0,0.0,0.0,0.0,0.0,0.0,0.0,0.0,0.0,0.0,0.0,0.0,0.0,0.0,0.0,0.0,0.0,0.0,0.0,0.0,0.0,0.0,0.0,0.0,0.0,0.0,0.0,0.0,0.0,0.0,0.0,0.0,0.0,0.0,0.0,0.0,0.0,0.0,0.0,0.0,0.0,0.0,0.0,0.0,0.0,0.0,0.0,0.0,0.0,0.0,0.0,0.0,0.0,0.0,0.0,0.0,0.0,0.0,0.0,0.0,0.0,0.0,0.0,0.0,0.0,0.0,0.0,0.0,0.0,0.0,0.0,0.0,0.0,0.0,0.0,0.0,0.0,0.0,0.0,0.0,0.0,0.0,0.0,0.0,0.0,0.0,0.0,0.0,0.0,0.0,0.0,0.0,0.0,0.0,0.0,0.0,0.0,0.0,0.0,0.0,0.0,0.0,0.0,0.0,0.0,0.0],"densityMax":[35.43382263183594,35.48896789550781,35.53801345825195,35.578712463378909,35.61140823364258,35.6363525390625,35.65385055541992,35.66416549682617,35.667640686035159,35.6645393371582,35.65512466430664,35.63965606689453,35.61846160888672,35.59174346923828,35.559814453125,35.52297592163086,35.48154067993164,35.505184173583987,35.68147659301758,35.84996795654297,36.0113410949707,36.16621780395508,36.315128326416019,36.458683013916019,36.597434997558597,36.73195266723633,36.862674713134769,36.990089416503909,37.11457443237305,37.236419677734378,37.355812072753909,37.47306823730469,37.58821105957031,37.70115661621094,37.81185531616211,37.92025375366211,38.02604293823242,38.12883377075195,38.228271484375,38.32404327392578,38.415489196777347,38.50209045410156,38.583248138427737,38.65852355957031,38.727134704589847,38.78845977783203,38.84194564819336,38.88710021972656,38.92332458496094,38.95009231567383,38.96702194213867,38.973934173583987,38.97045135498047,38.956363677978519,38.931678771972659,38.89671325683594,38.851409912109378,38.79602813720703,38.73099136352539,38.65727233886719,38.57509231567383,38.4852180480957,38.38846969604492,38.286468505859378,38.17955780029297,38.06886672973633,37.95555114746094,37.84151840209961,37.72716522216797,38.34666442871094,39.602806091308597,40.8594970703125,42.112510681152347,43.35751724243164,44.58977127075195,45.80464172363281,46.997074127197269,48.16206741333008,49.2943000793457,50.388710021972659,51.440643310546878,52.44481658935547,53.39630126953125,54.29045867919922,55.1230354309082,55.891014099121097,56.590023040771487,57.216941833496097,57.76908874511719,58.244380950927737,58.642948150634769,58.96259307861328,59.2027702331543,59.36370849609375,59.446163177490237,59.453609466552737,59.386138916015628,59.2457389831543,59.03499221801758,58.756900787353519,58.4170036315918,58.01674270629883,57.559322357177737,57.04832458496094,56.48737716674805,55.88225555419922,55.23457336425781,54.547332763671878,53.82388687133789,53.06743240356445,52.282772064208987,51.4713249206543,50.635520935058597,49.77813720703125,48.90190124511719,48.01082229614258,47.10617446899414,46.19035720825195,45.265907287597659,44.335411071777347,43.40237808227539,42.468387603759769,41.535831451416019,41.699928283691409,43.249568939208987,44.96792221069336,46.87307357788086,48.98519515991211,51.327022552490237,53.923728942871097,56.80305862426758,59.995052337646487,63.531620025634769,67.44601440429688,71.77140808105469,76.5383071899414,81.7722396850586,87.48848724365235,93.6859130859375,100.33881378173828,107.38563537597656,114.71759796142578,122.16583251953125,129.4897003173828,136.37313842773438,142.42947387695313,147.2233123779297,150.31130981445313,151.29974365234376,149.91160583496095,146.0460662841797,139.81219482421876,131.52532958984376,121.66213989257813,110.83048248291016,99.72503662109375,88.90755462646485,78.75920867919922,69.49905395507813,61.21963119506836,62.03318405151367,64.17510223388672,66.44844818115235,68.85838317871094,71.40953826904297,74.10774230957031,76.95523071289063,79.95293426513672,83.10354614257813,86.41415405273438,89.8956298828125,93.55461120605469,97.39781951904297,101.4323959350586,105.66460418701172,110.1036605834961,114.74977111816406,119.59984588623047,124.64763641357422,129.8805389404297,135.24578857421876,140.2397003173828,150.41769409179688,176.99343872070313,205.31007385253907,232.6786651611328,255.33648681640626,269.21142578125,271.2112731933594,260.5155029296875,239.31906127929688,212.00918579101563,182.76380920410157,154.58453369140626,129.17262268066407,107.36332702636719,89.6424789428711,86.3407211303711,90.41230010986328,96.16057586669922,104.7103042602539,117.90059661865235,138.1013946533203,168.81192016601563,216.24679565429688,291.6893310546875,416.4294738769531,631.531982421875,1014.8253173828125,1692.73046875,2752.313720703125,3814.976318359375,3800.186767578125,2585.281005859375,1370.6448974609376,681.016357421875,362.0503234863281,213.41807556152345,139.2990264892578,99.77656555175781,77.32899475097656,63.383358001708987,54.06586837768555,49.784061431884769,54.46539306640625,61.059818267822269,69.94872283935547,81.1664047241211,94.22621154785156,107.5787582397461,118.16756439208985,122.86055755615235,120.6280288696289,112.20494842529297,99.60103607177735,86.48480224609375,97.89241790771485,109.6111831665039,120.23365020751953,128.78265380859376,134.5098876953125,137.00990295410157,136.2503662109375,132.78018188476563,127.71682739257813,122.09251403808594,116.71199035644531,112.15512084960938,108.72342681884766,105.89564514160156,102.93001556396485,99.25755310058594,94.4939193725586,88.47944641113281,81.3082046508789,73.595947265625,66.09297943115235,59.99325942993164,56.65104675292969,54.000267028808597,55.634124755859378,59.208770751953128,62.98462677001953,66.86407470703125,70.79460906982422,74.77120208740235,78.79686737060547,82.8839340209961,87.05554962158203,91.3482894897461,95.81436920166016,100.51017761230469,105.43465423583985,119.85789489746094,173.221923828125,245.8666534423828,315.28826904296877,325.7594909667969,253.5209503173828,162.98158264160157,136.09169006347657,132.19407653808595,125.74757385253906,117.4959487915039,108.1999740600586,98.52680969238281,96.56587219238281,96.41000366210938,95.07113647460938,92.6313247680664,90.308837890625,96.95220947265625,108.2628402709961,120.57598114013672,133.4629364013672,146.19493103027345,157.6892547607422,166.58224487304688,171.58688354492188,171.75961303710938,166.7361602783203,156.88555908203126,143.28900146484376,148.98609924316407,198.9803466796875,272.6347351074219,378.2637939453125,517.6905517578125,682.8749389648438,855.6153564453125,1008.3375244140625,1116.6927490234376,1170.0755615234376,1160.910400390625,1093.0550537109376,983.567626953125,854.6536254882813,723.1698608398438,593.2646484375,470.1207580566406,360.4830627441406,269.0913391113281,198.031982421875,148.47569274902345,137.78358459472657,171.82591247558595,220.84646606445313,293.69775390625,405.8873596191406,585.460205078125,884.3051147460938,1397.767333984375,2288.014404296875,3754.21630859375,5849.45556640625,8256.025390625,10204.2392578125,11026.185546875,10783.4560546875,9942.8525390625,8353.9345703125,6161.099609375,4017.6767578125,2409.65576171875,1390.6065673828126,799.6200561523438,709.4592895507813,670.71728515625,609.7705078125,533.7739868164063,492.9674377441406,525.4808349609375,529.4478149414063,502.14996337890627,449.18145751953127,381.7249450683594,355.0572509765625,327.41082763671877,284.023193359375,233.9991912841797,220.33314514160157,239.8059844970703,249.9790496826172,250.53834533691407,244.2373504638672,234.21319580078126,223.1273193359375,212.89883422851563,204.009521484375,194.69471740722657,183.48399353027345,169.6777801513672,153.34344482421876,136.5218505859375,126.32413482666016,116.6864013671875,117.49633026123047,121.21114349365235,123.04187774658203,122.80599212646485,120.70101928710938,117.57587432861328,116.73957824707031,113.5169906616211,108.43179321289063,102.285400390625,95.7609634399414,89.35021209716797,83.39117431640625,78.1469955444336,73.78325653076172,70.42310333251953,67.95491027832031,68.66804504394531,75.10407257080078,81.20097351074219,86.58287048339844,90.98994445800781,94.22315216064453,96.1681900024414,96.78809356689453,96.08900451660156,94.15471649169922,91.14026641845703,87.24894714355469,82.7459716796875,77.94364929199219,73.09590148925781,68.38758850097656,63.940330505371097,60.66037368774414,63.1092643737793,65.77372741699219,68.67671966552735,71.84422302246094,75.3050537109375,79.09101867675781,83.23686218261719,87.78099822998047,92.76456451416016,98.22833251953125,104.21479034423828,110.76336669921875,117.90865325927735,125.67474365234375,134.0675048828125,143.0633087158203,152.58912658691407,162.5104522705078,172.61277770996095,182.58975219726563,201.67538452148438,233.4542999267578,270.9361267089844,314.443359375,363.7018127441406,417.40972900390627,472.6408386230469,524.7322387695313,567.1528930664063,592.9852905273438,596.6103515625,575.9880981445313,533.7295532226563,476.0810241699219,411.1192321777344,346.2089538574219,288.2845764160156,240.52862548828126,202.9210205078125,174.14654541015626,152.4759063720703,135.8780975341797,122.6968994140625,163.26913452148438,233.06114196777345,361.6054992675781,627.0408935546875,1275.1533203125,3350.771728515625,14776.7265625,591935.875,99145.75,40752.72265625,67301.703125,19195568.0,18801.43359375,3532.845703125,1272.584228515625,661.1019897460938,780.8146362304688,827.09619140625,769.8860473632813,643.1819458007813,502.47406005859377,381.0594482421875,288.19854736328127,220.98867797851563,173.36685180664063,139.7827606201172,116.03282928466797,99.22048950195313,87.39444732666016,79.27812957763672,74.08026123046875,71.32736206054688,70.49712371826172,70.95231628417969,72.18970489501953,73.76203918457031,75.20933532714844,76.15704345703125,76.48786926269531,76.14375305175781,75.10482025146485,73.38119506835938,71.01777648925781,68.1644058227539,65.07447052001953,63.69428634643555,64.671875,65.43242645263672,66.08228302001953,66.56643676757813,66.65646362304688,66.1060562133789,66.18325805664063,66.53630828857422,70.13445281982422,74.89742279052735,80.08004760742188,85.62232208251953,91.41441345214844,97.28182983398438,102.9603042602539,108.08716583251953,112.19862365722656,114.77182006835938,115.42977905273438,121.83877563476563,129.3612060546875,140.6373748779297,151.92633056640626,162.33299255371095,170.66671752929688,175.4901885986328,175.64788818359376,171.0009765625,185.4723663330078,203.74977111816407,266.2572021484375,419.633544921875,711.3358154296875,1308.1767578125,2598.3408203125,5292.25634765625,9402.7890625,11531.8857421875,8820.73046875,4956.49560546875,23909.900390625,1347.08544921875,965.7190551757813,4476.24755859375,186631.046875,34472.84375,14806.09765625,25220.431640625,25650440.0,8263.146484375,1508.888916015625,518.2264404296875,1386.58154296875,11700.62109375,39177.98828125,4188.72607421875,2104.52099609375,1742.6690673828126,2102.667236328125,4280.640625,52413.69921875,8453.041015625,379835.3125,3155.64208984375,743.5692749023438,420.6819763183594,520.5606079101563,553.2404174804688,607.0146484375,510.11163330078127,407.3785705566406,433.726318359375,364.9798583984375,278.0594787597656,259.19464111328127,275.68414306640627,275.39752197265627,312.0470886230469,329.99951171875,318.5394592285156,274.2647705078125,265.5999755859375,351.171875,387.063720703125,323.6310119628906,244.4008331298828,1638.708984375,2093.568603515625,435.0370788574219,506.96282958984377,555.1400756835938,560.05029296875,514.0084228515625,428.9178466796875,330.33251953125,243.97085571289063,179.02777099609376,133.6111602783203,114.12631225585938,117.90199279785156,124.41724395751953,124.90367889404297,106.40497589111328,86.80133056640625,82.52202606201172,76.49703979492188,68.42438507080078,59.27216339111328,50.734588623046878,55.590370178222659,61.5703010559082,65.17176818847656,64.09308624267578,58.11018753051758,59.01847839355469,58.76362991333008,58.260990142822269,60.62015914916992,60.55792236328125,70.24462890625,82.43551635742188,89.20358276367188,89.16880798339844,61993.89453125,130.42327880859376,63.09645462036133,52.882362365722659,44.656883239746097,57.830692291259769,91.7335433959961,142.49729919433595,208.9890899658203,275.7817077636719,313.30462646484377,306.0769958496094,267.4964599609375,287.9956359863281,385.3904724121094,571.4393920898438,766.3339233398438,790.1981201171875,569.419189453125,325.4742431640625,301.24053955078127,521.7360229492188,777.7032470703125,905.3443603515625,799.5430297851563,574.7514038085938,378.6990661621094,360.5401916503906,599.4135131835938,831.80810546875,897.5237426757813,759.4476928710938,545.865234375,364.1988525390625,239.43649291992188,164.64776611328126,153.92608642578126,170.1572723388672,197.13931274414063,225.37734985351563,250.26385498046876,264.8411560058594,262.0059814453125,239.03707885742188,203.0886993408203,177.21347045898438,157.35739135742188,133.38185119628907,144.0838165283203,152.7092742919922,155.13612365722657,157.1062469482422,184.9993896484375,216.25440979003907,241.63731384277345,257.7579345703125,272.5440673828125,341.6481018066406,247.0592041015625,292.6742858886719,514.6867065429688,934.2320556640625,1671.6268310546876,2664.433349609375,3259.887451171875,2815.69921875,1946.7476806640626,1273.666259765625,26085.884765625,6454.6474609375,1798.865234375,1291.766357421875,1421.4420166015626,2302.84716796875,7225.20751953125,40720668.0,18492.138671875,7477.0,2273.85107421875,10126.3779296875,1372.6240234375,1513.6024169921876,2677.782958984375,8838.0732421875,14712942.0,7863.3193359375,1806.270263671875,766.681640625,421.3795471191406,268.24066162109377,188.10296630859376,225.6522674560547,282.7793884277344,352.00701904296877,432.7431335449219,521.7509765625,4948.7587890625,693.0119018554688,751.568603515625,776.5528564453125,762.791259765625,713.3256225585938,638.0936279296875,601.9152221679688,769.8633422851563,781.0872802734375,649.944091796875,772.3492431640625,1457.5037841796876,2974.395263671875,6289.6787109375,11901.9521484375,15162.3046875,10948.4482421875,5459.08642578125,2476.592529296875,1167.5450439453126,649.5288696289063,733.0165405273438,720.9761962890625,632.908203125,570.3807983398438,589.1375122070313,765.5062255859375,971.9608764648438,2460.87158203125,31498.896484375,15362.6435546875,2265.240234375,904.1766357421875,592.6204833984375,601.1986083984375,653.4352416992188,595.93408203125,470.3194274902344,346.1846923828125,260.71484375,236.26785278320313,220.0598907470703,434.7418212890625,1673.853759765625,8084.12353515625,33253.3203125,34729.88671875,12573.650390625,4718.5087890625,2281.908935546875,1369.755126953125,939.4428100585938,698.9766845703125,549.0206909179688,448.0388488769531,392.8360900878906,515.9409790039063,783.6763916015625,1201.18115234375,1830.593017578125,2707.22021484375,3752.320556640625,4685.15576171875,5113.85498046875,4857.53857421875,4111.4931640625,3223.05859375,2429.209228515625,1810.3348388671876,1357.4664306640626,1034.31640625,804.6458740234375,640.2644653320313,521.1679077148438,633.2222290039063,1613.5872802734376,5605.4296875,32000.42578125,231735.109375,108230.2578125,14968.7900390625,3455.4775390625,1192.8614501953126,1222.8250732421876,1144.55615234375,966.2556762695313,762.8339233398438,582.2117309570313,440.0293273925781,389.8367614746094,477.57025146484377,535.87158203125,518.0519409179688,434.14923095703127,338.070556640625,258.5443420410156,208.4593048095703,327.6747131347656,506.9771728515625,756.4619750976563,1061.6837158203126,1367.0140380859376,1586.303955078125,1653.5450439453126,1567.85986328125,1383.114501953125,1163.690673828125,953.83642578125,773.6206665039063,864.7404174804688,1146.531005859375,1253.6527099609376,1145.77392578125,932.3201293945313,719.6331176757813,550.5897216796875,427.91015625,340.3919372558594,276.64892578125,229.18357849121095,193.13592529296876,165.2702178955078,143.4039764404297,135.3732452392578,131.79803466796876,126.17454528808594,129.05967712402345,138.8385467529297,147.1806182861328,153.7193603515625,158.06375122070313,159.7117462158203,158.4146270751953,154.21607971191407,147.37570190429688,138.58486938476563,135.4386444091797,147.22021484375,153.54127502441407,153.94863891601563,149.03057861328126,140.10028076171876,128.72117614746095,116.31893157958985,107.2016830444336,112.40430450439453,116.05809020996094,117.12915802001953,114.77759552001953,108.66352844238281,99.19181823730469,88.12593078613281,78.18089294433594,76.43106842041016,74.53304290771485,72.5338134765625,70.4769515991211,68.39065551757813,66.30964660644531,65.00885009765625,66.05025482177735,66.46149444580078,66.3580551147461,65.95244598388672,65.46266174316406,65.10013580322266,65.0701675415039,65.47344207763672,66.08267211914063,66.59808349609375,66.70960235595703,66.1161117553711,64.7029800415039,62.76606750488281,60.63609313964844,58.59086227416992,56.8507194519043,55.51327133178711,54.476097106933597,53.62691879272461,52.86876678466797,52.11555480957031,51.30979537963867,50.464439392089847,49.604515075683597,48.75199508666992,47.92598342895508,47.1427116394043,46.41450500488281,45.74174118041992,45.11941909790039,44.543209075927737,44.008846282958987,43.51260757446289,43.584049224853519,43.673187255859378,43.685211181640628,43.62028503417969,43.479496002197269,43.268463134765628,42.99492263793945,42.66658020019531,42.29056930541992,41.873355865478519,41.41941833496094,40.932708740234378,40.4168815612793,39.87556457519531,39.314537048339847,38.7426643371582,38.46403121948242,38.44221878051758,38.48164367675781,38.51584243774414,38.63652420043945,38.94288635253906,39.244178771972659,39.53841018676758,39.820953369140628,40.08821105957031,40.33740234375,40.5638313293457,40.76345443725586,40.93280792236328,41.06767654418945,41.164058685302737,41.2185173034668,41.227542877197269,41.18793487548828,41.09696578979492,40.952117919921878,40.751522064208987,40.493892669677737,40.17764663696289,39.80291748046875,39.37003707885742,38.87884521484375,38.331207275390628,37.72901153564453,37.074039459228519,36.407657623291019,36.39113998413086,36.393428802490237,36.39165115356445,36.41896438598633,36.54096603393555,36.65434265136719,36.75832748413086,36.85214614868164,36.93534469604492,37.007450103759769,37.06787109375,37.11600875854492,37.1517448425293,37.1746940612793,37.184471130371097,37.18067932128906,37.16328048706055,37.13203811645508,37.086585998535159,37.0266227722168,36.95212173461914,36.862892150878909,36.75847244262695,36.63859558105469,36.503196716308597,36.35197448730469,36.18444061279297,36.00023651123047,35.80850601196289,35.80101013183594,35.78533935546875,35.7611083984375,35.727989196777347,35.68561553955078,35.660667419433597,35.648223876953128,35.63030242919922,35.60700607299805,35.578369140625],"densityMean":[25.696866989135743,25.940404891967775,26.17909049987793,26.412765502929689,26.64129066467285,26.8644962310791,27.082294464111329,27.294580459594728,27.50124740600586,27.70223045349121,27.897438049316408,28.086828231811525,28.270387649536134,28.448070526123048,28.619853973388673,28.7857723236084,28.945825576782228,29.100019454956056,29.24843406677246,29.391098022460939,29.528106689453126,29.65947723388672,29.785350799560548,29.90578269958496,30.020885467529298,30.13079071044922,30.23560333251953,30.33544158935547,30.430444717407228,30.520736694335939,30.606468200683595,30.68778419494629,30.764835357666017,30.837739944458009,30.906654357910158,30.97176170349121,31.03318214416504,31.091089248657228,31.145578384399415,31.197298049926759,31.24641990661621,31.292877197265626,31.33648681640625,31.377437591552736,31.41573143005371,31.451610565185548,31.4856014251709,31.518857955932618,31.551467895507814,31.582725524902345,31.612504959106447,31.64120101928711,31.66893768310547,31.695764541625978,31.72160530090332,31.746328353881837,31.769699096679689,31.791603088378908,31.81207847595215,31.831117630004884,31.848791122436525,31.86536979675293,31.880950927734376,31.895248413085939,31.9088077545166,31.921932220458986,31.93467903137207,31.947139739990236,31.958959579467775,31.97032356262207,31.981264114379884,31.991640090942384,32.000938415527347,32.00944137573242,32.0173454284668,32.02467727661133,32.032005310058597,32.03849792480469,32.044769287109378,32.05031967163086,32.0562629699707,32.062076568603519,32.06711959838867,32.071205139160159,32.074344635009769,32.07661437988281,32.07826614379883,32.07920455932617,32.07953643798828,32.07946014404297,32.0786247253418,32.078243255615237,32.077877044677737,32.07941436767578,32.08216094970703,32.08476257324219,32.088993072509769,32.093658447265628,32.097660064697269,32.101497650146487,32.104915618896487,32.107826232910159,32.11040496826172,32.11267852783203,32.115135192871097,32.11839294433594,32.12232971191406,32.12708282470703,32.13515853881836,32.143741607666019,32.15174102783203,32.15940856933594,32.16693115234375,32.17315673828125,32.17799758911133,32.18170166015625,32.18537139892578,32.18901443481445,32.1919059753418,32.19331741333008,32.19409942626953,32.19442367553711,32.193817138671878,32.19243240356445,32.19192123413086,32.19142532348633,32.19161605834961,32.19186019897461,32.191524505615237,32.19011688232422,32.187808990478519,32.18583679199219,32.183563232421878,32.180274963378909,32.177703857421878,32.176578521728519,32.177490234375,32.180240631103519,32.186241149902347,32.19340133666992,32.200416564941409,32.20673751831055,32.21159744262695,32.216766357421878,32.22349548339844,32.229576110839847,32.235633850097659,32.240753173828128,32.24468994140625,32.24570083618164,32.24577713012695,32.24507522583008,32.2435417175293,32.24091720581055,32.238895416259769,32.23581314086914,32.23097229003906,32.22232437133789,32.20985794067383,32.19438171386719,32.180572509765628,32.17409133911133,32.176692962646487,32.18891906738281,32.2095947265625,32.23625183105469,32.267112731933597,32.30066680908203,32.336246490478519,32.373252868652347,32.41120147705078,32.44886016845703,32.489131927490237,32.5330810546875,32.58057403564453,32.63265609741211,32.687530517578128,32.74473190307617,32.802974700927737,32.86091232299805,32.9184684753418,32.97580337524414,33.03254318237305,33.087852478027347,33.138423919677737,33.179664611816409,33.20597839355469,33.210914611816409,33.19280242919922,33.15354537963867,33.10048294067383,33.041908264160159,32.98580551147461,32.9371223449707,32.897552490234378,32.86599349975586,32.84292984008789,32.82864761352539,32.82387924194336,32.82781982421875,32.84235382080078,32.87007522583008,32.91511154174805,32.98424530029297,33.08877944946289,33.249332427978519,33.5067138671875,33.94129180908203,34.70634078979492,36.05387878417969,38.15746307373047,40.26030349731445,40.205020904541019,37.748191833496097,35.2869758605957,33.869720458984378,33.19000244140625,32.850074768066409,32.66117477416992,32.545352935791019,32.46939468383789,32.41781997680664,32.3848991394043,32.36837387084961,32.367576599121097,32.38102722167969,32.40779495239258,32.44663619995117,32.49349594116211,32.54317855834961,32.58790588378906,32.6197509765625,32.63541030883789,32.63688278198242,32.629554748535159,32.6192741394043,32.61130905151367,32.60797119140625,32.60879135131836,32.61266326904297,32.61874008178711,32.62700653076172,32.63743209838867,32.650028228759769,32.665489196777347,32.68350601196289,32.702911376953128,32.7223014831543,32.739810943603519,32.75286102294922,32.75945281982422,32.758079528808597,32.74819564819336,32.73086166381836,32.708492279052737,32.68600082397461,32.66777801513672,32.65679931640625,32.65422058105469,32.65943908691406,32.67139434814453,32.68873977661133,32.710540771484378,32.73542022705078,32.76228332519531,32.790245056152347,32.81901931762695,32.849491119384769,32.88423156738281,32.92726516723633,32.983985900878909,33.061161041259769,33.16623306274414,33.308929443359378,33.499813079833987,33.737640380859378,33.974586486816409,34.097469329833987,34.05782699584961,33.98311233520508,33.962432861328128,33.995460510253909,34.063255310058597,34.15163040161133,34.25273895263672,34.3626708984375,34.479042053222659,34.60049057006836,34.7275505065918,34.86086654663086,35.00059509277344,35.14748001098633,35.301692962646487,35.461265563964847,35.623165130615237,35.78514099121094,35.944820404052737,36.09981918334961,36.24885177612305,36.39219284057617,36.531585693359378,36.670467376708987,36.81553268432617,36.97810363769531,37.17099380493164,37.409507751464847,37.710601806640628,38.077945709228519,38.494197845458987,38.92279052734375,39.30991744995117,39.60957717895508,39.8032112121582,39.878929138183597,39.847450256347659,39.74534606933594,39.618927001953128,39.502227783203128,39.40262985229492,39.3300666809082,39.29738998413086,39.31405258178711,39.386146545410159,39.518272399902347,39.70399475097656,39.93754959106445,40.22170639038086,40.569114685058597,41.00654220581055,41.587554931640628,42.4134407043457,43.672607421875,45.68533706665039,48.84267044067383,53.24274444580078,58.24647521972656,62.31801223754883,64.13227081298828,63.82212448120117,62.32697677612305,59.35368728637695,55.19660186767578,51.15932083129883,48.20302200317383,46.42338943481445,45.48687744140625,45.067134857177737,44.92518615722656,44.90635299682617,44.93202209472656,44.96281814575195,44.97037124633789,44.92890548706055,44.825008392333987,44.65916442871094,44.442230224609378,44.19450378417969,43.93780517578125,43.688968658447269,43.45293045043945,43.22567367553711,43.00177764892578,42.781314849853519,42.56675720214844,42.364715576171878,42.17803192138672,42.00621795654297,41.845130920410159,41.68849563598633,41.52899932861328,41.36394119262695,41.193023681640628,41.01992416381836,40.84993362426758,40.68916320800781,40.539852142333987,40.39848327636719,40.256046295166019,40.1021614074707,39.926246643066409,39.71992874145508,39.477882385253909,39.200443267822269,38.89021682739258,38.55280303955078,38.195579528808597,37.82627868652344,37.45116424560547,37.07465744018555,36.70093536376953,36.33461380004883,35.978790283203128,35.63474655151367,35.30387496948242,34.985206604003909,34.67596435546875,34.373023986816409,34.07368087768555,33.77664566040039,33.48176956176758,33.19113540649414,32.908321380615237,32.637229919433597,32.381874084472659,32.14626693725586,31.93352699279785,31.74608612060547,31.585405349731447,31.451536178588868,31.34307861328125,31.257932662963868,31.193994522094728,31.15006446838379,31.124893188476564,31.11767578125,31.128454208374025,31.157394409179689,31.204654693603517,31.270790100097658,31.355674743652345,31.457345962524415,31.573755264282228,31.703901290893556,31.846782684326173,32.00141143798828,32.16755676269531,32.344783782958987,32.53163528442383,32.726280212402347,32.92594909667969,33.127017974853519,33.3267822265625,33.52249526977539,33.71317672729492,33.89973831176758,34.08226013183594,34.25591278076172,34.41554641723633,34.55837631225586,34.68346405029297,34.79108428955078,34.88264083862305,34.95738983154297,35.0188102722168,35.076148986816409,35.142696380615237,35.23049545288086,35.350982666015628,35.5063591003418,35.692100524902347,35.901527404785159,36.127079010009769,36.36235809326172,36.60626220703125,36.86697006225586,37.168617248535159,37.5694580078125,38.22469711303711,39.623191833496097,43.84737777709961,66.7076187133789,1218.745849609375,235.12374877929688,118.52896118164063,171.44842529296876,38351.5234375,74.43283081054688,43.84464645385742,39.22787857055664,37.80872344970703,37.10578155517578,36.50490188598633,35.79739761352539,35.001991271972659,34.212501525878909,33.4903678894043,32.855628967285159,32.30593490600586,31.8323917388916,31.42764663696289,31.086938858032228,30.80646324157715,30.583555221557618,30.4163875579834,30.303754806518556,30.244138717651368,30.235441207885743,30.275421142578126,30.36170768737793,30.492511749267579,30.66456413269043,30.874557495117189,31.120208740234376,31.398067474365236,31.70318031311035,32.029178619384769,32.36973190307617,32.718448638916019,33.06952667236328,33.41910934448242,33.76877212524414,34.12407302856445,34.491390228271487,34.87701416015625,35.28913116455078,35.7361946105957,36.22343444824219,36.75480651855469,37.334739685058597,37.96497344970703,38.64398193359375,39.37101745605469,40.14599609375,40.96686553955078,41.829463958740237,42.73109436035156,43.66798782348633,44.63420867919922,45.62102127075195,46.61885070800781,47.61002731323242,48.567054748535159,49.46382522583008,50.277462005615237,50.994361877441409,51.618473052978519,52.16501998901367,52.646942138671878,53.07191467285156,53.43745422363281,53.7507438659668,54.061927795410159,54.52592086791992,55.52347183227539,57.87602615356445,63.03327178955078,71.05976104736328,75.26657104492188,70.43511199951172,70.38548278808594,102.9339828491211,55.04314422607422,52.357398986816409,57.38352584838867,419.5184020996094,114.648681640625,74.4576416015625,94.50861358642578,51242.12109375,59.80461883544922,46.28752899169922,44.76763153076172,46.22699737548828,67.01045227050781,122.4393310546875,53.526859283447269,50.37685775756836,50.15985107421875,50.59481430053711,54.09495544433594,149.66671752929688,75.17103576660156,802.8997802734375,46.19405746459961,39.94242477416992,38.41057205200195,37.775901794433597,37.31729507446289,36.59303283691406,35.51771545410156,34.380855560302737,33.19208908081055,31.737756729125978,30.182126998901368,28.820600509643556,27.692241668701173,26.7197208404541,25.788732528686525,24.785079956054689,23.678773880004884,22.537946701049806,21.46668815612793,20.511438369750978,19.58194923400879,18.577960968017579,17.732080459594728,19.52168846130371,19.58782196044922,15.015458106994629,14.076798439025879,13.276336669921875,12.425482749938965,11.514025688171387,10.732369422912598,9.750951766967774,8.783791542053223,8.05477237701416,7.421788692474365,6.848389148712158,6.330050945281982,5.868716716766357,5.439342498779297,5.0207719802856449,4.615611553192139,4.242256164550781,3.9156930446624758,3.6367406845092775,3.3989624977111818,3.1954333782196047,3.0218539237976076,2.873246669769287,2.743070125579834,2.6256203651428224,2.518927812576294,2.4235379695892336,2.341614246368408,2.276087522506714,2.228503465652466,2.2003707885742189,2.1911871433258058,2.19256591796875,2.1918654441833498,2.1921565532684328,125.90129089355469,2.4100897312164308,2.201105833053589,2.1903023719787599,2.2551205158233644,2.3634679317474367,2.5224905014038088,2.742971897125244,3.025648355484009,3.335801124572754,3.609290599822998,3.8354225158691408,4.193302154541016,4.8821940422058109,4.829516410827637,5.331010818481445,5.944700241088867,6.25244140625,6.121693134307861,6.0472259521484379,6.335935592651367,7.000551700592041,7.864853382110596,8.548731803894043,8.82280445098877,8.916389465332032,9.139062881469727,9.597469329833985,10.270235061645508,10.945650100708008,11.25798511505127,11.107367515563965,10.764143943786621,10.480894088745118,10.338706970214844,10.333194732666016,10.44504165649414,10.663917541503907,10.987981796264649,11.416180610656739,11.921456336975098,12.440715789794922,12.89819049835205,13.246644973754883,13.500924110412598,13.723371505737305,13.974263191223145,14.296533584594727,14.703792572021485,15.190336227416993,15.740426063537598,16.331771850585939,16.942886352539064,17.559776306152345,18.176055908203126,18.78212547302246,19.37208366394043,20.610721588134767,20.60489273071289,21.262540817260743,22.60169792175293,23.695653915405275,25.51009750366211,27.988447189331056,29.641775131225587,29.238636016845704,30.909751892089845,28.69866943359375,78.24292755126953,38.946956634521487,29.80147361755371,29.167539596557618,30.089113235473634,32.89192581176758,44.26555633544922,81311.328125,80.3035659790039,50.04228591918945,37.47556686401367,55.15400695800781,35.217323303222659,35.802734375,37.15460968017578,49.65890884399414,29399.59765625,48.72931671142578,37.28071594238281,35.7805290222168,35.5504264831543,35.63801193237305,35.87764358520508,36.249412536621097,36.737586975097659,37.271522521972659,37.81578826904297,38.40835189819336,48.94325637817383,39.765769958496097,40.443138122558597,41.07773208618164,41.66954803466797,42.24415969848633,42.88745880126953,43.65827941894531,44.4456672668457,45.11724090576172,45.74182891845703,46.519927978515628,47.82606887817383,50.6198844909668,56.97188186645508,68.08111572265625,74.74217224121094,66.59999084472656,55.90058135986328,50.21187973022461,47.91846466064453,47.07276916503906,46.77381896972656,46.71141052246094,46.720542907714847,46.76820755004883,46.9946174621582,47.60068893432617,48.62880325317383,51.513023376464847,108.6651611328125,75.66002655029297,48.81953048706055,45.56147766113281,44.269474029541019,43.3442268371582,42.45909118652344,41.56259536743164,40.775211334228519,40.202884674072269,39.84573745727539,39.67145538330078,39.707950592041019,40.247161865234378,42.79085159301758,55.83660125732422,106.6086196899414,110.36882781982422,66.90321350097656,51.52651596069336,46.632198333740237,44.78078079223633,43.92257308959961,43.41533660888672,43.07685089111328,42.863502502441409,42.76697540283203,42.8078498840332,43.05230712890625,43.61310577392578,44.621498107910159,46.15883255004883,48.0731201171875,49.78823471069336,50.48463439941406,49.75142288208008,47.95665740966797,45.8460693359375,43.95299530029297,42.464088439941409,41.35969543457031,40.56460952758789,40.01552963256836,39.69293975830078,39.65143966674805,40.12262725830078,42.01770782470703,50.05861282348633,102.94786071777344,501.9163818359375,255.73526000976563,69.9144287109375,47.20305252075195,42.787757873535159,41.281883239746097,40.291831970214847,39.396034240722659,38.588871002197269,37.91510009765625,37.39590072631836,37.01985168457031,36.747989654541019,36.48879623413086,36.13511276245117,35.701133728027347,35.29788589477539,34.99322509765625,34.81761932373047,34.791648864746097,34.92924499511719,35.228824615478519,35.65559768676758,36.109275817871097,36.42315673828125,36.4666748046875,36.23816680908203,35.85942459106445,35.48674392700195,35.250244140625,35.2396354675293,35.45658493041992,35.715335845947269,35.68400573730469,35.27189254760742,34.68366241455078,34.120140075683597,33.66168975830078,33.309593200683597,33.041259765625,32.834678649902347,32.66973114013672,32.530738830566409,32.41038513183594,32.30171585083008,32.199398040771487,32.10200500488281,32.00739288330078,31.91768455505371,31.83008575439453,31.746440887451173,31.670822143554689,31.603788375854493,31.54547882080078,31.494915008544923,31.450214385986329,31.40776252746582,31.36532211303711,31.318986892700197,31.264999389648439,31.200376510620118,31.12903594970703,31.05367088317871,30.975894927978517,30.898014068603517,30.82106590270996,30.74820899963379,30.678932189941408,30.61172866821289,30.546037673950197,30.480545043945314,30.41678237915039,30.354042053222658,30.29677963256836,30.24544334411621,30.20237922668457,30.166088104248048,30.1331844329834,30.105199813842775,30.07915496826172,30.055946350097658,30.033214569091798,30.009532928466798,29.98451805114746,29.959590911865236,29.935169219970704,29.913610458374025,29.894975662231447,29.880321502685548,29.868724822998048,29.8588809967041,29.850162506103517,29.84095573425293,29.830211639404298,29.816492080688478,29.801279067993165,29.7890682220459,29.778411865234376,29.7694034576416,29.761701583862306,29.75560188293457,29.75186538696289,29.749088287353517,29.74871253967285,29.752199172973634,29.757333755493165,29.762723922729493,29.768558502197267,29.775428771972658,29.783796310424806,29.7930965423584,29.800718307495118,29.8072452545166,29.81184196472168,29.81534767150879,29.8177490234375,29.820512771606447,29.822105407714845,29.823781967163087,29.825864791870118,29.827957153320314,29.83055877685547,29.83511734008789,29.840206146240236,29.844635009765626,29.84770393371582,29.84957504272461,29.85017967224121,29.84945297241211,29.84795379638672,29.845590591430665,29.842714309692384,29.83881950378418,29.83376121520996,29.827428817749025,29.81941032409668,29.809751510620118,29.798622131347658,29.785842895507814,29.771160125732423,29.7540283203125,29.73517608642578,29.714725494384767,29.692169189453126,29.668352127075197,29.64327621459961,29.617048263549806,29.58991050720215,29.56197166442871,29.533267974853517,29.503625869750978,29.47264289855957,29.4405460357666,29.407665252685548,29.373594284057618,29.338972091674806,29.302600860595704,29.26515769958496,29.226682662963868,29.185834884643556,29.142656326293947,29.09706687927246,29.048824310302736,28.998350143432618,28.945905685424806,28.891929626464845,28.836763381958009,28.77886390686035,28.717933654785158,28.654197692871095,28.58757972717285,28.51885223388672,28.447500228881837,28.373437881469728,28.29670524597168,28.217239379882814,28.135034561157228,28.050033569335939,27.962194442749025,27.87140464782715,27.777605056762697,27.680709838867189,27.580554962158204,27.47697639465332,27.370203018188478,27.26004409790039,27.14630699157715,27.02895736694336,26.907957077026368,26.783336639404298,26.65479850769043,26.522613525390626,26.386899948120118,26.24777603149414,26.105262756347658,25.959482192993165,25.81049346923828,25.658363342285158,25.503177642822267,25.345008850097658,25.184030532836915,25.020994186401368],"densitySd":[9.518210411071778,9.384648323059082,9.251153945922852,9.117969512939454,8.985352516174317,8.853536605834961,8.722737312316895,8.593178749084473,8.465038299560547,8.33850383758545,8.213747024536133,8.090919494628907,7.97014856338501,7.851559162139893,7.735260486602783,7.621334552764893,7.509849548339844,7.400867938995361,7.294408321380615,7.190515518188477,7.089179992675781,6.990412712097168,6.894177436828613,6.800445079803467,6.709165096282959,6.620297908782959,6.533764362335205,6.449510097503662,6.367444038391113,6.28750467300415,6.20960807800293,6.133695125579834,6.059667587280273,5.987480640411377,5.917059898376465,5.848363876342773,5.78132438659668,5.715932369232178,5.652132034301758,5.589833736419678,5.52902889251709,5.469751834869385,5.412029266357422,5.355881690979004,5.301357746124268,5.248422145843506,5.19699764251709,5.146195888519287,5.096153736114502,5.047244548797607,4.999632835388184,4.953043460845947,4.907466888427734,4.8629536628723148,4.819571495056152,4.777384281158447,4.7364654541015629,4.696805477142334,4.6583051681518559,4.620856285095215,4.584331512451172,4.548588752746582,4.513632774353027,4.479743003845215,4.446943759918213,4.415257930755615,4.3847761154174809,4.355526924133301,4.327552318572998,4.300920009613037,4.275758743286133,4.252222061157227,4.230626106262207,4.210410118103027,4.191320896148682,4.1730475425720219,4.155147075653076,4.137895107269287,4.120896339416504,4.10447359085083,4.087932109832764,4.071519374847412,4.055602550506592,4.040164470672607,4.025195598602295,4.010700225830078,3.9965922832489015,3.983086347579956,3.9700968265533449,3.9574365615844728,3.9451348781585695,3.932612657546997,3.9197936058044435,3.9058408737182619,3.890962600708008,3.8758203983306886,3.859551191329956,3.8427014350891115,3.8258395195007326,3.80873703956604,3.791386842727661,3.773463726043701,3.754910945892334,3.7355380058288576,3.7149875164031984,3.6931333541870119,3.6703174114227297,3.646575689315796,3.620884895324707,3.5952558517456056,3.570279598236084,3.545600652694702,3.52062726020813,3.4964795112609865,3.473491907119751,3.451617956161499,3.429625988006592,3.407621145248413,3.3857808113098146,3.3649277687072756,3.3453104496002199,3.3279945850372316,3.314556121826172,3.3066372871398927,3.3041319847106935,3.3086318969726564,3.318934917449951,3.335705041885376,3.3597726821899416,3.3917336463928224,3.4332070350646974,3.4857876300811769,3.5514795780181886,3.634145736694336,3.7354366779327394,3.857673168182373,4.002435207366943,4.170532703399658,4.360623359680176,4.572905540466309,4.806030750274658,5.056626319885254,5.318600654602051,5.581935882568359,5.833530426025391,6.058499813079834,6.237778186798096,6.352843284606934,6.387063503265381,6.3297810554504398,6.177574634552002,5.938809394836426,5.634086608886719,5.295474052429199,4.964231014251709,4.679914474487305,4.458384990692139,4.283611297607422,4.1212382316589359,3.9543254375457765,3.805842638015747,3.7160956859588625,3.7041807174682619,3.76887583732605,3.894702196121216,4.048151969909668,4.195982933044434,4.318849563598633,4.409749507904053,4.473186492919922,4.522677898406982,4.574496269226074,4.642988204956055,4.740113735198975,4.87502384185791,5.051359176635742,5.268059730529785,5.526576042175293,5.83964204788208,6.233079433441162,6.739202976226807,7.379156589508057,8.154123306274414,9.040692329406739,9.981572151184082,10.875911712646485,11.581491470336914,11.94333267211914,11.843482971191407,11.265046119689942,10.308252334594727,9.16010570526123,8.00156307220459,6.96452522277832,6.121085166931152,5.49957275390625,5.100111961364746,4.894155025482178,4.851656913757324,4.957943439483643,5.219144821166992,5.676928520202637,6.411812782287598,7.569375991821289,9.430642127990723,12.520615577697754,17.823110580444337,27.20355987548828,44.15650177001953,74.33061218261719,121.6050796508789,169.05282592773438,168.39212036132813,114.14601135253906,59.964393615722659,29.325950622558595,15.358665466308594,9.10867977142334,6.248067855834961,4.913071155548096,4.263594627380371,3.9215915203094484,3.74045729637146,3.6617143154144289,3.663215160369873,3.7452309131622316,3.9207234382629396,4.204299449920654,4.595423698425293,5.050663948059082,5.461245059967041,5.7038140296936039,5.7338738441467289,5.59496545791626,5.398125648498535,5.268321990966797,5.289811611175537,5.4642744064331059,5.72504997253418,5.998631477355957,6.225498676300049,6.3709187507629398,6.424042224884033,6.400505542755127,6.334926128387451,6.252979755401611,6.1673431396484379,6.080699443817139,5.989780902862549,5.8824238777160648,5.751664638519287,5.593724250793457,5.409219264984131,5.205587863922119,4.997260093688965,4.807057857513428,4.651814937591553,4.534394264221191,4.449220657348633,4.389237880706787,4.350104808807373,4.332919120788574,4.340421676635742,4.372575283050537,4.427401542663574,4.501114368438721,4.588473796844482,4.686279296875,4.7953009605407719,4.923555374145508,5.09270715713501,5.355615139007568,5.828998565673828,6.750025272369385,8.481813430786133,11.20732307434082,14.033985137939454,14.557134628295899,11.867330551147461,8.940354347229004,7.508232116699219,7.041725158691406,6.88992977142334,6.80820369720459,6.743152618408203,6.693652153015137,6.66574764251709,6.663028717041016,6.6867146492004398,6.739241123199463,6.8281474113464359,6.963514804840088,7.153987884521484,7.404157638549805,7.709868907928467,8.054643630981446,8.405875205993653,8.716423034667969,8.938825607299805,9.041515350341797,9.027473449707032,8.958008766174317,8.982264518737793,9.381377220153809,10.545479774475098,12.935792922973633,16.977272033691408,22.743541717529298,29.823320388793947,37.351505279541019,44.06221389770508,48.84518814086914,51.2115478515625,50.819705963134769,47.84465026855469,43.05429458618164,37.449867248535159,31.800800323486329,26.33456802368164,21.352214813232423,17.24760627746582,14.323479652404786,12.680027961730957,12.176092147827149,12.446666717529297,13.274375915527344,14.709994316101075,17.09490394592285,21.150615692138673,28.204652786254884,40.64973068237305,62.801292419433597,101.93711853027344,166.9736328125,260.2761535644531,367.6155700683594,454.5738830566406,491.2895202636719,480.49853515625,443.05059814453127,372.288330078125,274.81719970703127,180.12326049804688,110.43943786621094,68.80652618408203,48.06858825683594,39.48814010620117,35.982276916503909,34.103736877441409,32.92475891113281,32.26869201660156,31.866680145263673,31.28717041015625,30.27167320251465,28.84293556213379,27.14150047302246,25.295377731323243,23.4503173828125,21.817325592041017,20.560617446899415,19.68661880493164,19.040447235107423,18.463146209716798,17.875741958618165,17.292470932006837,16.742311477661134,16.23199462890625,15.744669914245606,15.24419116973877,14.688536643981934,14.085601806640625,13.46340560913086,12.864969253540039,12.343527793884278,11.949976921081543,11.693506240844727,11.550485610961914,11.482340812683106,11.44660472869873,11.405027389526368,11.326557159423829,11.189504623413086,10.984405517578125,10.713602066040039,10.395549774169922,10.060441970825196,9.735569953918457,9.436689376831055,9.168180465698243,8.92774486541748,8.70963191986084,8.50739574432373,8.321120262145996,8.155671119689942,8.010218620300293,7.877922534942627,7.751350402832031,7.62306547164917,7.485368251800537,7.333243370056152,7.164174556732178,6.977087497711182,6.772536754608154,6.553220748901367,6.323122501373291,6.088352203369141,5.858497142791748,5.643040657043457,5.449994087219238,5.284844875335693,5.149351119995117,5.044124126434326,4.969736099243164,4.926749229431152,4.915980815887451,4.938783645629883,4.996299743652344,5.089731216430664,5.220674991607666,5.389406681060791,5.595419883728027,5.8384528160095219,6.119497299194336,6.440291404724121,6.805129051208496,7.221200466156006,7.69883918762207,8.250862121582032,8.892854690551758,9.643404006958008,10.522966384887696,11.554947853088379,12.7645845413208,14.179082870483399,15.819029808044434,17.667957305908204,19.638025283813478,21.618680953979493,23.477388381958009,25.00519371032715,25.932790756225587,25.999814987182618,25.07796287536621,23.260648727416993,20.8223934173584,18.131088256835939,15.529378890991211,13.329809188842774,11.662580490112305,10.50322151184082,9.764534950256348,9.354476928710938,9.215118408203125,9.387564659118653,10.112792015075684,12.027151107788086,16.621963500976564,27.55754280090332,55.88601303100586,148.2549591064453,658.5592041015625,26444.080078125,4427.84716796875,1819.0552978515626,3005.173828125,857593.0625,838.4542846679688,157.22314453125,59.870033264160159,39.064918518066409,37.23185348510742,37.390419006347659,34.302005767822269,28.555734634399415,22.381296157836915,17.179630279541017,13.317217826843262,10.627209663391114,8.806547164916993,7.58228063583374,6.753836154937744,6.189488410949707,5.80484676361084,5.544663906097412,5.373323440551758,5.268907070159912,5.21468448638916,5.197774410247803,5.212274551391602,5.253944396972656,5.3183207511901859,5.403112888336182,5.510222434997559,5.6393022537231449,5.787406921386719,5.948712348937988,6.114598274230957,6.275259494781494,6.422404766082764,6.550449371337891,6.660884857177734,6.763716220855713,6.875235557556152,7.012805938720703,7.192979335784912,7.427672386169434,7.722827434539795,8.081930160522461,8.512472152709961,9.019515991210938,9.601824760437012,10.255932807922364,10.973713874816895,11.741307258605957,12.541376113891602,13.358601570129395,14.182576179504395,15.003215789794922,15.81353759765625,16.613576889038087,17.40704345703125,18.191205978393556,18.961875915527345,19.710697174072267,20.417081832885743,21.06781578063965,21.68071746826172,22.298051834106447,22.978666305541993,23.843305587768556,25.284347534179689,28.57448959350586,37.43510818481445,60.57957077026367,116.00718688964844,235.24099731445313,418.4527893066406,513.6221313476563,394.16229248046877,309.69244384765627,1071.9345703125,87.69960021972656,61.70780563354492,200.83155822753907,8336.0078125,1538.32177734375,659.9912719726563,1125.084716796875,1145975.0,368.2297058105469,71.64555358886719,41.1766471862793,68.87002563476563,522.1414794921875,1748.9503173828126,193.849365234375,115.47454833984375,105.42801666259766,114.53582000732422,198.78103637695313,2340.375244140625,480.2100830078125,16967.998046875,144.32400512695313,48.02923583984375,41.49492263793945,45.135101318359378,49.21759033203125,49.83563995361328,47.18014144897461,45.3608512878418,44.26456069946289,40.997127532958987,37.25956344604492,35.31564712524414,34.90167236328125,35.223052978515628,35.433414459228519,34.93194580078125,33.6729621887207,32.181495666503909,31.431116104125978,31.98856544494629,32.47336959838867,31.201683044433595,30.824337005615236,77.94944763183594,97.43653106689453,32.00933837890625,33.00084686279297,33.81623458862305,33.071983337402347,30.552501678466798,27.096895217895509,22.984617233276368,19.571029663085939,17.374378204345704,15.925714492797852,14.839552879333496,14.085528373718262,13.616762161254883,13.055992126464844,12.194047927856446,11.18869686126709,10.297847747802735,9.618008613586426,9.09243106842041,8.655645370483399,8.296443939208985,8.036179542541504,7.867058277130127,7.741335868835449,7.600663185119629,7.430916786193848,7.265420436859131,7.146945476531982,7.0934038162231449,7.105955600738525,7.204648494720459,7.4105329513549809,7.661480903625488,7.807101726531982,7.754016876220703,2769.59765625,9.197896957397461,6.996683597564697,6.835108757019043,6.968556880950928,7.432600498199463,8.392492294311524,10.088088989257813,12.602800369262696,15.37562370300293,17.188833236694337,17.517114639282228,17.649688720703126,22.093276977539064,21.613853454589845,28.375301361083986,36.33955001831055,37.39060592651367,28.56060218811035,20.647111892700197,20.3617000579834,27.479122161865236,37.92840576171875,43.65119934082031,39.91087341308594,32.097999572753909,27.152925491333009,27.619840621948243,33.93597412109375,42.23066329956055,44.676753997802737,39.070526123046878,30.855926513671876,24.62735939025879,21.14716148376465,19.488143920898439,18.777801513671876,18.63544464111328,18.96379280090332,19.73250961303711,20.798337936401368,21.822566986083986,22.40986442565918,22.35146141052246,21.811403274536134,21.144140243530275,20.64716911315918,20.50495147705078,20.747230529785158,21.307395935058595,22.09784698486328,23.0185546875,23.97454071044922,24.93316078186035,25.873477935791017,26.646587371826173,27.0770263671875,30.747936248779298,27.426753997802736,28.903635025024415,35.870365142822269,49.23516845703125,79.08070373535156,121.7611083984375,147.82872009277345,128.6038055419922,110.00251770019531,77.78461456298828,1165.2515869140626,289.9256286621094,86.82462310791016,66.72142791748047,74.5207290649414,115.23599243164063,330.3309631347656,1819264.25,869.9724731445313,356.9247131347656,134.38726806640626,461.82232666015627,85.48023986816406,85.5665054321289,125.15599822998047,394.9849548339844,657324.3125,351.1657409667969,84.84599304199219,44.645347595214847,34.48858642578125,30.9954776763916,29.604869842529298,29.351238250732423,30.06214714050293,31.46240997314453,33.3540153503418,35.9814338684082,222.8414764404297,42.98146438598633,46.17701721191406,48.34368896484375,49.26934051513672,49.31296920776367,49.81515884399414,52.54292678833008,56.345767974853519,58.01838684082031,58.988037109375,64.72166442871094,84.22216796875,141.40525817871095,283.40966796875,531.8897705078125,677.221923828125,489.9865417480469,247.7010040283203,120.33238983154297,71.4802474975586,57.058921813964847,53.86588668823242,53.0368537902832,52.391845703125,52.198978424072269,54.02001190185547,60.92646026611328,73.45780944824219,125.22996520996094,1406.4600830078126,686.544921875,111.0160903930664,60.13425827026367,49.89436340332031,46.59882354736328,43.19446563720703,37.75558853149414,31.730186462402345,27.194129943847658,24.483196258544923,23.029294967651368,22.664840698242189,28.0101318359375,76.2213134765625,360.1670837402344,1484.1409912109376,1550.3250732421876,562.2401123046875,215.07669067382813,108.85574340820313,69.25894165039063,51.42682647705078,42.23420333862305,36.986412048339847,34.01377868652344,33.02758026123047,34.96650695800781,42.0507926940918,57.23224639892578,83.23394012451172,121.22610473632813,167.3199462890625,208.7325439453125,227.81695556640626,216.3963623046875,183.13034057617188,143.54444885253907,108.26741790771485,80.93490600585938,61.179012298583987,47.399017333984378,38.02045822143555,32.01681137084961,29.709575653076173,36.25722122192383,74.21906280517578,249.8817138671875,1428.1810302734376,10351.447265625,4833.734375,668.3843994140625,160.9006805419922,77.10393524169922,63.04850769042969,55.90515899658203,47.15765380859375,38.31804656982422,31.230531692504884,26.799266815185548,25.262357711791993,26.000282287597658,26.961572647094728,25.618701934814454,22.046836853027345,18.409496307373048,16.036209106445314,15.659547805786133,18.14748191833496,24.28582763671875,34.2859001159668,47.25212478637695,60.53504943847656,70.1665267944336,73.1268081665039,69.356201171875,61.31619644165039,52.13999938964844,44.6987419128418,42.149784088134769,46.87964630126953,55.22819519042969,58.310569763183597,52.96855926513672,43.48245620727539,34.34861755371094,27.332584381103517,22.433385848999025,19.08633804321289,16.783395767211915,15.189125061035157,14.071940422058106,13.267812728881836,12.663601875305176,12.187060356140137,11.801473617553711,11.490267753601075,11.2430419921875,11.05273151397705,10.906425476074219,10.7914400100708,10.697683334350586,10.612042427062989,10.52957820892334,10.460058212280274,10.423352241516114,10.435580253601075,10.47791576385498,10.498189926147461,10.449814796447754,10.310874938964844,10.092835426330567,9.832723617553711,9.574997901916504,9.354986190795899,9.189508438110352,9.073341369628907,8.981398582458496,8.881394386291504,8.745920181274414,8.563482284545899,8.348917007446289,8.143486022949219,7.9815144538879398,7.868807315826416,7.797477722167969,7.756548881530762,7.733108997344971,7.719723701477051,7.710388660430908,7.700148582458496,7.686550140380859,7.66815710067749,7.644304275512695,7.616464138031006,7.5889716148376469,7.56649112701416,7.551636695861816,7.544833183288574,7.543238639831543,7.542932033538818,7.539773464202881,7.530826568603516,7.51442289352417,7.494931221008301,7.4743547439575199,7.456752777099609,7.444132328033447,7.437155723571777,7.4340643882751469,7.4345703125,7.438349723815918,7.444461345672607,7.452362537384033,7.461883068084717,7.473555564880371,7.486811637878418,7.500065803527832,7.5143938064575199,7.529760360717773,7.546032905578613,7.56296968460083,7.580194473266602,7.597231388092041,7.614551067352295,7.631738185882568,7.6491923332214359,7.667026519775391,7.6852335929870609,7.70387077331543,7.721743106842041,7.738214015960693,7.753891468048096,7.769676685333252,7.785743713378906,7.802216529846191,7.819028377532959,7.836174964904785,7.853528022766113,7.871089935302734,7.88886833190918,7.906846523284912,7.925059795379639,7.943500518798828,7.961933135986328,7.980344295501709,7.99866247177124,8.016942977905274,8.035104751586914,8.053325653076172,8.071011543273926,8.088844299316407,8.107125282287598,8.125651359558106,8.144732475280762,8.164443969726563,8.18472671508789,8.20550537109375,8.226714134216309,8.248331069946289,8.270410537719727,8.292799949645996,8.315412521362305,8.338375091552735,8.360406875610352,8.382854461669922,8.405661582946778,8.428912162780762,8.45296859741211,8.477765083312989,8.503349304199219,8.529787063598633,8.557138442993164,8.585396766662598,8.614789962768555,8.645295143127442,8.676847457885743,8.709393501281739,8.74310302734375,8.777960777282715,8.814021110534668,8.85128116607666,8.889777183532715,8.929542541503907,8.970588684082032,9.012945175170899,9.056648254394532,9.101725578308106,9.148192405700684,9.196081161499024,9.245431900024414,9.29631233215332,9.348779678344727,9.402889251708985,9.458638191223145,9.515975952148438,9.574885368347168,9.635376930236817,9.69743537902832,9.760830879211426,9.82568359375,9.892059326171875,9.959922790527344,10.029244422912598,10.099968910217286,10.17204761505127,10.245414733886719,10.320005416870118,10.395744323730469,10.472561836242676,10.550553321838379],"energyMin":[-6.112857118516967e36,-6.112857118516967e36,-6.112857118516967e36,-6.112857118516967e36,-6.112857118516967e36,-6.112857118516967e36,-6.112857118516967e36,-6.112857118516967e36,-6.112857118516967e36,-6.112857118516967e36,-6.112857118516967e36,-6.112857118516967e36,-6.112857118516967e36,-6.112857118516967e36,-6.112857118516967e36,-6.112857118516967e36,-6.112857118516967e36,-6.112857118516967e36,-6.112857118516967e36,-6.112857118516967e36,-6.112857118516967e36,-6.112857118516967e36,-6.112857118516967e36,-6.112857118516967e36,-6.112857118516967e36,-6.112857118516967e36,-6.112857118516967e36,-6.112857118516967e36,-6.112857118516967e36,-6.112857118516967e36,-6.112857118516967e36,-6.112857118516967e36,-6.112857118516967e36,-6.112857118516967e36,-6.112857118516967e36,-6.112857118516967e36,-6.112857118516967e36,-6.112857118516967e36,-6.112857118516967e36,-6.112857118516967e36,-6.112857118516967e36,-6.112857118516967e36,-6.112857118516967e36,-6.112857118516967e36,-6.112857118516967e36,-6.112857118516967e36,-6.112857118516967e36,-6.112857118516967e36,-6.112857118516967e36,-6.112857118516967e36,-6.112857118516967e36,-6.112857118516967e36,-6.112857118516967e36,-6.112857118516967e36,-6.112857118516967e36,-6.112857118516967e36,-6.112857118516967e36,-6.112857118516967e36,-6.112857118516967e36,-6.112857118516967e36,-6.112857118516967e36,-6.112857118516967e36,-6.112857118516967e36,-6.112857118516967e36,-6.112857118516967e36,-6.112857118516967e36,-6.112857118516967e36,-6.112857118516967e36,-6.112857118516967e36,-6.112857118516967e36,-6.112857118516967e36,-6.112857118516967e36,-6.112857118516967e36,-6.112857118516967e36,-6.112857118516967e36,-6.112857118516967e36,-6.112857118516967e36,-6.112857118516967e36,-6.112857118516967e36,-6.112857118516967e36,-6.112857118516967e36,-6.112857118516967e36,-6.112857118516967e36,-6.112857118516967e36,-6.112857118516967e36,-6.112857118516967e36,-6.112857118516967e36,-6.112857118516967e36,-6.112857118516967e36,-6.112857118516967e36,-6.112857118516967e36,-6.112857118516967e36,-6.112857118516967e36,-6.112857118516967e36,-6.112857118516967e36,-6.112857118516967e36,-6.112857118516967e36,-6.112857118516967e36,-6.112857118516967e36,-6.112857118516967e36,-6.112857118516967e36,-6.112857118516967e36,-6.112857118516967e36,-6.112857118516967e36,-6.112857118516967e36,-6.112857118516967e36,-6.112857118516967e36,-6.112857118516967e36,-6.112857118516967e36,-6.112857118516967e36,-6.112857118516967e36,-6.112857118516967e36,-6.112857118516967e36,-6.112857118516967e36,-6.112857118516967e36,-6.112857118516967e36,-6.112857118516967e36,-6.112857118516967e36,-6.112857118516967e36,-6.112857118516967e36,-6.112857118516967e36,-6.112857118516967e36,-6.112857118516967e36,-6.112857118516967e36,-6.112857118516967e36,-6.112857118516967e36,-6.112857118516967e36,-6.112857118516967e36,-6.112857118516967e36,-6.112857118516967e36,-6.112857118516967e36,-6.112857118516967e36,-6.112857118516967e36,-6.112857118516967e36,-6.112857118516967e36,-6.112857118516967e36,-6.112857118516967e36,-6.112857118516967e36,-6.112857118516967e36,-6.112857118516967e36,-6.112857118516967e36,-6.112857118516967e36,-6.112857118516967e36,-6.112857118516967e36,-6.112857118516967e36,-6.112857118516967e36,-6.112857118516967e36,-6.112857118516967e36,-6.112857118516967e36,-6.112857118516967e36,-6.112857118516967e36,-6.112857118516967e36,-6.112857118516967e36,-6.112857118516967e36,-6.112857118516967e36,-6.112857118516967e36,-6.112857118516967e36,-6.112857118516967e36,-6.112857118516967e36,-6.112857118516967e36,-6.112857118516967e36,-6.112857118516967e36,-6.112857118516967e36,-6.112857118516967e36,-6.112857118516967e36,-6.112857118516967e36,-6.112857118516967e36,-6.112857118516967e36,-6.112857118516967e36,-6.112857118516967e36,-6.112857118516967e36,-6.112857118516967e36,-6.112857118516967e36,-6.112857118516967e36,-6.112857118516967e36,-6.112857118516967e36,-6.112857118516967e36,-6.112857118516967e36,-6.112857118516967e36,-6.112857118516967e36,-6.112857118516967e36,-6.112857118516967e36,-6.112857118516967e36,-6.112857118516967e36,-6.112857118516967e36,-6.112857118516967e36,-6.112857118516967e36,-6.112857118516967e36,-6.112857118516967e36,-6.112857118516967e36,-6.112857118516967e36,-6.112857118516967e36,-6.112857118516967e36,-6.112857118516967e36,-6.112857118516967e36,-6.112857118516967e36,-6.112857118516967e36,-6.112857118516967e36,-6.112857118516967e36,-6.112857118516967e36,-6.112857118516967e36,-6.112857118516967e36,-6.112857118516967e36,-6.112857118516967e36,-6.112857118516967e36,-6.112857118516967e36,-6.112857118516967e36,-6.112857118516967e36,-6.112857118516967e36,-6.112857118516967e36,-6.112857118516967e36,-6.112857118516967e36,-6.112857118516967e36,-6.112857118516967e36,-6.112857118516967e36,-6.112857118516967e36,-6.112857118516967e36,-6.112857118516967e36,-6.112857118516967e36,-6.112857118516967e36,-6.112857118516967e36,-6.112857118516967e36,-6.112857118516967e36,-6.112857118516967e36,-6.112857118516967e36,-6.112857118516967e36,-6.112857118516967e36,-6.112857118516967e36,-6.112857118516967e36,-6.112857118516967e36,-6.112857118516967e36,-6.112857118516967e36,-6.112857118516967e36,-6.112857118516967e36,-6.112857118516967e36,-6.112857118516967e36,-6.112857118516967e36,-6.112857118516967e36,-6.112857118516967e36,-6.112857118516967e36,-6.112857118516967e36,-6.112857118516967e36,-6.112857118516967e36,-6.112857118516967e36,-6.112857118516967e36,-6.112857118516967e36,-6.112857118516967e36,-6.112857118516967e36,-6.112857118516967e36,-6.112857118516967e36,-6.112857118516967e36,-6.112857118516967e36,-6.112857118516967e36,-6.112857118516967e36,-6.112857118516967e36,-6.112857118516967e36,-6.112857118516967e36,-6.112857118516967e36,-6.112857118516967e36,-6.112857118516967e36,-6.112857118516967e36,-6.112857118516967e36,-6.112857118516967e36,-6.112857118516967e36,-6.112857118516967e36,-6.112857118516967e36,-6.112857118516967e36,-6.112857118516967e36,-6.112857118516967e36,-6.112857118516967e36,-6.112857118516967e36,-6.112857118516967e36,-6.112857118516967e36,-6.112857118516967e36,-6.112857118516967e36,-6.112857118516967e36,-6.112857118516967e36,-6.112857118516967e36,-6.112857118516967e36,-6.112857118516967e36,-6.112857118516967e36,-6.112857118516967e36,-6.112857118516967e36,-6.112857118516967e36,-6.112857118516967e36,-6.112857118516967e36,-6.112857118516967e36,-6.112857118516967e36,-6.112857118516967e36,-6.112857118516967e36,-6.112857118516967e36,-6.112857118516967e36,-6.112857118516967e36,-6.112857118516967e36,-6.112857118516967e36,-6.112857118516967e36,-6.112857118516967e36,-6.112857118516967e36,-6.112857118516967e36,-6.112857118516967e36,-6.112857118516967e36,-6.112857118516967e36,-6.112857118516967e36,-6.112857118516967e36,-6.112857118516967e36,-6.112857118516967e36,-6.112857118516967e36,-6.112857118516967e36,-6.112857118516967e36,-6.112857118516967e36,-6.112857118516967e36,-6.112857118516967e36,-6.112857118516967e36,-6.112857118516967e36,-6.112857118516967e36,-6.112857118516967e36,-6.112857118516967e36,-6.112857118516967e36,-6.112857118516967e36,-6.112857118516967e36,-6.112857118516967e36,-6.112857118516967e36,-6.112857118516967e36,-6.112857118516967e36,-6.112857118516967e36,-6.112857118516967e36,-6.112857118516967e36,-6.112857118516967e36,-6.112857118516967e36,-6.112857118516967e36,-6.112857118516967e36,-6.112857118516967e36,-6.112857118516967e36,-6.112857118516967e36,-6.112857118516967e36,-6.112857118516967e36,-6.112857118516967e36,-6.112857118516967e36,-6.112857118516967e36,-6.112857118516967e36,-6.112857118516967e36,-6.112857118516967e36,-6.112857118516967e36,-6.112857118516967e36,-6.112857118516967e36,-6.112857118516967e36,-6.112857118516967e36,-6.112857118516967e36,-6.112857118516967e36,-6.112857118516967e36,-6.112857118516967e36,-6.112857118516967e36,-6.112857118516967e36,-6.112857118516967e36,-6.112857118516967e36,-6.112857118516967e36,-6.112857118516967e36,-6.112857118516967e36,-6.112857118516967e36,-6.112857118516967e36,-6.112857118516967e36,-6.112857118516967e36,-6.112857118516967e36,-6.112857118516967e36,-6.112857118516967e36,-6.112857118516967e36,-6.112857118516967e36,-6.112857118516967e36,-6.112857118516967e36,-6.112857118516967e36,-6.112857118516967e36,-6.112857118516967e36,-6.112857118516967e36,-6.112857118516967e36,-6.112857118516967e36,-6.112857118516967e36,-6.112857118516967e36,-6.112857118516967e36,-6.112857118516967e36,-6.112857118516967e36,-6.112857118516967e36,-6.112857118516967e36,-6.112857118516967e36,-6.112857118516967e36,-6.112857118516967e36,-6.112857118516967e36,-6.112857118516967e36,-6.112857118516967e36,-6.112857118516967e36,-6.112857118516967e36,-6.112857118516967e36,-6.112857118516967e36,-6.112857118516967e36,-6.112857118516967e36,-6.112857118516967e36,-6.112857118516967e36,-6.112857118516967e36,-6.112857118516967e36,-6.112857118516967e36,-6.112857118516967e36,-6.112857118516967e36,-6.112857118516967e36,-6.112857118516967e36,-6.112857118516967e36,-6.112857118516967e36,-6.112857118516967e36,-6.112857118516967e36,-6.112857118516967e36,-6.112857118516967e36,-6.112857118516967e36,-6.112857118516967e36,-6.112857118516967e36,-6.112857118516967e36,-6.112857118516967e36,-6.112857118516967e36,-6.112857118516967e36,-6.112857118516967e36,-6.112857118516967e36,-6.112857118516967e36,-6.112857118516967e36,-6.112857118516967e36,-6.112857118516967e36,-6.112857118516967e36,-6.112857118516967e36,-6.112857118516967e36,-6.112857118516967e36,-6.112857118516967e36,-6.112857118516967e36,-6.112857118516967e36,-6.112857118516967e36,-6.112857118516967e36,-6.112857118516967e36,-6.112857118516967e36,-6.112857118516967e36,-6.112857118516967e36,-6.112857118516967e36,-6.112857118516967e36,-6.112857118516967e36,-6.112857118516967e36,-6.112857118516967e36,-6.112857118516967e36,-6.112857118516967e36,-6.112857118516967e36,-6.112857118516967e36,-6.112857118516967e36,-6.112857118516967e36,-6.112857118516967e36,-6.112857118516967e36,-6.112857118516967e36,-6.112857118516967e36,-6.112857118516967e36,-6.112857118516967e36,-6.112857118516967e36,-6.112857118516967e36,-6.112857118516967e36,-6.112857118516967e36,-6.112857118516967e36,-6.112857118516967e36,-6.112857118516967e36,-6.112857118516967e36,-6.112857118516967e36,-6.112857118516967e36,-6.112857118516967e36,-6.112857118516967e36,-6.112857118516967e36,-6.112857118516967e36,-6.112857118516967e36,-6.112857118516967e36,-6.112857118516967e36,-6.112857118516967e36,-6.112857118516967e36,-6.112857118516967e36,-6.112857118516967e36,-6.112857118516967e36,-6.112857118516967e36,-6.112857118516967e36,-6.112857118516967e36,-6.112857118516967e36,-6.112857118516967e36,-6.112857118516967e36,-6.112857118516967e36,-6.112857118516967e36,-6.112857118516967e36,-6.112857118516967e36,-6.112857118516967e36,-6.112857118516967e36,-6.112857118516967e36,-6.112857118516967e36,-6.112857118516967e36,-6.112857118516967e36,-6.112857118516967e36,-6.112857118516967e36,-6.112857118516967e36,-6.112857118516967e36,-6.112857118516967e36,-6.112857118516967e36,-6.112857118516967e36,-6.112857118516967e36,-6.112857118516967e36,-6.112857118516967e36,-6.112857118516967e36,-6.112857118516967e36,-6.112857118516967e36,-6.112857118516967e36,-6.112857118516967e36,-6.112857118516967e36,-6.112857118516967e36,-6.112857118516967e36,-6.112857118516967e36,-6.112857118516967e36,-6.112857118516967e36,-6.112857118516967e36,-6.112857118516967e36,-6.112857118516967e36,-6.112857118516967e36,-6.112857118516967e36,-6.112857118516967e36,-6.112857118516967e36,-6.112857118516967e36,-6.112857118516967e36,-6.112857118516967e36,-6.112857118516967e36,-6.112857118516967e36,-6.112857118516967e36,-6.112857118516967e36,-6.112857118516967e36,-6.112857118516967e36,-6.112857118516967e36,-6.112857118516967e36,-6.112857118516967e36,-6.112857118516967e36,-6.112857118516967e36,-6.112857118516967e36,-6.112857118516967e36,-6.112857118516967e36,-6.112857118516967e36,-6.112857118516967e36,-6.112857118516967e36,-6.112857118516967e36,-6.112857118516967e36,-6.112857118516967e36,-6.112857118516967e36,-6.112857118516967e36,-6.112857118516967e36,-6.112857118516967e36,-6.112857118516967e36,-6.112857118516967e36,-6.112857118516967e36,-6.112857118516967e36,-6.112857118516967e36,-6.112857118516967e36,-6.112857118516967e36,-6.112857118516967e36,-6.112857118516967e36,-6.112857118516967e36,-6.112857118516967e36,-6.112857118516967e36,-6.112857118516967e36,-6.112857118516967e36,-6.112857118516967e36,-6.112857118516967e36,-6.112857118516967e36,-6.112857118516967e36,-6.112857118516967e36,-6.112857118516967e36,-6.112857118516967e36,-6.112857118516967e36,-6.112857118516967e36,-6.112857118516967e36,-6.112857118516967e36,-6.112857118516967e36,-6.112857118516967e36,-6.112857118516967e36,-6.112857118516967e36,-6.112857118516967e36,-6.112857118516967e36,-6.112857118516967e36,-6.112857118516967e36,-6.112857118516967e36,-6.112857118516967e36,-6.112857118516967e36,-6.112857118516967e36,-6.112857118516967e36,-6.112857118516967e36,-6.112857118516967e36,-6.112857118516967e36,-6.112857118516967e36,-6.112857118516967e36,-6.112857118516967e36,-6.112857118516967e36,-6.112857118516967e36,-6.112857118516967e36,-6.112857118516967e36,-6.112857118516967e36,-6.112857118516967e36,-6.112857118516967e36,-6.112857118516967e36,-6.112857118516967e36,-6.112857118516967e36,-6.112857118516967e36,-6.112857118516967e36,-6.112857118516967e36,-6.112857118516967e36,-6.112857118516967e36,-6.112857118516967e36,-6.112857118516967e36,-6.112857118516967e36,-6.112857118516967e36,-6.112857118516967e36,-6.112857118516967e36,-6.112857118516967e36,-6.112857118516967e36,-6.112857118516967e36,-6.112857118516967e36,-6.112857118516967e36,-6.112857118516967e36,-6.112857118516967e36,-6.112857118516967e36,-6.112857118516967e36,-6.112857118516967e36,-6.112857118516967e36,-6.112857118516967e36,-6.112857118516967e36,-6.112857118516967e36,-6.112857118516967e36,-6.112857118516967e36,-6.112857118516967e36,-6.112857118516967e36,-6.112857118516967e36,-6.112857118516967e36,-6.112857118516967e36,-6.112857118516967e36,-6.112857118516967e36,-6.112857118516967e36,-6.112857118516967e36,-6.112857118516967e36,-6.112857118516967e36,-6.112857118516967e36,-6.112857118516967e36,-6.112857118516967e36,-6.112857118516967e36,-6.112857118516967e36,-6.112857118516967e36,-6.112857118516967e36,-6.112857118516967e36,-6.112857118516967e36,-6.112857118516967e36,-6.112857118516967e36,-6.112857118516967e36,-6.112857118516967e36,-6.112857118516967e36,-6.112857118516967e36,-6.112857118516967e36,-6.112857118516967e36,-6.112857118516967e36,-6.112857118516967e36,-6.112857118516967e36,-6.112857118516967e36,-6.112857118516967e36,-6.112857118516967e36,-6.112857118516967e36,-6.112857118516967e36,-6.112857118516967e36,-6.112857118516967e36,-6.112857118516967e36,-6.112857118516967e36,-6.112857118516967e36,-6.112857118516967e36,-6.112857118516967e36,-6.112857118516967e36,-6.112857118516967e36,-6.112857118516967e36,-6.112857118516967e36,-6.112857118516967e36,-6.112857118516967e36,-6.112857118516967e36,-6.112857118516967e36,-6.112857118516967e36,-6.112857118516967e36,-6.112857118516967e36,-6.112857118516967e36,-6.112857118516967e36,-6.112857118516967e36,-6.112857118516967e36,-6.112857118516967e36,-6.112857118516967e36,-6.112857118516967e36,-6.112857118516967e36,-6.112857118516967e36,-6.112857118516967e36,-6.112857118516967e36,-6.112857118516967e36,-6.112857118516967e36,-6.112857118516967e36,-6.112857118516967e36,-6.112857118516967e36,-6.112857118516967e36,-6.112857118516967e36,-6.112857118516967e36,-6.112857118516967e36,-6.112857118516967e36,-6.112857118516967e36,-6.112857118516967e36,-6.112857118516967e36,-6.112857118516967e36,-6.112857118516967e36,-6.112857118516967e36,-6.112857118516967e36,-6.112857118516967e36,-6.112857118516967e36,-6.112857118516967e36,-6.112857118516967e36,-6.112857118516967e36,-6.112857118516967e36,-6.112857118516967e36,-6.112857118516967e36,-6.112857118516967e36,-6.112857118516967e36,-6.112857118516967e36,-6.112857118516967e36,-6.112857118516967e36,-6.112857118516967e36,-6.112857118516967e36,-6.112857118516967e36,-6.112857118516967e36,-6.112857118516967e36,-6.112857118516967e36,-6.112857118516967e36,-6.112857118516967e36,-6.112857118516967e36,-6.112857118516967e36,-6.112857118516967e36,-6.112857118516967e36,-6.112857118516967e36,-6.112857118516967e36,-6.112857118516967e36,-6.112857118516967e36,-6.112857118516967e36,-6.112857118516967e36,-6.112857118516967e36,-6.112857118516967e36,-6.112857118516967e36,-6.112857118516967e36,-6.112857118516967e36,-6.112857118516967e36,-6.112857118516967e36,-6.112857118516967e36,-6.112857118516967e36,-6.112857118516967e36,-6.112857118516967e36,-6.112857118516967e36,-6.112857118516967e36,-6.112857118516967e36,-6.112857118516967e36,-6.112857118516967e36,-6.112857118516967e36,-6.112857118516967e36,-6.112857118516967e36,-6.112857118516967e36,-6.112857118516967e36,-6.112857118516967e36,-6.112857118516967e36,-6.112857118516967e36,-6.112857118516967e36,-6.112857118516967e36,-6.112857118516967e36,-6.112857118516967e36,-6.112857118516967e36,-6.112857118516967e36,-6.112857118516967e36,-6.112857118516967e36,-6.112857118516967e36,-6.112857118516967e36,-6.112857118516967e36,-6.112857118516967e36,-6.112857118516967e36,-6.112857118516967e36,-6.112857118516967e36,-6.112857118516967e36,-6.112857118516967e36,-6.112857118516967e36,-6.112857118516967e36,-6.112857118516967e36,-6.112857118516967e36,-6.112857118516967e36,-6.112857118516967e36,-6.112857118516967e36,-6.112857118516967e36,-6.112857118516967e36,-6.112857118516967e36,-6.112857118516967e36,-6.112857118516967e36,-6.112857118516967e36,-6.112857118516967e36,-6.112857118516967e36,-6.112857118516967e36,-6.112857118516967e36,-6.112857118516967e36,-6.112857118516967e36,-6.112857118516967e36,-6.112857118516967e36,-6.112857118516967e36,-6.112857118516967e36,-6.112857118516967e36,-6.112857118516967e36,-6.112857118516967e36,-6.112857118516967e36,-6.112857118516967e36,-6.112857118516967e36,-6.112857118516967e36,-6.112857118516967e36,-6.112857118516967e36,-6.112857118516967e36,-6.112857118516967e36,-6.112857118516967e36,-6.112857118516967e36,-6.112857118516967e36,-6.112857118516967e36,-6.112857118516967e36,-6.112857118516967e36,-6.112857118516967e36,-6.112857118516967e36,-6.112857118516967e36,-6.112857118516967e36,-6.112857118516967e36,-6.112857118516967e36,-6.112857118516967e36,-6.112857118516967e36,-6.112857118516967e36,-6.112857118516967e36,-6.112857118516967e36,-6.112857118516967e36,-6.112857118516967e36,-6.112857118516967e36,-6.112857118516967e36,-6.112857118516967e36,-6.112857118516967e36,-6.112857118516967e36,-6.112857118516967e36,-6.112857118516967e36,-6.112857118516967e36,-6.112857118516967e36,-6.112857118516967e36,-6.112857118516967e36,-6.112857118516967e36,-6.112857118516967e36,-6.112857118516967e36,-6.112857118516967e36,-6.112857118516967e36,-6.112857118516967e36,-6.112857118516967e36,-6.112857118516967e36,-6.112857118516967e36,-6.112857118516967e36,-6.112857118516967e36,-6.112857118516967e36,-6.112857118516967e36,-6.112857118516967e36,-6.112857118516967e36,-6.112857118516967e36,-6.112857118516967e36,-6.112857118516967e36,-6.112857118516967e36,-6.112857118516967e36,-6.112857118516967e36,-6.112857118516967e36,-6.112857118516967e36,-6.112857118516967e36,-6.112857118516967e36,-6.112857118516967e36,-6.112857118516967e36,-6.112857118516967e36,-6.112857118516967e36,-6.112857118516967e36,-6.112857118516967e36,-6.112857118516967e36,-6.112857118516967e36,-6.112857118516967e36,-6.112857118516967e36,-6.112857118516967e36,-6.112857118516967e36,-6.112857118516967e36,-6.112857118516967e36,-6.112857118516967e36,-6.112857118516967e36,-6.112857118516967e36,-6.112857118516967e36,-6.112857118516967e36,-6.112857118516967e36,-6.112857118516967e36,-6.112857118516967e36,-6.112857118516967e36,-6.112857118516967e36,-6.112857118516967e36,-6.112857118516967e36,-6.112857118516967e36,-6.112857118516967e36,-6.112857118516967e36,-6.112857118516967e36,-6.112857118516967e36,-6.112857118516967e36,-6.112857118516967e36,-6.112857118516967e36,-6.112857118516967e36,-6.112857118516967e36,-6.112857118516967e36,-6.112857118516967e36,-6.112857118516967e36,-6.112857118516967e36,-6.112857118516967e36,-6.112857118516967e36,-6.112857118516967e36,-6.112857118516967e36,-6.112857118516967e36,-6.112857118516967e36,-6.112857118516967e36,-6.112857118516967e36,-6.112857118516967e36,-6.112857118516967e36,-6.112857118516967e36,-6.112857118516967e36,-6.112857118516967e36,-6.112857118516967e36,-6.112857118516967e36,-6.112857118516967e36,-6.112857118516967e36,-6.112857118516967e36,-6.112857118516967e36,-6.112857118516967e36,-6.112857118516967e36,-6.112857118516967e36,-6.112857118516967e36,-6.112857118516967e36,-6.112857118516967e36,-6.112857118516967e36,-6.112857118516967e36,-6.112857118516967e36,-6.112857118516967e36,-6.112857118516967e36,-6.112857118516967e36,-6.112857118516967e36,-6.112857118516967e36,-6.112857118516967e36,-6.112857118516967e36,-6.112857118516967e36,-6.112857118516967e36,-6.112857118516967e36,-6.112857118516967e36,-6.112857118516967e36,-6.112857118516967e36,-6.112857118516967e36,-6.112857118516967e36,-6.112857118516967e36,-6.112857118516967e36,-6.112857118516967e36,-6.112857118516967e36,-6.112857118516967e36,-6.112857118516967e36,-6.112857118516967e36,-6.112857118516967e36,-6.112857118516967e36,-6.112857118516967e36,-6.112857118516967e36,-6.112857118516967e36,-6.112857118516967e36,-6.112857118516967e36,-6.112857118516967e36,-6.112857118516967e36,-6.112857118516967e36,-6.112857118516967e36,-6.112857118516967e36,-6.112857118516967e36,-6.112857118516967e36,-6.112857118516967e36,-6.112857118516967e36,-6.112857118516967e36,-6.112857118516967e36,-6.112857118516967e36,-6.112857118516967e36,-6.112857118516967e36,-6.112857118516967e36,-6.112857118516967e36,-6.112857118516967e36,-6.112857118516967e36,-6.112857118516967e36,-6.112857118516967e36,-6.112857118516967e36,-6.112857118516967e36,-6.112857118516967e36,-6.112857118516967e36,-6.112857118516967e36,-6.112857118516967e36,-6.112857118516967e36,-6.112857118516967e36,-6.112857118516967e36,-6.112857118516967e36,-6.112857118516967e36,-6.112857118516967e36,-6.112857118516967e36,-6.112857118516967e36],"energyMax":[3.341694920553131e38,3.341694920553131e38,3.341694920553131e38,3.341694920553131e38,3.341694920553131e38,3.341694920553131e38,3.341694920553131e38,3.341694920553131e38,3.341694920553131e38,3.341694920553131e38,3.341694920553131e38,3.341694920553131e38,3.341694920553131e38,3.341694920553131e38,3.341694920553131e38,3.341694920553131e38,3.341694920553131e38,3.341694920553131e38,3.341694920553131e38,3.341694920553131e38,3.341694920553131e38,3.341694920553131e38,3.341694920553131e38,3.341694920553131e38,3.341694920553131e38,3.341694920553131e38,3.341694920553131e38,3.341694920553131e38,3.341694920553131e38,3.341694920553131e38,3.341694920553131e38,3.341694920553131e38,3.341694920553131e38,3.341694920553131e38,3.341694920553131e38,3.341694920553131e38,3.341694920553131e38,3.341694920553131e38,3.341694920553131e38,3.341694920553131e38,3.341694920553131e38,3.341694920553131e38,3.341694920553131e38,3.341694920553131e38,3.341694920553131e38,3.341694920553131e38,3.341694920553131e38,3.341694920553131e38,3.341694920553131e38,3.341694920553131e38,3.341694920553131e38,3.341694920553131e38,3.341694920553131e38,3.341694920553131e38,3.341694920553131e38,-6.112857118516967e36,-6.112857118516967e36,-6.112857118516967e36,-6.112857118516967e36,-6.112857118516967e36,-6.112857118516967e36,-6.112857118516967e36,-6.112857118516967e36,-6.112857118516967e36,-6.112857118516967e36,-6.112857118516967e36,-6.112857118516967e36,-6.112857118516967e36,-6.112857118516967e36,-6.112857118516967e36,-6.112857118516967e36,-6.112857118516967e36,-6.112857118516967e36,-6.112857118516967e36,-6.112857118516967e36,-6.112857118516967e36,-6.112857118516967e36,-6.112857118516967e36,-6.112857118516967e36,-6.112857118516967e36,-6.112857118516967e36,-6.112857118516967e36,-6.112857118516967e36,-6.112857118516967e36,-6.112857118516967e36,-6.112857118516967e36,-6.112857118516967e36,-6.112857118516967e36,-6.112857118516967e36,-6.112857118516967e36,-6.112857118516967e36,-6.112857118516967e36,-6.112857118516967e36,-6.112857118516967e36,-6.112857118516967e36,-6.112857118516967e36,-6.112857118516967e36,-6.112857118516967e36,-6.112857118516967e36,-6.112857118516967e36,-6.112857118516967e36,-6.112857118516967e36,-6.112857118516967e36,-6.112857118516967e36,-6.112857118516967e36,-6.112857118516967e36,-6.112857118516967e36,-6.112857118516967e36,-6.112857118516967e36,-6.112857118516967e36,-6.112857118516967e36,-6.112857118516967e36,-6.112857118516967e36,-6.112857118516967e36,-6.112857118516967e36,-6.112857118516967e36,-6.112857118516967e36,-6.112857118516967e36,-6.112857118516967e36,-6.112857118516967e36,-6.112857118516967e36,-6.112857118516967e36,-6.112857118516967e36,-6.112857118516967e36,-6.112857118516967e36,-6.112857118516967e36,-6.112857118516967e36,-6.112857118516967e36,-6.112857118516967e36,-6.112857118516967e36,-6.112857118516967e36,-6.112857118516967e36,-6.112857118516967e36,-6.112857118516967e36,-6.112857118516967e36,-6.112857118516967e36,-6.112857118516967e36,-6.112857118516967e36,-6.112857118516967e36,-6.112857118516967e36,-6.112857118516967e36,-6.112857118516967e36,-6.112857118516967e36,-6.112857118516967e36,-6.112857118516967e36,-6.112857118516967e36,-6.112857118516967e36,-6.112857118516967e36,-6.112857118516967e36,-6.112857118516967e36,-6.112857118516967e36,-6.112857118516967e36,-6.112857118516967e36,-6.112857118516967e36,-6.112857118516967e36,-6.112857118516967e36,-6.112857118516967e36,-6.112857118516967e36,-6.112857118516967e36,-6.112857118516967e36,-6.112857118516967e36,-6.112857118516967e36,-6.112857118516967e36,-6.112857118516967e36,-6.112857118516967e36,-6.112857118516967e36,-6.112857118516967e36,-6.112857118516967e36,-6.112857118516967e36,-6.112857118516967e36,-6.112857118516967e36,-6.112857118516967e36,-6.112857118516967e36,-6.112857118516967e36,-6.112857118516967e36,-6.112857118516967e36,-6.112857118516967e36,-6.112857118516967e36,-6.112857118516967e36,-6.112857118516967e36,-6.112857118516967e36,-6.112857118516967e36,-6.112857118516967e36,-6.112857118516967e36,-6.112857118516967e36,-6.112857118516967e36,-6.112857118516967e36,-6.112857118516967e36,-6.112857118516967e36,-6.112857118516967e36,-6.112857118516967e36,-6.112857118516967e36,-6.112857118516967e36,-6.112857118516967e36,-6.112857118516967e36,-6.112857118516967e36,-6.112857118516967e36,-6.112857118516967e36,-6.112857118516967e36,-6.112857118516967e36,-6.112857118516967e36,-6.112857118516967e36,-6.112857118516967e36,-6.112857118516967e36,-6.112857118516967e36,-6.112857118516967e36,-6.112857118516967e36,-6.112857118516967e36,-6.112857118516967e36,-6.112857118516967e36,-6.112857118516967e36,-6.112857118516967e36,-6.112857118516967e36,-6.112857118516967e36,-6.112857118516967e36,-6.112857118516967e36,-6.112857118516967e36,-6.112857118516967e36,-6.112857118516967e36,-6.112857118516967e36,-6.112857118516967e36,-6.112857118516967e36,-6.112857118516967e36,-6.112857118516967e36,-6.112857118516967e36,-6.112857118516967e36,-6.112857118516967e36,-6.112857118516967e36,-6.112857118516967e36,-6.112857118516967e36,-6.112857118516967e36,-6.112857118516967e36,-6.112857118516967e36,-6.112857118516967e36,-6.112857118516967e36,-6.112857118516967e36,-6.112857118516967e36,-6.112857118516967e36,-6.112857118516967e36,-6.112857118516967e36,-6.112857118516967e36,-6.112857118516967e36,-6.112857118516967e36,-6.112857118516967e36,-6.112857118516967e36,-6.112857118516967e36,-6.112857118516967e36,-6.112857118516967e36,-6.112857118516967e36,-6.112857118516967e36,-6.112857118516967e36,-6.112857118516967e36,-6.112857118516967e36,-6.112857118516967e36,-6.112857118516967e36,-6.112857118516967e36,-6.112857118516967e36,-6.112857118516967e36,-6.112857118516967e36,-6.112857118516967e36,-6.112857118516967e36,-6.112857118516967e36,-6.112857118516967e36,-6.112857118516967e36,-6.112857118516967e36,-6.112857118516967e36,-6.112857118516967e36,-6.112857118516967e36,-6.112857118516967e36,-6.112857118516967e36,-6.112857118516967e36,-6.112857118516967e36,-6.112857118516967e36,-6.112857118516967e36,-6.112857118516967e36,-6.112857118516967e36,-6.112857118516967e36,-6.112857118516967e36,-6.112857118516967e36,-6.112857118516967e36,-6.112857118516967e36,-6.112857118516967e36,-6.112857118516967e36,-6.112857118516967e36,-6.112857118516967e36,-6.112857118516967e36,-6.112857118516967e36,-6.112857118516967e36,-6.112857118516967e36,-6.112857118516967e36,-6.112857118516967e36,-6.112857118516967e36,-6.112857118516967e36,-6.112857118516967e36,-6.112857118516967e36,-6.112857118516967e36,-6.112857118516967e36,-6.112857118516967e36,-6.112857118516967e36,-6.112857118516967e36,-6.112857118516967e36,-6.112857118516967e36,-6.112857118516967e36,-6.112857118516967e36,-6.112857118516967e36,-6.112857118516967e36,-6.112857118516967e36,-6.112857118516967e36,-6.112857118516967e36,-6.112857118516967e36,-6.112857118516967e36,-6.112857118516967e36,-6.112857118516967e36,-6.112857118516967e36,-6.112857118516967e36,-6.112857118516967e36,-6.112857118516967e36,-6.112857118516967e36,-6.112857118516967e36,-6.112857118516967e36,-6.112857118516967e36,-6.112857118516967e36,-6.112857118516967e36,-6.112857118516967e36,-6.112857118516967e36,-6.112857118516967e36,-6.112857118516967e36,-6.112857118516967e36,-6.112857118516967e36,-6.112857118516967e36,-6.112857118516967e36,-6.112857118516967e36,-6.112857118516967e36,-6.112857118516967e36,-6.112857118516967e36,-6.112857118516967e36,-6.112857118516967e36,-6.112857118516967e36,-6.112857118516967e36,-6.112857118516967e36,-6.112857118516967e36,-6.112857118516967e36,-6.112857118516967e36,-6.112857118516967e36,-6.112857118516967e36,-6.112857118516967e36,-6.112857118516967e36,-6.112857118516967e36,-6.112857118516967e36,-6.112857118516967e36,-6.112857118516967e36,-6.112857118516967e36,-6.112857118516967e36,-6.112857118516967e36,-6.112857118516967e36,-6.112857118516967e36,-6.112857118516967e36,-6.112857118516967e36,-6.112857118516967e36,-6.112857118516967e36,-6.112857118516967e36,-6.112857118516967e36,-6.112857118516967e36,-6.112857118516967e36,-6.112857118516967e36,-6.112857118516967e36,-6.112857118516967e36,-6.112857118516967e36,-6.112857118516967e36,-6.112857118516967e36,-6.112857118516967e36,-6.112857118516967e36,-6.112857118516967e36,-6.112857118516967e36,-6.112857118516967e36,-6.112857118516967e36,-6.112857118516967e36,-6.112857118516967e36,-6.112857118516967e36,-6.112857118516967e36,-6.112857118516967e36,-6.112857118516967e36,-6.112857118516967e36,-6.112857118516967e36,-6.112857118516967e36,-6.112857118516967e36,-6.112857118516967e36,-6.112857118516967e36,-6.112857118516967e36,-6.112857118516967e36,-6.112857118516967e36,-6.112857118516967e36,-6.112857118516967e36,-6.112857118516967e36,-6.112857118516967e36,-6.112857118516967e36,-6.112857118516967e36,-6.112857118516967e36,-6.112857118516967e36,-6.112857118516967e36,-6.112857118516967e36,-6.112857118516967e36,-6.112857118516967e36,-6.112857118516967e36,-6.112857118516967e36,-6.112857118516967e36,-6.112857118516967e36,-6.112857118516967e36,-6.112857118516967e36,-6.112857118516967e36,-6.112857118516967e36,-6.112857118516967e36,-6.112857118516967e36,-6.112857118516967e36,-6.112857118516967e36,-6.112857118516967e36,-6.112857118516967e36,-6.112857118516967e36,-6.112857118516967e36,-6.112857118516967e36,-6.112857118516967e36,-6.112857118516967e36,-6.112857118516967e36,-6.112857118516967e36,-6.112857118516967e36,-6.112857118516967e36,-6.112857118516967e36,-6.112857118516967e36,-6.112857118516967e36,-6.112857118516967e36,-6.112857118516967e36,-6.112857118516967e36,-6.112857118516967e36,-6.112857118516967e36,-6.112857118516967e36,-6.112857118516967e36,-6.112857118516967e36,-6.112857118516967e36,-6.112857118516967e36,-6.112857118516967e36,-6.112857118516967e36,-6.112857118516967e36,-6.112857118516967e36,-6.112857118516967e36,-6.112857118516967e36,-6.112857118516967e36,-6.112857118516967e36,-6.112857118516967e36,-6.112857118516967e36,-6.112857118516967e36,-6.112857118516967e36,-6.112857118516967e36,-6.112857118516967e36,-6.112857118516967e36,-6.112857118516967e36,-6.112857118516967e36,-6.112857118516967e36,-6.112857118516967e36,-6.112857118516967e36,-6.112857118516967e36,-6.112857118516967e36,-6.112857118516967e36,-6.112857118516967e36,-6.112857118516967e36,-6.112857118516967e36,-6.112857118516967e36,-6.112857118516967e36,-6.112857118516967e36,-6.112857118516967e36,-6.112857118516967e36,-6.112857118516967e36,-6.112857118516967e36,-6.112857118516967e36,-6.112857118516967e36,-6.112857118516967e36,-6.112857118516967e36,-6.112857118516967e36,-6.112857118516967e36,-6.112857118516967e36,-6.112857118516967e36,-6.112857118516967e36,-6.112857118516967e36,-6.112857118516967e36,-6.112857118516967e36,-6.112857118516967e36,-6.112857118516967e36,-6.112857118516967e36,-6.112857118516967e36,-6.112857118516967e36,-6.112857118516967e36,-6.112857118516967e36,-6.112857118516967e36,-6.112857118516967e36,-6.112857118516967e36,-6.112857118516967e36,-6.112857118516967e36,-6.112857118516967e36,-6.112857118516967e36,-6.112857118516967e36,-6.112857118516967e36,-6.112857118516967e36,-6.112857118516967e36,-6.112857118516967e36,-6.112857118516967e36,-6.112857118516967e36,-6.112857118516967e36,-6.112857118516967e36,-6.112857118516967e36,-6.112857118516967e36,-6.112857118516967e36,-6.112857118516967e36,-6.112857118516967e36,-6.112857118516967e36,-6.112857118516967e36,-6.112857118516967e36,-6.112857118516967e36,-6.112857118516967e36,-6.112857118516967e36,-6.112857118516967e36,-6.112857118516967e36,-6.112857118516967e36,-6.112857118516967e36,-6.112857118516967e36,-6.112857118516967e36,-6.112857118516967e36,-6.112857118516967e36,-6.112857118516967e36,-6.112857118516967e36,-6.112857118516967e36,-6.112857118516967e36,-6.112857118516967e36,-6.112857118516967e36,-6.112857118516967e36,-6.112857118516967e36,-6.112857118516967e36,-6.112857118516967e36,-6.112857118516967e36,-6.112857118516967e36,-6.112857118516967e36,-6.112857118516967e36,-6.112857118516967e36,-6.112857118516967e36,-6.112857118516967e36,-6.112857118516967e36,-6.112857118516967e36,-6.112857118516967e36,-6.112857118516967e36,-6.112857118516967e36,-6.112857118516967e36,-6.112857118516967e36,-6.112857118516967e36,-6.112857118516967e36,-6.112857118516967e36,-6.112857118516967e36,-6.112857118516967e36,-6.112857118516967e36,-6.112857118516967e36,-6.112857118516967e36,-6.112857118516967e36,-6.112857118516967e36,-6.112857118516967e36,-6.112857118516967e36,-6.112857118516967e36,-6.112857118516967e36,-6.112857118516967e36,-6.112857118516967e36,-6.112857118516967e36,-6.112857118516967e36,-6.112857118516967e36,-6.112857118516967e36,-6.112857118516967e36,-6.112857118516967e36,-6.112857118516967e36,-6.112857118516967e36,-6.112857118516967e36,-6.112857118516967e36,-6.112857118516967e36,-6.112857118516967e36,-6.112857118516967e36,-6.112857118516967e36,-6.112857118516967e36,-6.112857118516967e36,-6.112857118516967e36,-6.112857118516967e36,-6.112857118516967e36,-6.112857118516967e36,-6.112857118516967e36,-6.112857118516967e36,-6.112857118516967e36,-6.112857118516967e36,-6.112857118516967e36,-6.112857118516967e36,-6.112857118516967e36,-6.112857118516967e36,-6.112857118516967e36,-6.112857118516967e36,-6.112857118516967e36,-6.112857118516967e36,-6.112857118516967e36,-6.112857118516967e36,-6.112857118516967e36,-6.112857118516967e36,-6.112857118516967e36,-6.112857118516967e36,-6.112857118516967e36,-6.112857118516967e36,-6.112857118516967e36,-6.112857118516967e36,-6.112857118516967e36,-6.112857118516967e36,-6.112857118516967e36,-6.112857118516967e36,-6.112857118516967e36,-6.112857118516967e36,-6.112857118516967e36,-6.112857118516967e36,-6.112857118516967e36,-6.112857118516967e36,-6.112857118516967e36,-6.112857118516967e36,-6.112857118516967e36,-6.112857118516967e36,-6.112857118516967e36,-6.112857118516967e36,-6.112857118516967e36,-6.112857118516967e36,-6.112857118516967e36,-6.112857118516967e36,-6.112857118516967e36,-6.112857118516967e36,-6.112857118516967e36,-6.112857118516967e36,-6.112857118516967e36,-6.112857118516967e36,-6.112857118516967e36,-6.112857118516967e36,-6.112857118516967e36,-6.112857118516967e36,-6.112857118516967e36,-6.112857118516967e36,-6.112857118516967e36,-6.112857118516967e36,-6.112857118516967e36,-6.112857118516967e36,-6.112857118516967e36,-6.112857118516967e36,-6.112857118516967e36,-6.112857118516967e36,-6.112857118516967e36,-6.112857118516967e36,-6.112857118516967e36,-6.112857118516967e36,-6.112857118516967e36,-6.112857118516967e36,-6.112857118516967e36,-6.112857118516967e36,-6.112857118516967e36,-6.112857118516967e36,-6.112857118516967e36,-6.112857118516967e36,-6.112857118516967e36,-6.112857118516967e36,-6.112857118516967e36,-6.112857118516967e36,-6.112857118516967e36,-6.112857118516967e36,-6.112857118516967e36,-6.112857118516967e36,-6.112857118516967e36,-6.112857118516967e36,-6.112857118516967e36,-6.112857118516967e36,-6.112857118516967e36,-6.112857118516967e36,-6.112857118516967e36,-6.112857118516967e36,-6.112857118516967e36,-6.112857118516967e36,-6.112857118516967e36,-6.112857118516967e36,-6.112857118516967e36,-6.112857118516967e36,-6.112857118516967e36,-6.112857118516967e36,-6.112857118516967e36,-6.112857118516967e36,-6.112857118516967e36,-6.112857118516967e36,-6.112857118516967e36,-6.112857118516967e36,-6.112857118516967e36,-6.112857118516967e36,-6.112857118516967e36,-6.112857118516967e36,-6.112857118516967e36,-6.112857118516967e36,-6.112857118516967e36,-6.112857118516967e36,-6.112857118516967e36,-6.112857118516967e36,-6.112857118516967e36,-6.112857118516967e36,-6.112857118516967e36,-6.112857118516967e36,-6.112857118516967e36,-6.112857118516967e36,-6.112857118516967e36,-6.112857118516967e36,-6.112857118516967e36,-6.112857118516967e36,-6.112857118516967e36,-6.112857118516967e36,-6.112857118516967e36,-6.112857118516967e36,-6.112857118516967e36,-6.112857118516967e36,-6.112857118516967e36,-6.112857118516967e36,-6.112857118516967e36,-6.112857118516967e36,-6.112857118516967e36,-6.112857118516967e36,-6.112857118516967e36,-6.112857118516967e36,-6.112857118516967e36,-6.112857118516967e36,-6.112857118516967e36,-6.112857118516967e36,-6.112857118516967e36,-6.112857118516967e36,-6.112857118516967e36,-6.112857118516967e36,-6.112857118516967e36,-6.112857118516967e36,-6.112857118516967e36,-6.112857118516967e36,-6.112857118516967e36,-6.112857118516967e36,-6.112857118516967e36,-6.112857118516967e36,-6.112857118516967e36,-6.112857118516967e36,-6.112857118516967e36,-6.112857118516967e36,-6.112857118516967e36,-6.112857118516967e36,-6.112857118516967e36,-6.112857118516967e36,-6.112857118516967e36,-6.112857118516967e36,-6.112857118516967e36,-6.112857118516967e36,-6.112857118516967e36,-6.112857118516967e36,-6.112857118516967e36,-6.112857118516967e36,-6.112857118516967e36,-6.112857118516967e36,-6.112857118516967e36,-6.112857118516967e36,-6.112857118516967e36,-6.112857118516967e36,-6.112857118516967e36,-6.112857118516967e36,-6.112857118516967e36,-6.112857118516967e36,-6.112857118516967e36,-6.112857118516967e36,-6.112857118516967e36,-6.112857118516967e36,-6.112857118516967e36,-6.112857118516967e36,-6.112857118516967e36,-6.112857118516967e36,-6.112857118516967e36,-6.112857118516967e36,-6.112857118516967e36,-6.112857118516967e36,-6.112857118516967e36,-6.112857118516967e36,-6.112857118516967e36,-6.112857118516967e36,-6.112857118516967e36,-6.112857118516967e36,-6.112857118516967e36,-6.112857118516967e36,-6.112857118516967e36,-6.112857118516967e36,-6.112857118516967e36,-6.112857118516967e36,-6.112857118516967e36,-6.112857118516967e36,-6.112857118516967e36,-6.112857118516967e36,-6.112857118516967e36,-6.112857118516967e36,-6.112857118516967e36,-6.112857118516967e36,-6.112857118516967e36,-6.112857118516967e36,-6.112857118516967e36,-6.112857118516967e36,-6.112857118516967e36,-6.112857118516967e36,-6.112857118516967e36,-6.112857118516967e36,-6.112857118516967e36,-6.112857118516967e36,-6.112857118516967e36,-6.112857118516967e36,-6.112857118516967e36,-6.112857118516967e36,-6.112857118516967e36,-6.112857118516967e36,-6.112857118516967e36,-6.112857118516967e36,-6.112857118516967e36,-6.112857118516967e36,-6.112857118516967e36,-6.112857118516967e36,-6.112857118516967e36,-6.112857118516967e36,-6.112857118516967e36,-6.112857118516967e36,-6.112857118516967e36,-6.112857118516967e36,-6.112857118516967e36,-6.112857118516967e36,-6.112857118516967e36,-6.112857118516967e36,-6.112857118516967e36,-6.112857118516967e36,-6.112857118516967e36,-6.112857118516967e36,-6.112857118516967e36,-6.112857118516967e36,-6.112857118516967e36,-6.112857118516967e36,-6.112857118516967e36,-6.112857118516967e36,-6.112857118516967e36,-6.112857118516967e36,-6.112857118516967e36,-6.112857118516967e36,-6.112857118516967e36,-6.112857118516967e36,-6.112857118516967e36,-6.112857118516967e36,-6.112857118516967e36,-6.112857118516967e36,-6.112857118516967e36,-6.112857118516967e36,-6.112857118516967e36,-6.112857118516967e36,-6.112857118516967e36,-6.112857118516967e36,-6.112857118516967e36,3.341694920553131e38,3.341694920553131e38,3.341694920553131e38,3.341694920553131e38,3.341694920553131e38,3.341694920553131e38,3.341694920553131e38,3.341694920553131e38,3.341694920553131e38,3.341694920553131e38,3.341694920553131e38,3.341694920553131e38,3.341694920553131e38,3.341694920553131e38,3.341694920553131e38,3.341694920553131e38,3.341694920553131e38,3.341694920553131e38,3.341694920553131e38,3.341694920553131e38,3.341694920553131e38,3.341694920553131e38,3.341694920553131e38,3.341694920553131e38,3.341694920553131e38,3.341694920553131e38,3.341694920553131e38,3.341694920553131e38,3.341694920553131e38,3.341694920553131e38,3.341694920553131e38,3.341694920553131e38,3.341694920553131e38,3.341694920553131e38,3.341694920553131e38,3.341694920553131e38,3.341694920553131e38,3.341694920553131e38,3.341694920553131e38,3.341694920553131e38,3.341694920553131e38,3.341694920553131e38,3.341694920553131e38,3.341694920553131e38,3.341694920553131e38,3.341694920553131e38,3.341694920553131e38,3.341694920553131e38,3.341694920553131e38,3.341694920553131e38,3.341694920553131e38,3.341694920553131e38,3.341694920553131e38,3.341694920553131e38,3.341694920553131e38,3.341694920553131e38,3.341694920553131e38,3.341694920553131e38,3.341694920553131e38,3.341694920553131e38,3.341694920553131e38,3.341694920553131e38,3.341694920553131e38,3.341694920553131e38,3.341694920553131e38,3.341694920553131e38,3.341694920553131e38,3.341694920553131e38,3.341694920553131e38,3.341694920553131e38,3.341694920553131e38,3.341694920553131e38,3.341694920553131e38,3.341694920553131e38,3.341694920553131e38,3.341694920553131e38,3.341694920553131e38,3.341694920553131e38,3.341694920553131e38,3.341694920553131e38,3.341694920553131e38,3.341694920553131e38,3.341694920553131e38,3.341694920553131e38,3.341694920553131e38,3.341694920553131e38,3.341694920553131e38,3.341694920553131e38,3.341694920553131e38,3.341694920553131e38,3.341694920553131e38,3.341694920553131e38,3.341694920553131e38,3.341694920553131e38,3.341694920553131e38,3.341694920553131e38,3.341694920553131e38,3.341694920553131e38,3.341694920553131e38,3.341694920553131e38,3.341694920553131e38,3.341694920553131e38,3.341694920553131e38,3.341694920553131e38,3.341694920553131e38,3.341694920553131e38,3.341694920553131e38,3.341694920553131e38,3.341694920553131e38,3.341694920553131e38,3.341694920553131e38,3.341694920553131e38,3.341694920553131e38,3.341694920553131e38,3.341694920553131e38,3.341694920553131e38,3.341694920553131e38,3.341694920553131e38,3.341694920553131e38,3.341694920553131e38,3.341694920553131e38,3.341694920553131e38,3.341694920553131e38,3.341694920553131e38,3.341694920553131e38,3.341694920553131e38,3.341694920553131e38,3.341694920553131e38,3.341694920553131e38,3.341694920553131e38,3.341694920553131e38,3.341694920553131e38,3.341694920553131e38,3.341694920553131e38,3.341694920553131e38,3.341694920553131e38,3.341694920553131e38,3.341694920553131e38,3.341694920553131e38,3.341694920553131e38,3.341694920553131e38,3.341694920553131e38,3.341694920553131e38],"energyMean":[-4.075238079011311e36,-4.075238079011311e36,-4.075238079011311e36,-4.075238079011311e36,-4.075238079011311e36,-4.075238079011311e36,-4.075238079011311e36,-4.075238079011311e36,-4.075238079011311e36,-4.075238079011311e36,-4.754444636788296e36,-4.754444636788296e36,-4.754444636788296e36,-4.754444636788296e36,-4.754444636788296e36,-4.754444636788296e36,-4.754444636788296e36,-4.754444636788296e36,-4.754444636788296e36,-4.754444636788296e36,-4.754444636788296e36,-4.754444636788296e36,-4.754444636788296e36,-4.754444636788296e36,-4.754444636788296e36,-4.754444636788296e36,-4.754444636788296e36,-4.754444636788296e36,-4.754444636788296e36,-4.754444636788296e36,-4.754444636788296e36,-4.754444636788296e36,-4.754444636788296e36,-4.754444636788296e36,-4.754444636788296e36,-4.754444636788296e36,-4.754444636788296e36,-4.754444636788296e36,-4.754444636788296e36,-4.754444636788296e36,-4.754444636788296e36,-4.754444636788296e36,-4.754444636788296e36,-4.754444636788296e36,-4.754444636788296e36,-4.754444636788296e36,-4.754444636788296e36,-4.754444636788296e36,-4.754444636788296e36,-5.433651194565281e36,-5.433651194565281e36,-5.433651194565281e36,-5.433651194565281e36,-5.433651194565281e36,-5.433651194565281e36,-6.112857118516967e36,-6.112857118516967e36,-6.112857118516967e36,-6.112857118516967e36,-6.112857118516967e36,-6.112857118516967e36,-6.112857118516967e36,-6.112857118516967e36,-6.112857118516967e36,-6.112857118516967e36,-6.112857118516967e36,-6.112857118516967e36,-6.112857118516967e36,-6.112857118516967e36,-6.112857118516967e36,-6.112857118516967e36,-6.112857118516967e36,-6.112857118516967e36,-6.112857118516967e36,-6.112857118516967e36,-6.112857118516967e36,-6.112857118516967e36,-6.112857118516967e36,-6.112857118516967e36,-6.112857118516967e36,-6.112857118516967e36,-6.112857118516967e36,-6.112857118516967e36,-6.112857118516967e36,-6.112857118516967e36,-6.112857118516967e36,-6.112857118516967e36,-6.112857118516967e36,-6.112857118516967e36,-6.112857118516967e36,-6.112857118516967e36,-6.112857118516967e36,-6.112857118516967e36,-6.112857118516967e36,-6.112857118516967e36,-6.112857118516967e36,-6.112857118516967e36,-6.112857118516967e36,-6.112857118516967e36,-6.112857118516967e36,-6.112857118516967e36,-6.112857118516967e36,-6.112857118516967e36,-6.112857118516967e36,-6.112857118516967e36,-6.112857118516967e36,-6.112857118516967e36,-6.112857118516967e36,-6.112857118516967e36,-6.112857118516967e36,-6.112857118516967e36,-6.112857118516967e36,-6.112857118516967e36,-6.112857118516967e36,-6.112857118516967e36,-6.112857118516967e36,-6.112857118516967e36,-6.112857118516967e36,-6.112857118516967e36,-6.112857118516967e36,-6.112857118516967e36,-6.112857118516967e36,-6.112857118516967e36,-6.112857118516967e36,-6.112857118516967e36,-6.112857118516967e36,-6.112857118516967e36,-6.112857118516967e36,-6.112857118516967e36,-6.112857118516967e36,-6.112857118516967e36,-6.112857118516967e36,-6.112857118516967e36,-6.112857118516967e36,-6.112857118516967e36,-6.112857118516967e36,-6.112857118516967e36,-6.112857118516967e36,-6.112857118516967e36,-6.112857118516967e36,-6.112857118516967e36,-6.112857118516967e36,-6.112857118516967e36,-6.112857118516967e36,-6.112857118516967e36,-6.112857118516967e36,-6.112857118516967e36,-6.112857118516967e36,-6.112857118516967e36,-6.112857118516967e36,-6.112857118516967e36,-6.112857118516967e36,-6.112857118516967e36,-6.112857118516967e36,-6.112857118516967e36,-6.112857118516967e36,-6.112857118516967e36,-6.112857118516967e36,-6.112857118516967e36,-6.112857118516967e36,-6.112857118516967e36,-6.112857118516967e36,-6.112857118516967e36,-6.112857118516967e36,-6.112857118516967e36,-6.112857118516967e36,-6.112857118516967e36,-6.112857118516967e36,-6.112857118516967e36,-6.112857118516967e36,-6.112857118516967e36,-6.112857118516967e36,-6.112857118516967e36,-6.112857118516967e36,-6.112857118516967e36,-6.112857118516967e36,-6.112857118516967e36,-6.112857118516967e36,-6.112857118516967e36,-6.112857118516967e36,-6.112857118516967e36,-6.112857118516967e36,-6.112857118516967e36,-6.112857118516967e36,-6.112857118516967e36,-6.112857118516967e36,-6.112857118516967e36,-6.112857118516967e36,-6.112857118516967e36,-6.112857118516967e36,-6.112857118516967e36,-6.112857118516967e36,-6.112857118516967e36,-6.112857118516967e36,-6.112857118516967e36,-6.112857118516967e36,-6.112857118516967e36,-6.112857118516967e36,-6.112857118516967e36,-6.112857118516967e36,-6.112857118516967e36,-6.112857118516967e36,-6.112857118516967e36,-6.112857118516967e36,-6.112857118516967e36,-6.112857118516967e36,-6.112857118516967e36,-6.112857118516967e36,-6.112857118516967e36,-6.112857118516967e36,-6.112857118516967e36,-6.112857118516967e36,-6.112857118516967e36,-6.112857118516967e36,-6.112857118516967e36,-6.112857118516967e36,-6.112857118516967e36,-6.112857118516967e36,-6.112857118516967e36,-6.112857118516967e36,-6.112857118516967e36,-6.112857118516967e36,-6.112857118516967e36,-6.112857118516967e36,-6.112857118516967e36,-6.112857118516967e36,-6.112857118516967e36,-6.112857118516967e36,-6.112857118516967e36,-6.112857118516967e36,-6.112857118516967e36,-6.112857118516967e36,-6.112857118516967e36,-6.112857118516967e36,-6.112857118516967e36,-6.112857118516967e36,-6.112857118516967e36,-6.112857118516967e36,-6.112857118516967e36,-6.112857118516967e36,-6.112857118516967e36,-6.112857118516967e36,-6.112857118516967e36,-6.112857118516967e36,-6.112857118516967e36,-6.112857118516967e36,-6.112857118516967e36,-6.112857118516967e36,-6.112857118516967e36,-6.112857118516967e36,-6.112857118516967e36,-6.112857118516967e36,-6.112857118516967e36,-6.112857118516967e36,-6.112857118516967e36,-6.112857118516967e36,-6.112857118516967e36,-6.112857118516967e36,-6.112857118516967e36,-6.112857118516967e36,-6.112857118516967e36,-6.112857118516967e36,-6.112857118516967e36,-6.112857118516967e36,-6.112857118516967e36,-6.112857118516967e36,-6.112857118516967e36,-6.112857118516967e36,-6.112857118516967e36,-6.112857118516967e36,-6.112857118516967e36,-6.112857118516967e36,-6.112857118516967e36,-6.112857118516967e36,-6.112857118516967e36,-6.112857118516967e36,-6.112857118516967e36,-6.112857118516967e36,-6.112857118516967e36,-6.112857118516967e36,-6.112857118516967e36,-6.112857118516967e36,-6.112857118516967e36,-6.112857118516967e36,-6.112857118516967e36,-6.112857118516967e36,-6.112857118516967e36,-6.112857118516967e36,-6.112857118516967e36,-6.112857118516967e36,-6.112857118516967e36,-6.112857118516967e36,-6.112857118516967e36,-6.112857118516967e36,-6.112857118516967e36,-6.112857118516967e36,-6.112857118516967e36,-6.112857118516967e36,-6.112857118516967e36,-6.112857118516967e36,-6.112857118516967e36,-6.112857118516967e36,-6.112857118516967e36,-6.112857118516967e36,-6.112857118516967e36,-6.112857118516967e36,-6.112857118516967e36,-6.112857118516967e36,-6.112857118516967e36,-6.112857118516967e36,-6.112857118516967e36,-6.112857118516967e36,-6.112857118516967e36,-6.112857118516967e36,-6.112857118516967e36,-6.112857118516967e36,-6.112857118516967e36,-6.112857118516967e36,-6.112857118516967e36,-6.112857118516967e36,-6.112857118516967e36,-6.112857118516967e36,-6.112857118516967e36,-6.112857118516967e36,-6.112857118516967e36,-6.112857118516967e36,-6.112857118516967e36,-6.112857118516967e36,-6.112857118516967e36,-6.112857118516967e36,-6.112857118516967e36,-6.112857118516967e36,-6.112857118516967e36,-6.112857118516967e36,-6.112857118516967e36,-6.112857118516967e36,-6.112857118516967e36,-6.112857118516967e36,-6.112857118516967e36,-6.112857118516967e36,-6.112857118516967e36,-6.112857118516967e36,-6.112857118516967e36,-6.112857118516967e36,-6.112857118516967e36,-6.112857118516967e36,-6.112857118516967e36,-6.112857118516967e36,-6.112857118516967e36,-6.112857118516967e36,-6.112857118516967e36,-6.112857118516967e36,-6.112857118516967e36,-6.112857118516967e36,-6.112857118516967e36,-6.112857118516967e36,-6.112857118516967e36,-6.112857118516967e36,-6.112857118516967e36,-6.112857118516967e36,-6.112857118516967e36,-6.112857118516967e36,-6.112857118516967e36,-6.112857118516967e36,-6.112857118516967e36,-6.112857118516967e36,-6.112857118516967e36,-6.112857118516967e36,-6.112857118516967e36,-6.112857118516967e36,-6.112857118516967e36,-6.112857118516967e36,-6.112857118516967e36,-6.112857118516967e36,-6.112857118516967e36,-6.112857118516967e36,-6.112857118516967e36,-6.112857118516967e36,-6.112857118516967e36,-6.112857118516967e36,-6.112857118516967e36,-6.112857118516967e36,-6.112857118516967e36,-6.112857118516967e36,-6.112857118516967e36,-6.112857118516967e36,-6.112857118516967e36,-6.112857118516967e36,-6.112857118516967e36,-6.112857118516967e36,-6.112857118516967e36,-6.112857118516967e36,-6.112857118516967e36,-6.112857118516967e36,-6.112857118516967e36,-6.112857118516967e36,-6.112857118516967e36,-6.112857118516967e36,-6.112857118516967e36,-6.112857118516967e36,-6.112857118516967e36,-6.112857118516967e36,-6.112857118516967e36,-6.112857118516967e36,-6.112857118516967e36,-6.112857118516967e36,-6.112857118516967e36,-6.112857118516967e36,-6.112857118516967e36,-6.112857118516967e36,-6.112857118516967e36,-6.112857118516967e36,-6.112857118516967e36,-6.112857118516967e36,-6.112857118516967e36,-6.112857118516967e36,-6.112857118516967e36,-6.112857118516967e36,-6.112857118516967e36,-6.112857118516967e36,-6.112857118516967e36,-6.112857118516967e36,-6.112857118516967e36,-6.112857118516967e36,-6.112857118516967e36,-6.112857118516967e36,-6.112857118516967e36,-6.112857118516967e36,-6.112857118516967e36,-6.112857118516967e36,-6.112857118516967e36,-6.112857118516967e36,-6.112857118516967e36,-6.112857118516967e36,-6.112857118516967e36,-6.112857118516967e36,-6.112857118516967e36,-6.112857118516967e36,-6.112857118516967e36,-6.112857118516967e36,-6.112857118516967e36,-6.112857118516967e36,-6.112857118516967e36,-6.112857118516967e36,-6.112857118516967e36,-6.112857118516967e36,-6.112857118516967e36,-6.112857118516967e36,-6.112857118516967e36,-6.112857118516967e36,-6.112857118516967e36,-6.112857118516967e36,-6.112857118516967e36,-6.112857118516967e36,-6.112857118516967e36,-6.112857118516967e36,-6.112857118516967e36,-6.112857118516967e36,-6.112857118516967e36,-6.112857118516967e36,-6.112857118516967e36,-6.112857118516967e36,-6.112857118516967e36,-6.112857118516967e36,-6.112857118516967e36,-6.112857118516967e36,-6.112857118516967e36,-6.112857118516967e36,-6.112857118516967e36,-6.112857118516967e36,-6.112857118516967e36,-6.112857118516967e36,-6.112857118516967e36,-6.112857118516967e36,-6.112857118516967e36,-6.112857118516967e36,-6.112857118516967e36,-6.112857118516967e36,-6.112857118516967e36,-6.112857118516967e36,-6.112857118516967e36,-6.112857118516967e36,-6.112857118516967e36,-6.112857118516967e36,-6.112857118516967e36,-6.112857118516967e36,-6.112857118516967e36,-6.112857118516967e36,-6.112857118516967e36,-6.112857118516967e36,-6.112857118516967e36,-6.112857118516967e36,-6.112857118516967e36,-6.112857118516967e36,-6.112857118516967e36,-6.112857118516967e36,-6.112857118516967e36,-6.112857118516967e36,-6.112857118516967e36,-6.112857118516967e36,-6.112857118516967e36,-6.112857118516967e36,-6.112857118516967e36,-6.112857118516967e36,-6.112857118516967e36,-6.112857118516967e36,-6.112857118516967e36,-6.112857118516967e36,-6.112857118516967e36,-6.112857118516967e36,-6.112857118516967e36,-6.112857118516967e36,-6.112857118516967e36,-6.112857118516967e36,-6.112857118516967e36,-6.112857118516967e36,-6.112857118516967e36,-6.112857118516967e36,-6.112857118516967e36,-6.112857118516967e36,-6.112857118516967e36,-6.112857118516967e36,-6.112857118516967e36,-6.112857118516967e36,-6.112857118516967e36,-6.112857118516967e36,-6.112857118516967e36,-6.112857118516967e36,-6.112857118516967e36,-6.112857118516967e36,-6.112857118516967e36,-6.112857118516967e36,-6.112857118516967e36,-6.112857118516967e36,-6.112857118516967e36,-6.112857118516967e36,-6.112857118516967e36,-6.112857118516967e36,-6.112857118516967e36,-6.112857118516967e36,-6.112857118516967e36,-6.112857118516967e36,-6.112857118516967e36,-6.112857118516967e36,-6.112857118516967e36,-6.112857118516967e36,-6.112857118516967e36,-6.112857118516967e36,-6.112857118516967e36,-6.112857118516967e36,-6.112857118516967e36,-6.112857118516967e36,-6.112857118516967e36,-6.112857118516967e36,-6.112857118516967e36,-6.112857118516967e36,-6.112857118516967e36,-6.112857118516967e36,-6.112857118516967e36,-6.112857118516967e36,-6.112857118516967e36,-6.112857118516967e36,-6.112857118516967e36,-6.112857118516967e36,-6.112857118516967e36,-6.112857118516967e36,-6.112857118516967e36,-6.112857118516967e36,-6.112857118516967e36,-6.112857118516967e36,-6.112857118516967e36,-6.112857118516967e36,-6.112857118516967e36,-6.112857118516967e36,-6.112857118516967e36,-6.112857118516967e36,-6.112857118516967e36,-6.112857118516967e36,-6.112857118516967e36,-6.112857118516967e36,-6.112857118516967e36,-6.112857118516967e36,-6.112857118516967e36,-6.112857118516967e36,-6.112857118516967e36,-6.112857118516967e36,-6.112857118516967e36,-6.112857118516967e36,-6.112857118516967e36,-6.112857118516967e36,-6.112857118516967e36,-6.112857118516967e36,-6.112857118516967e36,-6.112857118516967e36,-6.112857118516967e36,-6.112857118516967e36,-6.112857118516967e36,-6.112857118516967e36,-6.112857118516967e36,-6.112857118516967e36,-6.112857118516967e36,-6.112857118516967e36,-6.112857118516967e36,-6.112857118516967e36,-6.112857118516967e36,-6.112857118516967e36,-6.112857118516967e36,-6.112857118516967e36,-6.112857118516967e36,-6.112857118516967e36,-6.112857118516967e36,-6.112857118516967e36,-6.112857118516967e36,-6.112857118516967e36,-6.112857118516967e36,-6.112857118516967e36,-6.112857118516967e36,-6.112857118516967e36,-6.112857118516967e36,-6.112857118516967e36,-6.112857118516967e36,-6.112857118516967e36,-6.112857118516967e36,-6.112857118516967e36,-6.112857118516967e36,-6.112857118516967e36,-6.112857118516967e36,-6.112857118516967e36,-6.112857118516967e36,-6.112857118516967e36,-6.112857118516967e36,-6.112857118516967e36,-6.112857118516967e36,-6.112857118516967e36,-6.112857118516967e36,-6.112857118516967e36,-6.112857118516967e36,-6.112857118516967e36,-6.112857118516967e36,-6.112857118516967e36,-6.112857118516967e36,-6.112857118516967e36,-6.112857118516967e36,-6.112857118516967e36,-6.112857118516967e36,-6.112857118516967e36,-6.112857118516967e36,-6.112857118516967e36,-6.112857118516967e36,-6.112857118516967e36,-6.112857118516967e36,-6.112857118516967e36,-6.112857118516967e36,-6.112857118516967e36,-6.112857118516967e36,-6.112857118516967e36,-6.112857118516967e36,-6.112857118516967e36,-6.112857118516967e36,-6.112857118516967e36,-6.112857118516967e36,-6.112857118516967e36,-6.112857118516967e36,-6.112857118516967e36,-6.112857118516967e36,-6.112857118516967e36,-6.112857118516967e36,-6.112857118516967e36,-6.112857118516967e36,-6.112857118516967e36,-6.112857118516967e36,-6.112857118516967e36,-6.112857118516967e36,-6.112857118516967e36,-6.112857118516967e36,-6.112857118516967e36,-6.112857118516967e36,-6.112857118516967e36,-6.112857118516967e36,-6.112857118516967e36,-6.112857118516967e36,-6.112857118516967e36,-6.112857118516967e36,-6.112857118516967e36,-6.112857118516967e36,-6.112857118516967e36,-6.112857118516967e36,-6.112857118516967e36,-6.112857118516967e36,-6.112857118516967e36,-6.112857118516967e36,-6.112857118516967e36,-6.112857118516967e36,-6.112857118516967e36,-6.112857118516967e36,-6.112857118516967e36,-6.112857118516967e36,-6.112857118516967e36,-6.112857118516967e36,-6.112857118516967e36,-6.112857118516967e36,-6.112857118516967e36,-6.112857118516967e36,-6.112857118516967e36,-6.112857118516967e36,-6.112857118516967e36,-6.112857118516967e36,-6.112857118516967e36,-6.112857118516967e36,-6.112857118516967e36,-6.112857118516967e36,-6.112857118516967e36,-6.112857118516967e36,-6.112857118516967e36,-6.112857118516967e36,-6.112857118516967e36,-6.112857118516967e36,-6.112857118516967e36,-6.112857118516967e36,-6.112857118516967e36,-6.112857118516967e36,-6.112857118516967e36,-6.112857118516967e36,-6.112857118516967e36,-6.112857118516967e36,-6.112857118516967e36,-6.112857118516967e36,-6.112857118516967e36,-6.112857118516967e36,-6.112857118516967e36,-6.112857118516967e36,-6.112857118516967e36,-6.112857118516967e36,-6.112857118516967e36,-6.112857118516967e36,-6.112857118516967e36,-6.112857118516967e36,-6.112857118516967e36,-6.112857118516967e36,-6.112857118516967e36,-6.112857118516967e36,-6.112857118516967e36,-6.112857118516967e36,-6.112857118516967e36,-6.112857118516967e36,-6.112857118516967e36,-6.112857118516967e36,-6.112857118516967e36,-6.112857118516967e36,-6.112857118516967e36,-6.112857118516967e36,-6.112857118516967e36,-6.112857118516967e36,-6.112857118516967e36,-6.112857118516967e36,-6.112857118516967e36,-6.112857118516967e36,-6.112857118516967e36,-6.112857118516967e36,-6.112857118516967e36,-6.112857118516967e36,-6.112857118516967e36,-6.112857118516967e36,-6.112857118516967e36,-6.112857118516967e36,-6.112857118516967e36,-6.112857118516967e36,-6.112857118516967e36,-6.112857118516967e36,-6.112857118516967e36,-6.112857118516967e36,-6.112857118516967e36,-6.112857118516967e36,-6.112857118516967e36,-6.112857118516967e36,-6.112857118516967e36,-6.112857118516967e36,-6.112857118516967e36,-6.112857118516967e36,-6.112857118516967e36,-6.112857118516967e36,-6.112857118516967e36,-6.112857118516967e36,-6.112857118516967e36,-6.112857118516967e36,-6.112857118516967e36,-6.112857118516967e36,-6.112857118516967e36,-6.112857118516967e36,-6.112857118516967e36,-6.112857118516967e36,-6.112857118516967e36,-6.112857118516967e36,-6.112857118516967e36,-6.112857118516967e36,-6.112857118516967e36,-6.112857118516967e36,-6.112857118516967e36,-6.112857118516967e36,-6.112857118516967e36,-6.112857118516967e36,-6.112857118516967e36,-6.112857118516967e36,-6.112857118516967e36,-6.112857118516967e36,-6.112857118516967e36,-6.112857118516967e36,-6.112857118516967e36,-6.112857118516967e36,-6.112857118516967e36,-6.112857118516967e36,-6.112857118516967e36,-6.112857118516967e36,-6.112857118516967e36,-6.112857118516967e36,-6.112857118516967e36,-6.112857118516967e36,-6.112857118516967e36,-6.112857118516967e36,-6.112857118516967e36,-6.112857118516967e36,-6.112857118516967e36,-6.112857118516967e36,-6.112857118516967e36,-6.112857118516967e36,-6.112857118516967e36,-6.112857118516967e36,-6.112857118516967e36,-6.112857118516967e36,-6.112857118516967e36,-6.112857118516967e36,-6.112857118516967e36,-6.112857118516967e36,-6.112857118516967e36,-6.112857118516967e36,-6.112857118516967e36,-6.112857118516967e36,-6.112857118516967e36,-6.112857118516967e36,-6.112857118516967e36,-6.112857118516967e36,-6.112857118516967e36,-6.112857118516967e36,-6.112857118516967e36,-6.112857118516967e36,-6.112857118516967e36,-6.112857118516967e36,-6.112857118516967e36,-6.112857118516967e36,-6.112857118516967e36,-6.112857118516967e36,-6.112857118516967e36,-6.112857118516967e36,-6.112857118516967e36,-6.112857118516967e36,-6.112857118516967e36,-6.112857118516967e36,-5.433650560739981e36,-5.433650560739981e36,-4.754444002962996e36,-4.754444002962996e36,-4.754444002962996e36,-4.754444002962996e36,-4.754444002962996e36,-4.754444002962996e36,-4.754444002962996e36,-4.754444002962996e36,-4.754444002962996e36,-4.754444002962996e36,-4.754444002962996e36,-4.754444002962996e36,-4.754444002962996e36,-4.754444002962996e36,-4.754444002962996e36,-4.754444002962996e36,-4.754444002962996e36,-4.754444002962996e36,-4.754444002962996e36,-4.754444002962996e36,-4.754444002962996e36,-4.754444002962996e36,-4.754444002962996e36,-4.754444002962996e36,-4.075237445186011e36,-4.075237445186011e36,-4.075237445186011e36,-4.075237445186011e36,-4.075237445186011e36,-4.075237445186011e36,-4.075237445186011e36,-4.075237445186011e36,-4.075237445186011e36,-4.075237445186011e36,-4.075237445186011e36,-4.075237445186011e36,-4.075237445186011e36,-4.075237445186011e36,-4.075237445186011e36,-4.075237445186011e36,-4.075237445186011e36,-4.075237445186011e36,-3.396031838146976e36,-3.396031838146976e36,-3.396031838146976e36,-3.396031838146976e36,-3.396031838146976e36,-3.396031838146976e36,-3.396031838146976e36,-3.396031838146976e36,-3.396031838146976e36,-3.396031838146976e36,-3.396031838146976e36,-3.396031838146976e36,-3.396031838146976e36,-3.396031838146976e36,-2.7168243296320405e36,-2.7168243296320405e36,-2.7168243296320405e36,-2.7168243296320405e36,-2.7168243296320405e36,-2.7168243296320405e36,-2.0376177718550553e36,-2.0376177718550553e36,-2.0376177718550553e36,-2.0376177718550553e36,-1.35841153099072e36,-1.35841153099072e36,-1.35841153099072e36,-1.35841153099072e36,-1.35841153099072e36,-6.792046563010849e35,-6.792046563010849e35,-6.792046563010849e35,-6.792046563010849e35,-6.792046563010849e35,-6.792046563010849e35,-6.792046563010849e35,1.2676506002282295e30,1.2676506002282295e30,1.2676506002282295e30,1.2676506002282295e30,1.2676506002282295e30,1.2676506002282295e30,6.792065577769852e35,6.792065577769852e35,6.792065577769852e35,6.792065577769852e35,6.792065577769852e35,6.792065577769852e35,6.792065577769852e35,6.792065577769852e35,6.792065577769852e35,1.3584118479033702e36,1.3584118479033702e36,1.3584118479033702e36,2.0376203071562557e36,2.0376203071562557e36,2.0376203071562557e36,2.0376203071562557e36,2.0376203071562557e36,2.0376203071562557e36,2.0376203071562557e36,2.0376203071562557e36,2.0376203071562557e36,2.0376203071562557e36,2.0376203071562557e36,2.0376203071562557e36,2.0376203071562557e36,2.7168249634573406e36,2.7168249634573406e36,2.7168249634573406e36,2.7168249634573406e36,2.7168249634573406e36,2.7168249634573406e36,2.7168249634573406e36,3.396032788884926e36,3.396032788884926e36,3.396032788884926e36,3.396032788884926e36,3.396032788884926e36,3.396032788884926e36,3.396032788884926e36,3.396032788884926e36,3.396032788884926e36,3.396032788884926e36,3.396032788884926e36,4.075237445186011e36,4.075237445186011e36,4.075237445186011e36,4.075237445186011e36,4.075237445186011e36,4.075237445186011e36,4.075237445186011e36,4.075237445186011e36,4.075237445186011e36,4.075237445186011e36,4.075237445186011e36,4.075237445186011e36,4.075237445186011e36,4.075237445186011e36],"energySd":[3.4028234663852887e38,3.4028234663852887e38,3.4028234663852887e38,3.4028234663852887e38,3.4028234663852887e38,3.4028234663852887e38,3.4028234663852887e38,3.4028234663852887e38,3.4028234663852887e38,3.4028234663852887e38,3.4028234663852887e38,3.4028234663852887e38,3.4028234663852887e38,3.4028234663852887e38,3.4028234663852887e38,3.4028234663852887e38,3.4028234663852887e38,3.4028234663852887e38,3.4028234663852887e38,3.4028234663852887e38,3.4028234663852887e38,3.4028234663852887e38,3.4028234663852887e38,3.4028234663852887e38,3.4028234663852887e38,3.4028234663852887e38,3.4028234663852887e38,3.4028234663852887e38,3.4028234663852887e38,3.4028234663852887e38,3.4028234663852887e38,3.4028234663852887e38,3.4028234663852887e38,3.4028234663852887e38,3.4028234663852887e38,3.4028234663852887e38,3.4028234663852887e38,3.4028234663852887e38,3.4028234663852887e38,3.4028234663852887e38,3.4028234663852887e38,3.4028234663852887e38,3.4028234663852887e38,3.4028234663852887e38,3.4028234663852887e38,3.4028234663852887e38,3.4028234663852887e38,3.4028234663852887e38,3.4028234663852887e38,3.4028234663852887e38,3.4028234663852887e38,3.4028234663852887e38,3.4028234663852887e38,3.4028234663852887e38,3.4028234663852887e38,1.0640671253204346,1.040130615234375,1.0192546844482422,0.998613178730011,0.9783163070678711,0.9583107829093933,0.9386152029037476,0.919197678565979,0.9000837206840515,0.8812808990478516,0.862714946269989,0.8444871306419373,0.8265047073364258,0.8088083267211914,0.7913731932640076,0.7742409706115723,0.7573464512825012,0.7407305240631104,0.7243990302085877,0.7082967162132263,0.6924784779548645,0.6768964529037476,0.6615885496139526,0.6465064287185669,0.631706953048706,0.6171475052833557,0.6028349995613098,0.5887888669967651,0.5749906301498413,0.5614474415779114,0.5481499433517456,0.5351336598396301,0.5223382711410523,0.5098227262496948,0.4975607693195343,0.4855472445487976,0.4737902879714966,0.4622858464717865,0.45102614164352419,0.44000035524368288,0.4292371869087219,0.4186927080154419,0.4083956480026245,0.3983350098133087,0.38851556181907656,0.3789249360561371,0.3695673942565918,0.3604404330253601,0.35152551531791689,0.34283721446990969,0.33435600996017458,0.32608762383461,0.31802672147750857,0.3101700246334076,0.3025204539299011,0.2950878441333771,0.2878667712211609,0.28083720803260805,0.27401790022850039,0.2674054205417633,0.2610015571117401,0.2547800540924072,0.24874663352966309,0.24289266765117646,0.23722539842128755,0.23174740374088288,0.22646789252758027,0.2214057445526123,0.21658676862716676,0.21201728284358979,0.2077188789844513,0.2036702185869217,0.1998615860939026,0.19627438485622407,0.1928892433643341,0.18971388041973115,0.1867617666721344,0.1840500384569168,0.18164494633674622,0.17957089841365815,0.1778823435306549,0.17661842703819276,0.17576904594898225,0.17524631321430207,0.17498385906219483,0.17488256096839906,0.1748216152191162,0.17466934025287629,0.17428579926490785,0.17355689406394959,0.17244718968868257,0.17087356746196748,0.16880229115486146,0.16622021794319154,0.16319061815738679,0.15985898673534394,0.15649360418319703,0.15336503088474275,0.15065309405326844,0.14838045835494996,0.14640718698501588,0.14450576901435853,0.14247149229049684,0.14011958241462708,0.13743697106838227,0.13471071422100068,0.13238826394081117,0.1308058202266693,0.13006886839866639,0.1300242394208908,0.13028007745742799,0.13052646815776826,0.13060323894023896,0.13045549392700196,0.13009901344776154,0.12964162230491639,0.12921547889709474,0.12894894182682038,0.12899333238601685,0.12950962781906129,0.13054955005645753,0.1320885419845581,0.13402977585792542,0.1363639533519745,0.1391599029302597,0.14248736202716828,0.14638826251029969,0.15077069401741029,0.15534310042858125,0.15966546535491944,0.16318026185035706,0.16535605490207673,0.1658659279346466,0.16457326710224152,0.16179117560386659,0.1579853594303131,0.1536334753036499,0.14911964535713197,0.14470995962619782,0.14054924249649049,0.13681192696094514,0.13373371958732606,0.1315181702375412,0.1303398162126541,0.13034866750240327,0.1315898299217224,0.134109228849411,0.13792315125465394,0.14303530752658845,0.14960619807243348,0.15793964266777039,0.16846202313899995,0.1816152185201645,0.19761069118976594,0.21588188409805299,0.2339804619550705,0.24638532102108003,0.2459980696439743,0.2307823747396469,0.20650826394557954,0.18100571632385255,0.15946568548679353,0.14295999705791474,0.13098539412021638,0.12268099933862686,0.11710397899150849,0.11338166147470474,0.1110677644610405,0.10996265709400177,0.10997803509235382,0.11111091822385788,0.11333994567394257,0.11655024439096451,0.12046165764331818,0.12458901107311249,0.12827937304973603,0.13100069761276246,0.1326056271791458,0.1332639455795288,0.13338150084018708,0.13341021537780763,0.13371095061302186,0.13443197309970857,0.1355164647102356,0.1368730217218399,0.13835036754608155,0.13980095088481904,0.14111697673797608,0.14227163791656495,0.14328435063362122,0.14411433041095735,0.14467312395572663,0.14483880996704102,0.14448298513889314,0.1435626894235611,0.1421733796596527,0.14042118191719056,0.13842037320137025,0.13630618155002595,0.13421744108200074,0.13232046365737916,0.13071833550930024,0.12939035892486573,0.12822648882865907,0.12712466716766358,0.1260601282119751,0.1251344382762909,0.12449637800455094,0.12424761801958084,0.124422587454319,0.12496031075716019,0.12573163211345673,0.1266837865114212,0.1278747022151947,0.1294814795255661,0.13179895281791688,0.1352761834859848,0.1404017060995102,0.14753681421279908,0.15662798285484315,0.16668525338172913,0.17517048120498658,0.17842890322208405,0.17481054365634919,0.16799652576446534,0.16231383383274079,0.15940411388874055,0.1590753048658371,0.1604568511247635,0.16
[truncated: 53,406,075 more chars]
