# Supplementary material for: Structure of tetrameric forms of the serotonin-gated 5-HT3A receptor ion channel
Source: EMBO J. 2024 Sep 4;43(20):4451–71. doi: 10.1038/s44318-024-00191-5 (PMC11480441; doi:10.1038/s44318-024-00191-5)
Supplement: Supplementary file 5 — Source data Fig. 3 [file 44318_2024_191_MOESM5_ESM.zip › Figure 3/3D/S-T APO_output.json]

{"reproducibilityInformation":{"version":{"string":"0.9.1","major":"0","minor":"9","patch":"1","gitHash":"GITDIR-NOTFOUND"},"commandLine":"chap -f md_0_1000_3_center_500frames_cluster_mol.xtc -s md_0_1000_test.tpr -sel-pathway 1 -sel-solvent 19"},"pathwaySummary":{"argMinRadius":{"min":-5.625325679779053,"max":7.4971418380737309,"mean":3.525665044784546,"sd":1.7170003652572632,"var":2.948090076446533},"minRadius":{"min":-0.27244389057159426,"max":0.08599089831113816,"mean":0.030686549842357637,"sd":0.03024549037218094,"var":0.0009147897362709045},"length":{"min":12.574420928955079,"max":19.194229125976564,"mean":15.998355865478516,"sd":1.1281065940856934,"var":1.2726244926452637},"volume":{"min":8.559931755065918,"max":15.461834907531739,"mean":12.054314613342286,"sd":1.2610218524932862,"var":1.5901761054992676},"numPathway":{"min":238.0,"max":525.0,"mean":396.279541015625,"sd":47.58012771606445,"var":2263.868408203125},"numSample":{"min":583.0,"max":1729.0,"mean":1134.7264404296876,"sd":172.73092651367188,"var":29835.970703125},"argMinSolventDensity":{"min":-3.247300148010254,"max":8.603826522827149,"mean":3.7095532417297365,"sd":0.857695996761322,"var":0.7356424331665039},"minSolventDensity":{"min":-85933376.0,"max":15009.400390625,"mean":-187114.890625,"sd":3844818.25,"var":14782627315712.0},"bandWidth":{"min":0.26089417934417727,"max":0.49558812379837038,"mean":0.4044458270072937,"sd":0.0301979873329401,"var":0.000911918468773365}},"pathwayProfile":{"s":[-9.572646141052246,-9.551226615905762,-9.529806137084961,-9.508386611938477,-9.486966133117676,-9.465546607971192,-9.44412612915039,-9.422706604003907,-9.401287078857422,-9.379866600036621,-9.358447074890137,-9.337026596069336,-9.315607070922852,-9.29418659210205,-9.272767066955567,-9.251347541809082,-9.229927062988282,-9.208507537841797,-9.187087059020996,-9.165667533874512,-9.144247055053711,-9.122827529907227,-9.101408004760743,-9.079987525939942,-9.058568000793457,-9.037147521972657,-9.015727996826172,-8.994307518005371,-8.972887992858887,-8.951468467712403,-8.930047988891602,-8.908628463745118,-8.887207984924317,-8.865788459777832,-8.844367980957032,-8.822948455810547,-8.801528930664063,-8.780108451843262,-8.758688926696778,-8.737268447875977,-8.715848922729493,-8.694428443908692,-8.673008918762207,-8.651589393615723,-8.630168914794922,-8.608749389648438,-8.587328910827637,-8.565909385681153,-8.544488906860352,-8.523069381713868,-8.501649856567383,-8.480229377746582,-8.458809852600098,-8.437389373779297,-8.415969848632813,-8.394550323486329,-8.373129844665528,-8.351710319519043,-8.330289840698243,-8.308870315551758,-8.287449836730957,-8.266030311584473,-8.244609832763672,-8.223190307617188,-8.201770782470704,-8.180350303649903,-8.158930778503418,-8.137510299682618,-8.116090774536133,-8.094671249389649,-8.073250770568848,-8.051831245422364,-8.030410766601563,-8.008991241455079,-7.9875712394714359,-7.966151237487793,-7.94473123550415,-7.923311233520508,-7.901891231536865,-7.880471229553223,-7.859051704406738,-7.837631702423096,-7.816211700439453,-7.7947916984558109,-7.773371696472168,-7.751951694488525,-7.730531692504883,-7.709112167358398,-7.687692165374756,-7.666272163391113,-7.644852161407471,-7.623432159423828,-7.6020121574401859,-7.580592155456543,-7.559172630310059,-7.537752151489258,-7.516332626342773,-7.494912624359131,-7.473492622375488,-7.452073097229004,-7.430652618408203,-7.409233093261719,-7.387812614440918,-7.366393089294434,-7.344973087310791,-7.323553085327148,-7.302133560180664,-7.280713081359863,-7.259293556213379,-7.237873554229736,-7.216453552246094,-7.195033550262451,-7.173613548278809,-7.152194023132324,-7.130773544311523,-7.109354019165039,-7.0879340171813969,-7.066514015197754,-7.045094013214111,-7.023674011230469,-7.002254486083984,-6.980834007263184,-6.959414482116699,-6.937994480133057,-6.916574478149414,-6.8951544761657719,-6.873734474182129,-6.8523149490356449,-6.830894470214844,-6.809474945068359,-6.788054943084717,-6.766634941101074,-6.745214939117432,-6.723794937133789,-6.702375411987305,-6.680954933166504,-6.6595354080200199,-6.638115406036377,-6.616695404052734,-6.595275402069092,-6.573855400085449,-6.552435874938965,-6.531015396118164,-6.50959587097168,-6.488175868988037,-6.4667558670043949,-6.445335865020752,-6.423915863037109,-6.402496337890625,-6.381075859069824,-6.35965633392334,-6.338236331939697,-6.316816329956055,-6.295396327972412,-6.2739763259887699,-6.252556800842285,-6.231136322021484,-6.209716796875,-6.188296794891357,-6.166876792907715,-6.145456790924072,-6.12403678894043,-6.102617263793945,-6.0811967849731449,-6.05977725982666,-6.038357257843018,-6.016937255859375,-5.995517253875732,-5.97409725189209,-5.9526777267456059,-5.931257247924805,-5.90983772277832,-5.888417720794678,-5.866997718811035,-5.845577716827393,-5.82415771484375,-5.802738189697266,-5.781317710876465,-5.7598981857299809,-5.738478183746338,-5.717058181762695,-5.695638179779053,-5.67421817779541,-5.652798652648926,-5.631378173828125,-5.609958648681641,-5.588538646697998,-5.5671186447143559,-5.545698642730713,-5.52427864074707,-5.502858638763428,-5.481439113616943,-5.460019111633301,-5.438599109649658,-5.417179107666016,-5.395759105682373,-5.3743391036987309,-5.352919101715088,-5.3314995765686039,-5.310079574584961,-5.288659572601318,-5.267239570617676,-5.245819568634033,-5.224399566650391,-5.202979564666748,-5.181560039520264,-5.160140037536621,-5.1387200355529789,-5.117300033569336,-5.095880031585693,-5.074460029602051,-5.053040027618408,-5.031620502471924,-5.010200500488281,-4.988780498504639,-4.967360496520996,-4.9459404945373539,-4.924520492553711,-4.903100967407227,-4.881680965423584,-4.860260963439941,-4.838840961456299,-4.817420959472656,-4.796000957489014,-4.774580955505371,-4.753161430358887,-4.731741428375244,-4.710321426391602,-4.688901424407959,-4.667481422424316,-4.646061420440674,-4.624641418457031,-4.603221893310547,-4.581801891326904,-4.560381889343262,-4.538961887359619,-4.517541885375977,-4.496121883392334,-4.474701881408691,-4.453282356262207,-4.4318623542785648,-4.410442352294922,-4.389022350311279,-4.367602348327637,-4.346182346343994,-4.324762344360352,-4.303342819213867,-4.281922817230225,-4.260502815246582,-4.2390828132629398,-4.217662811279297,-4.196242809295654,-4.174822807312012,-4.153403282165527,-4.131983280181885,-4.110563278198242,-4.0891432762146,-4.067723274230957,-4.0463032722473148,-4.024883270263672,-4.0034637451171879,-3.982043743133545,-3.9606237411499025,-3.9392037391662599,-3.917783737182617,-3.8963637351989748,-3.874943733215332,-3.8535242080688478,-3.832104206085205,-3.8106842041015627,-3.78926420211792,-3.7678442001342775,-3.7464241981506349,-3.725004196166992,-3.703584671020508,-3.6821646690368654,-3.6607446670532228,-3.63932466506958,-3.6179046630859377,-3.596484661102295,-3.5750646591186525,-3.553645133972168,-3.5322251319885256,-3.510805130004883,-3.4893851280212404,-3.4679651260375978,-3.446545124053955,-3.4251251220703127,-3.403705596923828,-3.3822855949401857,-3.360865592956543,-3.3394455909729006,-3.318025588989258,-3.2966055870056154,-3.2751855850219728,-3.2537660598754885,-3.2323460578918459,-3.210926055908203,-3.1895060539245607,-3.168086051940918,-3.1466660499572756,-3.125246524810791,-3.1038265228271486,-3.082406520843506,-3.0609865188598635,-3.0395665168762209,-3.018146514892578,-2.9967265129089357,-2.975306987762451,-2.9538869857788088,-2.932466983795166,-2.9110469818115236,-2.889626979827881,-2.8682069778442385,-2.8467869758605959,-2.8253674507141115,-2.8039474487304689,-2.782527446746826,-2.7611074447631838,-2.739687442779541,-2.7182674407958986,-2.696847438812256,-2.6754279136657717,-2.654007911682129,-2.6325879096984865,-2.6111679077148439,-2.589747905731201,-2.5683279037475588,-2.546907901763916,-2.5254883766174318,-2.504068374633789,-2.4826483726501467,-2.461228370666504,-2.4398083686828615,-2.4183883666992189,-2.396968364715576,-2.375548839569092,-2.354128837585449,-2.3327088356018068,-2.311288833618164,-2.2898688316345217,-2.268448829650879,-2.2470288276672365,-2.225609302520752,-2.2041893005371095,-2.182769298553467,-2.161349296569824,-2.1399292945861818,-2.118509292602539,-2.0970892906188967,-2.075669765472412,-2.0542497634887697,-2.032829761505127,-2.0114097595214845,-1.9899897575378419,-1.9685697555541993,-1.9471497535705567,-1.9257302284240723,-1.9043102264404297,-1.882890224456787,-1.8614702224731446,-1.840050220489502,-1.8186302185058594,-1.7972102165222169,-1.7757906913757325,-1.7543706893920899,-1.7329506874084473,-1.7115306854248047,-1.690110683441162,-1.6686906814575196,-1.647270679473877,-1.6258511543273926,-1.60443115234375,-1.5830111503601075,-1.5615911483764649,-1.5401716232299805,-1.5187511444091797,-1.4973316192626954,-1.4759111404418946,-1.4544916152954102,-1.4330711364746094,-1.411651611328125,-1.3902320861816407,-1.3688116073608399,-1.3473920822143555,-1.3259716033935547,-1.3045520782470704,-1.2831315994262696,-1.2617120742797852,-1.2402925491333008,-1.2188720703125,-1.1974525451660157,-1.1760320663452149,-1.1546125411987305,-1.1331920623779297,-1.1117725372314454,-1.090353012084961,-1.0689325332641602,-1.0475130081176758,-1.026092529296875,-1.0046730041503907,-0.9832525253295898,-0.9618330001831055,-0.9404134750366211,-0.9189929962158203,-0.8975734710693359,-0.8761529922485352,-0.8547334671020508,-0.83331298828125,-0.8118934631347656,-0.7904739379882813,-0.7690534591674805,-0.7476339340209961,-0.7262134552001953,-0.7047939300537109,-0.6833734512329102,-0.6619539260864258,-0.6405344009399414,-0.6191139221191406,-0.5976943969726563,-0.5762739181518555,-0.5548543930053711,-0.5334339141845703,-0.5120143890380859,-0.49059486389160159,-0.4691743850708008,-0.4477548599243164,-0.4263343811035156,-0.40491485595703127,-0.3834953308105469,-0.3620748519897461,-0.3406553268432617,-0.31923484802246096,-0.29781532287597659,-0.2763948440551758,-0.2549753189086914,-0.23355579376220704,-0.21213531494140626,-0.19071578979492188,-0.1692953109741211,-0.14787578582763673,-0.12645530700683595,-0.10503578186035156,-0.08361625671386719,-0.062195777893066409,-0.04077625274658203,-0.01935577392578125,0.002063751220703125,0.023484230041503907,0.04490375518798828,0.06632328033447266,0.08774375915527344,0.10916328430175781,0.1305837631225586,0.15200328826904298,0.17342376708984376,0.19484329223632813,0.2162628173828125,0.23768329620361329,0.25910282135009768,0.28052330017089846,0.3019428253173828,0.3233633041381836,0.34478282928466799,0.36620235443115237,0.3876228332519531,0.4090423583984375,0.4304628372192383,0.45188236236572268,0.47330284118652346,0.4947223663330078,0.5161418914794922,0.537562370300293,0.5589818954467773,0.5804023742675781,0.6018218994140625,0.6232423782348633,0.6446619033813477,0.666081428527832,0.6875019073486328,0.7089214324951172,0.730341911315918,0.7517614364624023,0.7731819152832031,0.7946014404296875,0.8160209655761719,0.8374414443969727,0.858860969543457,0.8802814483642578,0.9017009735107422,0.923121452331543,0.9445409774780273,0.9659605026245117,0.9873809814453125,1.0088005065917969,1.0302209854125977,1.051640510559082,1.0730609893798829,1.0944805145263672,1.1159000396728516,1.1373205184936524,1.1587400436401368,1.1801605224609376,1.2015800476074219,1.2230005264282227,1.244420051574707,1.2658395767211915,1.2872600555419922,1.3086795806884766,1.3301000595092774,1.3515195846557618,1.3729400634765626,1.3943595886230469,1.4157791137695313,1.437199592590332,1.4586191177368165,1.4800395965576172,1.5014591217041016,1.5228796005249024,1.5442991256713868,1.565718650817871,1.5871391296386719,1.6085586547851563,1.629979133605957,1.6513986587524415,1.6728191375732422,1.6942386627197266,1.715658187866211,1.7370786666870118,1.758498191833496,1.7799186706542969,1.8013381958007813,1.822758674621582,1.8441781997680665,1.8655977249145508,1.8870182037353516,1.908437728881836,1.9298582077026368,1.951277732849121,1.9726982116699219,1.9941177368164063,2.0155372619628908,2.0369577407836916,2.058377265930176,2.0797977447509767,2.101217269897461,2.1226377487182619,2.144057273864746,2.1654767990112306,2.1868972778320314,2.2083168029785158,2.2297372817993166,2.251156806945801,2.2725772857666017,2.293996810913086,2.3154163360595705,2.336836814880371,2.3582563400268556,2.3796768188476564,2.4010963439941408,2.4225168228149416,2.443936347961426,2.46535587310791,2.486776351928711,2.5081958770751955,2.529616355895996,2.5510358810424806,2.5724563598632814,2.5938758850097658,2.61529541015625,2.636715888977051,2.658135414123535,2.679555892944336,2.7009754180908205,2.722395896911621,2.7438154220581056,2.76523494720459,2.7866554260253908,2.808074951171875,2.829495429992676,2.85091495513916,2.872335433959961,2.8937549591064455,2.9151744842529299,2.9365949630737306,2.958014488220215,2.9794349670410158,3.0008544921875,3.022274971008301,3.043694496154785,3.0651140213012697,3.0865345001220705,3.1079540252685549,3.1293745040893556,3.15079402923584,3.1722145080566408,3.193634033203125,3.2150535583496095,3.23647403717041,3.2578935623168947,3.2793140411376955,3.3007335662841799,3.322153091430664,3.343573570251465,3.364993095397949,3.38641357421875,3.4078330993652345,3.429253578186035,3.4506731033325197,3.472092628479004,3.4935131072998049,3.514932632446289,3.53635311126709,3.557772636413574,3.579193115234375,3.6006126403808595,3.6220321655273439,3.6434526443481447,3.664872169494629,3.6862926483154299,3.707712173461914,3.729132652282715,3.750552177429199,3.7719717025756838,3.7933921813964845,3.8148117065429689,3.8362321853637697,3.857651710510254,3.8790721893310549,3.900491714477539,3.9219112396240236,3.943331718444824,3.9647512435913088,3.9861717224121095,4.007591247558594,4.0290117263793949,4.050431251525879,4.071850776672363,4.093271255493164,4.114690780639648,4.136111259460449,4.157530784606934,4.178951263427734,4.200370788574219,4.221790313720703,4.243210792541504,4.264630317687988,4.286050796508789,4.307470321655273,4.328890800476074,4.350310325622559,4.371729850769043,4.393150329589844,4.414569854736328,4.435990333557129,4.457409858703613,4.478830337524414,4.500249862670898,4.521669387817383,4.543089866638184,4.564509391784668,4.585929870605469,4.607349395751953,4.628769874572754,4.650189399719238,4.671608924865723,4.693029403686523,4.714448928833008,4.735869407653809,4.757288932800293,4.778709411621094,4.800128936767578,4.8215484619140629,4.842968940734863,4.864388465881348,4.885808944702148,4.907228469848633,4.928648948669434,4.950068473815918,4.971487998962402,4.992908477783203,5.0143280029296879,5.035748481750488,5.057168006896973,5.078588485717773,5.100008010864258,5.121427536010742,5.142848014831543,5.164267539978027,5.185688018798828,5.2071075439453129,5.228528022766113,5.249947547912598,5.271367073059082,5.292787551879883,5.314207077026367,5.335627555847168,5.357047080993652,5.378467559814453,5.3998870849609379,5.421306610107422,5.442727088928223,5.464146614074707,5.485567092895508,5.506986618041992,5.528407096862793,5.549826622009277,5.571246147155762,5.5926666259765629,5.614086151123047,5.635506629943848,5.656926155090332,5.678346633911133,5.699766159057617,5.721185684204102,5.742606163024902,5.764025688171387,5.7854461669921879,5.806865692138672,5.828286170959473,5.849705696105957,5.871125221252441,5.892545700073242,5.913965225219727,5.935385704040527,5.956805229187012,5.9782257080078129,5.999645233154297,6.021064758300781,6.042485237121582,6.063904762268066,6.085325241088867,6.106744766235352,6.128165245056152,6.149584770202637,6.171004295349121,6.192424774169922,6.213844299316406,6.235264778137207,6.256684303283691,6.278104782104492,6.299524307250977,6.320943832397461,6.342364311218262,6.363783836364746,6.385204315185547,6.406623840332031,6.428044319152832,6.449463844299316,6.470883369445801,6.492302894592285,6.513724327087402,6.535143852233887,6.556563377380371,6.5779829025268559,6.59940242767334,6.620823860168457,6.642243385314941,6.663662910461426,6.68508243560791,6.706503868103027,6.727923393249512,6.749342918395996,6.7707624435424809,6.792181968688965,6.813603401184082,6.835022926330566,6.856442451477051,6.877861976623535,6.8992815017700199,6.920702934265137,6.942122459411621,6.9635419845581059,6.98496150970459,7.006382942199707,7.027802467346191,7.049221992492676,7.07064151763916,7.0920610427856449,7.113482475280762,7.134902000427246,7.1563215255737309,7.177741050720215,7.199160575866699,7.220582008361816,7.242001533508301,7.263421058654785,7.2848405838012699,7.306262016296387,7.327681541442871,7.3491010665893559,7.37052059173584,7.391940116882324,7.413361549377441,7.434781074523926,7.45620059967041,7.4776201248168949,7.499039649963379,7.520461082458496,7.5418806076049809,7.563300132751465,7.584719657897949,7.606141090393066,7.627560615539551,7.648980140686035,7.6703996658325199,7.691819190979004,7.713240623474121,7.7346601486206059,7.75607967376709,7.777499198913574,7.798918724060059,7.820340156555176,7.84175968170166,7.8631792068481449,7.884598731994629,7.906020164489746,7.9274396896362309,7.948859214782715,7.970278739929199,7.991698265075684,8.0131196975708,8.034539222717286,8.05595874786377,8.077378273010254,8.098797798156739,8.120219230651856,8.14163875579834,8.163058280944825,8.184477806091309,8.205899238586426,8.22731876373291,8.248738288879395,8.270157814025879,8.291577339172364,8.31299877166748,8.334418296813965,8.35583782196045,8.377257347106934,8.398676872253418,8.420098304748536,8.44151782989502,8.462937355041504,8.484356880187989,8.505778312683106,8.52719783782959,8.548617362976075,8.570036888122559,8.591456413269043,8.61287784576416,8.634297370910645,8.655716896057129,8.677136421203614,8.698555946350098,8.719977378845215,8.7413969039917,8.762816429138184,8.784235954284668,8.805655479431153,8.82707691192627,8.848496437072754,8.869915962219239,8.891335487365723,8.91275691986084,8.934176445007325,8.955595970153809,8.977015495300293,8.998435020446778,9.019856452941895,9.041275978088379,9.062695503234864,9.084115028381348,9.105534553527832,9.12695598602295,9.148375511169434,9.169795036315918,9.191214561462403,9.21263599395752,9.234055519104004,9.255475044250489,9.276894569396973,9.298314094543457,9.319735527038575,9.341155052185059,9.362574577331543,9.383994102478028,9.405413627624512,9.426835060119629,9.448254585266114,9.469674110412598,9.491093635559082,9.5125150680542,9.533934593200684,9.555354118347168,9.576773643493653,9.598193168640137,9.619614601135254,9.641034126281739,9.662453651428223,9.683873176574707,9.705292701721192,9.726714134216309,9.748133659362793,9.769553184509278,9.790972709655762,9.812394142150879,9.833813667297364,9.855233192443848,9.876652717590332,9.898072242736817,9.919493675231934,9.940913200378418,9.962332725524903,9.983752250671387,10.005171775817871,10.026593208312989,10.048012733459473,10.069432258605957,10.090851783752442,10.112273216247559,10.133692741394043,10.155112266540528,10.176531791687012,10.197951316833496,10.219372749328614,10.240792274475098,10.262211799621582,10.283631324768067,10.30505084991455,10.326472282409668,10.347891807556153,10.369311332702637,10.390730857849121,10.412152290344239,10.433571815490723,10.454991340637207,10.476410865783692,10.497830390930176,10.519251823425293,10.540671348571778,10.562090873718262,10.583510398864746,10.60492992401123,10.626351356506348,10.647770881652832,10.669190406799317,10.6906099319458,10.712031364440918,10.733450889587403,10.754870414733887,10.776289939880371,10.797709465026856,10.819130897521973,10.840550422668457,10.861969947814942,10.883389472961426,10.90480899810791,10.926230430603028,10.947649955749512,10.969069480895996,10.99048900604248,11.011910438537598,11.033329963684082,11.054749488830567,11.07616901397705,11.097588539123536,11.119009971618653,11.140429496765137,11.161849021911621,11.183268547058106,11.20468807220459,11.226109504699707,11.247529029846192,11.268948554992676,11.29036808013916,11.311789512634278,11.333209037780762,11.354628562927246,11.37604808807373,11.397467613220215,11.418889045715332,11.440308570861817,11.4617280960083,11.483147621154786,11.50456714630127,11.525988578796387,11.547408103942871,11.568827629089356,11.59024715423584,11.611668586730957,11.633088111877442,11.654507637023926,11.67592716217041,11.697346687316895,11.718768119812012,11.740187644958496,11.76160717010498,11.783026695251465,11.80444622039795,11.825867652893067],"radiusMin":[0.9999998211860657,0.9996236562728882,0.9984689354896545,0.99640291929245,0.9932925701141357,0.9890055060386658,0.9835411906242371,0.9772433042526245,0.9705100059509277,0.9637395143508911,0.9573283791542053,0.95147705078125,0.9460474252700806,0.9408664107322693,0.9357619285583496,0.9305697679519653,0.9253132343292236,0.9201997518539429,0.9154430627822876,0.9112581610679627,0.90781569480896,0.9049702286720276,0.9024354219436646,0.899924099445343,0.8971497416496277,0.8939223289489746,0.8903626203536987,0.8866510987281799,0.8829689025878906,0.8794968128204346,0.8764156103134155,0.8739041090011597,0.8720179200172424,0.8706419467926025,0.8696485161781311,0.8689095973968506,0.8682972192764282,0.8676837682723999,0.866940975189209,0.8659412860870361,0.8645596504211426,0.8627465963363648,0.8605346083641052,0.857959508895874,0.8550572395324707,0.8518638610839844,0.848415195941925,0.8447477221488953,0.8408967852592468,0.8368988633155823,0.8327898979187012,0.828605592250824,0.8243821859359741,0.8154171705245972,0.8058941960334778,0.7964168190956116,0.7870113849639893,0.7777056097984314,0.7685251832008362,0.7594977021217346,0.7506489753723145,0.7420065999031067,0.7335963249206543,0.7254458665847778,0.7175811529159546,0.7100288271903992,0.7028162479400635,0.69596928358078,0.6895154118537903,0.6834807395935059,0.6778740286827087,0.6726675629615784,0.6678286194801331,0.6633250713348389,0.6591238379478455,0.6551928520202637,0.6514992713928223,0.6480106711387634,0.644694447517395,0.6415182948112488,0.6384496092796326,0.6354557275772095,0.6325041651725769,0.6295625567436218,0.626598060131073,0.6235783696174622,0.6204710006713867,0.6172433495521545,0.6138634085655212,0.6103317141532898,0.606695830821991,0.6030077338218689,0.5993191003799439,0.5956815481185913,0.5921471118927002,0.5887671113014221,0.5799728631973267,0.5667038559913635,0.5531944632530212,0.5394429564476013,0.5254468321800232,0.511205792427063,0.4967166781425476,0.4819791615009308,0.4669906198978424,0.45174965262413027,0.43626320362091067,0.4206710755825043,0.40522414445877077,0.3901735842227936,0.37577229738235476,0.3622726500034332,0.3499232232570648,0.33882516622543337,0.32888951897621157,0.3200165927410126,0.31210508942604067,0.30505454540252688,0.2987644076347351,0.29313403367996218,0.2880629003047943,0.28345003724098208,0.2791951894760132,0.2751975655555725,0.2713565230369568,0.26757147908210757,0.26374176144599917,0.2597668468952179,0.25554588437080386,0.25097858905792239,0.24596403539180757,0.24040165543556214,0.23419097065925599,0.22723113000392915,0.219421848654747,0.2106619030237198,0.20087260007858277,0.1902582049369812,0.17922741174697877,0.16819316148757935,0.15756839513778687,0.14775894582271577,0.13902829587459565,0.13151399791240693,0.12534762918949128,0.12066155672073364,0.11755328625440598,0.11570417881011963,0.11452020704746247,0.11340242624282837,0.111751988530159,0.10907328128814697,0.10551447421312332,0.10147105157375336,0.09733898937702179,0.09351438283920288,0.09032785892486572,0.08781494945287705,0.0859268307685852,0.08461495488882065,0.08383065462112427,0.08352530002593994,0.08365027606487274,0.08415693044662476,0.08499661087989807,0.08612070977687836,0.0874805748462677,0.08902759850025177,0.09072373807430268,0.09255825728178024,0.09452497959136963,0.09148785471916199,0.08578769862651825,0.08019597828388214,0.07458626478910446,0.0688321441411972,0.0628073439002037,0.056385017931461337,0.04944717139005661,0.04215194657444954,0.035003263503313068,0.028526542708277704,0.023247186094522477,0.019669700413942338,0.018081573769450189,0.018642529845237733,0.021510470658540727,0.026843326166272165,0.03472565859556198,0.04494766518473625,0.05722576007246971,0.061376918107271197,0.052393000572919849,0.04510185495018959,0.03952690586447716,0.03568900749087334,0.03360901027917862,0.03330451250076294,0.0347769558429718,0.03802287578582764,0.04303871840238571,0.04982071742415428,0.05321628227829933,0.05202537029981613,0.05088229849934578,0.04969308525323868,0.048363685607910159,0.046800121665000918,0.04490840807557106,0.0425945483148098,0.03976483270525932,0.03640859201550484,0.0327099934220314,0.028880907222628595,0.025133425369858743,0.021679570898413659,0.018731364980340005,0.01650083251297474,0.01520000770688057,0.01504085585474968,0.016235433518886567,0.018992803990840913,0.02322075143456459,0.02827051281929016,0.0334332138299942,0.037999872118234637,0.0412619411945343,0.04277623072266579,0.04291982203722,0.04222756624221802,0.04123436659574509,0.040475085377693179,0.040484603494405749,0.04171016812324524,0.04408274590969086,0.04734475910663605,0.05123834311962128,0.055505670607089999,0.05988886579871178,0.06412999331951142,0.06797508895397186,0.07131563127040863,0.07423365861177445,0.07682404667139054,0.07526794075965882,0.07107629626989365,0.06731109321117401,0.06398631632328034,0.061116237193346027,0.058715030550956729,0.05679687485098839,0.05537595599889755,0.05446644499897957,0.05408252403140068,0.05423836037516594,0.05494927987456322,0.05624896287918091,0.058186162263154986,0.06081005930900574,0.06416983157396317,0.0683145746588707,0.07329392433166504,0.07916267216205597,0.08598031103610993,0.09210363030433655,0.0955783873796463,0.1010097935795784,0.10829858481884003,0.11688501387834549,0.12619702517986298,0.1356627494096756,0.14472435414791108,0.15321791172027589,0.16141633689403535,0.15925279259681703,0.1507747918367386,0.1439579725265503,0.1390625536441803,0.13630762696266175,0.1354607790708542,0.13170073926448823,0.12244486808776856,0.1145409420132637,0.1083097979426384,0.1040719598531723,0.09798048436641693,0.08740570396184921,0.0763179212808609,0.06488346308469773,0.0533902607858181,0.042127057909965518,0.03138233721256256,0.021444573998451234,0.01260225847363472,0.005143862217664719,-0.0006455746479332447,-0.004595846403390169,-0.006672600284218788,-0.006849578581750393,-0.005100527312606573,-0.0013995408080518246,0.004173061810433865,0.011282549239695073,0.019556360319256784,0.02862202748656273,0.036079175770282748,0.027623947709798814,0.017001235857605935,0.008424286730587483,0.0017689988017082215,-0.0030881287530064584,-0.0062708184123039249,-0.007902784273028374,-0.008107745088636876,-0.007009419146925211,-0.00473158759996295,-0.001397874322719872,0.0028507080860435964,0.00782238319516182,0.013316046446561814,0.01296435110270977,0.00892510637640953,0.005772978998720646,0.0035707217175513508,0.002381314057856798,0.002267646137624979,0.0032926269341260196,0.005519144237041473,0.008999696932733059,0.013703103177249432,0.019558336585760118,0.026361903175711633,0.027384961023926736,0.029982246458530427,0.03433073312044144,0.036124467849731448,0.03600997105240822,0.03707912191748619,0.03940100595355034,0.039137907326221469,0.039340343326330188,0.040227409452199939,0.04175172001123428,0.04386581853032112,0.04652239754796028,0.049003735184669498,0.050735604017972949,0.053108099848032,0.05612895265221596,0.05991138145327568,0.06457237899303436,0.07022924721240998,0.07699522376060486,0.08490744233131409,0.08956367522478104,0.09401529282331467,0.09822359681129456,0.10224999487400055,0.10628347098827362,0.11051837354898453,0.10774514824151993,0.10421377420425415,0.10159208625555039,0.0997856929898262,0.09870019555091858,0.09824112802743912,0.09831409901380539,0.09882473200559616,0.09967856109142304,0.10078121721744538,0.10203827172517777,0.10335525870323181,0.1046380028128624,0.10590663552284241,0.1075027734041214,0.10982395708560944,0.11326798051595688,0.1182311624288559,0.12492486834526062,0.13314993679523469,0.14265407621860505,0.15318335592746736,0.16448767483234406,0.17574208974838258,0.17989173531532288,0.1855868250131607,0.19239521026611329,0.199885755777359,0.20762602984905244,0.21518471837043763,0.2221483439207077,0.22839298844337464,0.23403094708919526,0.23597821593284608,0.22883588075637818,0.22194743156433106,0.215467631816864,0.20954972505569459,0.2043476551771164,0.20001453161239625,0.19670426845550538,0.19456999003887177,0.19376133382320405,0.194282665848732,0.19595931470394135,0.19860516488552094,0.20203451812267304,0.20606108009815217,0.21049928665161134,0.21516282856464387,0.2198658287525177,0.22447682917118073,0.22917509078979493,0.23425181210041047,0.2399975210428238,0.24670355021953584,0.2546011209487915,0.26335591077804568,0.2723187506198883,0.27488330006599429,0.2760811746120453,0.2772880792617798,0.27601146697998049,0.27085447311401369,0.2638219892978668,0.24978682398796082,0.23524267971515656,0.22047612071037293,0.2057763636112213,0.19143061339855195,0.1777261644601822,0.16495206952095033,0.15339510142803193,0.1433442085981369,0.13508625328540803,0.12882927060127259,0.12453863024711609,0.12213517725467682,0.12153993546962738,0.12267374247312546,0.125457301735878,0.12981171905994416,0.13565751910209657,0.14291182160377503,0.1513943076133728,0.16081921756267548,0.17089731991291047,0.18133768439292909,0.19187621772289277,0.20256471633911134,0.21367515623569489,0.22548392415046693,0.238265722990036,0.2522975504398346,0.2527352571487427,0.25273653864860537,0.2528359293937683,0.25307974219322207,0.25351443886756899,0.25418636202812197,0.25514188408851626,0.2564273178577423,0.25808918476104739,0.2601736783981323,0.2627272307872772,0.265796422958374,0.26942723989486697,0.27366647124290469,0.2785601019859314,0.2841512858867645,0.2904529273509979,0.2974647283554077,0.30518639087677,0.3136165142059326,0.3227551579475403,0.32681670784950259,0.32274502515792849,0.3196624517440796,0.31747961044311526,0.3160657286643982,0.3152883052825928,0.31501492857933047,0.3037552237510681,0.2922284007072449,0.2819846272468567,0.27335381507873537,0.26592758297920229,0.2592523396015167,0.2528733015060425,0.24634137749671937,0.23937173187732697,0.231887549161911,0.22382424771785737,0.2151169627904892,0.2057313323020935,0.19594928622245789,0.18625028431415559,0.17711496353149415,0.16902552545070649,0.16243353486061097,0.15738323330879212,0.15362149477005006,0.15088775753974915,0.148921936750412,0.14746573567390443,0.1463613659143448,0.14559128880500794,0.14514850080013276,0.14502602815628053,0.1452169120311737,0.14571410417556764,0.14651069045066834,0.14759957790374757,0.14754290878772736,0.14164187014102937,0.13666021823883058,0.13177193701267243,0.12615172564983369,0.11319451034069061,0.10083393007516861,0.08980656415224076,0.08035033196210861,0.07264608144760132,0.06686894595623017,0.061605945229530337,0.045809876173734668,0.030810803174972535,0.017486630007624627,0.006692320108413696,-0.0012518614530563355,-0.006564497947692871,-0.009486401453614235,-0.010259145870804787,-0.00912395492196083,-0.0063221873715519909,-0.0020949235185980798,-0.002569235861301422,-0.0065083615481853489,-0.007000356912612915,-0.011854593642055989,-0.019267000257968904,-0.026046087965369226,-0.03603694960474968,-0.043313805013895038,-0.04708390310406685,-0.046771369874477389,-0.04271163418889046,-0.03951290622353554,-0.041343484073877338,-0.041142698377370837,-0.038826119154691699,-0.036768097430467609,-0.03351288288831711,-0.028648830950260164,-0.023056866601109506,-0.023377738893032075,-0.02425956539809704,-0.026536252349615098,-0.025732142850756646,-0.022247297689318658,-0.02408534288406372,-0.026801344007253648,-0.028120823204517366,-0.02813146449625492,-0.026925574988126756,-0.024595338851213456,-0.021233273670077325,-0.019290342926979066,-0.025125058367848398,-0.029013097286224366,-0.03111226111650467,-0.031583599746227267,-0.030588390305638315,-0.028287945315241815,-0.024843305349349977,-0.020416008308529855,-0.015167147852480412,-0.011271788738667965,-0.017188280820846559,-0.01992800645530224,-0.019835427403450013,-0.017257321625947954,-0.012540718540549279,-0.00952959805727005,-0.00751525117084384,-0.004721089266240597,-0.0012104855850338936,0.0029526250436902048,0.007704986725002527,0.012385084293782711,0.011765655130147934,0.007601909339427948,0.0069647058844566349,0.009351532906293869,0.013855119235813618,0.014175724238157273,0.01315733976662159,0.008052724413573742,-0.003405928611755371,-0.00942917913198471,-0.01063239760696888,-0.008546218276023865,-0.013534091413021088,-0.01841764897108078,-0.02319680154323578,-0.02787211537361145,-0.03244347125291824,-0.036911480128765109,-0.0412760004401207,-0.045537419617176059,-0.04969620704650879,-0.05375221371650696,-0.057706013321876529,-0.061557523906230929,-0.06530723720788956,-0.0689551830291748,-0.07250165194272995,-0.07594708353281021,-0.07929141819477081,-0.08253515511751175,-0.08567821979522705,-0.08872117102146149,-0.09166393429040909,-0.09450691938400269,-0.09725046157836914,-0.09989453852176666,-0.10243965685367584,-0.1048857793211937,-0.10723336786031723,-0.10948244482278824,-0.11163339763879776,-0.11368647962808609,-0.11564180999994278,-0.11749971657991409,-0.11926034837961197,-0.12092405557632446,-0.12249091267585755,-0.12396124750375748,-0.12533536553382874,-0.1266133338212967,-0.12779554724693299,-0.12888213992118836,-0.1298733949661255,-0.13076947629451753,-0.13157068192958833,-0.132277250289917,-0.13288936018943788,-0.133407324552536,-0.13383129239082337,-0.134161576628685,-0.13439834117889405,-0.13454186916351319,-0.13459233939647675,-0.1345500499010086,-0.1344151794910431,-0.13418802618980409,-0.1338687539100647,-0.13345763087272645,-0.13295495510101319,-0.1323608160018921,-0.13167554140090943,-0.1308993399143219,-0.130032479763031,-0.12907515466213227,-0.12802761793136598,-0.1268901526927948,-0.12566283345222474,-0.124346062541008,-0.12293992191553116,-0.12144487351179123,-0.11986087262630463,-0.11818838119506836,-0.11642758548259735,-0.11457857489585877,-0.11264172196388245,-0.11061719059944153,-0.10850531607866287,-0.10630616545677185,-0.10402017831802368,-0.10164748132228852,-0.0991881787776947,-0.09664276242256165,-0.09401123225688935,-0.09129403531551361,-0.08849117904901505,-0.08560313284397125,-0.08263002336025238,-0.07957190275192261,-0.0764293521642685,-0.07320228964090347,-0.06989119946956635,-0.06649608165025711,-0.06301743537187576,-0.05945536494255066,-0.055809877812862399,-0.0520816370844841,-0.04827047884464264,-0.04599369317293167,-0.04377833008766174,-0.04508420452475548,-0.04365887865424156,-0.039569973945617679,-0.04039647802710533,-0.04460000991821289,-0.04639797657728195,-0.048956647515296939,-0.04991720989346504,-0.048022132366895679,-0.04309343546628952,-0.05105499178171158,-0.06078502535820007,-0.07028831541538239,-0.07956621050834656,-0.0886184424161911,-0.09744593501091004,-0.10604961961507797,-0.11442925035953522,-0.12258613109588623,-0.1305200457572937,-0.13823220133781434,-0.14572249352931977,-0.15299177169799806,-0.16004091501235963,-0.16686975955963136,-0.17347948253154756,-0.17987005412578584,-0.18604253232479096,-0.19199690222740174,-0.19773398339748383,-0.2032545804977417,-0.20855867862701417,-0.21364732086658479,-0.21852050721645356,-0.22317934036254884,-0.2276238203048706,-0.23185479640960694,-0.2358727753162384,-0.23967821896076203,-0.24327175319194795,-0.24665364623069764,-0.24982482194900514,-0.25278550386428835,-0.2555362582206726,-0.25807785987854006,-0.26041048765182497,-0.2625349760055542,-0.26445165276527407,-0.2661612033843994,-0.26766401529312136,-0.2689606547355652,-0.2700517773628235,-0.27093783020973208,-0.2716192603111267,-0.2720966935157776,-0.2723706364631653,-0.27244165539741518,-0.2723102271556854,-0.27197688817977908,-0.2714422643184662,-0.27070677280426028,-0.26977092027664187,-0.2686353623867035,-0.2673005759716034,-0.2657671272754669,-0.2640354633331299,-0.2621059715747833,-0.25997960567474368,-0.25765663385391238,-0.2551376521587372,-0.25242307782173159,-0.24951334297657014,-0.24640938639640809,-0.2431114763021469,-0.23962022364139558,-0.2359357625246048,-0.2320592701435089,-0.22799105942249299,-0.22373153269290925,-0.21928124129772187,-0.21464040875434876,-0.2098103016614914,-0.20479102432727815,-0.19958317279815675,-0.1941872090101242,-0.1886032074689865,-0.18283268809318543,-0.17687568068504334,-0.17073270678520204,-0.1644037961959839,-0.15789052844047547,-0.15119290351867677,-0.14431144297122956,-0.1372467279434204,-0.12999853491783143,-0.12256881594657898,-0.11495737731456757,-0.10716471076011658,-0.09919146448373795,-0.09103737026453018,-0.08270438760519028,-0.07419241219758988,-0.065501868724823,-0.056632623076438907,-0.047586627304553989,-0.0383637361228466,-0.028964444994926454,-0.01938934065401554,-0.014821325428783894,-0.023078538477420808,-0.02659594640135765,-0.026071159169077874,-0.02229776419699192,-0.01606869511306286,-0.008178682997822762,0.0005791434668935835,0.009411221370100975,0.01754136011004448,0.024672342464327813,0.031050918623805047,0.03695195913314819,0.04265035316348076,0.04840380698442459,0.05430145561695099,0.06034211069345474,0.06652310490608216,0.07284177094697952,0.07929603010416031,0.07199573516845703,0.05750201269984245,0.044445376843214038,0.03325061872601509,0.024312136694788934,0.01765923574566841,0.013100387528538704,0.010440865531563759,0.009485919028520584,0.010040974244475365,0.011911139823496342,0.014901685528457165,0.018817877396941186,0.02347208932042122,0.02874106355011463,0.0345400869846344,0.04078448563814163,0.04739019647240639,0.05427136644721031,0.06134389340877533,0.06853543221950531,0.07583112269639969,0.08323352038860321,0.09074322879314423,0.09836278855800629,0.1060941070318222,0.11393909901380539,0.12190037965774536,0.12366312742233277,0.11250188946723938,0.10267401486635208,0.09414725005626679,0.08688753843307495,0.08086282759904862,0.07603900134563446,0.07238266617059708,0.06986026465892792,0.0684388056397438,0.06808463484048844,0.06876438856124878,0.07044461369514466,0.07309223711490631,0.07667337357997894,0.08115479350090027,0.08650311827659607,0.09268496930599213,0.09966758638620377,0.10741633176803589,0.11589838564395905,0.12508036196231843,0.13492977619171143,0.1454114317893982,0.15649285912513734,0.16814059019088746,0.18032123148441316,0.1930025964975357,0.2061489224433899,0.21972805261611939,0.2337065041065216,0.24805085361003877,0.26272907853126528,0.27770525217056277,0.2892813980579376,0.29003891348838808,0.2907959520816803,0.29156994819641116,0.29237860441207888,0.293239563703537,0.2941704988479614,0.29518911242485049,0.2963128685951233,0.2975594997406006,0.2989466190338135,0.3004918396472931,0.3022131025791168,0.30412760376930239,0.30625319480895998,0.30860745906829836,0.3112083077430725,0.314070463180542,0.3171941936016083,0.32057392597198489,0.32420411705970766,0.3280795216560364,0.3321938216686249,0.33654189109802248,0.3411180377006531,0.3459166884422302,0.3509327471256256,0.3561597466468811,0.36159253120422366,0.3672255575656891,0.37305375933647158,0.3790704309940338,0.3852706253528595,0.39164870977401736,0.39819908142089846,0.40491682291030886,0.411795049905777,0.41882890462875368,0.42601269483566286,0.4333409368991852,0.44080865383148196,0.44840893149375918,0.45613694190979006,0.46398696303367617,0.4719543159008026,0.4800317585468292,0.4882145822048187,0.4964972138404846,0.504874050617218,0.513340175151825,0.5218885540962219,0.5305144786834717,0.5392121076583862,0.5479761362075806,0.5568016171455383,0.565681517124176,0.5746108293533325,0.5835840702056885,0.592596709728241,0.6016411185264587,0.6107128262519836,0.619806170463562,0.6289156675338745,0.63803631067276,0.647161066532135,0.6562852263450623,0.6654030084609985,0.6745094060897827,0.6836013793945313,0.6926741600036621,0.7017251253128052,0.7107510566711426,0.7197494506835938,0.7287155389785767,0.7376468181610107,0.746539831161499,0.7553914189338684,0.7641990780830383,0.772957980632782,0.781665563583374,0.7903186082839966,0.7989138960838318,0.80744868516922,0.8159183263778687,0.8243203163146973,0.8326512575149536,0.8409088253974915,0.8490880131721497,0.8571864366531372,0.8652007579803467,0.8731274604797363,0.8809643983840942,0.8887068033218384,0.8963518142700195,0.9038963317871094,0.9113766551017761,0.9190104007720947,0.9270636439323425,0.935804545879364,0.9455006122589111,0.9563280344009399,0.9677659869194031,0.9771552085876465,0.9797925353050232,0.9825677275657654,0.9854466915130615,0.9883891940116882,0.9913554787635803,0.9943059086799622,0.9972005486488342,0.9999998807907105],"radiusMax":[1.000000238418579,1.000000238418579,1.000000238418579,1.000000238418579,1.000000238418579,1.000000238418579,1.000000238418579,1.000000238418579,1.000000238418579,1.000000238418579,1.000000238418579,1.000000238418579,1.000000238418579,1.000000238418579,1.000000238418579,1.000000238418579,1.000000238418579,1.000000238418579,1.000000238418579,1.000000238418579,1.000000238418579,1.000000238418579,1.000000238418579,1.000000238418579,1.000000238418579,1.000000238418579,1.000000238418579,1.000000238418579,1.0007636547088624,1.0061161518096924,1.0106326341629029,1.0143040418624879,1.0171222686767579,1.0190788507461548,1.0214654207229615,1.0276012420654297,1.032773733139038,1.036965012550354,1.0401561260223389,1.0423290729522706,1.0434651374816895,1.043546199798584,1.0425537824630738,1.0404695272445679,1.0372748374938965,1.0329515933990479,1.027480959892273,1.0208454132080079,1.0142207145690919,1.0213775634765626,1.0279815196990967,1.034031629562378,1.0395256280899048,1.044463038444519,1.0488417148590088,1.052660584449768,1.055918574333191,1.0586135387420655,1.0607450008392335,1.0623106956481934,1.063309907913208,1.063740849494934,1.0636022090911866,1.0628927946090699,1.0616109371185303,1.0597554445266724,1.0573248863220215,1.054317593574524,1.0507327318191529,1.0465683937072755,1.041823387145996,1.0364965200424195,1.0305860042572022,1.0255976915359498,1.0268908739089966,1.0271539688110352,1.0265958309173585,1.0302832126617432,1.0333647727966309,1.035826563835144,1.0376548767089844,1.0388352870941163,1.0393545627593995,1.0391979217529297,1.0383518934249879,1.036802887916565,1.0345362424850464,1.031538486480713,1.0279637575149537,1.0248467922210694,1.020816683769226,1.0195045471191407,1.0223742723464966,1.0247191190719605,1.026531457901001,1.0278041362762452,1.0285289287567139,1.0286990404129029,1.0283067226409913,1.0273445844650269,1.0258049964904786,1.0236804485321046,1.0209636688232422,1.0176469087600709,1.0137230157852173,1.0126594305038453,1.0118234157562256,1.0174188613891602,1.0224330425262452,1.0268592834472657,1.030690312385559,1.0339189767837525,1.0365381240844727,1.0385404825210572,1.0399188995361329,1.0406664609909058,1.0407758951187134,1.040239691734314,1.0390512943267823,1.0372031927108765,1.0346882343292237,1.0314991474151612,1.031981110572815,1.0350139141082764,1.0379894971847535,1.0406414270401,1.0428712368011475,1.0446759462356568,1.046053171157837,1.0469996929168702,1.0475128889083863,1.0475900173187256,1.047228455543518,1.0464249849319459,1.0451771020889283,1.0434818267822266,1.0413366556167603,1.0387386083602906,1.0356848239898682,1.0321725606918336,1.0281989574432374,1.0237616300582886,1.0188572406768799,1.0187485218048096,1.0202512741088868,1.0226495265960694,1.0247504711151124,1.02825129032135,1.0329906940460206,1.0371952056884766,1.040858507156372,1.0439743995666505,1.0465366840362549,1.0485392808914185,1.0499757528305054,1.050839900970459,1.0511256456375123,1.050826907157898,1.0499370098114014,1.0484501123428345,1.0463600158691407,1.0451040267944337,1.0435453653335572,1.0413874387741089,1.0386234521865845,1.0352455377578736,1.0312472581863404,1.0266212224960328,1.0213602781295777,1.0154577493667603,1.0089060068130494,1.006838083267212,1.006445050239563,1.0048344135284424,1.005354881286621,1.0059220790863038,1.0045580863952637,1.003231167793274,1.0026596784591675,1.0012470483779908,1.0000001192092896,1.001914143562317,1.0036864280700684,1.0041707754135132,1.003158688545227,1.0009702444076539,1.0000001192092896,1.0000001192092896,1.0000001192092896,1.0000001192092896,1.0000001192092896,1.0000001192092896,1.0003901720046998,1.0000786781311036,1.0000001192092896,1.0000001192092896,1.0000001192092896,1.0000001192092896,1.0000001192092896,1.0000001192092896,1.0000001192092896,1.0000001192092896,1.0000001192092896,1.0000001192092896,1.0000001192092896,1.0000001192092896,1.0000001192092896,1.0000001192092896,1.0000001192092896,1.0000001192092896,1.0000001192092896,0.9980558156967163,0.9954197406768799,0.9925093650817871,0.9892500638961792,0.9855664968490601,0.981411337852478,0.9769058227539063,0.9722376465797424,0.9675936698913574,0.9631613492965698,0.9591278433799744,0.9556356072425842,0.9527216553688049,0.9504079222679138,0.9487162828445435,0.9476683735847473,0.9472800493240356,0.9474295973777771,0.9478633999824524,0.948322057723999,0.9485461115837097,0.9482765793800354,0.9472911953926086,0.9456368684768677,0.9434789419174194,0.9409833550453186,0.9383156299591065,0.935642421245575,0.9331415891647339,0.9309992790222168,0.9294026494026184,0.9285382032394409,0.9285927414894104,0.9296536445617676,0.9313167333602905,0.9330261945724487,0.9342264533042908,0.934361457824707,0.9328771829605103,0.9295589327812195,0.9249157309532166,0.9195494055747986,0.9140625596046448,0.9090532064437866,0.9047635793685913,0.9008128643035889,0.8967562913894653,0.8921495676040649,0.8865480422973633,0.8795748353004456,0.8712362051010132,0.8616774082183838,0.8569674491882324,0.8589255809783936,0.8607420325279236,0.8621152639389038,0.8628542423248291,0.8628359436988831,0.8619385361671448,0.8600398302078247,0.8570178151130676,0.8549423217773438,0.8561465740203857,0.8562552332878113,0.8555075526237488,0.8541419506072998,0.8523973822593689,0.8505127429962158,0.8487268686294556,0.8472194075584412,0.8458428978919983,0.8443372845649719,0.842442512512207,0.8398985266685486,0.8364452719688416,0.8318226337432861,0.8257704973220825,0.8180862069129944,0.8089533448219299,0.798715353012085,0.7877161502838135,0.7762997150421143,0.7647958397865295,0.7541483044624329,0.7496194839477539,0.7506473064422607,0.752606987953186,0.7550919055938721,0.7576932311058044,0.7600022554397583,0.7616096138954163,0.7621066570281982,0.7610844969749451,0.7581338882446289,0.7528465390205383,0.7450594902038574,0.7353082895278931,0.7242513298988342,0.7125460505485535,0.7008504271507263,0.6896401643753052,0.6788871884346008,0.6684770584106445,0.6582958698272705,0.6482290029525757,0.6381229162216187,0.6277593374252319,0.6169131994247437,0.6053594350814819,0.5928906798362732,0.5796101689338684,0.5658843517303467,0.5520876049995422,0.5385948419570923,0.5257331132888794,0.5134513974189758,0.5015201568603516,0.4897087514400482,0.4777868092060089,0.47059714794158938,0.46182066202163699,0.45069175958633425,0.4408904016017914,0.4335443377494812,0.42519980669021609,0.4161619246006012,0.4071490168571472,0.39991092681884768,0.3922838270664215,0.38411444425582888,0.37553533911705019,0.36700689792633059,0.36875441670417788,0.37677130103111269,0.3848549425601959,0.3927677273750305,0.4003050923347473,0.40727677941322329,0.413492351770401,0.41876158118247988,0.4229411482810974,0.42608126997947695,0.42828255891799929,0.4296455979347229,0.4302709996700287,0.430259644985199,0.4297604560852051,0.4290125072002411,0.4282647967338562,0.4277663826942444,0.4385480582714081,0.44771355390548708,0.4539649188518524,0.4567168951034546,0.4563908278942108,0.4602179229259491,0.46878379583358767,0.4761556386947632,0.4817642271518707,0.48553144931793215,0.487652450799942,0.48832589387893679,0.48775023221969607,0.48612383008003237,0.48709022998809817,0.4951452612876892,0.5006812810897827,0.5047338604927063,0.5145623683929443,0.5250457525253296,0.5358604192733765,0.5466762185096741,0.5571628212928772,0.5669887065887451,0.5767576694488525,0.5893593430519104,0.6024450063705444,0.6155570149421692,0.6282365322113037,0.6400244235992432,0.6504602432250977,0.6590850949287415,0.6656173467636108,0.6724328994750977,0.6824808716773987,0.691398024559021,0.6992319226264954,0.7060294151306152,0.7118387818336487,0.71671462059021,0.7207435965538025,0.724019467830658,0.7266364097595215,0.7286888360977173,0.730270266532898,0.731475293636322,0.7323969006538391,0.7331258654594421,0.7337520122528076,0.734364926815033,0.7350545525550842,0.7359106540679932,0.7370219826698303,0.7384020090103149,0.7399308681488037,0.7414751052856445,0.742901086807251,0.7440757751464844,0.7448655366897583,0.7451529502868652,0.7449858784675598,0.7445099949836731,0.743872880935669,0.7432212829589844,0.742647647857666,0.7419864535331726,0.7409957051277161,0.7394339442253113,0.7370594143867493,0.7336302995681763,0.7289624810218811,0.7330722212791443,0.7406814098358154,0.7486749887466431,0.7566887140274048,0.7643595933914185,0.7713242173194885,0.7772347331047058,0.7818834185600281,0.7851319909095764,0.7868428826332092,0.786878228187561,0.7851006388664246,0.7813848257064819,0.7757714986801148,0.7684172987937927,0.7594835162162781,0.7491289377212524,0.7375147938728333,0.7248347997665405,0.711444079875946,0.7085907459259033,0.7068318724632263,0.7045817375183106,0.7016515135765076,0.6978521347045898,0.6929948329925537,0.6868904829025269,0.686887800693512,0.6885271072387695,0.6893854737281799,0.6889470815658569,0.6866965293884277,0.6821181774139404,0.6749254465103149,0.665554940700531,0.655397355556488,0.6499417424201965,0.647088348865509,0.6482170820236206,0.6479055285453796,0.6458125114440918,0.6418691873550415,0.6363906860351563,0.6309418678283691,0.6298612952232361,0.6274340152740479,0.6234646439552307,0.6177576780319214,0.61011803150177,0.6038121581077576,0.5989886522293091,0.5934537649154663,0.5918158292770386,0.5904552936553955,0.588206946849823,0.5849583148956299,0.5806013941764832,0.5771584510803223,0.5764442682266235,0.5754714012145996,0.5742523074150086,0.5727999210357666,0.571118950843811,0.5691096782684326,0.566598117351532,0.563407838344574,0.5593631863594055,0.5542880296707153,0.5480058789253235,0.5440652966499329,0.543148934841156,0.5416714549064636,0.5392395257949829,0.536003828048706,0.5321146845817566,0.5277225375175476,0.5229781270027161,0.5180313587188721,0.513033390045166,0.5081341862678528,0.5034483671188355,0.4988545775413513,0.4941369593143463,0.4890798330307007,0.4834667444229126,0.47708234190940859,0.4697100520133972,0.46114444732666018,0.4514501690864563,0.44098666310310366,0.43012964725494387,0.41925308108329775,0.4166744649410248,0.41503095626831057,0.41243818402290347,0.4088924825191498,0.4043896794319153,0.39892667531967165,0.394206166267395,0.3902856707572937,0.3844780921936035,0.37741637229919436,0.3697440028190613,0.36210426688194277,0.3551413416862488,0.3493339419364929,0.34460335969924929,0.34075167775154116,0.3375815153121948,0.33489522337913515,0.3324950933456421,0.33018383383750918,0.32776355743408205,0.32503700256347659,0.3218062222003937,0.3178870379924774,0.31317275762557986,0.3075861632823944,0.30105075240135195,0.29348886013031008,0.2848309278488159,0.2752547264099121,0.26525548100471499,0.2553475499153137,0.24766089022159577,0.24758866429328919,0.24633754789829255,0.24357706308364869,0.23897647857666017,0.23220573365688325,0.22293789684772492,0.21129553020000459,0.20640887320041657,0.20975276827812196,0.21208855509757996,0.21309232711791993,0.21243956685066224,0.20980583131313325,0.20486639440059663,0.19729989767074586,0.1871490478515625,0.17519134283065797,0.17082281410694123,0.17578327655792237,0.18114066123962403,0.18659143149852754,0.19183143973350526,0.1965775489807129,0.20084896683692933,0.20489957928657533,0.20898857712745667,0.21337568759918214,0.21829403936862946,0.22362692654132844,0.22901320457458497,0.23408563435077668,0.23847787082195283,0.24182288348674775,0.2438327819108963,0.2446013242006302,0.24433782696723939,0.24325157701969148,0.24155214428901673,0.2394486963748932,0.23714038729667664,0.23475006222724915,0.23236694931983949,0.2300804853439331,0.2279796600341797,0.2261538952589035,0.2246921956539154,0.22368226945400239,0.22313696146011353,0.22296227514743806,0.22305619716644288,0.2233165204524994,0.2236442118883133,0.2240094393491745,0.22445255517959596,0.2250167429447174,0.22574535012245179,0.226681187748909,0.22783318161964417,0.22915245592594148,0.23129475116729737,0.23397529125213624,0.2354109287261963,0.23576872050762177,0.23620650172233582,0.23699186742305757,0.23715941607952119,0.23651203513145448,0.23486994206905366,0.23231472074985505,0.23105691373348237,0.23252250254154206,0.2349424660205841,0.24194331467151643,0.24865461885929109,0.2547869384288788,0.2598976194858551,0.26352787017822268,0.26521795988082888,0.26451078057289126,0.2612411677837372,0.26565173268318179,0.2706418037414551,0.2756578326225281,0.2807004749774933,0.28576958179473879,0.2908656895160675,0.2959885597229004,0.301138699054718,0.30631646513938906,0.3115217089653015,0.31675493717193606,0.32201600074768069,0.32730555534362795,0.33262333273887637,0.33796969056129458,0.34334516525268557,0.34874945878982546,0.35418328642845156,0.3596463203430176,0.3651392161846161,0.37066176533699038,0.3762144148349762,0.38179755210876467,0.3874109387397766,0.39305517077445986,0.39873006939888,0.4044363796710968,0.41017359495162966,0.4159424304962158,0.4217431843280792,0.4275755286216736,0.433440238237381,0.43933701515197756,0.44526657462120058,0.4512285888195038,0.45722347497940066,0.4632517695426941,0.4693130850791931,0.4754081964492798,0.48153674602508547,0.48769956827163699,0.4938962161540985,0.5001271963119507,0.5063930153846741,0.5126932263374329,0.5190286636352539,0.5253990292549133,0.5318050384521484,0.538246214389801,0.5447232127189636,0.5512365102767944,0.5577855706214905,0.5643713474273682,0.5709934234619141,0.5776525139808655,0.5843482613563538,0.5910812616348267,0.5978518724441528,0.6046597957611084,0.6115058064460754,0.6183896064758301,0.6253117918968201,0.6322720646858215,0.6392709016799927,0.646308958530426,0.6533855199813843,0.6605018973350525,0.6676570773124695,0.6748523712158203,0.6820871829986572,0.6893619298934937,0.6966772079467773,0.7040325999259949,0.7114289999008179,0.7188658714294434,0.726344108581543,0.7338632345199585,0.7414237260818481,0.7490264177322388,0.7566705346107483,0.7643569707870483,0.7720853686332703,0.7798566222190857,0.7876700758934021,0.7955264449119568,0.8034262657165527,0.8113689422607422,0.8193554282188416,0.8273852467536926,0.8354593515396118,0.8435771465301514,0.8571701645851135,0.871137797832489,0.8852587938308716,0.8995358943939209,0.9139687418937683,0.9285599589347839,0.9433092474937439,0.9582185745239258,0.9732893705368042,0.9885220527648926,0.9999999403953552,0.9999999403953552,0.9999999403953552,0.9999999403953552,0.9999999403953552,0.9999999403953552,0.9999999403953552,0.9999999403953552,1.0,1.0,1.0,1.0,1.0,1.0,1.0,1.0,1.0,1.0,1.0,1.0,1.0,1.0,1.0,1.0,1.0,1.0,1.0,1.0,1.0,1.0,1.0,1.0,1.0,1.0,1.0,1.0,1.0,1.0,1.0,1.0,1.0,1.0,1.0,1.0,1.0,1.0,1.0,1.0,1.0,1.0,1.0,1.0,1.0,1.0,1.0,1.0,1.0,1.0,1.0,1.0,1.0,1.0,1.0,1.0,1.0,1.0,1.0,1.0048032999038697,1.013814926147461,1.0211796760559083,1.0269254446029664,1.0310827493667603,1.033681035041809,1.034749984741211,1.0343186855316163,1.0324172973632813,1.0290751457214356,1.0243216753005982,1.0181858539581299,1.0106983184814454,1.0018882751464844,1.0,1.0,1.0025255680084229,1.0042035579681397,1.0036312341690064,1.001583218574524,1.0030245780944825,1.0047913789749146,1.0141937732696534,1.0203742980957032,1.023524522781372,1.0238362550735474,1.0215014219284058,1.016711711883545,1.0096592903137208,1.0018432140350342,1.0025885105133057,1.003786325454712,1.010688066482544,1.0168640613555909,1.0223207473754883,1.0270659923553467,1.0311055183410645,1.0344469547271729,1.0370973348617554,1.039063811302185,1.0403528213500977,1.0409716367721558,1.0409272909164429,1.0402268171310425,1.0388768911361695,1.0368850231170655,1.0342576503753663,1.031002163887024,1.0271252393722535,1.022633671760559,1.0175350904464722,1.0118361711502076,1.0063165426254273,1.0120443105697632,1.016025424003601,1.0201804637908936,1.023681879043579,1.0253851413726807,1.025352120399475,1.0236451625823975,1.0203267335891724,1.0154588222503663,1.0118229389190674,1.0142685174942017,1.015419602394104,1.0153263807296754,1.0140379667282105,1.0116046667099,1.0103840827941895,1.00926673412323,1.0074800252914429,1.0082634687423707,1.009427785873413,1.0104877948760987,1.0114244222640992,1.0122172832489014,1.0128471851348878,1.0150792598724366,1.021285891532898,1.030031442642212,1.0379276275634766,1.0449790954589844,1.0511916875839234,1.05656898021698,1.0611169338226319,1.0648399591445923,1.0677437782287598,1.0698325634002686,1.071111798286438,1.071586012840271,1.0712608098983765,1.0701406002044678,1.0682305097579957,1.0655356645584107,1.062061071395874,1.0578114986419678,1.0527913570404053,1.0562283992767335,1.061208724975586,1.0656403303146363,1.0695253610610963,1.0728660821914673,1.0756653547286988,1.077925682067871,1.079649567604065,1.0839660167694092,1.0881755352020264,1.0918889045715333,1.095106840133667,1.0978302955627442,1.1000605821609498,1.1017978191375733,1.1030434370040894,1.103798270225525,1.1040631532669068,1.1038390398025513,1.1031266450881959,1.1019271612167359,1.1002411842346192,1.0980695486068726,1.0954136848449708,1.0922741889953614,1.0886517763137818,1.0845476388931275,1.079961895942688,1.0748966932296754,1.069352388381958,1.0633296966552735,1.0568288564682007,1.0498523712158204,1.0437167882919312,1.0447505712509156,1.0455988645553589,1.0462626218795777,1.0467431545257569,1.0470420122146607,1.0471605062484742,1.0470994710922242,1.0468603372573853,1.0464444160461426,1.0458532571792603,1.0450876951217652,1.0441492795944214,1.043039083480835,1.0417585372924805,1.0403088331222535,1.038691520690918,1.0369071960449219,1.034958004951477,1.0328445434570313,1.0305683612823487,1.0281305313110352,1.025532603263855,1.0227758884429932,1.0198612213134766,1.016790509223938,1.013564109802246,1.0101842880249024,1.006651759147644,1.0029680728912354,1.0000605583190919,1.0,1.0,1.0,1.0,1.0,1.0,1.0,1.0,1.0,1.0,1.0,1.0,1.0,1.0,1.0,1.0,1.0,1.0,1.0,1.0,1.0,1.0,1.0,1.0,1.0,1.0,1.0,1.0,1.0030261278152466,1.0058131217956544,1.006088376045227,1.0041650533676148,1.0003567934036255,1.0],"radiusMean":[1.0,0.999998927116394,0.9999955892562866,0.9999896287918091,0.9999867081642151,0.999977707862854,0.9999663829803467,0.9999552965164185,0.9999408721923828,0.999927818775177,0.9999146461486816,0.9999030232429504,0.9998923540115356,0.9998817443847656,0.9998717904090881,0.9998614192008972,0.9998507499694824,0.9998407363891602,0.9998311996459961,0.999822735786438,0.9998159408569336,0.9998103380203247,0.9998053908348084,0.9998002052307129,0.9997945427894592,0.9997881650924683,0.9997811913490295,0.9997738003730774,0.9997677803039551,0.9997715353965759,0.9997745752334595,0.99977707862854,0.9997866153717041,0.9997857809066773,0.9997824430465698,0.9997761845588684,0.9997661113739014,0.9997498393058777,0.9997312426567078,0.9997065663337708,0.9996773600578308,0.9996434450149536,0.9996029734611511,0.9995577931404114,0.9995131492614746,0.999459445476532,0.9993956685066223,0.9993347525596619,0.9992652535438538,0.9991791248321533,0.999081015586853,0.9989657402038574,0.9988438487052918,0.9987207055091858,0.998594343662262,0.9984648823738098,0.9983360171318054,0.9982036352157593,0.9980670809745789,0.9979267120361328,0.9977829456329346,0.9976365566253662,0.9974856376647949,0.9973166584968567,0.9971439242362976,0.9969516396522522,0.9967569708824158,0.996561586856842,0.9963791966438294,0.9961894154548645,0.9959840774536133,0.995771586894989,0.9955391883850098,0.9952846765518189,0.9950135946273804,0.9946914911270142,0.9943159818649292,0.9939189553260803,0.9934574365615845,0.9929265379905701,0.9923468232154846,0.991736650466919,0.9911110401153565,0.990471363067627,0.9898148775100708,0.9891529679298401,0.9884784817695618,0.9877842664718628,0.9870766401290894,0.9863532781600952,0.985608696937561,0.9848381876945496,0.9840427041053772,0.9832143783569336,0.9823647141456604,0.9815066456794739,0.98061203956604,0.9796831011772156,0.9787451028823853,0.9777871966362,0.976818323135376,0.9758452773094177,0.9748697280883789,0.9738776683807373,0.9728567600250244,0.9717994332313538,0.9706857204437256,0.9695069193840027,0.9682616591453552,0.9669631123542786,0.9656078815460205,0.9641950726509094,0.9627474546432495,0.961255669593811,0.9596863985061646,0.9580456614494324,0.9563596248626709,0.9546406865119934,0.9529119729995728,0.9511901140213013,0.9494478106498718,0.9476761221885681,0.9458816647529602,0.9440680742263794,0.942243754863739,0.9403722286224365,0.9384689331054688,0.9365103840827942,0.934526801109314,0.932492733001709,0.9304465055465698,0.9283925294876099,0.9262999296188355,0.9241846799850464,0.9220426082611084,0.9198600053787231,0.917608916759491,0.9153072834014893,0.9129394888877869,0.9105185866355896,0.9080089926719666,0.9054270386695862,0.9027896523475647,0.9001086354255676,0.8973814845085144,0.8946168422698975,0.8918349146842957,0.8890406489372253,0.8862071633338928,0.8833219408988953,0.8803896307945252,0.8774393796920776,0.8744341135025024,0.8713857531547546,0.868248462677002,0.8649988174438477,0.8616410493850708,0.8582385778427124,0.8548049926757813,0.8513727188110352,0.8479505777359009,0.8445133566856384,0.8410566449165344,0.8375707864761353,0.8340613842010498,0.8305199146270752,0.8269616961479187,0.8234174251556397,0.8198937773704529,0.8164013624191284,0.8129059076309204,0.8093810081481934,0.8058189749717712,0.8022289872169495,0.7986133098602295,0.7950150966644287,0.7914075255393982,0.7877865433692932,0.7841789126396179,0.7805822491645813,0.7770283818244934,0.7735403776168823,0.7701218724250794,0.7667750716209412,0.7635111808776856,0.7603191137313843,0.7572063207626343,0.754159688949585,0.7511715292930603,0.7482240796089172,0.7453213334083557,0.74247145652771,0.7396769523620606,0.7369455695152283,0.7342835664749146,0.7316913604736328,0.7291592359542847,0.7266727685928345,0.7242068648338318,0.7217705845832825,0.7193711400032044,0.7170111536979675,0.7146974802017212,0.7124400734901428,0.7102437019348145,0.7081067562103272,0.7060282230377197,0.7040049433708191,0.7020420432090759,0.7001410722732544,0.6983069777488709,0.6965339779853821,0.6948204636573792,0.6931480169296265,0.6914995312690735,0.6898549199104309,0.6882022023200989,0.686531662940979,0.6848365664482117,0.6831203103065491,0.6813943386077881,0.6796623468399048,0.6779345273971558,0.6762199401855469,0.67452073097229,0.672841489315033,0.6711846590042114,0.6695433855056763,0.6679157614707947,0.6663080453872681,0.6647218465805054,0.6631515622138977,0.661596417427063,0.660053014755249,0.6585116982460022,0.6569644808769226,0.655403196811676,0.6538240313529968,0.6522224545478821,0.6505991816520691,0.6489542126655579,0.6472896933555603,0.6456061601638794,0.6438947916030884,0.6421439051628113,0.6403433084487915,0.6384789943695068,0.6365368366241455,0.6345085501670837,0.6323979496955872,0.6302049160003662,0.6279280185699463,0.6255764961242676,0.6231604814529419,0.6206761002540588,0.6181150674819946,0.6154747009277344,0.6127491593360901,0.6099318265914917,0.6070119738578796,0.6039780378341675,0.6008252501487732,0.5975542068481445,0.5941651463508606,0.5906538963317871,0.5870316028594971,0.5833151340484619,0.5795099139213562,0.5756098628044128,0.5716060400009155,0.567481517791748,0.5632200837135315,0.558799684047699,0.5542197823524475,0.5494884252548218,0.5446018576622009,0.5395532250404358,0.5343475341796875,0.5289891362190247,0.5234779715538025,0.5178155899047852,0.5119998455047607,0.5060175061225891,0.4998680055141449,0.49355649948120119,0.4870842397212982,0.48044878244400027,0.473658949136734,0.46673691272735598,0.45970430970191958,0.4525928199291229,0.4454365372657776,0.4382595121860504,0.43106770515441897,0.42386534810066225,0.41665711998939516,0.4094462990760803,0.40224337577819826,0.39506059885025027,0.387906938791275,0.3807908296585083,0.3737277686595917,0.3667309582233429,0.35982218384742739,0.3530207872390747,0.3463355004787445,0.33976858854293826,0.3333215117454529,0.32699501514434817,0.32079172134399416,0.3147304356098175,0.30883917212486269,0.3031395673751831,0.29765361547470095,0.2924025058746338,0.2874000370502472,0.28264543414115908,0.2781369686126709,0.27388128638267519,0.26988327503204348,0.26613909006118777,0.26264530420303347,0.25939711928367617,0.2563798427581787,0.25357428193092348,0.2509630024433136,0.24853327870368958,0.24627593159675599,0.24418556690216065,0.24226512014865876,0.24052472412586213,0.23897960782051087,0.23764722049236298,0.23654760420322419,0.23569443821907044,0.23509345948696137,0.23474030196666718,0.23463144898414613,0.23476214706897736,0.2351270318031311,0.23571999371051789,0.23653125762939454,0.23754669725894929,0.23876075446605683,0.2401609867811203,0.2417425811290741,0.2435138076543808,0.24548526108264924,0.24765749275684358,0.250031441450119,0.25259822607040408,0.2553403377532959,0.2582409679889679,0.2612791061401367,0.2644340991973877,0.2676885724067688,0.27102234959602358,0.27440258860588076,0.2777976989746094,0.2811844050884247,0.2845388352870941,0.2878478467464447,0.29110801219940188,0.2943149209022522,0.29746726155281069,0.3005729615688324,0.30363693833351138,0.3066715896129608,0.3096952736377716,0.3127276599407196,0.31578201055526736,0.3188696801662445,0.3220009207725525,0.32516640424728396,0.32835879921913149,0.331574410200119,0.33482420444488528,0.3381318747997284,0.34154021739959719,0.34510114789009097,0.348862886428833,0.35286596417427065,0.35714077949523928,0.3616926074028015,0.36651480197906496,0.37160366773605349,0.3769546151161194,0.3825613260269165,0.38841888308525088,0.39452072978019717,0.4008539617061615,0.40739354491233828,0.41410428285598757,0.42094486951828005,0.42787617444992068,0.4348601996898651,0.4418655037879944,0.44886499643325808,0.4558331370353699,0.46273431181907656,0.4695248603820801,0.47615665197372439,0.4825725555419922,0.4887160360813141,0.49453797936439516,0.4999985992908478,0.5050742626190186,0.5097575783729553,0.5140576362609863,0.5179849863052368,0.5215557217597961,0.5247867107391357,0.5276805758476257,0.530221700668335,0.5323818922042847,0.5341376662254334,0.5354927778244019,0.5364770889282227,0.5371332168579102,0.5375309586524963,0.537754237651825,0.5378747582435608,0.5379468202590942,0.538021981716156,0.5381377339363098,0.5383149981498718,0.5385712385177612,0.538917064666748,0.5393560528755188,0.539897620677948,0.5405548214912415,0.5413351655006409,0.5422371625900269,0.5432542562484741,0.5443662405014038,0.545533299446106,0.5467092394828796,0.5478519201278687,0.5489212274551392,0.5498878359794617,0.5507386326789856,0.551472544670105,0.5520931482315064,0.5525993704795837,0.5529820919036865,0.5532267093658447,0.5533239841461182,0.55326908826828,0.5530725717544556,0.5527522563934326,0.5523237586021423,0.551789402961731,0.5511480569839478,0.550387978553772,0.5494926571846008,0.5484526753425598,0.5472699403762817,0.545950174331665,0.5445142388343811,0.542982280254364,0.5413713455200195,0.5396896600723267,0.5379365682601929,0.5361023545265198,0.5341827273368836,0.5321687459945679,0.5300513505935669,0.5278310179710388,0.5255062580108643,0.523073136806488,0.5205411314964294,0.5179330110549927,0.515271008014679,0.5125768780708313,0.5098513960838318,0.5070823431015015,0.5042478442192078,0.5013194680213928,0.4982638359069824,0.49505630135536196,0.49167606234550478,0.48810774087905886,0.48434507846832278,0.48038649559020998,0.4762379229068756,0.47191494703292849,0.46744441986083987,0.4628491699695587,0.45814749598503115,0.4533393979072571,0.4484163522720337,0.44336554408073428,0.43816593289375307,0.43279945850372317,0.4272555112838745,0.4215261936187744,0.41560858488082888,0.40950971841812136,0.4032505452632904,0.3968501389026642,0.39033177495002749,0.3837195336818695,0.3770291805267334,0.37026292085647585,0.36342576146125796,0.3565259575843811,0.34956443309783938,0.3425481617450714,0.3355042636394501,0.3284619152545929,0.32145416736602785,0.3145079016685486,0.3076310455799103,0.30080971121788027,0.2940262258052826,0.28726163506507876,0.2804931700229645,0.2737008035182953,0.2668715715408325,0.2599945068359375,0.2530539929866791,0.2460373491048813,0.23894570767879487,0.23179690539836884,0.22462007403373719,0.21745474636554719,0.2103387415409088,0.20330724120140077,0.19637997448444367,0.18958429992198945,0.18295052647590638,0.1765114665031433,0.17029571533203126,0.16432912647724152,0.15862782299518586,0.1531858742237091,0.14798347651958466,0.14299459755420686,0.13820143043994904,0.1335810124874115,0.12911301851272584,0.1247817650437355,0.12058419734239578,0.11652076244354248,0.11259904503822327,0.10884258151054383,0.1052781343460083,0.10193667560815811,0.09883899986743927,0.09600617736577988,0.0934537872672081,0.09118913859128952,0.08920745551586151,0.08750033378601074,0.08605318516492844,0.08484683185815811,0.08385791629552841,0.08307528495788574,0.08249548822641373,0.0821145698428154,0.08191771805286408,0.08188541233539581,0.08199149370193482,0.08219820261001587,0.08246207237243653,0.08274450153112412,0.08301467448472977,0.08325786143541336,0.08347932249307633,0.08369465172290802,0.08391567319631577,0.08415001630783081,0.08441171795129776,0.08472396433353424,0.08509720116853714,0.08552373200654984,0.08599957823753357,0.08652043342590332,0.08707644790410996,0.08764383941888809,0.08820722252130509,0.08875607699155808,0.08928381651639939,0.08978082239627838,0.09024032205343247,0.09066982567310333,0.09109070152044296,0.09152783453464508,0.09200458228588104,0.09254013001918793,0.09314186125993729,0.09379944950342179,0.09449596703052521,0.09521812945604325,0.09595471620559693,0.09668692946434021,0.09740215539932251,0.0980902910232544,0.09875725954771042,0.09940720349550247,0.10004422813653946,0.10067444294691086,0.10129471123218537,0.10189394652843476,0.10245073586702347,0.10294788330793381,0.10338781028985977,0.10378310829401016,0.10413976013660431,0.10447035729885102,0.104791559278965,0.10511000454425812,0.10543250292539597,0.1057649627327919,0.10611111670732498,0.10647553205490112,0.10686084628105164,0.10725761950016022,0.10765055567026138,0.10800722986459732,0.10828248411417008,0.10844571143388748,0.1084926426410675,0.10844828188419342,0.10835378617048264,0.10825178772211075,0.10817473381757736,0.10814713686704636,0.10817496478557587,0.10824773460626602,0.108340322971344,0.10842491686344147,0.10846862196922302,0.10844220966100693,0.1083444282412529,0.10818719118833542,0.1079760268330574,0.10771124809980393,0.10738234221935272,0.10697558522224426,0.10647743195295334,0.10590197145938873,0.10527684539556503,0.10462383180856705,0.10397808998823166,0.10338033735752106,0.10285352915525437,0.10240181535482407,0.10202594846487045,0.10172973573207855,0.1015053391456604,0.10133212059736252,0.10118170827627182,0.10104020684957504,0.10090666264295578,0.10078104585409165,0.10066371411085129,0.10056456178426743,0.1004890650510788,0.10043590515851975,0.10040348023176193,0.10039176791906357,0.10040533542633057,0.10044337064027786,0.10051124542951584,0.10062667727470398,0.10080864280462265,0.1010589525103569,0.10137911885976792,0.10176996141672135,0.10222421586513519,0.10273215919733048,0.10327281802892685,0.10382841527462006,0.10438112914562226,0.10491783171892166,0.10541871190071106,0.10585967451334,0.10624068230390549,0.10659521818161011,0.10696838796138764,0.10740696638822556,0.10795710980892182,0.10865417867898941,0.10950465500354767,0.11047881841659546,0.11152594536542893,0.11260002851486206,0.11365751177072525,0.11467156559228897,0.1156347244977951,0.11656017601490021,0.11746905744075775,0.11837352812290192,0.11928646266460419,0.12020784616470337,0.12113665044307709,0.12207219004631043,0.12302743643522263,0.12402235716581345,0.12507760524749757,0.12620791792869569,0.12742365896701814,0.12872500717639924,0.13009637594223023,0.13151073455810548,0.13294865190982819,0.1343999207019806,0.13585492968559266,0.13731178641319276,0.13877978920936585,0.1402629166841507,0.14176829159259797,0.14331373572349549,0.14492267370224,0.14660535752773286,0.14836862683296204,0.15021483600139619,0.15213772654533387,0.15412071347236634,0.15614642202854157,0.15819822251796723,0.16026537120342256,0.16235104203224183,0.16446752846240998,0.16662617027759553,0.16883988678455354,0.17110887169837953,0.1734188199043274,0.1757616102695465,0.1781376600265503,0.18055236339569093,0.18301954865455628,0.18556107580661775,0.1881948560476303,0.19093193113803864,0.19378294050693513,0.1967492550611496,0.19981378316879273,0.2029487043619156,0.2061607390642166,0.2094331979751587,0.2127588540315628,0.21614181995391847,0.21959662437438966,0.22312471270561219,0.22671093046665193,0.2303657829761505,0.23409250378608704,0.23789188265800477,0.2417786717414856,0.24575842916965486,0.24982762336730958,0.2539888024330139,0.2582428753376007,0.26257964968681338,0.2669871747493744,0.27145811915397646,0.2759935259819031,0.280585914850235,0.28522825241088869,0.28991156816482546,0.2946244478225708,0.29935023188591006,0.30406802892684939,0.30875924229621889,0.3134201467037201,0.31805866956710818,0.322671115398407,0.32726535201072695,0.3319000005722046,0.3365783095359802,0.3413543999195099,0.34624752402305605,0.3512563407421112,0.3563762903213501,0.3615919351577759,0.36687910556793215,0.37222087383270266,0.37761345505714419,0.3830518424510956,0.38854071497917178,0.3940895199775696,0.3997114598751068,0.4054220914840698,0.41122162342071535,0.4170941710472107,0.4230732321739197,0.42916229367256167,0.43535807728767397,0.44165873527526858,0.4480638802051544,0.45457035303115847,0.4611392915248871,0.4677514135837555,0.4743909537792206,0.481044203042984,0.4877055883407593,0.4943438768386841,0.5009288787841797,0.5074803233146668,0.51401287317276,0.5205315351486206,0.5270296931266785,0.5335164666175842,0.5399819612503052,0.5464260578155518,0.5528074502944946,0.5591341853141785,0.565455973148346,0.5717713236808777,0.578090488910675,0.5844228267669678,0.5907710194587708,0.597112774848938,0.603449821472168,0.609790027141571,0.6160967946052551,0.6223486661911011,0.6285667419433594,0.6347437500953674,0.6408601999282837,0.6468865275382996,0.6528444290161133,0.6587330102920532,0.664574384689331,0.6703733205795288,0.6761309504508972,0.6818326711654663,0.6874868273735046,0.6930588483810425,0.6985635161399841,0.7040254473686218,0.7094548940658569,0.7148647904396057,0.7202498912811279,0.7255783081054688,0.7308822274208069,0.7361716032028198,0.7414395809173584,0.7466586828231812,0.7518445253372192,0.7570096254348755,0.7621155977249146,0.7671460509300232,0.7721391320228577,0.7770823240280151,0.7819690704345703,0.7868314981460571,0.7916720509529114,0.7964953184127808,0.8013085126876831,0.8060823082923889,0.8108113408088684,0.8154771327972412,0.8200532793998718,0.8245444893836975,0.8289425373077393,0.833220899105072,0.8374425768852234,0.841541051864624,0.8454793095588684,0.8493010997772217,0.853058397769928,0.8567538857460022,0.8604041934013367,0.8640199899673462,0.8675698041915894,0.871094822883606,0.8746128082275391,0.8781106472015381,0.8815881609916687,0.885036051273346,0.8884878158569336,0.8918904662132263,0.8952592611312866,0.8986028432846069,0.9018678665161133,0.9050621390342712,0.9081422686576843,0.9111394882202148,0.9140767455101013,0.9169732332229614,0.9198175072669983,0.9226204752922058,0.925382137298584,0.9281062483787537,0.9307721257209778,0.9333574175834656,0.9358798265457153,0.9383353590965271,0.9407352805137634,0.9430854320526123,0.9453808665275574,0.9476306438446045,0.949806809425354,0.9519012570381165,0.9539334177970886,0.9558859467506409,0.9577867388725281,0.959622859954834,0.9613672494888306,0.9630401730537415,0.9646694660186768,0.9662245512008667,0.967746376991272,0.969222366809845,0.97064608335495,0.9720386862754822,0.9733907580375671,0.9747092723846436,0.9760013818740845,0.9772448539733887,0.9784477353096008,0.9796157479286194,0.9807482957839966,0.981842577457428,0.9829179048538208,0.9839522242546082,0.9849042892456055,0.9858099222183228,0.9866876006126404,0.9875169396400452,0.9882966876029968,0.988995373249054,0.9896445870399475,0.9902169704437256,0.9907333254814148,0.9912160038948059,0.9916737675666809,0.9920731782913208,0.9924354553222656,0.9927538633346558,0.9930713176727295,0.9933754801750183,0.9936713576316834,0.9939628839492798,0.9942392110824585,0.9944955706596375,0.9947454929351807,0.9950112104415894,0.9952622652053833,0.9954977631568909,0.9957015514373779,0.9959034323692322,0.9961092472076416,0.9963123202323914,0.9965136647224426,0.9967089295387268,0.9968963265419006,0.9970665574073792,0.9972358345985413,0.9973992705345154,0.9975537061691284,0.9977000951766968,0.9978378415107727,0.9979779124259949,0.9981167316436768,0.9982523322105408,0.9983797073364258,0.9984995722770691,0.9986123442649841,0.998717725276947,0.9988141655921936,0.9988988041877747,0.998955249786377,0.9990174174308777,0.999078631401062,0.9991382956504822,0.999192476272583,0.9992400407791138,0.9992862343788147,0.9993314743041992,0.9993759393692017,0.9994196891784668,0.9994620680809021,0.999504029750824,0.9995448589324951,0.9995830059051514,0.9996111392974854,0.9996390342712402,0.9996665716171265,0.9996939897537231,0.9997210502624512,0.9997465014457703,0.9997654557228088,0.9997856020927429,0.9998076558113098,0.9998311996459961,0.9998572468757629,0.999885082244873,0.9999121427536011,0.9999374151229858,0.9999600648880005,0.9999764561653137,0.9999875426292419,0.9999921321868897,0.9999952912330627,0.9999924898147583,1.0],"radiusSd":[7.137640523069422e-8,0.000016817726645967924,0.00006841716822236776,0.00016073830192908645,0.00029965536668896675,0.0004912089789286256,0.0007353276596404612,0.001016694470308721,0.0013175152707844973,0.0016199983656406403,0.0019064281368628145,0.0021678456105291845,0.0024104255717247726,0.0026418950874358417,0.002869944553822279,0.0031019148882478477,0.003336759749799967,0.0035652117803692819,0.0037777263205498459,0.003964693751186132,0.004118490032851696,0.004245616961270571,0.004358864855021238,0.004471061285585165,0.004595011472702026,0.004739201162010431,0.004898237995803356,0.005064056254923344,0.005228744819760323,0.005391162820160389,0.005542688071727753,0.005670949816703796,0.005778579972684383,0.005901325959712267,0.006041675340384245,0.00619391817599535,0.006353955250233412,0.006519859191030264,0.006692620925605297,0.006876124534755945,0.007076913490891457,0.007300820201635361,0.007552431430667639,0.007836133241653443,0.00815743487328291,0.008518506772816182,0.008920874446630478,0.009374001994729042,0.00989135168492794,0.010480008088052273,0.011146136559545994,0.011890416033565998,0.0127033656463027,0.013567342422902584,0.014463962987065316,0.015377029776573182,0.01629469357430935,0.01720949448645115,0.018116537481546403,0.01901436597108841,0.019904058426618577,0.020784802734851838,0.02165554277598858,0.02251657471060753,0.023370057344436647,0.0242173932492733,0.02506374567747116,0.025909939780831338,0.026760205626487733,0.027614641934633256,0.028471549972891809,0.029330097138881685,0.030190659686923028,0.031055402010679246,0.031922802329063418,0.03279503807425499,0.03369317576289177,0.03464164584875107,0.035649366676807407,0.03673088550567627,0.03789268806576729,0.039124492555856708,0.04041166231036186,0.04173973575234413,0.04309981316328049,0.04449201375246048,0.04591510072350502,0.04736895114183426,0.04885829612612724,0.05038120225071907,0.051932308822870257,0.053500037640333179,0.05507563799619675,0.056649379432201388,0.05821667239069939,0.05977417901158333,0.061315424740314487,0.06284942477941513,0.06439072638750076,0.06594502180814743,0.06752696633338928,0.06914278119802475,0.07079052925109863,0.07245903462171555,0.0741296261548996,0.07578328996896744,0.07740466296672821,0.07899191975593567,0.0805535539984703,0.08210614323616028,0.08366270363330841,0.08523721992969513,0.08684293180704117,0.0884745642542839,0.09011705964803696,0.0917617678642273,0.09340830892324448,0.0950540229678154,0.09670192003250122,0.09835115075111389,0.09998368471860886,0.10159146040678024,0.10317551344633103,0.10473565012216568,0.10627344995737076,0.10777382552623749,0.1092502549290657,0.11069095134735108,0.11211315542459488,0.11350198835134506,0.1148785725235939,0.1162421703338623,0.11757556349039078,0.11890074610710144,0.12022527307271958,0.12154797464609146,0.12285624444484711,0.12416191399097443,0.12545350193977357,0.12673893570899964,0.1279919147491455,0.12922585010528565,0.13045063614845277,0.1316668838262558,0.1328589916229248,0.13401544094085694,0.135139599442482,0.1362328827381134,0.13727082312107087,0.13824118673801423,0.1391492635011673,0.14001727104187013,0.14081086218357087,0.141544908285141,0.14218269288539887,0.14270702004432679,0.14311613142490388,0.14345234632492066,0.143711119890213,0.14391526579856873,0.1440706104040146,0.1441502720117569,0.1441601812839508,0.144100621342659,0.14397938549518586,0.14377601444721223,0.14349262416362763,0.14314888417720796,0.14275315403938294,0.14233152568340302,0.1418604999780655,0.1413375735282898,0.140773206949234,0.14018256962299348,0.13956356048583985,0.13895747065544129,0.13830700516700746,0.13758765161037446,0.1368352323770523,0.13604705035686494,0.13526557385921479,0.13451619446277619,0.1337922066450119,0.13307411968708039,0.13234597444534303,0.13155497610569,0.13069361448287965,0.12974490225315095,0.12871313095092774,0.12759198248386384,0.1264178603887558,0.1252175122499466,0.12398634850978852,0.1227387934923172,0.12148386985063553,0.12022683769464493,0.11897724121809006,0.11774889379739762,0.11651676893234253,0.1153150200843811,0.11417340487241745,0.11309851706027985,0.11209534108638764,0.1111743375658989,0.11034496873617172,0.10961917042732239,0.10900472849607468,0.10849975794553757,0.10810238867998123,0.10780972242355347,0.10761513561010361,0.10750730335712433,0.10749653726816178,0.1075778678059578,0.10773426294326782,0.10794917494058609,0.10820859670639038,0.10849664360284805,0.1088043749332428,0.10913443565368653,0.10949292033910752,0.10989074409008026,0.11035338044166565,0.11091367900371552,0.11159511655569077,0.11241143941879273,0.11336570978164673,0.11444281041622162,0.1156124398112297,0.11683966219425202,0.1180998831987381,0.11937584728002548,0.12065772712230683,0.12194148451089859,0.12323003262281418,0.12452507764101029,0.125825434923172,0.12713153660297395,0.1284409463405609,0.12975646555423737,0.13109135627746583,0.13246150314807893,0.1338808685541153,0.1353524923324585,0.1368670016527176,0.1384040266275406,0.13992969691753388,0.14139965176582337,0.14277683198451997,0.14403851330280305,0.14516930282115937,0.1461711972951889,0.1470639705657959,0.14787350594997407,0.14861899614334107,0.1493166834115982,0.14996789395809174,0.1505640745162964,0.15109942853450776,0.15156395733356477,0.15194754302501679,0.1522483378648758,0.1524726003408432,0.1526222825050354,0.1527017503976822,0.15272708237171174,0.1527215838432312,0.15271268784999848,0.15272210538387299,0.15276747941970826,0.1528591811656952,0.1529960036277771,0.15316236019134522,0.1533445566892624,0.1535261571407318,0.15368856489658357,0.15381282567977906,0.15388770401477815,0.15391439199447633,0.15390194952487946,0.15385964512825013,0.1537795066833496,0.15364280343055726,0.15343894064426423,0.15315905213356019,0.1527920663356781,0.152330219745636,0.15177658200263978,0.15114375948905946,0.15043304860591889,0.14964225888252259,0.1487715095281601,0.14781025052070619,0.1467362940311432,0.14553824067115785,0.14420807361602784,0.14274388551712037,0.14114651083946229,0.13941781222820283,0.13756175339221955,0.13559086620807649,0.1335112601518631,0.1313289999961853,0.12906239926815034,0.12673594057559968,0.12437179684638977,0.12199662625789643,0.11964332312345505,0.11733713001012802,0.11508171260356903,0.11286486685276032,0.1106691062450409,0.10846636444330216,0.10623306781053543,0.10395949333906174,0.10165122896432877,0.09931138157844544,0.0969376266002655,0.09453516453504563,0.09211040288209915,0.08967504650354386,0.08726053684949875,0.08490131050348282,0.0826166644692421,0.08042687177658081,0.078342504799366,0.07635089010000229,0.0744338259100914,0.07258352637290955,0.07079692929983139,0.06907057762145996,0.06739973276853562,0.06577657908201218,0.06419502943754196,0.06264754384756088,0.06113656610250473,0.059674862772226337,0.05829036980867386,0.05701537802815437,0.05587280914187431,0.054869454354047778,0.05400511249899864,0.05327789485454559,0.05268698185682297,0.052229344844818118,0.05191071704030037,0.05174919590353966,0.05175875127315521,0.05193769559264183,0.05227523297071457,0.052749864757061008,0.053320933133363727,0.05394017696380615,0.054557494819164279,0.055128809064626697,0.05562245473265648,0.05602250248193741,0.05631236359477043,0.056476347148418429,0.05650568753480911,0.05639607459306717,0.0561571829020977,0.05580173060297966,0.055345673114061359,0.05482078343629837,0.0542760044336319,0.053751904517412189,0.05328426510095596,0.05289814621210098,0.05261147767305374,0.0524410679936409,0.052404072135686877,0.05250474065542221,0.05273391306400299,0.053072184324264529,0.05349826440215111,0.0539860837161541,0.054508671164512637,0.05504858121275902,0.055594246834516528,0.05614161118865013,0.0566936656832695,0.057247988879680637,0.057792436331510547,0.05831209197640419,0.05880223587155342,0.05926058441400528,0.05968235805630684,0.060068342834711078,0.06042207404971123,0.06074227765202522,0.06101837754249573,0.06123136729001999,0.06136579066514969,0.06140851229429245,0.06135429069399834,0.061205316334962848,0.06098037585616112,0.060715653002262118,0.06045854464173317,0.060262277722358707,0.060175634920597079,0.060225166380405429,0.060414522886276248,0.06073129177093506,0.06115424260497093,0.06166260316967964,0.06224139779806137,0.06287910044193268,0.0635736882686615,0.06433884799480438,0.06518584489822388,0.06611214578151703,0.06709883362054825,0.06812049448490143,0.06914453953504563,0.07013790309429169,0.07108507305383682,0.0719900131225586,0.07286826521158219,0.07373765856027603,0.07461117953062058,0.07549528777599335,0.07638601213693619,0.07727367430925369,0.07814691215753555,0.07899731397628784,0.07981058955192566,0.08057545870542526,0.08128528296947479,0.0819307416677475,0.0825062170624733,0.08300513029098511,0.0834188386797905,0.08373882621526718,0.08395527303218842,0.08406756818294525,0.08407723158597946,0.08398032933473587,0.08376609534025192,0.08342879265546799,0.08295835554599762,0.08234501630067826,0.08159011602401734,0.08070603013038635,0.07970529049634934,0.07860291004180908,0.07742207497358322,0.07618959248065949,0.07493390142917633,0.07368070632219315,0.07244092226028443,0.07121366262435913,0.06998366117477417,0.06873045116662979,0.0674421563744545,0.06611855328083039,0.06476707756519318,0.06339584290981293,0.06201568990945816,0.06064055487513542,0.05928082391619682,0.05794445425271988,0.056641835719347,0.05539127066731453,0.05421232432126999,0.05312606319785118,0.052152249962091449,0.05130643770098686,0.05058768764138222,0.04998604580760002,0.049491047859191897,0.0490986593067646,0.048804331570863727,0.04859689995646477,0.04846563935279846,0.048407383263111117,0.048406679183244708,0.04844526946544647,0.0485074557363987,0.048566121608018878,0.04858909547328949,0.04855828359723091,0.04847853258252144,0.04837396740913391,0.04828740283846855,0.04826837033033371,0.04834447056055069,0.048520464450120929,0.04879012703895569,0.049139734357595447,0.04956164211034775,0.050055909901857379,0.05061997100710869,0.05124907195568085,0.051943451166152957,0.05270764231681824,0.05354288965463638,0.054445818066596988,0.055405113846063617,0.056399017572402957,0.0573960579931736,0.05835947394371033,0.05925501883029938,0.06005313992500305,0.06073164567351341,0.06127653270959854,0.06169895827770233,0.06202028691768646,0.06226407736539841,0.06245187669992447,0.06260494887828827,0.06273730844259262,0.06285960227251053,0.06298688054084778,0.06314501166343689,0.06334245204925537,0.06357350200414658,0.06382191926240921,0.06406062096357346,0.06426142901182175,0.06441604346036911,0.06453823298215866,0.06466004997491837,0.0648120790719986,0.0650104358792305,0.06526336818933487,0.0655519962310791,0.06584753096103668,0.06612012535333634,0.06633342057466507,0.06643928587436676,0.06639398634433747,0.06615573912858963,0.06569597125053406,0.06500466167926789,0.06407319754362107,0.06289909780025482,0.0614948645234108,0.05989272892475128,0.0581488274037838,0.056338343769311908,0.05453917011618614,0.05281505361199379,0.0512014739215374,0.049705732613801959,0.04830647632479668,0.04696056619286537,0.04561619460582733,0.04423026740550995,0.04278605803847313,0.04128967225551605,0.03977208584547043,0.03829009458422661,0.036895282566547397,0.035608261823654178,0.034432657063007358,0.033376675099134448,0.03245075047016144,0.03165597468614578,0.03098354861140251,0.03042023442685604,0.02992749959230423,0.029447978362441064,0.028944088146090509,0.0283955167979002,0.02780427224934101,0.027196742594242097,0.02662050910294056,0.026132948696613313,0.02577849105000496,0.02556506358087063,0.02547474205493927,0.02547742985188961,0.02554367668926716,0.02566452883183956,0.025834716856479646,0.026042066514492036,0.02625739760696888,0.026447627693414689,0.026596395298838617,0.02670024149119854,0.0267581008374691,0.026782454922795297,0.02679409645497799,0.026826096698641778,0.02691936492919922,0.02709626778960228,0.027351778000593187,0.02765088528394699,0.027950583025813104,0.028221309185028077,0.02845708653330803,0.028663014993071557,0.028845667839050294,0.0290164016187191,0.029189333319664,0.029387515038251878,0.029640525579452516,0.029974039644002916,0.030408257618546487,0.030941102653741838,0.03154527768492699,0.032183654606342319,0.032826606184244159,0.03346225991845131,0.03407684341073036,0.03463904187083244,0.03511194884777069,0.03546833246946335,0.03570786118507385,0.03585644066333771,0.035948868840932849,0.03603479638695717,0.03616480156779289,0.03637915477156639,0.03670835494995117,0.03715871274471283,0.03769814595580101,0.038277365267276767,0.03885965421795845,0.03942685201764107,0.03997712954878807,0.04049787297844887,0.04095818102359772,0.041344624012708667,0.041656412184238437,0.041911330074071887,0.042134180665016177,0.04233425110578537,0.042493514716625217,0.04258139058947563,0.042596206068992618,0.042564757168293,0.042518675327301028,0.04247050732374191,0.04241347312927246,0.04233105480670929,0.042207032442092898,0.042035508900880817,0.04181450977921486,0.04156046733260155,0.041293852031230929,0.04103276506066322,0.04078555479645729,0.040553875267505649,0.04035468026995659,0.04021487385034561,0.04013826698064804,0.04010976478457451,0.040115900337696078,0.040125515311956409,0.04009106010198593,0.039972446858882907,0.039756666868925098,0.03946635127067566,0.03915654867887497,0.038892973214387897,0.03872230648994446,0.03867614269256592,0.03876941651105881,0.038998160511255267,0.039350517094135287,0.039805758744478229,0.0403260700404644,0.04086749628186226,0.04139358177781105,0.041887663304805759,0.04235481098294258,0.04280278831720352,0.04323996603488922,0.04368123412132263,0.04413655772805214,0.04460791125893593,0.04509705305099487,0.04560922458767891,0.04614636301994324,0.04671888053417206,0.04734649881720543,0.04804909974336624,0.0488341748714447,0.049706876277923587,0.05066714808344841,0.051708564162254336,0.0528121255338192,0.0539470873773098,0.0550750270485878,0.05616149678826332,0.05718493089079857,0.058146942406892779,0.05906073749065399,0.05994098260998726,0.06079630181193352,0.06162971630692482,0.062444742769002917,0.06324257701635361,0.06401175260543823,0.06474144011735916,0.06543437391519547,0.06609686464071274,0.06673435121774674,0.06735528260469437,0.06797311455011368,0.06859217584133148,0.06921034306287766,0.06983579695224762,0.07047899812459946,0.07115010172128678,0.07184955477714539,0.07257990539073944,0.0733448937535286,0.07415088266134262,0.07500295341014862,0.07591245323419571,0.0768924430012703,0.07794611901044846,0.07906713336706162,0.08024390041828156,0.08145954459905625,0.08270761370658875,0.08398998528718949,0.08531481772661209,0.08668221533298493,0.08807972818613053,0.08950155228376389,0.09094494581222534,0.092404305934906,0.09387920051813126,0.09537768363952637,0.09691254049539566,0.0985027328133583,0.10016676783561707,0.1019253358244896,0.10377848893404007,0.1057070791721344,0.10769229382276535,0.10972030460834503,0.11177065223455429,0.11376144737005234,0.11556736379861832,0.11734535545110703,0.11909272521734238,0.12080687284469605,0.12249606847763062,0.12417449802160263,0.12585994601249696,0.12748712301254273,0.1291140913963318,0.13077139854431153,0.13245181739330293,0.1341477781534195,0.1358545422554016,0.13757231831550599,0.13931353390216828,0.14108896255493165,0.14290469884872437,0.14476530253887177,0.14666371047496797,0.14858806133270265,0.1505296677350998,0.1524762660264969,0.15441694855690003,0.15635235607624055,0.15828518569469453,0.16022421419620515,0.16218076646327973,0.1641598492860794,0.16616518795490266,0.1681382656097412,0.17003107070922852,0.17194485664367677,0.17375457286834718,0.17554187774658204,0.17731676995754243,0.1790638118982315,0.18076838552951814,0.18242646753787995,0.18403400480747224,0.1855810582637787,0.1870674341917038,0.18850405514240266,0.1899096518754959,0.1913047879934311,0.19270659983158112,0.1941254734992981,0.195542111992836,0.19689098000526429,0.19825734198093415,0.19963473081588746,0.20101718604564668,0.20240925252437592,0.20381686091423036,0.20523612201213838,0.2065848410129547,0.20786750316619874,0.209095761179924,0.2102818489074707,0.21146850287914277,0.21262584626674653,0.2136804312467575,0.21466855704784394,0.21564173698425294,0.21663381159305573,0.21764755249023438,0.21870684623718263,0.2197776436805725,0.22081702947616578,0.22169998288154603,0.2223958820104599,0.22296854853630067,0.2233949601650238,0.2236919403076172,0.22388142347335816,0.22397732734680177,0.22396205365657807,0.22386428713798524,0.22372542321681977,0.22351351380348206,0.22322386503219605,0.2229323834180832,0.2226637899875641,0.22240735590457917,0.2221139818429947,0.22181092202663423,0.22148269414901734,0.2211330682039261,0.22074668109416963,0.220317080616951,0.21982067823410035,0.2192629873752594,0.21859273314476014,0.21783800423145295,0.21704092621803285,0.2162102907896042,0.21537411212921143,0.21453367173671723,0.21364212036132813,0.2127254158258438,0.2117820680141449,0.21079455316066743,0.209718257188797,0.2085762470960617,0.20740368962287904,0.20618940889835359,0.20493389666080476,0.20369768142700196,0.2024666666984558,0.20121896266937257,0.1999669075012207,0.19870086014270783,0.19742269814014436,0.1961406171321869,0.19482694566249848,0.1934797763824463,0.19207920134067536,0.1906011551618576,0.18905387818813325,0.18744304776191712,0.18575996160507203,0.1840723603963852,0.18232661485671998,0.1804770529270172,0.1785479635000229,0.1765693873167038,0.174537792801857,0.1724632829427719,0.17036323249340058,0.16822239756584168,0.16607332229614259,0.16392982006072999,0.16178035736083985,0.15962021052837373,0.15743617713451386,0.15524516999721528,0.15301328897476197,0.15075868368148805,0.14850211143493653,0.14621920883655549,0.14392603933811189,0.1415998786687851,0.13925962150096894,0.13691705465316773,0.1345805823802948,0.13224360346794129,0.12991002202033997,0.12758594751358033,0.12527619302272798,0.12297005206346512,0.12065614759922028,0.1183442622423172,0.11603498458862305,0.1137327253818512,0.11144416779279709,0.10917015373706818,0.10692375898361206,0.10469824075698853,0.10249321907758713,0.10032332688570023,0.09817817807197571,0.09606413543224335,0.09396790713071823,0.09187524765729904,0.08979267627000809,0.08773187547922135,0.08568266034126282,0.0836680606007576,0.08168715238571167,0.07973869889974594,0.0778307095170021,0.07595477253198624,0.07410147786140442,0.07226510345935822,0.07043738663196564,0.06861981004476547,0.06681929528713227,0.0650452971458435,0.06330860406160355,0.061623718589544299,0.05999293178319931,0.05840897932648659,0.05688444897532463,0.05543050542473793,0.05405186116695404,0.052753746509552,0.05152440071105957,0.05035906285047531,0.04923996329307556,0.04815039038658142,0.04708360508084297,0.046036746352910998,0.044999558478593829,0.04396742954850197,0.042938895523548129,0.04191803187131882,0.04090145230293274,0.03988824039697647,0.03887830302119255,0.03787112608551979,0.03687003254890442,0.03588167577981949,0.03490980342030525,0.03394275903701782,0.03297393396496773,0.03199280425906181,0.030999982729554178,0.02999930828809738,0.028995636850595475,0.027993885800242425,0.026997724547982217,0.026009155437350274,0.025025393813848497,0.02404368482530117,0.023060301318764688,0.022075913846492769,0.0210941880941391,0.02012026682496071,0.019167602062225343,0.01825067400932312,0.01738000102341175,0.016560472548007966,0.015793249011039735,0.015075893141329289,0.014405103400349617,0.013779477216303349,0.013199444860219956,0.012643522582948208,0.012102138251066208,0.011574005708098412,0.011059259064495564,0.010557563044130803,0.010065543465316296,0.009582983329892159,0.009110255166888237,0.00864772591739893,0.008195999078452587,0.007755825761705637,0.007328323554247618,0.006914737168699503,0.006516471039503813,0.006128297653049231,0.005747830029577017,0.005375626031309366,0.005012298934161663,0.004658655729144812,0.0043139150366187099,0.003964920062571764,0.0035992159973829986,0.0032064332626760008,0.0027773857582360508,0.002309156581759453,0.0018302375683560968,0.0013854444259777666,0.0010239173425361515,0.0007870512781664729,0.0006643760134465992,0.000580577936489135,0.0004728485073428601,0.000315499200951308,0.00012613610306289047,2.5706123452096109e-8],"plHydrophobicityMin":[-0.5658251643180847,-0.5706213712692261,-0.5745003819465637,-0.5774208307266235,-0.5793729424476624,-0.5803704857826233,-0.580405592918396,-0.5795300602912903,-0.6041762232780457,-0.626862108707428,-0.6450259685516357,-0.6589706540107727,-0.669068455696106,-0.6756950616836548,-0.6793330311775208,-0.680400550365448,-0.6792688965797424,-0.6762359738349915,-0.6716198921203613,-0.6656538844108582,-0.6585268378257752,-0.6503851413726807,-0.6413713693618774,-0.6315838098526001,-0.6210983395576477,-0.6099717617034912,-0.5982624292373657,-0.5860081315040588,-0.5732371807098389,-0.5599759817123413,-0.5462543964385986,-0.5320981740951538,-0.5175281763076782,-0.5265696048736572,-0.5463253259658814,-0.5621393918991089,-0.574137270450592,-0.5826798677444458,-0.5881009697914124,-0.5907363891601563,-0.5909109711647034,-0.5917797684669495,-0.623203456401825,-0.6501232981681824,-0.6724733114242554,-0.6902346611022949,-0.7035642862319946,-0.7128154039382935,-0.7182100415229797,-0.7202293872833252,-0.7191807627677918,-0.7154232859611511,-0.7233601212501526,-0.729761004447937,-0.7337049245834351,-0.7354897260665894,-0.735335648059845,-0.7334430813789368,-0.7300547361373901,-0.7253462076187134,-0.7194801568984985,-0.7126278281211853,-0.7049111127853394,-0.6964491605758667,-0.6873536109924316,-0.6777068972587586,-0.66759192943573,-0.6570829153060913,-0.646236777305603,-0.6575359106063843,-0.6855885982513428,-0.7090352773666382,-0.7278599739074707,-0.742190957069397,-0.7522664666175842,-0.7583910822868347,-0.7609063982963562,-0.7601633071899414,-0.7565043568611145,-0.750252902507782,-0.7417052984237671,-0.7384610176086426,-0.7590392827987671,-0.7772232294082642,-0.7930673360824585,-0.8066416382789612,-0.8180090188980103,-0.8273144960403442,-0.8346768617630005,-0.8402034640312195,-0.8440117239952087,-0.8462260365486145,-0.8469464182853699,-0.8462419509887695,-0.8442084789276123,-0.8409110307693481,-0.8363956212997437,-0.8306995630264282,-0.8238673210144043,-0.8159250617027283,-0.8340795040130615,-0.853500485420227,-0.8675063848495483,-0.8770357966423035,-0.8829267024993897,-0.8858870267868042,-0.8930171728134155,-0.9037325978279114,-0.9114986658096314,-0.9165460467338562,-0.9190712571144104,-0.9192506074905396,-0.9172102808952332,-0.9130418300628662,-0.906805157661438,-0.8985375165939331,-0.8882570266723633,-0.8759750723838806,-0.8617018461227417,-0.8454508185386658,-0.8272702693939209,-0.8072357177734375,-0.7854613065719605,-0.7621022462844849,-0.7373626232147217,-0.7172930836677551,-0.7029964923858643,-0.6883642673492432,-0.6734369397163391,-0.6725258231163025,-0.6740973591804504,-0.6740071177482605,-0.6726521849632263,-0.6703299283981323,-0.66724693775177,-0.6635513305664063,-0.659347414970398,-0.6547035574913025,-0.6516852378845215,-0.6532871723175049,-0.653382420539856,-0.6521520614624023,-0.6497522592544556,-0.6463152170181274,-0.6419543027877808,-0.6367601156234741,-0.6308123469352722,-0.6241792440414429,-0.6169171333312988,-0.6090735197067261,-0.6006919145584106,-0.591810941696167,-0.5850307941436768,-0.5849913358688355,-0.5951062440872192,-0.6050314903259277,-0.6147220134735107,-0.6241227984428406,-0.6331692934036255,-0.6417935490608215,-0.6499224901199341,-0.6574680805206299,-0.6643243432044983,-0.6703958511352539,-0.6755676865577698,-0.6796959638595581,-0.6826601624488831,-0.6843290328979492,-0.6845511198043823,-0.6831831932067871,-0.6801170706748962,-0.6752395033836365,-0.6684159636497498,-0.6596174240112305,-0.6488068103790283,-0.6359541416168213,-0.6211088299751282,-0.6043627858161926,-0.5858238935470581,-0.5726367235183716,-0.5684633255004883,-0.5698723196983337,-0.56946861743927,-0.5672482252120972,-0.5632615685462952,-0.5576010942459106,-0.5503798723220825,-0.5417358875274658,-0.5318151712417603,-0.5300694704055786,-0.5329529047012329,-0.5346139073371887,-0.534977912902832,-0.5339798927307129,-0.5315670967102051,-0.527701735496521,-0.5223634243011475,-0.5155515074729919,-0.5072861909866333,-0.49823281168937685,-0.5026919841766357,-0.5067188143730164,-0.5102391839027405,-0.5131803154945374,-0.5154738426208496,-0.5170572400093079,-0.5178729891777039,-0.5178771018981934,-0.5170361399650574,-0.5194156169891357,-0.5275123715400696,-0.5349706411361694,-0.541703462600708,-0.5476012229919434,-0.5526036024093628,-0.5566301345825195,-0.5596035718917847,-0.5614503622055054,-0.5621030330657959,-0.5614736676216126,-0.5595179796218872,-0.5562110543251038,-0.5515238046646118,-0.5454403162002564,-0.5379611253738403,-0.5346654653549194,-0.5341176390647888,-0.5330117344856262,-0.5312792658805847,-0.5296418070793152,-0.5294448137283325,-0.5291250944137573,-0.5286963582038879,-0.5281656980514526,-0.527529776096344,-0.5267846584320068,-0.5259137749671936,-0.5248925089836121,-0.523678719997406,-0.5222339034080505,-0.5205084681510925,-0.5184440016746521,-0.5159616470336914,-0.5129891633987427,-0.5094586610794067,-0.5052921175956726,-0.500399649143219,-0.4946868419647217,-0.48810702562332156,-0.48059773445129397,-0.4721052646636963,-0.4625471830368042,-0.45194923877716067,-0.4403110146522522,-0.43192583322525027,-0.4394661486148834,-0.44700753688812258,-0.45452678203582766,-0.46199747920036318,-0.46938884258270266,-0.4766615927219391,-0.48377615213394167,-0.4906871020793915,-0.4973423480987549,-0.5036832094192505,-0.5096441507339478,-0.5151398181915283,-0.5200932621955872,-0.5244231224060059,-0.5280378460884094,-0.5308408141136169,-0.532733142375946,-0.5335901975631714,-0.5333212614059448,-0.5318490266799927,-0.52909255027771,-0.5249848365783691,-0.5194762945175171,-0.5125085115432739,-0.5040855407714844,-0.4942514896392822,-0.4830563962459564,-0.47057563066482546,-0.4569099247455597,-0.44216451048851015,-0.4264882802963257,-0.41005420684814455,-0.3930250108242035,-0.3913496434688568,-0.39813366532325747,-0.40367427468299868,-0.4078556299209595,-0.4105847477912903,-0.41179659962654116,-0.4114575684070587,-0.4095674455165863,-0.40616026520729067,-0.4013032615184784,-0.3950941562652588,-0.3884611129760742,-0.3957034647464752,-0.40145522356033327,-0.40582266449928286,-0.4089201092720032,-0.4108675420284271,-0.41179436445236208,-0.4118231236934662,-0.4134719967842102,-0.41992202401161196,-0.42588216066360476,-0.4335647225379944,-0.4401220977306366,-0.44556087255477908,-0.4498847723007202,-0.45312461256980898,-0.4553176760673523,-0.45649638772010805,-0.45669442415237429,-0.4559326171875,-0.45425695180892947,-0.4542122483253479,-0.4563414752483368,-0.4574239253997803,-0.45857173204421999,-0.4619426727294922,-0.4647566080093384,-0.4670069217681885,-0.4686809778213501,-0.4697675108909607,-0.4730713963508606,-0.4821334779262543,-0.4903266429901123,-0.49764615297317507,-0.5040903091430664,-0.509658932685852,-0.5143771171569824,-0.5182434320449829,-0.5213031768798828,-0.5235497951507568,-0.525037407875061,-0.5257675647735596,-0.5257841348648071,-0.525099515914917,-0.5237454771995544,-0.5217828750610352,-0.5245906114578247,-0.5268519520759583,-0.5285725593566895,-0.5297520160675049,-0.5303846001625061,-0.5304595828056336,-0.5324257016181946,-0.5359972715377808,-0.5385216474533081,-0.5399547815322876,-0.5402595400810242,-0.5394082069396973,-0.5373831987380981,-0.534178614616394,-0.5298006534576416,-0.5242693424224854,-0.5176180601119995,-0.5098940134048462,-0.5011573433876038,-0.49148112535476687,-0.49802276492118838,-0.5073496103286743,-0.5163524150848389,-0.524944543838501,-0.5330334305763245,-0.5405151844024658,-0.5472698211669922,-0.5532150268554688,-0.5582500696182251,-0.5622773170471191,-0.5652023553848267,-0.5668947696685791,-0.5673229694366455,-0.5664253234863281,-0.5641540884971619,-0.5604760646820068,-0.5553263425827026,-0.5487481951713562,-0.5407698154449463,-0.5314303636550903,-0.5207841396331787,-0.5088728666305542,-0.49580398201942446,-0.4816969633102417,-0.46666407585144045,-0.45082756876945498,-0.4343082904815674,-0.4172472357749939,-0.3997986316680908,-0.38210028409957888,-0.3642924726009369,-0.3465119004249573,-0.32894688844680788,-0.3261169195175171,-0.323170006275177,-0.32011550664901736,-0.3169633448123932,-0.3137218952178955,-0.3155193328857422,-0.31694066524505618,-0.3178355395793915,-0.32050415873527529,-0.32717081904411318,-0.33322933316230776,-0.3386525809764862,-0.34341931343078616,-0.3475129008293152,-0.3509184718132019,-0.35363081097602847,-0.3556508719921112,-0.3569830656051636,-0.3576374053955078,-0.35762953758239748,-0.35698065161705019,-0.35571736097335818,-0.35387173295021059,-0.35148078203201296,-0.35936596989631655,-0.37714624404907229,-0.394979864358902,-0.41280776262283327,-0.43056437373161318,-0.44818007946014407,-0.4655801057815552,-0.48269033432006838,-0.49943190813064577,-0.5157167911529541,-0.531466543674469,-0.5466024279594421,-0.5610476732254028,-0.5747171640396118,-0.5875478386878967,-0.5994840860366821,-0.6104732751846314,-0.6204622387886047,-0.6294249296188355,-0.6373486518859863,-0.6442254781723023,-0.6500469446182251,-0.6548336148262024,-0.6586158275604248,-0.6614260673522949,-0.6632936000823975,-0.6642682552337647,-0.6644042730331421,-0.6637521386146545,-0.6623547077178955,-0.6602652668952942,-0.6575368642807007,-0.6579694151878357,-0.6670798063278198,-0.6755791902542114,-0.6834427714347839,-0.690643310546875,-0.6971439123153687,-0.7029191255569458,-0.7079343795776367,-0.7121515274047852,-0.7155292630195618,-0.7180224061012268,-0.719573974609375,-0.7201448678970337,-0.7196844816207886,-0.7181432843208313,-0.7154725193977356,-0.711627185344696,-0.7065554857254028,-0.7002396583557129,-0.6926608085632324,-0.683812141418457,-0.6737040281295776,-0.6623627543449402,-0.6498265862464905,-0.6396887302398682,-0.6397184133529663,-0.6446134448051453,-0.6487717032432556,-0.6520238518714905,-0.6542202234268189,-0.6552054286003113,-0.654838502407074,-0.652995765209198,-0.6495750546455383,-0.6536368727684021,-0.6590670347213745,-0.6634682416915894,-0.6667954325675964,-0.6690037250518799,-0.6701046824455261,-0.6700756549835205,-0.6689467430114746,-0.6667497158050537,-0.6681776642799377,-0.6715878844261169,-0.6741175651550293,-0.6756914258003235,-0.6762462854385376,-0.6757118701934815,-0.6740195751190186,-0.6710997819900513,-0.6668857932090759,-0.6613025069236755,-0.6543033123016357,-0.6458375453948975,-0.6358633041381836,-0.624352753162384,-0.6112906336784363,-0.5966683030128479,-0.580525279045105,-0.5629110336303711,-0.5439027547836304,-0.5236024856567383,-0.5021419525146484,-0.4929061532020569,-0.4883935749530792,-0.483087956905365,-0.47646814584732058,-0.46850505471229555,-0.4591826796531677,-0.4485017657279968,-0.43647870421409609,-0.4296349287033081,-0.4306425452232361,-0.43169036507606509,-0.4327124357223511,-0.43363523483276369,-0.434375137090683,-0.43483397364616396,-0.4349145293235779,-0.4345105290412903,-0.4335062503814697,-0.43178266286849978,-0.4292362332344055,-0.42576250433921816,-0.42125025391578677,-0.41562384366989138,-0.40882599353790285,-0.4008139371871948,-0.39154642820358279,-0.38105565309524538,-0.36937832832336428,-0.35656821727752688,-0.34270697832107546,-0.32791560888290408,-0.3123157322406769,-0.2987477779388428,-0.2919609844684601,-0.28383341431617739,-0.27431511878967287,-0.2633626461029053,-0.25095996260643008,-0.2371458113193512,-0.22197234630584718,-0.20549842715263368,-0.1878664791584015,-0.16922447085380555,-0.14974310994148255,-0.12962539494037629,-0.10909641534090042,-0.08838383853435517,-0.06771965324878693,-0.04733118414878845,-0.028373785316944124,-0.019553814083337785,-0.010824167169630528,-0.002193264663219452,0.006331759504973888,0.014743565581738949,0.020356368273496629,0.01837555691599846,0.016968365758657457,0.016136057674884797,0.015129217877984047,0.01180466078221798,0.009144719690084458,0.007170249707996845,0.0029665003530681135,-0.0010057826293632389,-0.0045213461853563789,-0.0075632487423717979,-0.0101173035800457,-0.012169970199465752,-0.01370923314243555,-0.014725363813340664,-0.015210392884910107,-0.015154510736465454,-0.014559424482285977,-0.013425275683403016,-0.015666455030441285,-0.020355617627501489,-0.024360425770282747,-0.027648529037833215,-0.030194975435733796,-0.031980786472558978,-0.03300589695572853,-0.0332711897790432,-0.03278385475277901,-0.031554125249385837,-0.029597366228699685,-0.026941828429698945,-0.03255914896726608,-0.038613542914390567,-0.044125404208898547,-0.049049943685531619,-0.05334632098674774,-0.05697227641940117,-0.059897202998399737,-0.06209447607398033,-0.06354102492332459,-0.06422022730112076,-0.0641217902302742,-0.06342864036560059,-0.06282294541597367,-0.061475012451410297,-0.06319760531187058,-0.06762674450874329,-0.0716010257601738,-0.07510349154472351,-0.0781245231628418,-0.08066098392009735,-0.08271593600511551,-0.08429896831512451,-0.08542507141828537,-0.08611486852169037,-0.08639358729124069,-0.08629097789525986,-0.08584066480398178,-0.08507982641458512,-0.0840485692024231,-0.08278977125883103,-0.08134815096855164,-0.08514244854450226,-0.08976093679666519,-0.09433995187282562,-0.0988168865442276,-0.10312807559967041,-0.10721004009246826,-0.11099927872419357,-0.1144317016005516,-0.11810000985860825,-0.121705561876297,-0.12494391202926636,-0.12779343128204347,-0.13023515045642854,-0.1322580724954605,-0.13383936882019044,-0.13496237993240357,-0.13561637699604035,-0.13577818870544434,-0.13543403148651124,-0.13457490503787995,-0.13317877054214478,-0.13123762607574464,-0.12874698638916017,-0.12568971514701844,-0.13096760213375092,-0.13647106289863587,-0.14131388068199159,-0.14549455046653748,-0.1490470916032791,-0.15196332335472108,-0.15427957475185395,-0.155989408493042,-0.1571187973022461,-0.15857850015163423,-0.15986943244934083,-0.16014230251312257,-0.15941835939884187,-0.15771962702274323,-0.16413748264312745,-0.17338353395462037,-0.18187248706817628,-0.18956434726715089,-0.19647756218910218,-0.20258817076683045,-0.20792298018932343,-0.21248053014278413,-0.2162874937057495,-0.21936440467834474,-0.2217349261045456,-0.22343724966049195,-0.2244909107685089,-0.22494664788246156,-0.22481876611709596,-0.22416256368160249,-0.22383323311805726,-0.2229790985584259,-0.22428777813911439,-0.23310431838035584,-0.24121242761611939,-0.2485228329896927,-0.25495171546936037,-0.2604205012321472,-0.26486122608184817,-0.26821690797805788,-0.2704450488090515,-0.2715190052986145,-0.27142930030822756,-0.27018460631370547,-0.26781177520751955,-0.2643546462059021,-0.26433712244033816,-0.2711397409439087,-0.2777642011642456,-0.28416314721107485,-0.2902846038341522,-0.296056866645813,-0.30143141746520998,-0.30635425448417666,-0.3107694983482361,-0.3145917057991028,-0.31779760122299197,-0.32034239172935488,-0.32494333386421206,-0.3320300579071045,-0.33892935514450076,-0.34560567140579226,-0.35202911496162417,-0.35817283391952517,-0.36400914192199709,-0.36951109766960146,-0.37465399503707888,-0.38438689708709719,-0.3936142325401306,-0.4022402763366699,-0.410236120223999,-0.41758063435554507,-0.4242566227912903,-0.4302537441253662,-0.43556639552116396,-0.4401921033859253,-0.444138765335083,-0.44741684198379519,-0.45004135370254519,-0.45203065872192385,-0.4534076452255249,-0.4541980028152466,-0.45443058013916018,-0.45413705706596377,-0.453350692987442,-0.4521064758300781,-0.45044195652008059,-0.44839614629745486,-0.4520215690135956,-0.455799400806427,-0.45931971073150637,-0.4625774621963501,-0.46555861830711367,-0.4682692587375641,-0.4707075357437134,-0.47287517786026,-0.47478431463241579,-0.4769784212112427,-0.48306575417518618,-0.48840296268463137,-0.4928858280181885,-0.49636057019233706,-0.498609721660614,-0.4993676543235779,-0.49838703870773318,-0.4953370988368988,-0.4907844364643097,-0.5124145150184631,-0.5341697931289673,-0.5546977519989014,-0.5739341974258423,-0.5918398499488831,-0.6083968877792358,-0.6236032247543335,-0.6374709010124207,-0.6500182151794434,-0.6612744331359863,-0.6712719202041626,-0.6800459623336792,-0.6876335740089417,-0.6940699815750122,-0.6993918418884277,-0.7036345601081848,-0.7068327069282532,-0.7090203166007996,-0.7102271914482117,-0.7104911804199219,-0.709847092628479,-0.7083306908607483,-0.7059800624847412,-0.7028348445892334,-0.6989376544952393,-0.6943336725234985,-0.6890702247619629,-0.690127432346344,-0.690298855304718,-0.6885472536087036,-0.6848501563072205,-0.6792185306549072,-0.6717045903205872,-0.6623989343643189,-0.6514278054237366,-0.6389465928077698,-0.6251294612884522,-0.6124237179756165,-0.6175259947776794,-0.6217609643936157,-0.6249141693115234,-0.626774251461029,-0.627150297164917,-0.6259027123451233,-0.6229144334793091,-0.6181064248085022,-0.6114192605018616,-0.6044336557388306,-0.6050112247467041,-0.60516756772995,-0.6049772500991821,-0.6116239428520203,-0.6174358129501343,-0.6304290294647217,-0.6445755362510681,-0.6582111716270447,-0.6709913611412048,-0.6828402876853943,-0.69370436668396,-0.7035529017448425,-0.7123727798461914,-0.7201719880104065,-0.7269732356071472,-0.7328121066093445,-0.7377324104309082,-0.7417837977409363,-0.7450226545333862,-0.7475051879882813,-0.7492852210998535,-0.7504128217697144,-0.7509320378303528,-0.7529258131980896,-0.7555012106895447,-0.7568538784980774,-0.756902277469635,-0.7555603384971619,-0.7527374625205994,-0.7483407258987427,-0.742300271987915,-0.7345494031906128,-0.7250391244888306,-0.7165495157241821,-0.7078298926353455,-0.6973398923873901,-0.6847309470176697,-0.6696096658706665,-0.6515551209449768,-0.6485764384269714,-0.6652302145957947,-0.6799242496490479,-0.6922732591629028,-0.7018563151359558,-0.7082204222679138,-0.710882842540741,-0.7093518376350403,-0.7031562328338623,-0.6918721199035645,-0.6751774549484253,-0.670718789100647,-0.6929988861083984,-0.7131710052490234,-0.7309328317642212,-0.7459955215454102,-0.7580811977386475,-0.7669203281402588,-0.772252082824707,-0.7738222479820252,-0.7713496088981628,-0.7646341323852539,-0.7534626722335815,-0.7376503944396973,-0.7170646786689758,-0.7129130959510803,-0.7370581030845642,-0.7614642381668091,-0.7855559587478638,-0.8087458610534668,-0.8304319381713867,-0.8501807451248169,-0.8676416277885437,-0.8825981616973877,-0.8950483798980713,-0.9050139784812927,-0.912677526473999,-0.9182596206665039,-0.92194002866745,-0.9240012168884277,-0.9246382713317871,-0.9240430593490601,-0.9224029779434204,-0.9198391437530518,-0.9164873361587524,-0.9124440550804138,-0.9077768325805664,-0.9025630354881287,-0.8968465328216553,-0.890669584274292,-0.8840712308883667,-0.8770685195922852,-0.8850448727607727,-0.8943983316421509,-0.9030806422233582,-0.9111049771308899,-0.9185209274291992,-0.9253371357917786,-0.9315964579582214,-0.9373124837875366,-0.9425089955329895,-0.9471983909606934,-0.9513781666755676,-0.9550488591194153,-0.9581704139709473,-0.960712194442749,-0.9625777006149292,-0.9636648297309876,-0.9637900590896606,-0.9627130031585693,-0.9601020812988281,-0.9554728269577026,-0.9482710361480713,-0.9391751885414124,-0.9355435967445374,-0.931302547454834,-0.9265108704566956,-0.9372894167900086,-0.9559183120727539,-0.9692339301109314,-0.9784803986549377,-0.9849001169204712,-0.9892474412918091,-0.992183268070221,-0.9941132664680481,-0.995351254940033,-0.9961017370223999,-0.9965054392814636,-0.996660053730011,-0.9966254234313965,-0.9964455962181091,-0.9961411952972412,-0.9957294464111328,-0.9952129125595093,-0.9945939779281616,-0.9938658475875855,-0.9930208921432495,-0.9920466542243958,-0.9909278154373169,-0.989647388458252,-0.9881819486618042,-0.9865109920501709,-0.9846009016036987,-0.982427716255188,-0.9799455404281616,-0.9771250486373901,-0.973910927772522,-0.9702597856521606,-0.9661107063293457,-0.9614030122756958,-0.9560692310333252,-0.9500265717506409,-0.9432049989700317,-0.9354959726333618,-0.9268331527709961,-0.9170759916305542,-0.9061620235443115,-0.8939451575279236,-0.8803518414497376,-0.865253746509552,-0.8485674858093262,-0.8302041888237,-0.8100889921188355,-0.7881993651390076,-0.7644845843315125,-0.7390146851539612,-0.7117900252342224,-0.6829858422279358,-0.6527093648910523,-0.6212061047554016,-0.5968107581138611,-0.5948268175125122,-0.5928007960319519,-0.590729296207428,-0.5886102914810181,-0.586442232131958,-0.5842239260673523,-0.5819546580314636,-0.5796332359313965,-0.5772592425346375,-0.5748316049575806,-0.5723499059677124,-0.56981360912323,-0.5672217607498169,-0.564574122428894,-0.561869740486145],"plHydrophobicityMax":[0.06881537288427353,0.07036952674388886,0.07189654558897019,0.07338722050189972,0.07483147829771042,0.07621780037879944,0.0775335282087326,0.07876422256231308,0.0798940360546112,0.08090534061193466,0.08177848905324936,0.08249197155237198,0.08302208036184311,0.08334292471408844,0.08342638611793518,0.0832420289516449,0.08275715261697769,0.08193706721067429,0.08074494451284409,0.07914252579212189,0.07709012925624848,0.07454774528741837,0.07147526741027832,0.06783348321914673,0.0635857954621315,0.05869835242629051,0.05314299836754799,0.04689698666334152,0.039946652948856357,0.032287292182445529,0.028131499886512758,0.029155801981687547,0.029834505170583726,0.03007897175848484,0.029795298352837564,0.0289011113345623,0.02731473743915558,0.02496332861483097,0.02177918516099453,0.017718657851219178,0.012959771789610386,0.014810224995017052,0.017892085015773774,0.020687881857156755,0.022772662341594697,0.02436775714159012,0.027274399995803834,0.030341830104589464,0.03352060914039612,0.03674107789993286,0.039912693202495578,0.04292327165603638,0.04564032703638077,0.04791655391454697,0.04959587752819061,0.05052382871508598,0.05055871605873108,0.04958305135369301,0.04751170426607132,0.04430413618683815,0.03996686637401581,0.034548886120319369,0.028136424720287324,0.020846672356128694,0.016769375652074815,0.017044220119714738,0.017084568738937379,0.016844244673848153,0.016275962814688684,0.016008539125323297,0.016752207651734353,0.017430443316698076,0.018030939623713495,0.018535956740379335,0.018930373713374139,0.019193418323993684,0.019295137375593187,0.019209669902920724,0.018902158364653589,0.018322758376598359,0.01742793247103691,0.016160767525434495,0.014440888538956643,0.01219816692173481,0.012845950201153756,0.015045068226754666,0.0175767932087183,0.02047533541917801,0.0237725917249918,0.027495065703988076,0.0316605344414711,0.03627384826540947,0.0413220077753067,0.04676920920610428,0.05255206301808357,0.058576758950948718,0.06471619755029679,0.07081355154514313,0.07668592035770416,0.08213406801223755,0.08695466816425324,0.09095299243927002,0.09395796060562134,0.0958319902420044,0.0964796245098114,0.09584975242614746,0.09393436461687088,0.09076285362243653,0.08639531582593918,0.08091268688440323,0.07440964877605438,0.0669870600104332,0.05874604731798172,0.04978475347161293,0.04019441083073616,0.030059630051255227,0.03335465490818024,0.04759696498513222,0.06132744252681732,0.074447862803936,0.08688243478536606,0.09854699671268463,0.10935110598802567,0.1191921979188919,0.12799082696437837,0.135650634765625,0.142063707113266,0.147114098072052,0.15071316063404084,0.15275675058364869,0.15313124656677247,0.15174201130867005,0.14853346347808839,0.14345620572566987,0.136470228433609,0.12760232388973237,0.11693131923675537,0.10456755012273789,0.09065131843090058,0.08260393887758255,0.08165320754051209,0.0785970687866211,0.0737173929810524,0.0673111230134964,0.06747739762067795,0.07558460533618927,0.08376552164554596,0.09177117049694061,0.09932495653629303,0.10613110661506653,0.11192221939563751,0.11646445095539093,0.11957520991563797,0.12112745642662049,0.12106147408485413,0.11939733475446701,0.11619293689727783,0.11154422163963318,0.1055591031908989,0.09838365018367768,0.09015808999538422,0.08101678639650345,0.07108499109745026,0.06047765910625458,0.0493103563785553,0.03917626664042473,0.038302719593048099,0.036804866045713428,0.043048594146966937,0.04968424141407013,0.05623975768685341,0.06269022822380066,0.06900916248559952,0.07516609132289887,0.08112873882055283,0.08686181902885437,0.09232663363218308,0.0974818617105484,0.10228243470191956,0.10668106377124787,0.11062745749950409,0.11406925320625305,0.11695267260074616,0.11922301352024079,0.12082630395889282,0.12170981615781784,0.121820367872715,0.12111653387546539,0.11955997347831726,0.1171204000711441,0.11377716064453125,0.10952065885066986,0.10435312986373902,0.09828983247280121,0.09135893732309342,0.08360140025615692,0.07507029175758362,0.0658295676112175,0.055952560156583789,0.0455191433429718,0.03775089234113693,0.04089761897921562,0.04354234039783478,0.04568758234381676,0.047336142510175708,0.04850233718752861,0.04920303821563721,0.04945926368236542,0.049297019839286807,0.04874709993600845,0.04784431308507919,0.04700405150651932,0.05176246911287308,0.05594233423471451,0.05952419340610504,0.06249864771962166,0.0648597851395607,0.066610187292099,0.0677560567855835,0.06832103431224823,0.06833790242671967,0.0678442120552063,0.06688372790813446,0.06550084054470062,0.06374969333410263,0.06168254837393761,0.059347908943891528,0.05679090693593025,0.05405011400580406,0.0511622354388237,0.048156216740608218,0.045054614543914798,0.041874635964632037,0.03862770274281502,0.03532286360859871,0.03196512907743454,0.028557125478982927,0.02535157836973667,0.028901662677526475,0.032189857214689258,0.035199571400880817,0.03791627287864685,0.04033460095524788,0.04244818910956383,0.04424964264035225,0.045738302171230319,0.04691692069172859,0.04778729006648064,0.048347268253564838,0.04860499128699303,0.04856527969241142,0.04823140799999237,0.04760318249464035,0.046688392758369449,0.0454888790845871,0.04488014802336693,0.04872037470340729,0.05233515799045563,0.05569422245025635,0.05876162648200989,0.06150522083044052,0.06388884037733078,0.06587539613246918,0.06742801517248154,0.06850934773683548,0.0690808892250061,0.06911499053239823,0.06858271360397339,0.06745870411396027,0.06572186946868897,0.06335347145795822,0.06033923104405403,0.061851345002651218,0.06439721584320069,0.06624477356672287,0.06739472597837448,0.06785860657691956,0.06765539944171906,0.06679792702198029,0.06587419658899307,0.0645856186747551,0.06438717246055603,0.06673538684844971,0.06858781725168228,0.06996920704841614,0.0708903893828392,0.07137829065322876,0.07144544273614884,0.07109332084655762,0.07033248245716095,0.06916701048612595,0.07076345384120941,0.0750211775302887,0.08012986928224564,0.08485370129346848,0.08866196870803833,0.09157206863164902,0.09358837455511093,0.09474023431539536,0.09508595615625382,0.094661183655262,0.09347740560770035,0.09158458560705185,0.08902881294488907,0.0956655740737915,0.10232292115688324,0.10845903307199478,0.11402106285095215,0.11895058304071427,0.12322122603654862,0.12678465247154237,0.12964361906051637,0.1317628026008606,0.13316799700260163,0.13384780287742616,0.13383567333221436,0.1331438422203064,0.1318080574274063,0.12985728681087495,0.12732435762882234,0.12424705922603607,0.12065069377422333,0.11657508462667465,0.1120343878865242,0.1070651188492775,0.10166953504085541,0.09587538987398148,0.08967903256416321,0.0830933079123497,0.07611099630594254,0.06873185187578201,0.06094665452837944,0.05274509638547897,0.04411884397268295,0.0350499153137207,0.025534966960549356,0.015551569871604443,0.005104896612465382,-0.004552037455141544,-0.011023396626114846,-0.01777089759707451,-0.024784492328763009,-0.03207268565893173,-0.03962509334087372,-0.0474519282579422,-0.05554284527897835,-0.06390556693077088,-0.0725301206111908,-0.0814196765422821,-0.07351343333721161,-0.06394672393798828,-0.054976850748062137,-0.04665589705109596,-0.03902691230177879,-0.03212369605898857,-0.025971785187721254,-0.020588908344507219,-0.01597672514617443,-0.012132251635193825,-0.009045245125889779,-0.006698882207274437,-0.005071007646620274,-0.004135304596275091,-0.003862531390041113,-0.004221673123538494,-0.00518421083688736,-0.0067159030586481098,-0.008785548619925976,-0.011364463716745377,-0.014426229521632195,-0.01794690266251564,-0.021905217319726945,-0.02628297731280327,-0.03106444515287876,-0.03623751178383827,-0.03572694957256317,-0.035235967487096789,-0.03514561057090759,-0.03341325744986534,-0.030922934412956239,-0.028785718604922296,-0.026671305298805238,-0.019124258309602739,-0.011862574145197869,-0.0049235885962843899,0.00220390479080379,0.008943546563386917,0.014951156452298165,0.02020690031349659,0.024714941158890725,0.028477728366851808,0.03161327540874481,0.03475761041045189,0.03732098266482353,0.03928922116756439,0.04100295528769493,0.044306736439466479,0.04695799574255943,0.04896591603755951,0.05034525692462921,0.05111002177000046,0.05127386376261711,0.0508519746363163,0.04987053573131561,0.04834907874464989,0.046307142823934558,0.043755292892456058,0.04071923345327377,0.037214405834674838,0.033254869282245639,0.02884744666516781,0.024003800004720689,0.0187339186668396,0.01304209977388382,0.008980721235275269,0.00663419347256422,0.0037101423367857935,0.0002229155070381239,-0.00381363183259964,-0.008385374210774899,-0.01347900740802288,-0.019080089405179025,-0.025174476206302644,-0.03174600005149841,-0.03877794370055199,-0.04625201225280762,-0.05005555599927902,-0.05368158966302872,-0.05798376724123955,-0.06298797577619553,-0.06866282969713211,-0.07499895989894867,-0.08198288083076477,-0.0896061360836029,-0.09784935414791107,-0.10666695982217789,-0.11602681130170822,-0.12589293718338014,-0.13623864948749543,-0.14445056021213532,-0.14854837954044343,-0.15349583327770234,-0.15929564833641053,-0.16594114899635316,-0.17341351509094239,-0.18168988823890687,-0.18908485770225526,-0.19521266222000123,-0.19828703999519349,-0.20206397771835328,-0.2064920961856842,-0.21152406930923463,-0.21708640456199647,-0.22310078144073487,-0.2294737994670868,-0.2361038476228714,-0.24121235311031342,-0.2430744469165802,-0.245100200176239,-0.24730989336967469,-0.2497244030237198,-0.2523649334907532,-0.2552534341812134,-0.2584116756916046,-0.2618618607521057,-0.26562660932540896,-0.2634706199169159,-0.2611422836780548,-0.2594342827796936,-0.2583635747432709,-0.2579573392868042,-0.25823774933815,-0.2592226266860962,-0.25683438777923586,-0.25376981496810915,-0.25099870562553408,-0.24854359030723573,-0.2464371621608734,-0.24151864647865296,-0.2364271581172943,-0.23150356113910676,-0.22677335143089295,-0.2222633808851242,-0.2151065617799759,-0.20337854325771333,-0.19215711951255799,-0.18147458136081696,-0.17135831713676454,-0.16182802617549897,-0.15289905667304994,-0.14457958936691285,-0.13687379658222199,-0.12977978587150575,-0.12329080700874329,-0.11739704012870789,-0.11208339780569077,-0.1073327362537384,-0.10312601178884506,-0.09943938255310059,-0.09592704474925995,-0.08722778409719467,-0.07876851409673691,-0.07055715471506119,-0.0626022070646286,-0.054903194308280948,-0.04746640473604202,-0.04028318077325821,-0.03335632383823395,-0.026670848950743676,-0.020224519073963167,-0.01399876456707716,-0.007984340190887452,-0.002162009710446,0.003483528271317482,0.008972308598458767,0.014323066920042038,0.01955549046397209,0.024689989164471628,0.029744789004325868,0.034739311784505847,0.04138118401169777,0.055670659989118579,0.06922672688961029,0.08202140778303147,0.09402585029602051,0.10521486401557923,0.11558258533477783,0.12513932585716248,0.13389742374420167,0.14186404645442964,0.14907777309417725,0.1555737406015396,0.16449898481369019,0.1757417619228363,0.18598783016204835,0.19524921476840974,0.2035442590713501,0.21089938282966615,0.21734507381916047,0.22291205823421479,0.2276434749364853,0.2315833866596222,0.23477566242218018,0.23726429045200349,0.23909413814544679,0.24030889570713044,0.24094988405704499,0.24105748534202577,0.2406739890575409,0.2398359179496765,0.23906591534614564,0.24239034950733186,0.24491006135940553,0.24667909741401673,0.24774426221847535,0.2481529712677002,0.24794544279575349,0.24717232584953309,0.24677082896232606,0.2514804005622864,0.2555192708969116,0.2589307427406311,0.26176151633262637,0.2640482783317566,0.26581743359565737,0.26710253953933718,0.2679314911365509,0.26832538843154909,0.2682945132255554,0.2678592801094055,0.267030268907547,0.26654934883117678,0.26615986227989199,0.2670191824436188,0.2696266174316406,0.2717907726764679,0.2735258638858795,0.2748456299304962,0.27576324343681338,0.27629661560058596,0.2764596939086914,0.2762652039527893,0.27572450041770937,0.27484679222106936,0.27363720536231997,0.27210524678230288,0.27025526762008669,0.26809030771255495,0.26561179757118227,0.26282045245170596,0.2597126066684723,0.2575822174549103,0.25805702805519106,0.25816765427589419,0.2579280138015747,0.25733837485313418,0.256413996219635,0.2551524341106415,0.25357013940811159,0.25166237354278567,0.2494468241930008,0.24691861867904664,0.2440948784351349,0.240972638130188,0.23756766319274903,0.23387998342514039,0.22992393374443055,0.22570285201072694,0.22123001515865327,0.2165120542049408,0.21163997054100038,0.2124108374118805,0.21503092348575593,0.2172730416059494,0.21911339461803437,0.22053001821041108,0.22150523960590363,0.2220240980386734,0.22207443416118623,0.22164741158485413,0.2216651290655136,0.2233947217464447,0.22471745312213899,0.2265649139881134,0.22836868464946748,0.2299497127532959,0.23293942213058473,0.2372015118598938,0.24106688797473908,0.24452468752861024,0.24759909510612489,0.2503002882003784,0.2526191473007202,0.25456440448760989,0.2561439871788025,0.2573462724685669,0.2581614851951599,0.2585940361022949,0.2586272060871124,0.2582315504550934,0.2574082314968109,0.25613757967948916,0.2543684244155884,0.2553272545337677,0.2587442398071289,0.2618120014667511,0.26452741026878359,0.2668854594230652,0.2688809931278229,0.2705085277557373,0.2717624604701996,0.27263325452804568,0.27311885356903078,0.27321282029151919,0.2729083299636841,0.27219825983047488,0.27107495069503786,0.2695268988609314,0.26754793524742129,0.2651299834251404,0.2647908627986908,0.26511335372924807,0.26479434967041018,0.26381465792655947,0.26215335726737978,0.25978755950927737,0.25669339299201968,0.2528468370437622,0.2482239454984665,0.2470405101776123,0.2497841715812683,0.25231799483299258,0.254618376493454,0.2566811144351959,0.25848352909088137,0.26002436876296999,0.2612817585468292,0.26225578784942629,0.2629242539405823,0.2632877826690674,0.26332300901412966,0.26303020119667055,0.26238423585891726,0.26138433814048769,0.26000359654426577,0.2582402229309082,0.2560654580593109,0.25347670912742617,0.2504442036151886,0.24696552753448487,0.24301090836524964,0.23857921361923219,0.23364250361919404,0.2319132685661316,0.23094147443771363,0.22962328791618348,0.2279605269432068,0.22594735026359559,0.22359958291053773,0.22091959416866303,0.218003049492836,0.2167218029499054,0.21492372453212739,0.21258488297462464,0.2097255140542984,0.2063307911157608,0.20242629945278169,0.19800925254821778,0.19311046600341798,0.19512346386909486,0.20071342587471009,0.20605237782001496,0.21109551191329957,0.21581602096557618,0.22018012404441834,0.22416195273399354,0.22774818539619447,0.23091372847557069,0.23365119099617005,0.2359548956155777,0.23780269920825959,0.23920205235481263,0.2401442974805832,0.24061673879623414,0.24062591791152955,0.24015921354293824,0.23921215534210206,0.23778770864009858,0.23586875200271607,0.23346030712127686,0.23056191205978394,0.22715738415718079,0.2232626974582672,0.22616331279277802,0.22978124022483827,0.23329663276672364,0.23670825362205506,0.24001459777355195,0.2432146668434143,0.24630896747112275,0.25157904624938967,0.26001104712486269,0.2666563391685486,0.2717129588127136,0.2754209637641907,0.2781114876270294,0.28002074360847475,0.2813405692577362,0.282216340303421,0.2827851474285126,0.283131867647171,0.2833179831504822,0.2855384945869446,0.29141977429389956,0.29627281427383425,0.3002011179924011,0.30328214168548586,0.30564266443252566,0.30737292766571047,0.3085557818412781,0.30926597118377688,0.3095703423023224,0.3095230460166931,0.3091793656349182,0.3085899353027344,0.3077939748764038,0.3068258762359619,0.3057154417037964,0.3044878840446472,0.3031633794307709,0.3017640709877014,0.30030643939971926,0.3000010550022125,0.3001161515712738,0.29986292123794558,0.2990560829639435,0.29741644859313967,0.29452574253082278,0.28977787494659426,0.28784823417663576,0.28629788756370547,0.2847636342048645,0.2832481563091278,0.2817527949810028,0.28027892112731936,0.2788277864456177,0.279157817363739,0.2846132516860962,0.2891739010810852,0.29290443658828738,0.29587340354919436,0.298135370016098,0.29977133870124819,0.3008541464805603,0.301446795463562,0.3016086220741272,0.3013943135738373,0.30085229873657229,0.3000248670578003,0.2989611029624939,0.2976977527141571,0.2962673604488373,0.294698566198349,0.2930169701576233,0.2912429869174957,0.28939804434776308,0.28749963641166689,0.28556203842163088,0.2835980951786041,0.2816186249256134,0.27963289618492129,0.2776491343975067,0.27567416429519656,0.2737141251564026,0.2717735171318054,0.26985636353492739,0.26796576380729678,0.2661052346229553,0.2642759382724762,0.26247861981391909,0.26071345806121828,0.2589796781539917,0.25727608799934389,0.2556000351905823,0.2539478838443756,0.25231343507766726,0.25068914890289309,0.24906562268733979,0.24743042886257173,0.24576768279075623,0.24405528604984284,0.24226787686347962,0.240373432636261,0.23833200335502625,0.23609410226345063,0.23359918594360352,0.23077094554901124,0.22751164436340333,0.223726287484169,0.21929749846458436,0.21409554779529572,0.20798584818840028,0.2008354663848877,0.19249701499938966,0.1829109489917755,0.17207157611846925,0.1600424200296402,0.1516677439212799,0.16954943537712098,0.18596209585666657,0.2008219063282013,0.21407946944236756,0.22570662200450898,0.23569601774215699,0.2440413534641266,0.25076812505722048,0.2559024691581726,0.2594662308692932,0.26148030161857607,0.26194995641708376,0.2609042525291443,0.2583662271499634,0.254360169172287,0.2489190548658371,0.2420789897441864,0.23391841351985932,0.22453203797340394,0.21403923630714417,0.20787370204925538,0.20140624046325684,0.19348245859146119,0.1858946681022644,0.17806079983711244,0.16988611221313477,0.16708864271640778,0.19839707016944886,0.229673370718956,0.2550111711025238,0.2750050127506256,0.29046136140823367,0.3022204637527466,0.31105735898017886,0.3176358938217163,0.3224957585334778,0.3260640799999237,0.32866916060447695,0.33055973052978518,0.3319219648838043,0.332893431186676,0.3335758149623871,0.334043025970459,0.33434897661209109,0.334532231092453,0.33462026715278628,0.33463239669799807,0.33458152413368227,0.334476113319397,0.3343210220336914,0.33411821722984316,0.33386772871017458,0.3335675001144409,0.33321413397789,0.33280283212661745,0.332327276468277,0.3317800760269165,0.33115240931510928,0.3304343819618225,0.32961443066596987,0.32867950201034548,0.3276153802871704,0.32640573382377627,0.3250328302383423,0.3234771490097046,0.32171720266342165,0.31972992420196535,0.3174901008605957,0.3149714767932892,0.31214582920074465,0.3089838922023773,0.3110504150390625,0.3138798773288727,0.31639939546585085,0.3186406195163727,0.3206270933151245,0.3223899006843567,0.32395273447036745,0.32533374428749087,0.32655078172683718,0.3276207447052002,0.33015698194503786,0.33214491605758669,0.3333360552787781,0.33402401208877566,0.3344067931175232,0.3345952033996582,0.33465680480003359,0.3346370458602905,0.33456069231033327,0.3344411849975586,0.33428847789764407,0.3341064155101776,0.3341063857078552,0.33424609899520876,0.33428603410720827,0.3342539370059967,0.33416932821273806,0.3340436816215515,0.33388400077819826,0.3336942791938782,0.3334769308567047,0.3332326114177704,0.33296069502830508,0.33265987038612368,0.3323289752006531,0.33196568489074709,0.3315669894218445,0.33113035559654238,0.3306525945663452,0.33013007044792178,0.3295581340789795,0.32893314957618716,0.32825037837028506,0.3275046646595001,0.32668939232826235,0.32579952478408816,0.3248286545276642,0.3237685263156891,0.32261133193969729,0.32134944200515749,0.3199737071990967,0.3184727132320404,0.31683585047721865,0.31505268812179568,0.31311050057411196,0.3109925091266632,0.30868571996688845,0.3061751425266266,0.3034427762031555,0.300465852022171,0.29722821712493899,0.2937079071998596,0.2898806929588318,0.2857184112071991,0.2811988294124603,0.2762942314147949,0.2709704637527466,0.2651970684528351,0.2589457035064697,0.2521834671497345,0.2448682188987732,0.2369718849658966,0.22846344113349915,0.21931113302707673,0.2094721794128418,0.2036726027727127,0.20120936632156373,0.1987309604883194,0.19623887538909913,0.1937338411808014,0.19121690094470979],"plHydrophobicityMean":[-0.04264597222208977,-0.04272264614701271,-0.04279771447181702,-0.04287170618772507,-0.04294554516673088,-0.04302021861076355,-0.04309724643826485,-0.04317913576960564,-0.04326930269598961,-0.0433691032230854,-0.04348090663552284,-0.04361158236861229,-0.043758660554885867,-0.04392421618103981,-0.04411415755748749,-0.04433046281337738,-0.04457685351371765,-0.04485485702753067,-0.045168761163949969,-0.04552258178591728,-0.04592013359069824,-0.04636290296912193,-0.04685377702116966,-0.04739461839199066,-0.04798769950866699,-0.048635486513376239,-0.0493401400744915,-0.05010402575135231,-0.050930291414260867,-0.05182182043790817,-0.05278409644961357,-0.053817812353372577,-0.05492447689175606,-0.056103695183992389,-0.05735371261835098,-0.058670442551374438,-0.06004992872476578,-0.06148863211274147,-0.0629836693406105,-0.06453197449445725,-0.06613264977931977,-0.06778201460838318,-0.06947708874940872,-0.07121629267930985,-0.07299600541591644,-0.0748126432299614,-0.07666365802288056,-0.07854784280061722,-0.08046423643827439,-0.08241216093301773,-0.08439256250858307,-0.08640620857477188,-0.08845542371273041,-0.09054162353277207,-0.0926668792963028,-0.09483335167169571,-0.09704307466745377,-0.09929776936769486,-0.10159870237112045,-0.10394362360239029,-0.10633083432912827,-0.10875681042671204,-0.11121748387813568,-0.1137072890996933,-0.11621985584497452,-0.11874984949827194,-0.12129105627536774,-0.12383976578712464,-0.1263924390077591,-0.12894843518733979,-0.13150843977928163,-0.13407348096370698,-0.13664484024047852,-0.13922318816184998,-0.1418086290359497,-0.144399031996727,-0.14699101448059083,-0.14958152174949647,-0.15216632187366486,-0.1547413021326065,-0.15730300545692445,-0.1598467230796814,-0.16236890852451325,-0.16486726701259614,-0.16734200716018678,-0.1697966605424881,-0.17223794758319856,-0.17467503249645234,-0.1771186888217926,-0.17957811057567597,-0.18206186592578889,-0.1845746785402298,-0.1871180385351181,-0.18969006836414338,-0.1922857016324997,-0.1948983371257782,-0.1975204199552536,-0.200144961476326,-0.2027648240327835,-0.20537495613098145,-0.2079712301492691,-0.21055206656455995,-0.21311630308628083,-0.21566486358642579,-0.21819932758808137,-0.22072285413742066,-0.22323928773403169,-0.2257533073425293,-0.22827337682247163,-0.2308081090450287,-0.23336587846279145,-0.23595616221427918,-0.2385863959789276,-0.2412608116865158,-0.2439783215522766,-0.2467297613620758,-0.24949860572814942,-0.2522622048854828,-0.25499260425567629,-0.25766521692276,-0.2602594196796417,-0.2627612352371216,-0.2651624083518982,-0.2674580216407776,-0.2696445882320404,-0.2717200815677643,-0.27368152141571047,-0.2755257785320282,-0.2772515118122101,-0.2788574993610382,-0.2803429067134857,-0.2817089259624481,-0.282958060503006,-0.2840927243232727,-0.2851162254810333,-0.2860289514064789,-0.2868317663669586,-0.28752440214157107,-0.28810712695121767,-0.28857851028442385,-0.28894010186195376,-0.289192795753479,-0.289339154958725,-0.2893810570240021,-0.2893217206001282,-0.2891634702682495,-0.28890976309776308,-0.2885650098323822,-0.2881331145763397,-0.2876211404800415,-0.287036269903183,-0.2863870859146118,-0.28568342328071597,-0.2849363386631012,-0.28415676951408389,-0.28335654735565188,-0.28254735469818118,-0.2817397713661194,-0.28094449639320376,-0.2801705002784729,-0.27942487597465517,-0.27871355414390566,-0.27804034948349,-0.27740854024887087,-0.27681881189346316,-0.27627214789390566,-0.27576762437820437,-0.27530500292778017,-0.27488213777542117,-0.27449795603752139,-0.27415111660957339,-0.27383875846862795,-0.27355897426605227,-0.2733093798160553,-0.27308785915374758,-0.272891640663147,-0.27271735668182375,-0.27256375551223757,-0.2724266052246094,-0.2723033130168915,-0.27219170331954958,-0.2720887064933777,-0.2719905376434326,-0.2718956470489502,-0.27180054783821108,-0.2717025578022003,-0.27159935235977175,-0.27148759365081789,-0.2713640630245209,-0.27122560143470766,-0.2710694670677185,-0.2708911895751953,-0.2706885039806366,-0.2704574167728424,-0.2701948285102844,-0.2698984444141388,-0.2695649266242981,-0.2691918611526489,-0.2687765657901764,-0.2683175206184387,-0.2678122818470001,-0.2672591805458069,-0.26665642857551577,-0.26600179076194765,-0.2652941048145294,-0.264531672000885,-0.26371216773986819,-0.2628345191478729,-0.2618953287601471,-0.2608938217163086,-0.2598269283771515,-0.2586930990219116,-0.25748875737190249,-0.25621122121810915,-0.2548588216304779,-0.2534279227256775,-0.25191569328308108,-0.2503199875354767,-0.24863804876804353,-0.24686767160892487,-0.2450060248374939,-0.2430516630411148,-0.24100324511528016,-0.2388601303100586,-0.23662129044532777,-0.23428726196289063,-0.23185931146144868,-0.22933943569660188,-0.22673049569129945,-0.22403603792190553,-0.22126002609729768,-0.21840882301330567,-0.2154880166053772,-0.21250399947166444,-0.20946457982063294,-0.2063773274421692,-0.20325006544589997,-0.20009134709835053,-0.19690901041030885,-0.1937115490436554,-0.19050726294517518,-0.18730349838733674,-0.18410785496234895,-0.1809273362159729,-0.17776839435100556,-0.17463673651218415,-0.1715375781059265,-0.16847504675388337,-0.16545307636260987,-0.16247431933879853,-0.15954092144966126,-0.15665403008460999,-0.15381480753421784,-0.15102379024028779,-0.14828096330165864,-0.14558590948581696,-0.14293885231018067,-0.14033976197242738,-0.13778847455978394,-0.13528570532798768,-0.13283178210258485,-0.13042771816253663,-0.12807480990886689,-0.12577447295188905,-0.12352850288152695,-0.12133905291557312,-0.11920864880084992,-0.11713974922895432,-0.11513566970825196,-0.11319936811923981,-0.11133463680744171,-0.10954566299915314,-0.1078367829322815,-0.10621322691440582,-0.10468042641878128,-0.10324424505233765,-0.10191188007593155,-0.10069017112255097,-0.09958718717098236,-0.09861132502555847,-0.09777160733938217,-0.09707736223936081,-0.0965387299656868,-0.09616527706384659,-0.09596721827983856,-0.09595499932765961,-0.09613839536905289,-0.0965270847082138,-0.09713050723075867,-0.09795762598514557,-0.09901650249958039,-0.10031475126743317,-0.10185910761356354,-0.10365508496761322,-0.10570751130580902,-0.10802014172077179,-0.1105952337384224,-0.11343378573656082,-0.11653530597686768,-0.11989796161651612,-0.12351814657449722,-0.1273907870054245,-0.1315096765756607,-0.13586628437042237,-0.1404506117105484,-0.14525073766708375,-0.15025316178798676,-0.15544261038303376,-0.1608031839132309,-0.16631607711315156,-0.1719619631767273,-0.1777198612689972,-0.18356837332248689,-0.18948499858379365,-0.1954464465379715,-0.2014298141002655,-0.20741206407546998,-0.21337053179740907,-0.21928280591964723,-0.22512707114219666,-0.23088277876377107,-0.2365303635597229,-0.24205133318901063,-0.2474285215139389,-0.2526457905769348,-0.2576880156993866,-0.262541800737381,-0.2671944200992584,-0.27163469791412356,-0.2758525609970093,-0.27983784675598147,-0.28358301520347597,-0.2870810627937317,-0.2903255224227905,-0.2933104336261749,-0.2960321307182312,-0.2984878718852997,-0.3006743788719177,-0.3025909662246704,-0.3042371869087219,-0.3056125044822693,-0.30671873688697817,-0.30755749344825747,-0.30813145637512209,-0.30844321846961977,-0.3084973692893982,-0.3082972764968872,-0.3078479468822479,-0.3071538507938385,-0.3062198758125305,-0.305051326751709,-0.3036535680294037,-0.3020319938659668,-0.30019140243530276,-0.2981368899345398,-0.2958732843399048,-0.29340511560440066,-0.29073625802993777,-0.28787028789520266,-0.2848106622695923,-0.28156036138534548,-0.2781221270561218,-0.27449774742126467,-0.270689457654953,-0.2666989266872406,-0.26252856850624087,-0.25817930698394778,-0.25365450978279116,-0.2489558756351471,-0.24408677220344544,-0.23905140161514283,-0.23385445773601533,-0.22850176692008973,-0.22300057113170625,-0.21735922992229463,-0.21158824861049653,-0.20569920539855958,-0.19970613718032838,-0.19362424314022065,-0.18747137486934663,-0.18126684427261353,-0.1750320941209793,-0.16879026591777802,-0.16256685554981233,-0.1563885509967804,-0.15028293430805207,-0.14427991211414338,-0.13840888440608979,-0.13270074129104615,-0.12718616425991059,-0.12189561873674393,-0.11685876548290253,-0.11210409551858902,-0.10765975713729859,-0.10355080664157868,-0.09980133920907974,-0.0964328870177269,-0.0934644415974617,-0.09091299027204514,-0.08879213780164719,-0.08711344003677368,-0.08588637411594391,-0.0851171612739563,-0.08480951189994812,-0.08496501296758652,-0.08558379858732224,-0.08666359633207321,-0.08819997310638428,-0.09018763154745102,-0.0926181748509407,-0.0954834595322609,-0.09877429157495499,-0.10247844457626343,-0.10658426582813263,-0.11107852309942246,-0.1159479171037674,-0.12117669731378555,-0.12675051391124726,-0.13265326619148255,-0.13886845111846925,-0.14537912607192994,-0.15216733515262605,-0.15921595692634583,-0.1665061116218567,-0.17401941120624543,-0.18173721432685853,-0.18963930010795594,-0.19770659506320954,-0.20591819286346436,-0.21425439417362214,-0.22269465029239655,-0.2312173992395401,-0.23980222642421723,-0.2484274059534073,-0.2570725083351135,-0.2657151222229004,-0.27433517575263979,-0.28291207551956179,-0.2914247512817383,-0.2998538017272949,-0.3081790506839752,-0.3163829743862152,-0.3244468867778778,-0.33235397934913638,-0.34008854627609255,-0.34763553738594057,-0.3549823760986328,-0.3621159493923187,-0.36902645230293276,-0.37570419907569888,-0.3821417987346649,-0.38833412528038027,-0.39427614212036135,-0.3999657928943634,-0.40540122985839846,-0.41058316826820376,-0.4155130684375763,-0.4201933443546295,-0.42462798953056338,-0.42882081866264346,-0.43277695775032046,-0.43650102615356448,-0.43999844789505007,-0.4432741105556488,-0.4463322162628174,-0.44917672872543337,-0.4518105685710907,-0.45423614978790285,-0.45645418763160708,-0.45846500992774966,-0.4602678716182709,-0.4618591070175171,-0.4632365107536316,-0.4643946588039398,-0.46532881259918215,-0.46603092551231387,-0.46649444103240969,-0.46671029925346377,-0.46666979789733889,-0.466362863779068,-0.4657804071903229,-0.46491196751594546,-0.46374812722206118,-0.4622793197631836,-0.46049660444259646,-0.45839181542396548,-0.4559580087661743,-0.4531888961791992,-0.4500786364078522,-0.44662413001060488,-0.44282296299934389,-0.43867364525794985,-0.434176504611969,-0.4293321669101715,-0.42414358258247378,-0.4186141788959503,-0.4127490818500519,-0.4065541923046112,-0.40003618597984316,-0.3932020366191864,-0.38606032729148867,-0.3786199688911438,-0.37088996171951296,-0.3628803789615631,-0.3546008765697479,-0.3460618257522583,-0.33727359771728518,-0.32824593782424929,-0.31898990273475649,-0.3095152974128723,-0.29983288049697878,-0.28995203971862795,-0.27988436818122866,-0.2696400582790375,-0.25922876596450808,-0.2486622929573059,-0.23795054852962495,-0.22710548341274262,-0.2161378562450409,-0.20506073534488679,-0.1938849836587906,-0.1826229840517044,-0.17128878831863404,-0.15989470481872559,-0.148455411195755,-0.1369842290878296,-0.12549731135368348,-0.11400928348302841,-0.10253536701202393,-0.09109316021203995,-0.07969829440116883,-0.06836940348148346,-0.05712292715907097,-0.04597810283303261,-0.034953102469444278,-0.024065939709544183,-0.013335916213691235,-0.002781278919428587,0.0075786239467561249,0.017726240679621698,0.02764299139380455,0.037312060594558719,0.046717140823602679,0.05584103986620903,0.06466970592737198,0.07318828254938126,0.08138407766819,0.0892445296049118,0.09675891697406769,0.10391762107610703,0.11071167886257172,0.11713393032550812,0.12317728251218796,0.1288377046585083,0.134110689163208,0.13899382948875428,0.1434851586818695,0.14758464694023133,0.15129320323467256,0.1546124964952469,0.1575455218553543,0.16009654104709626,0.16227084398269654,0.16407495737075807,0.1655159890651703,0.16660282015800477,0.16734492778778077,0.1677527278661728,0.16783766448497773,0.16761209070682527,0.16708904504776,0.16628237068653108,0.16520650684833527,0.16387662291526795,0.162308007478714,0.160517156124115,0.15852008759975434,0.1563338041305542,0.15397503972053529,0.15146102011203767,0.148809015750885,0.14603672921657563,0.14316131174564362,0.14020010828971864,0.13717027008533479,0.13408905267715455,0.13097266852855683,0.12783825397491456,0.12470154464244843,0.12157830595970154,0.11848363280296326,0.11543179303407669,0.11243705451488495,0.10951245576143265,0.10667068511247635,0.1039227545261383,0.1012800857424736,0.09875237941741944,0.0963481143116951,0.09407536685466767,0.09194057434797287,0.08994964510202408,0.08810702711343765,0.08641625940799713,0.08487983793020249,0.08349891752004624,0.08227404206991196,0.08120457082986832,0.0802890732884407,0.07952557504177094,0.07891064137220383,0.07844072580337525,0.07811148464679718,0.07791794836521149,0.07785511761903763,0.07791723310947418,0.07809793204069138,0.07839104533195496,0.07879002392292023,0.079288050532341,0.07987815886735916,0.0805530846118927,0.08130542188882828,0.082127645611763,0.08301239460706711,0.08395133912563324,0.08493650704622269,0.085959792137146,0.08701290190219879,0.08808676153421402,0.08917277306318283,0.09026195853948593,0.09134508669376373,0.09241284430027008,0.09345557540655136,0.09446368366479874,0.09542743861675263,0.09633716195821762,0.09718326479196549,0.0979558601975441,0.09864543378353119,0.09924300760030747,0.09973949939012528,0.10012620687484741,0.10039538890123368,0.1005391925573349,0.10055084526538849,0.10042406618595123,0.10015325248241425,0.09973390400409699,0.09916220605373383,0.09843525290489197,0.09755092114210129,0.0965082123875618,0.09530702978372574,0.09394807368516922,0.09243319928646088,0.09076493233442307,0.08894653618335724,0.086981862783432,0.08487529307603836,0.08263179659843445,0.08025716990232468,0.07775654643774033,0.07513553649187088,0.07240010797977448,0.06955592334270477,0.06660843640565872,0.06356323510408402,0.06042594090104103,0.05720151960849762,0.05389554053544998,0.05051308125257492,0.047058943659067157,0.04353903979063034,0.03995821997523308,0.036322612315416339,0.03263779357075691,0.028910530731081964,0.02514718845486641,0.02135433815419674,0.01754002831876278,0.013711558654904366,0.009877262637019158,0.006044838577508926,0.002223024144768715,-0.00158031121827662,-0.005357079673558474,-0.009099376387894154,-0.012800314463675022,-0.016452621668577195,-0.020049938932061197,-0.02358558401465416,-0.02705352008342743,-0.030448157340288163,-0.033763278275728229,-0.036994412541389468,-0.040137503296136859,-0.04319015145301819,-0.0461505763232708,-0.04901866242289543,-0.05179513618350029,-0.054481104016304019,-0.05707875266671181,-0.05959015712141991,-0.06201861426234245,-0.06436723470687866,-0.06664016097784043,-0.06884162873029709,-0.07097616791725159,-0.07304902374744415,-0.07506543397903443,-0.07703113555908203,-0.07895177602767945,-0.08083335310220719,-0.08268159627914429,-0.08450242131948471,-0.08630173653364182,-0.08808528631925583,-0.08985846489667893,-0.09162627905607224,-0.09339352697134018,-0.09516498446464539,-0.09694455564022064,-0.09873547405004502,-0.1005411371588707,-0.1023641899228096,-0.10420654714107514,-0.10606981068849564,-0.10795525461435318,-0.10986292362213135,-0.11179352551698685,-0.11374659836292267,-0.11572211235761643,-0.11772044748067856,-0.11974150687456131,-0.12178643047809601,-0.12385641038417816,-0.1259528249502182,-0.12807691097259522,-0.13022948801517487,-0.13241052627563477,-0.1346198320388794,-0.1368565559387207,-0.1391201615333557,-0.14140938222408296,-0.14372295141220094,-0.14605985581874848,-0.1484188288450241,-0.15079884231090547,-0.153197780251503,-0.1556139588356018,-0.15804432332515717,-0.1604863852262497,-0.16293562948703767,-0.16538716852664948,-0.16783615946769715,-0.17027655243873597,-0.17270316183567048,-0.17511127889156342,-0.1774975210428238,-0.17985759675502778,-0.1821892261505127,-0.18448922038078309,-0.18675507605075837,-0.18898427486419679,-0.19117389619350434,-0.19332218170166017,-0.19542697072029115,-0.1974872350692749,-0.19950206577777863,-0.20147094130516053,-0.20339560508728028,-0.20527786016464234,-0.20712082087993623,-0.2089276909828186,-0.21070291101932527,-0.21245083212852479,-0.21417658030986787,-0.21588484942913056,-0.21757899224758149,-0.21926307678222657,-0.22094014286994935,-0.22261066734790803,-0.22427190840244294,-0.22591738402843476,-0.2275397777557373,-0.2291315346956253,-0.23068785667419434,-0.23220525681972505,-0.23368214070796967,-0.23511655628681184,-0.23650705814361573,-0.23785290122032166,-0.23915350437164308,-0.24041251838207246,-0.241634801030159,-0.2428261935710907,-0.24399195611476899,-0.24513466656208039,-0.246256023645401,-0.24735426902770997,-0.24842555820941926,-0.2494668811559677,-0.25047555565834048,-0.2514475882053375,-0.25238025188446047,-0.25327199697494509,-0.25412020087242129,-0.2549242675304413,-0.25568345189094546,-0.2563976049423218,-0.2570665180683136,-0.2576915919780731,-0.25827351212501528,-0.2588152587413788,-0.25931793451309206,-0.2597845494747162,-0.26021698117256167,-0.2606169581413269,-0.26098528504371645,-0.26132237911224368,-0.26162663102149966,-0.26189616322517397,-0.26212847232818606,-0.262320339679718,-0.2624689042568207,-0.26257041096687319,-0.2626229524612427,-0.26262545585632326,-0.2625770568847656,-0.26248058676719668,-0.2623373568058014,-0.26215076446533205,-0.26192525029182436,-0.2616640329360962,-0.2613702714443207,-0.26104599237442019,-0.2606930136680603,-0.260311484336853,-0.259901225566864,-0.25946182012557986,-0.25899365544319155,-0.258497416973114,-0.2579737603664398,-0.2574242949485779,-0.25684961676597597,-0.2562502324581146,-0.25562581419944765,-0.254973828792572,-0.25429102778434756,-0.2535734474658966,-0.2528170645236969,-0.25201985239982607,-0.2511800527572632,-0.2502981126308441,-0.24937517940998078,-0.2484126091003418,-0.2474111020565033,-0.24637138843536378,-0.2452944964170456,-0.24418063461780549,-0.24303114414215089,-0.24184691905975343,-0.2406318485736847,-0.23939038813114167,-0.238125279545784,-0.236842080950737,-0.2355457842350006,-0.23424223065376283,-0.23293602466583253,-0.2316300868988037,-0.2303256392478943,-0.2290221005678177,-0.22771768271923066,-0.22640864551067353,-0.225090891122818,-0.22375892102718354,-0.22240948677062989,-0.22103796899318696,-0.21964131295681,-0.21821802854537965,-0.21676592528820039,-0.2152838110923767,-0.2137712836265564,-0.21223066747188569,-0.21066667139530183,-0.20908568799495698,-0.20749609172344209,-0.205904021859169,-0.20431263744831086,-0.20272092521190644,-0.2011253386735916,-0.19951875507831574,-0.19789420068264008,-0.19624696671962739,-0.1945742964744568,-0.19287550449371339,-0.19115157425403596,-0.18940255045890809,-0.18762823939323426,-0.18582798540592194,-0.1840018630027771,-0.18215030431747437,-0.18027372658252717,-0.17837166786193849,-0.17644362151622773,-0.17448647320270539,-0.17249682545661927,-0.17047348618507386,-0.16841882467269898,-0.16633951663970948,-0.16424384713172913,-0.16213566064834596,-0.16001375019550324,-0.1578671783208847,-0.15568289160728455,-0.1534508913755417,-0.15117554366588593,-0.14887604117393495,-0.14657919108867646,-0.1443099081516266,-0.14208433032035829,-0.13991767168045045,-0.1378224492073059,-0.13581596314907075,-0.13389739394187928,-0.13194888830184937,-0.13012172281742097,-0.12827253341674806,-0.12638571858406068,-0.12447042763233185,-0.12255196273326874,-0.12062349170446396,-0.11870681494474411,-0.11680116504430771,-0.1149010956287384,-0.11299596726894379,-0.11107539385557175,-0.10913437604904175,-0.10716753453016281,-0.10518452525138855,-0.10319985449314118,-0.1012326255440712,-0.0993010550737381,-0.09741674363613129,-0.0955854281783104,-0.09381026774644852,-0.09208915382623673,-0.09041740745306015,-0.088791623711586,-0.08720412850379944,-0.08565220236778259,-0.08413422107696533,-0.08265213668346405,-0.08120166510343552,-0.0797790065407753,-0.07838264852762222,-0.07701309025287628,-0.0756702721118927,-0.0743614137172699,-0.07308275252580643,-0.07183047384023667,-0.07060329616069794,-0.06940039992332459,-0.0682176798582077,-0.06705530732870102,-0.06590742617845535,-0.06477225571870804,-0.06365235149860382,-0.06255681067705155,-0.06149454042315483,-0.0604681596159935,-0.05947495624423027,-0.05851024016737938,-0.05757018178701401,-0.056648556143045428,-0.05574281886219978,-0.054855190217494968,-0.05397742986679077,-0.05310767516493797,-0.05224412679672241,-0.05138570815324783,-0.05053121596574783,-0.049682650715112689,-0.04883682727813721,-0.047993533313274387,-0.04715275764465332,-0.04631669819355011,-0.045492853969335559,-0.044681791216135028,-0.043894246220588687,-0.04314132779836655,-0.0424279049038887,-0.0417511984705925,-0.041104577481746677,-0.040485113859176639,-0.03988976404070854,-0.03931824490427971,-0.03876803442835808],"plHydrophobicitySd":[0.0991651862859726,0.09904013574123383,0.09891923516988754,0.09880165010690689,0.09868394583463669,0.09855900704860687,0.0984191969037056,0.09825775027275086,0.09807079285383225,0.09785518050193787,0.0976128876209259,0.09734651446342468,0.09705745428800583,0.0967470183968544,0.09641925245523453,0.09607827663421631,0.09573055803775788,0.09538505971431732,0.09505406022071839,0.09475132077932358,0.09449198842048645,0.09429120272397995,0.09416506439447403,0.0941271036863327,0.09419038146734238,0.094365194439888,0.09466004371643067,0.09508003294467926,0.09562860429286957,0.09630569070577622,0.09711182117462158,0.09804714471101761,0.09911252558231354,0.10030798614025116,0.1016325131058693,0.10307829082012177,0.1046329066157341,0.10628073662519455,0.10800419002771378,0.10978418588638306,0.1116013452410698,0.1134348213672638,0.11526361852884293,0.1170642226934433,0.11881738901138306,0.12050502747297287,0.12211432307958603,0.1236380934715271,0.12507204711437226,0.12641826272010804,0.12768186628818513,0.1288696527481079,0.12999188899993897,0.13105939328670503,0.13208401203155518,0.13307912647724152,0.13405761122703553,0.13503210246562959,0.13601604104042054,0.1370219737291336,0.13806088268756867,0.13914141058921815,0.14026962220668794,0.1414475291967392,0.14267253875732423,0.1439397782087326,0.14524011313915254,0.1465642899274826,0.14790195226669312,0.14924561977386475,0.15058767795562745,0.15192243456840516,0.15324409306049348,0.15454678237438203,0.15582267940044404,0.1570613533258438,0.15824826061725617,0.1593681424856186,0.16040481626987458,0.16134445369243623,0.16217778623104096,0.16289818286895753,0.16350075602531434,0.16398021578788758,0.16433194279670716,0.1645526885986328,0.16464418172836305,0.1646156758069992,0.16448408365249635,0.16427209973335267,0.16400769352912904,0.1637197732925415,0.16343487799167634,0.16317106783390046,0.16293692588806153,0.16272903978824616,0.162536159157753,0.16234168410301209,0.1621265411376953,0.16187293827533723,0.16156329214572907,0.1611841320991516,0.1607246994972229,0.16017766296863557,0.15953673422336579,0.15879859030246736,0.15796126425266267,0.15702199935913087,0.15598028898239137,0.15483637154102326,0.15359315276145936,0.15225984156131745,0.15085087716579438,0.1493905931711197,0.14791397750377656,0.14646434783935548,0.14508399367332459,0.1438039094209671,0.14262716472148896,0.1415330469608307,0.14048801362514497,0.13946090638637544,0.13843314349651338,0.13739846646785737,0.13636112213134767,0.13532987236976624,0.13431186974048615,0.13330934941768647,0.13231948018074037,0.13133253157138825,0.13033515214920045,0.12931306660175324,0.12825532257556916,0.1271563321352005,0.12601670622825623,0.12484502047300339,0.12365448474884033,0.12246089428663254,0.12127837538719177,0.12012068927288056,0.11899799108505249,0.1179233118891716,0.11690723896026612,0.11596031486988068,0.1150902584195137,0.11430122703313828,0.11359219253063202,0.11295823752880097,0.11238976567983628,0.11187668889760971,0.11140790581703186,0.11097252368927002,0.11056062579154968,0.11016405373811722,0.10977514833211899,0.10938793420791626,0.1089976578950882,0.10859954357147217,0.10818972438573837,0.1077665239572525,0.1073283702135086,0.10687433928251267,0.10640336573123932,0.10591519623994827,0.10540848970413208,0.10488175600767136,0.10433406382799149,0.10376454889774323,0.10317225754261017,0.10255800932645798,0.10192420333623886,0.10127458721399307,0.10061394423246384,0.09994930028915405,0.09928953647613526,0.09864570945501328,0.09802988916635513,0.09745540469884873,0.09693636000156403,0.0964856818318367,0.09611634910106659,0.09583744406700134,0.09565622359514237,0.09557683020830155,0.09560049325227738,0.09572544693946839,0.09594813734292984,0.09626319259405136,0.09666380286216736,0.09714319556951523,0.09769431501626969,0.09830997884273529,0.09898467361927033,0.09971325844526291,0.10049138218164444,0.10131560266017914,0.10218289494514466,0.10309070348739624,0.10403530299663544,0.10501327365636826,0.10601957887411118,0.10704778879880905,0.10808968544006348,0.1091359555721283,0.11017545312643051,0.11119560897350311,0.11218329519033432,0.11312512308359146,0.11400700360536576,0.11481571197509766,0.11553863435983658,0.11616455763578415,0.11668293923139572,0.11708547919988632,0.11736590415239334,0.11751896888017655,0.11754214763641358,0.11743460595607758,0.11719726026058197,0.11683320999145508,0.11634662747383118,0.11574434489011765,0.11503470689058304,0.11422649025917053,0.11332975327968598,0.11235471069812775,0.11131282150745392,0.11021565645933151,0.10907416045665741,0.10789930820465088,0.10670153051614762,0.1054903045296669,0.10427410900592804,0.10306071490049362,0.1018567904829979,0.10066729038953781,0.09949593245983124,0.09834538400173187,0.09721707552671433,0.09611209481954575,0.09503014385700226,0.09397086501121521,0.09293331950902939,0.09191697835922241,0.09092039614915848,0.08994226902723313,0.08898118138313294,0.08803581446409226,0.08710460364818573,0.08618593215942383,0.08527839183807373,0.08438099920749664,0.08349382877349854,0.0826169028878212,0.08175158500671387,0.08089932054281235,0.08006299287080765,0.07924555987119675,0.07845023274421692,0.07768015563488007,0.07693835347890854,0.07622794806957245,0.07555127143859863,0.07490977644920349,0.07430509477853775,0.07373745739459992,0.07320736348628998,0.07271481305360794,0.0722595825791359,0.07184170186519623,0.07146113365888596,0.07111812382936478,0.07081367820501328,0.07054958492517472,0.07032854855060578,0.07015404105186463,0.07003076374530792,0.06996384263038635,0.06995955109596253,0.07002443075180054,0.07016544044017792,0.07038898766040802,0.07070022821426392,0.07110309600830078,0.0716000497341156,0.07219206541776657,0.07287835329771042,0.07365667074918747,0.07452400028705597,0.07547619193792343,0.07650827616453171,0.07761507481336594,0.07879087328910828,0.08002959936857224,0.08132442086935044,0.08266802132129669,0.08405318111181259,0.08547195047140122,0.08691544085741043,0.08837564289569855,0.08984364569187164,0.09130951762199402,0.09276458621025086,0.09419991075992584,0.09560658037662506,0.09697533398866654,0.0982980728149414,0.09956631809473038,0.100771963596344,0.10190744698047638,0.10296549648046494,0.10393881052732468,0.10482000559568405,0.10560283809900284,0.1062810942530632,0.10684961825609207,0.10730376094579697,0.10764007270336151,0.10785595327615738,0.10794978588819504,0.1079220399260521,0.10777375847101212,0.10750801861286164,0.10712871700525284,0.10664206743240357,0.10605543106794357,0.1053774505853653,0.10461824387311936,0.10378902405500412,0.10290184617042542,0.10196855664253235,0.1010017916560173,0.1000131368637085,0.09901434928178787,0.09801514446735382,0.0970250815153122,0.096051886677742,0.09510203450918198,0.09418036788702011,0.093290776014328,0.0924355611205101,0.09161627292633057,0.09083285927772522,0.09008528292179108,0.08937207609415055,0.08869101107120514,0.08803954720497132,0.08741508424282074,0.08681318163871765,0.08623001724481583,0.08566132932901383,0.08510266989469528,0.08454945683479309,0.08399742841720581,0.08344236761331558,0.08288105577230454,0.08231040835380554,0.08172843605279923,0.08113407343626023,0.08052775263786316,0.07991030812263489,0.07928408682346344,0.07865207642316818,0.0780189037322998,0.07738957554101944,0.0767698585987091,0.07616483420133591,0.07558054476976395,0.07502200454473496,0.07449392229318619,0.07399921864271164,0.07353916764259339,0.07311441749334336,0.07272279262542725,0.07236059755086899,0.07202214002609253,0.07170049101114273,0.07138767838478089,0.07107476145029068,0.07075279951095581,0.07041292637586594,0.07004602998495102,0.06964516639709473,0.06920558959245682,0.06872297078371048,0.06819494813680649,0.06762228906154633,0.06700731813907623,0.06635432690382004,0.06566998362541199,0.06496148556470871,0.06423769891262055,0.063508540391922,0.06278403848409653,0.062073249369859698,0.06138496845960617,0.06072671711444855,0.060104671865701678,0.059523288160562518,0.058985017240047458,0.0584908165037632,0.05804010480642319,0.05763130262494087,0.057261765003204349,0.056928396224975589,0.0566287599503994,0.056360021233558658,0.05612076818943024,0.05591018870472908,0.05572931468486786,0.05557999759912491,0.055465735495090488,0.05539100244641304,0.05536145716905594,0.05538307875394821,0.05546290799975395,0.05560719594359398,0.05582224950194359,0.05611320212483406,0.05648456886410713,0.056938786059617999,0.05747686326503754,0.05809781700372696,0.05879863351583481,0.059573858976364139,0.060416191816329959,0.061316028237342837,0.06226232275366783,0.06324165314435959,0.06423940509557724,0.06523977220058441,0.06622616946697235,0.06718131899833679,0.06808839738368988,0.0689307451248169,0.06969306617975235,0.07036157697439194,0.07092499732971192,0.0713740810751915,0.07170290499925614,0.07191000133752823,0.07199634611606598,0.07196806371212006,0.07183461636304856,0.07160962373018265,0.07131045311689377,0.07095783203840256,0.07057445496320725,0.07018464803695679,0.06981329619884491,0.06948459893465042,0.06922106444835663,0.06904176622629166,0.06896157562732697,0.06899014115333557,0.06913226842880249,0.06938663125038147,0.06974656134843826,0.07020101696252823,0.0707349106669426,0.07133039087057114,0.07196802645921707,0.072627492249012,0.07328911125659943,0.07393431663513184,0.07454562932252884,0.07510820776224137,0.07561006397008896,0.07604141533374787,0.076395682990551,0.07666932046413422,0.07686101645231247,0.07697316259145737,0.07701042294502258,0.07698016613721848,0.07689220458269119,0.07675892859697342,0.07659405469894409,0.07641305029392243,0.07623247057199478,0.07606968283653259,0.07594151049852371,0.07586434483528137,0.07585330307483673,0.07592140138149262,0.07607870548963547,0.07633268088102341,0.07668653875589371,0.07714061439037323,0.07769069820642472,0.07832986116409302,0.07904744893312454,0.07983067631721497,0.08066527545452118,0.08153548091650009,0.08242698758840561,0.08332499861717224,0.08421683311462403,0.08509165793657303,0.08594180643558502,0.08676118403673172,0.0875471830368042,0.08829976618289948,0.08902115374803543,0.0897158533334732,0.0903901755809784,0.09105182439088822,0.09170963615179062,0.09237369149923325,0.09305363893508911,0.09375928342342377,0.09449949860572815,0.09528203308582306,0.09611355513334274,0.09699851274490357,0.09793876111507416,0.09893392771482468,0.09998088330030441,0.10107387602329254,0.10220418870449066,0.10336139798164368,0.10453236848115921,0.10570265352725983,0.10685590654611588,0.10797543078660965,0.10904374718666077,0.1100437194108963,0.11095787584781647,0.1117701306939125,0.11246463656425476,0.11302772164344788,0.11344645917415619,0.11370974779129029,0.11380843818187714,0.1137334555387497,0.11347971856594086,0.11304249614477158,0.1124180406332016,0.11160477995872498,0.11060187220573425,0.10941019654273987,0.10803142189979553,0.10646852850914002,0.10472588986158371,0.1028091162443161,0.1007254347205162,0.09848295152187348,0.0960913673043251,0.09356189519166947,0.09090697020292282,0.08814114332199097,0.08527889102697373,0.08233746141195297,0.07933471351861954,0.07629065215587616,0.0732257291674614,0.0701628178358078,0.06712657958269119,0.06414245814085007,0.061238858848810199,0.05844468995928764,0.055791497230529788,0.053310755640268329,0.05103425681591034,0.04899279400706291,0.047213904559612277,0.04572069272398949,0.04452893137931824,0.0436457134783268,0.04306774213910103,0.04278187453746796,0.04276541620492935,0.042988307774066928,0.04341518506407738,0.04400797560811043,0.04472886398434639,0.04554130882024765,0.04641147330403328,0.04730895534157753,0.04820773005485535,0.0490846186876297,0.049920860677957538,0.05070066079497337,0.051411356776952746,0.05204303562641144,0.05258868262171745,0.05304348096251488,0.0534047931432724,0.05367223173379898,0.05384736508131027,0.05393360182642937,0.05393625795841217,0.05386202037334442,0.053719375282526019,0.05351753905415535,0.05326744541525841,0.05298050120472908,0.05266810953617096,0.05234282836318016,0.052016615867614749,0.05170087143778801,0.05140646547079086,0.05114348605275154,0.05092023313045502,0.05074440687894821,0.05062141269445419,0.050555501133203509,0.050549380481243137,0.050604090094566348,0.050719499588012698,0.05089413747191429,0.05112545192241669,0.05141066759824753,0.051745664328336719,0.05212604999542236,0.05254732072353363,0.0530046746134758,0.05349302664399147,0.05400749295949936,0.054543059319257739,0.05509452521800995,0.05565700680017471,0.05622585862874985,0.05679609626531601,0.0573631227016449,0.057922519743442538,0.05846971645951271,0.059000637382268909,0.059511031955480579,0.059996843338012698,0.06045476719737053,0.06088130548596382,0.06127322092652321,0.061627987772226337,0.061943817883729938,0.06221938505768776,0.0624539852142334,0.06264790892601013,0.0628025084733963,0.06291929632425308,0.06300165504217148,0.06305350363254547,0.0630796030163765,0.06308554857969284,0.06307827681303024,0.06306511163711548,0.06305426359176636,0.06305456161499024,0.06307521462440491,0.06312604993581772,0.0632171481847763,0.06335823982954025,0.06355895847082138,0.06382863968610764,0.06417593359947205,0.06460750848054886,0.06512884050607681,0.06574356555938721,0.06645292043685913,0.06725618243217468,0.06814952194690705,0.06912695616483689,0.07018022239208222,0.07129938900470734,0.07247307151556015,0.07368819415569306,0.07493183761835098,0.0761905312538147,0.07745134085416794,0.0787016898393631,0.0799301415681839,0.08112651854753494,0.08228188753128052,0.08338893949985504,0.08444133400917053,0.0854351669549942,0.08636759966611862,0.08723728358745575,0.08804406970739365,0.08878927677869797,0.089475117623806,0.09010433405637741,0.09068004786968231,0.09120587259531021,0.09168484807014466,0.09212003648281098,0.09251343458890915,0.09286676347255707,0.09318030625581742,0.09345395863056183,0.09368743747472763,0.09387976676225662,0.09403099864721298,0.09414272010326386,0.09421622008085251,0.0942540168762207,0.09425826370716095,0.09423018246889115,0.0941702276468277,0.09407859295606613,0.09395521134138107,0.09380030632019043,0.09361512959003449,0.09340117126703263,0.09316109120845795,0.0928976908326149,0.09261454641819,0.09231597185134888,0.09200701862573624,0.0916929692029953,0.09137988090515137,0.09107442945241928,0.09078392386436463,0.0905163511633873,0.0902794599533081,0.09008161723613739,0.0899306982755661,0.08983501046895981,0.08980193734169007,0.08983756601810456,0.089947909116745,0.09013776481151581,0.09041033685207367,0.09076781570911408,0.0912117063999176,0.09174193441867829,0.09235727787017822,0.09305552393198013,0.09383375942707062,0.09468809515237808,0.09561353921890259,0.09660589694976807,0.09765975177288056,0.09876849502325058,0.09992501139640808,0.10112135112285614,0.10234767198562622,0.10359199345111847,0.10484246909618378,0.10608720779418946,0.10731638222932816,0.1085234135389328,0.10970381647348404,0.11085476726293564,0.11197426170110703,0.11306194216012955,0.11411693692207337,0.11513875424861908,0.11612676829099655,0.11708009243011475,0.11799859255552292,0.11888329684734345,0.11973590403795243,0.12055948376655579,0.12135878205299378,0.12213995307683945,0.12290835380554199,0.1236685961484909,0.12442296743392945,0.12517066299915315,0.1259085237979889,0.12663154304027558,0.12733332812786103,0.12800557911396027,0.12864086031913758,0.12923091650009156,0.12976789474487306,0.13024532794952393,0.1306585669517517,0.1310049146413803,0.13128359615802766,0.13149702548980714,0.13165108859539033,0.13175265491008759,0.13181042671203614,0.13183198869228364,0.1318235695362091,0.1317877173423767,0.13172417879104615,0.13162852823734284,0.1314951330423355,0.13131849467754365,0.1310964971780777,0.1308346688747406,0.13054972887039185,0.13026495277881623,0.1300012320280075,0.12976913154125215,0.12956999242305757,0.12939675152301789,0.1292395442724228,0.12909147143363954,0.12895256280899049,0.12883082032203675,0.12874145805835725,0.12870584428310395,0.1287415474653244,0.12885424494743348,0.12903472781181336,0.12926676869392396,0.12953206896781922,0.1298161745071411,0.13011202216148377,0.13041600584983827,0.1307276040315628,0.13104866445064546,0.1313798427581787,0.13172101974487306,0.13207079470157624,0.13242772221565247,0.13278862833976746,0.13315044343471528,0.13350965082645417,0.13386277854442597,0.13420601189136506,0.13453605771064759,0.1348501443862915,0.1351451575756073,0.13541822135448457,0.13566693663597108,0.1358894258737564,0.1360839456319809,0.1362488865852356,0.13638310134410859,0.13648608326911927,0.13655740022659303,0.13659662008285523,0.13660596311092378,0.1365886628627777,0.1365511417388916,0.13650143146514893,0.13644939661026,0.1364055573940277,0.13638034462928773,0.13638214766979218,0.13641707599163056,0.13648860156536103,0.13659891486167909,0.1367509663105011,0.1369469165802002,0.13718901574611665,0.137478768825531,0.13781756162643434,0.13820458948612214,0.1386389583349228,0.13911986351013184,0.13964778184890748,0.14022520184516908,0.14085642993450166,0.14154280722141267,0.1422818899154663,0.14306464791297913,0.14387549459934236,0.14469511806964875,0.1455029547214508,0.14628171920776368,0.14702050387859345,0.14771461486816407,0.14836713671684266,0.14898979663848878,0.14960025250911714,0.1502200812101364,0.15086892247200013,0.15156014263629914,0.15230004489421845,0.1530875861644745,0.15392330288887025,0.15480464696884156,0.15573057532310487,0.15669970214366914,0.1577087938785553,0.1587514728307724,0.159816712141037,0.16089332103729249,0.16197063028812409,0.16304169595241548,0.16410532593727113,0.16516511142253877,0.16622860729694367,0.16730548441410066,0.16840507090091706,0.16953662037849427,0.17070910334587098,0.17193244397640229,0.1732182800769806,0.17457832396030427,0.17602038383483888,0.17754463851451875,0.17914003133773805,0.1807851493358612,0.18245230615139008,0.1841101497411728,0.18572738766670228,0.18727709352970124,0.18873433768749238,0.19008000195026399,0.1912977695465088,0.19237209856510163,0.19329383969306947,0.19405831396579743,0.194669708609581,0.19514140486717225,0.19549524784088136,0.19575771689414979,0.1959548145532608,0.1961078643798828,0.19622915983200074,0.19632509350776673,0.1964006870985031,0.1964641809463501,0.19652636349201203,0.19659076631069184,0.19664369523525239,0.19664879143238069,0.19655664265155793,0.19632446765899659,0.19593413174152375,0.19540360569953919,0.19478049874305726,0.19410760700702668,0.19339409470558167,0.19262470304965974,0.1917974352836609,0.190944641828537,0.19011174142360688,0.18934379518032075,0.1886919140815735,0.1882481426000595,0.18785889446735383,0.18745768070220948,0.18692661821842194,0.18621478974819184,0.18532507121562959,0.18431039154529572,0.18320341408252717,0.1820487231016159,0.18087802827358247,0.17971168458461762,0.17855527997016908,0.17740623652935029,0.17626582086086274,0.17513340711593629,0.17399869859218598,0.1728418618440628,0.17163881659507752,0.17037273943424226,0.1690402776002884,0.16765712201595307,0.16625721752643586,0.16488203406333924,0.16356083750724793,0.1622989922761917,0.16107602417469026,0.15986107289791108,0.15862597525119782,0.15735341608524323,0.1560371220111847,0.15467727184295655,0.1532798707485199,0.15185455977916718,0.15040865540504456,0.148951917886734,0.14749033749103547,0.14602474868297578,0.14455004036426545,0.14305417239665986,0.14151695370674134,0.13991959393024445,0.1382555514574051,0.13655079901218415,0.13485650718212129,0.1332167088985443,0.13164806365966798,0.13013838231563569,0.12866836786270142,0.12721891701221467,0.12577566504478455,0.12432890385389328,0.12287285923957825,0.12140289694070816,0.11991702020168305,0.11841607838869095,0.11689990758895874,0.1153709888458252,0.11383143067359925,0.11228261142969132,0.11072774231433869,0.1091710776090622,0.10762414336204529,0.10610576719045639,0.10463789850473404,0.1032339558005333,0.1018955409526825,0.10061530023813248,0.09937997162342072,0.0981825590133667,0.09701710194349289,0.09588106721639633,0.09477285295724869,0.09369280189275742],"pfHydrophobicityMin":[-0.6345750093460083,-0.6510671377182007,-0.6671101450920105,-0.6825768947601318,-0.6973521709442139,-0.7113351821899414,-0.7244027853012085,-0.7364850640296936,-0.7475069761276245,-0.7573959827423096,-0.7866492867469788,-0.8156952857971191,-0.83995521068573,-0.8596640229225159,-0.875261664390564,-0.8871667385101318,-0.8957797288894653,-0.9014257788658142,-0.9044958353042603,-0.9052737355232239,-0.9039895534515381,-0.9008115530014038,-0.8959182500839233,-0.8894178867340088,-0.8813799023628235,-0.8718442916870117,-0.8608614206314087,-0.8484442234039307,-0.8345855474472046,-0.8192800283432007,-0.8025392889976502,-0.7843676805496216,-0.7647603750228882,-0.7564370632171631,-0.7511215806007385,-0.7452192902565002,-0.7386288642883301,-0.7312543392181397,-0.7229689359664917,-0.7136921882629395,-0.7133435606956482,-0.7136145830154419,-0.7130569815635681,-0.7180713415145874,-0.75133216381073,-0.7801886796951294,-0.8046183586120606,-0.8248261213302612,-0.8409082293510437,-0.8532628417015076,-0.8621247410774231,-0.8678038120269775,-0.8706079721450806,-0.8707190752029419,-0.868425190448761,-0.8638531565666199,-0.8582760095596314,-0.8651425838470459,-0.8704660534858704,-0.8744112849235535,-0.8771333694458008,-0.8787972331047058,-0.8795175552368164,-0.8794031143188477,-0.8785569071769714,-0.8770447969436646,-0.8749313354492188,-0.8722698092460632,-0.869086742401123,-0.8654094338417053,-0.8740898370742798,-0.8852315545082092,-0.8953297138214111,-0.9044137001037598,-0.9124295711517334,-0.9193847179412842,-0.925199031829834,-0.9298359751701355,-0.9331720471382141,-0.9351083040237427,-0.9354649782180786,-0.9340729713439941,-0.9307047128677368,-0.9251408576965332,-0.9171621203422546,-0.9065730571746826,-0.8932808637619019,-0.8772461414337158,-0.8586428165435791,-0.8448826670646668,-0.8496224284172058,-0.8528962135314941,-0.854814350605011,-0.8554583787918091,-0.8549312353134155,-0.8533053398132324,-0.8506320714950562,-0.8490320444107056,-0.8529922366142273,-0.8648973703384399,-0.8786472678184509,-0.8912506103515625,-0.9114692807197571,-0.9272893071174622,-0.9390329122543335,-0.9474623799324036,-0.9532191753387451,-0.9568232893943787,-0.9586853981018066,-0.9591223001480103,-0.9583707451820374,-0.9573017358779907,-0.9583950042724609,-0.9585018157958984,-0.9575867652893066,-0.955601155757904,-0.9524805545806885,-0.9481340646743774,-0.9424840211868286,-0.9354323148727417,-0.9268770217895508,-0.9167163968086243,-0.9048598408699036,-0.8912150263786316,-0.875751256942749,-0.8584644794464111,-0.8630020022392273,-0.865140974521637,-0.8645609617233276,-0.8615027666091919,-0.85616534948349,-0.8487043380737305,-0.8392977714538574,-0.8490092158317566,-0.8611937761306763,-0.8703609704971314,-0.8768627643585205,-0.8809965252876282,-0.8830937147140503,-0.8834184408187866,-0.8821937441825867,-0.8795900940895081,-0.875787615776062,-0.8709197044372559,-0.8650949001312256,-0.8583890199661255,-0.8508905172348023,-0.8426616191864014,-0.8337549567222595,-0.8242048025131226,-0.8140639662742615,-0.8033702969551086,-0.7921610474586487,-0.7804656028747559,-0.7683317065238953,-0.7709106206893921,-0.7786679267883301,-0.7849937081336975,-0.7899931073188782,-0.7937483191490173,-0.796319842338562,-0.7977461218833923,-0.7980450987815857,-0.7972158193588257,-0.7952397465705872,-0.793434739112854,-0.791418194770813,-0.7878468632698059,-0.7826411724090576,-0.7776098251342773,-0.783355176448822,-0.7881373167037964,-0.7919437289237976,-0.7947485446929932,-0.7965587377548218,-0.797371506690979,-0.7971839904785156,-0.7959792613983154,-0.7937778234481812,-0.7905845046043396,-0.78640216588974,-0.7812337875366211,-0.7751070261001587,-0.7680402994155884,-0.7600469589233398,-0.7511534690856934,-0.741398811340332,-0.730817973613739,-0.719440221786499,-0.7073154449462891,-0.6944962739944458,-0.7081406116485596,-0.7229062914848328,-0.7363361120223999,-0.7482942342758179,-0.7586711049079895,-0.7673797011375427,-0.7743586301803589,-0.7795686721801758,-0.7829846143722534,-0.7845929265022278,-0.7843887805938721,-0.7823735475540161,-0.778551459312439,-0.7729287147521973,-0.7655125856399536,-0.7563108205795288,-0.745332658290863,-0.73340904712677,-0.7412283420562744,-0.7472345232963562,-0.7513965368270874,-0.7536905407905579,-0.7540590763092041,-0.7525640726089478,-0.7492206692695618,-0.7440536022186279,-0.7370972633361816,-0.7283954620361328,-0.7179670929908752,-0.7120679616928101,-0.7054462432861328,-0.7036937475204468,-0.7040634751319885,-0.703935444355011,-0.703262984752655,-0.7020006775856018,-0.7000952959060669,-0.6974835395812988,-0.6941074132919312,-0.6899144053459168,-0.684847354888916,-0.6788411736488342,-0.6718465089797974,-0.6638262867927551,-0.6547449827194214,-0.6445654034614563,-0.6332796812057495,-0.6244898438453674,-0.62394118309021,-0.6222413182258606,-0.61943519115448,-0.6155755519866943,-0.6107407212257385,-0.6049987077713013,-0.5984116196632385,-0.591055154800415,-0.5830081701278687,-0.5743420124053955,-0.5651190876960754,-0.5554153919219971,-0.5452982783317566,-0.5348296761512756,-0.5240656137466431,-0.5130681991577148,-0.5018906593322754,-0.49887368083000185,-0.49751293659210207,-0.49531883001327517,-0.5007570385932922,-0.5064997673034668,-0.5121464729309082,-0.5176534056663513,-0.5229715704917908,-0.5280452966690064,-0.5328119397163391,-0.5371906161308289,-0.5411050319671631,-0.5444731116294861,-0.5472008585929871,-0.5491867661476135,-0.5503228902816773,-0.5504721403121948,-0.5495235919952393,-0.5473747849464417,-0.543914794921875,-0.5390410423278809,-0.5326644778251648,-0.5246812105178833,-0.5150516033172607,-0.5157830119132996,-0.5335302352905273,-0.5501384735107422,-0.5653167963027954,-0.5787937641143799,-0.5903295874595642,-0.5997253656387329,-0.6068316698074341,-0.6115514636039734,-0.6138430833816528,-0.6137116551399231,-0.6112132668495178,-0.6064597368240356,-0.5995877385139465,-0.5907600522041321,-0.5801592469215393,-0.5776247382164002,-0.5858941078186035,-0.5937789082527161,-0.6012157201766968,-0.6081483364105225,-0.6145200133323669,-0.620285153388977,-0.6343528628349304,-0.6473367810249329,-0.65814208984375,-0.6668416857719421,-0.6735089421272278,-0.678241491317749,-0.6811911463737488,-0.6824835538864136,-0.6822125911712647,-0.6891499161720276,-0.6978015899658203,-0.7054266929626465,-0.7120510339736939,-0.7177148461341858,-0.7224572896957398,-0.7263105511665344,-0.7293045520782471,-0.7314560413360596,-0.7327916026115418,-0.7354142665863037,-0.7405738830566406,-0.744618833065033,-0.7475269436836243,-0.7492659091949463,-0.7498238682746887,-0.7491806745529175,-0.7473182082176209,-0.7442196607589722,-0.7460343837738037,-0.7519984245300293,-0.757235050201416,-0.7611553072929382,-0.7637414336204529,-0.7650178670883179,-0.7649868726730347,-0.7718490362167358,-0.7812813520431519,-0.7890254259109497,-0.795129656791687,-0.7996508479118347,-0.8026494383811951,-0.8041881918907166,-0.8043264150619507,-0.8031210899353027,-0.8006243109703064,-0.7968800067901611,-0.791934072971344,-0.7858246564865112,-0.7785851359367371,-0.7702468037605286,-0.760837972164154,-0.7503864169120789,-0.738919734954834,-0.7264667749404907,-0.7130588293075562,-0.710284948348999,-0.7074449062347412,-0.7037980556488037,-0.6993284821510315,-0.6940252184867859,-0.6878678798675537,-0.6808335185050964,-0.6728856563568115,-0.6640141010284424,-0.6542019844055176,-0.6434374451637268,-0.6317092776298523,-0.6190211772918701,-0.6054009199142456,-0.5908803343772888,-0.5845512747764587,-0.5873669385910034,-0.5892266035079956,-0.5899900197982788,-0.5896035432815552,-0.5879868865013123,-0.5850721597671509,-0.5808058381080627,-0.5751035213470459,-0.5679884552955627,-0.5594727993011475,-0.5495827198028565,-0.5383632779121399,-0.5258498191833496,-0.5121493339538574,-0.4973839223384857,-0.48167216777801516,-0.4651453495025635,-0.44793593883514407,-0.4301982820034027,-0.412100225687027,-0.39379286766052248,-0.3754294216632843,-0.3571588099002838,-0.3391316831111908,-0.3321782052516937,-0.3339478373527527,-0.33943456411361697,-0.3443479537963867,-0.3486383855342865,-0.3522663414478302,-0.3552166223526001,-0.3574637770652771,-0.3590027689933777,-0.365917444229126,-0.3778616487979889,-0.38949042558670046,-0.4007561504840851,-0.41161200404167178,-0.4220084249973297,-0.4319016933441162,-0.4412493407726288,-0.45001131296157839,-0.4581488072872162,-0.46562784910202029,-0.47241848707199099,-0.47849419713020327,-0.48383596539497378,-0.4884278476238251,-0.49554792046546938,-0.5126571655273438,-0.529430627822876,-0.5457823276519775,-0.5616434812545776,-0.5769398212432861,-0.591632604598999,-0.6056581735610962,-0.6190094351768494,-0.6316418647766113,-0.6435658931732178,-0.6547641754150391,-0.6652557253837586,-0.6750482320785523,-0.6841648817062378,-0.6926343441009522,-0.7004799842834473,-0.7077443599700928,-0.7144484519958496,-0.7206423878669739,-0.7263428568840027,-0.731598973274231,-0.7364268898963928,-0.7408638000488281,-0.7449236512184143,-0.7486281991004944,-0.7519841194152832,-0.7549958229064941,-0.7576583623886108,-0.7599544525146484,-0.761865496635437,-0.7633484601974487,-0.7643715739250183,-0.7648639678955078,-0.7647804617881775,-0.7640293836593628,-0.7629412412643433,-0.7633254528045654,-0.7631469964981079,-0.7624383568763733,-0.7620792984962463,-0.7714736461639404,-0.7803424596786499,-0.7886382937431336,-0.7963138222694397,-0.8033220171928406,-0.8096190094947815,-0.815162718296051,-0.8199096322059631,-0.8238191604614258,-0.8268513679504395,-0.8289670944213867,-0.8301306962966919,-0.8303090333938599,-0.8294724225997925,-0.8275970220565796,-0.826190710067749,-0.8247346878051758,-0.822155237197876,-0.8183426856994629,-0.8131846189498901,-0.8065595626831055,-0.8014004230499268,-0.8004307746887207,-0.7985278367996216,-0.8034593462944031,-0.8081918358802795,-0.8122406005859375,-0.8155670762062073,-0.8180978894233704,-0.8198151588439941,-0.8206519484519959,-0.8205978870391846,-0.819603443145752,-0.817652702331543,-0.8147178292274475,-0.8107717633247376,-0.8058077692985535,-0.7997841835021973,-0.7927146553993225,-0.7902847528457642,-0.7947073578834534,-0.7990001440048218,-0.8021480441093445,-0.8039951324462891,-0.8044018745422363,-0.803242564201355,-0.8004107475280762,-0.7958238124847412,-0.7948772311210632,-0.7934486269950867,-0.7907676100730896,-0.786775529384613,-0.7822006940841675,-0.7841458916664124,-0.7847096920013428,-0.7839406728744507,-0.7858213782310486,-0.7867399454116821,-0.7860031127929688,-0.7835561633110046,-0.7794451713562012,-0.7736811637878418,-0.7662701606750488,-0.7572966814041138,-0.7468062043190002,-0.7348683476448059,-0.7215960621833801,-0.7070659399032593,-0.6913983821868897,-0.6747173070907593,-0.6571234464645386,-0.6407235860824585,-0.6254100203514099,-0.6093236804008484,-0.592422366142273,-0.5767831802368164,-0.57365483045578,-0.5693129301071167,-0.5637946724891663,-0.5571381449699402,-0.5493871569633484,-0.5405820608139038,-0.5307621359825134,-0.5199626684188843,-0.5082176327705383,-0.49555736780166628,-0.48201003670692446,-0.46760448813438418,-0.4523668885231018,-0.43632668256759646,-0.41951239109039309,-0.4019582271575928,-0.38369953632354739,-0.3647761046886444,-0.3452349305152893,-0.32512491941452029,-0.3045038878917694,-0.2834312319755554,-0.26197534799575808,-0.24020621180534364,-0.21819765865802766,-0.19602952897548676,-0.17377999424934388,-0.1515321284532547,-0.12936533987522126,-0.10736223310232163,-0.08803631365299225,-0.0899224802851677,-0.09153404086828232,-0.09287773817777634,-0.09396275132894516,-0.09478838741779328,-0.09536054730415344,-0.09949149936437607,-0.10651995241641998,-0.11255905032157898,-0.11760646104812622,-0.12162140011787415,-0.12462585419416428,-0.12661057710647584,-0.1275537610054016,-0.13227953016757966,-0.14128883183002473,-0.149675190448761,-0.1574607789516449,-0.16464972496032716,-0.17127037048339845,-0.1773134022951126,-0.1828044354915619,-0.18772323429584504,-0.19207677245140077,-0.1958349496126175,-0.19897755980491639,-0.20146122574806214,-0.20323213934898377,-0.2042308747768402,-0.20436254143714906,-0.20355209708213807,-0.2016555368900299,-0.19858485460281373,-0.19577479362487794,-0.19352880120277406,-0.1901690512895584,-0.18572817742824555,-0.1802348792552948,-0.1737326681613922,-0.1662532091140747,-0.15782694518566132,-0.14847716689109803,-0.13823740184307099,-0.127142533659935,-0.11522332578897476,-0.10251417756080628,-0.0890449807047844,-0.07486584782600403,-0.0725066140294075,-0.07079599797725678,-0.07069536298513413,-0.0700293630361557,-0.06882662326097489,-0.06977348774671555,-0.07214465737342835,-0.07419978082180023,-0.07592694461345673,-0.07730740308761597,-0.07833191007375717,-0.0789651945233345,-0.07919572293758393,-0.07898422330617905,-0.07830123603343964,-0.0771101638674736,-0.08531855791807175,-0.10606906563043595,-0.12648509442806245,-0.1464131772518158,-0.16571563482284547,-0.18427379429340363,-0.20198971033096314,-0.218780517578125,-0.23458412289619447,-0.24935168027877809,-0.263051301240921,-0.2756638526916504,-0.2871805429458618,-0.2976045310497284,-0.3069460391998291,-0.3152247369289398,-0.322465717792511,-0.32870104908943179,-0.3339685797691345,-0.33830949664115908,-0.3417704701423645,-0.34440574049949648,-0.346271812915802,-0.3495984375476837,-0.35656487941741946,-0.3625016510486603,-0.3674359619617462,-0.3714289963245392,-0.37453553080558779,-0.37679338455200198,-0.37827563285827639,-0.37901759147644045,-0.37908655405044558,-0.37853342294692995,-0.377407431602478,-0.37577328085899355,-0.3736698031425476,-0.3711607754230499,-0.36829090118408205,-0.3677661418914795,-0.37318331003189089,-0.37934738397598269,-0.38991624116897585,-0.39944830536842348,-0.40793174505233767,-0.41535937786102297,-0.42172473669052126,-0.4270229637622833,-0.4312514662742615,-0.43440866470336916,-0.43649524450302126,-0.43751323223114016,-0.4374677538871765,-0.4363658130168915,-0.43421801924705508,-0.43103867769241335,-0.42684632539749148,-0.4217524528503418,-0.4354463219642639,-0.4473058581352234,-0.4573638141155243,-0.4656771421432495,-0.47230130434036257,-0.47729697823524477,-0.4807308614253998,-0.4826726019382477,-0.4831790626049042,-0.4823325574398041,-0.4802119731903076,-0.4768897294998169,-0.4724385142326355,-0.46693095564842226,-0.46044084429740908,-0.45303094387054446,-0.44478878378868105,-0.435793936252594,-0.42612510919570925,-0.41586506366729739,-0.4128514528274536,-0.41598692536354067,-0.41850629448890688,-0.4204126000404358,-0.42170950770378115,-0.422402948141098,-0.4227179288864136,-0.42726555466651919,-0.4326595664024353,-0.44031599164009097,-0.44698548316955569,-0.452620267868042,-0.4591425061225891,-0.4661147892475128,-0.47309190034866335,-0.48002365231513979,-0.4868585467338562,-0.493544340133667,-0.5000331401824951,-0.5062729120254517,-0.5122205018997192,-0.5178382992744446,-0.5230804681777954,-0.5279263257980347,-0.5323502421379089,-0.5363278985023499,-0.5398585200309753,-0.5429317355155945,-0.5455508232116699,-0.5477308630943298,-0.5494770407676697,-0.5508161783218384,-0.5517731308937073,-0.5523659586906433,-0.5526331663131714,-0.5526010990142822,-0.552297830581665,-0.551755964756012,-0.5544134378433228,-0.5639567375183106,-0.5727939605712891,-0.5808686017990112,-0.588129460811615,-0.594528079032898,-0.6000195741653442,-0.6045794486999512,-0.6081802248954773,-0.6107990741729736,-0.6124116778373718,-0.612999439239502,-0.6125603914260864,-0.6110866069793701,-0.6085740327835083,-0.6097979545593262,-0.6109161972999573,-0.6109784841537476,-0.6182123422622681,-0.6262502074241638,-0.6336566805839539,-0.6403186321258545,-0.6461156606674194,-0.650920033454895,-0.6545990109443665,-0.6570156812667847,-0.6580328941345215,-0.6575149297714233,-0.6622929573059082,-0.673851490020752,-0.6846573352813721,-0.6945356130599976,-0.703396201133728,-0.7110692858695984,-0.7173516750335693,-0.7221310138702393,-0.7251777052879334,-0.7262855768203735,-0.7253298759460449,-0.7220274209976196,-0.7239677906036377,-0.7301744818687439,-0.7352555990219116,-0.7390379309654236,-0.741346001625061,-0.7419990301132202,-0.7408384680747986,-0.7377306222915649,-0.7325649857521057,-0.7252693772315979,-0.7158157825469971,-0.7042273879051209,-0.6905796527862549,-0.6749931573867798,-0.6693007946014404,-0.6767736673355103,-0.6829371452331543,-0.6878716945648193,-0.6916630268096924,-0.6944253444671631,-0.6962738037109375,-0.697319746017456,-0.7006462216377258,-0.7117915749549866,-0.7220396399497986,-0.7313857078552246,-0.7398383021354675,-0.7474151849746704,-0.7541459798812866,-0.7600662112236023,-0.7652173042297363,-0.7696449756622315,-0.7733922004699707,-0.7765123248100281,-0.7790544629096985,-0.7810664176940918,-0.782595157623291,-0.7836848497390747,-0.7843778133392334,-0.784713625907898,-0.7847293019294739,-0.7844577431678772,-0.7839308381080627,-0.7831774950027466,-0.7822230458259583,-0.7810900211334229,-0.7797982096672058,-0.7783641815185547,-0.7768019437789917,-0.7751216888427734,-0.7733299136161804,-0.7714293003082275,-0.7694180607795715,-0.7672880291938782,-0.7650233507156372,-0.762600302696228,-0.7599825859069824,-0.75711989402771,-0.7539442777633667,-0.7503654360771179,-0.746264636516571,-0.7414966821670532,-0.7358846664428711,-0.7292225360870361,-0.7255180478096008,-0.7223124504089356,-0.7167870402336121,-0.708195686340332,-0.7028388381004334,-0.7092780470848084,-0.7119004130363464,-0.7102328538894653,-0.7203430533409119,-0.7341883778572083,-0.7459356784820557,-0.7555655837059021,-0.7630899548530579,-0.768551230430603,-0.7720242142677307,-0.773610532283783,-0.7734411954879761,-0.7716687917709351,-0.7684637308120728,-0.764009416103363,-0.7584966421127319,-0.7521161437034607,-0.7464109063148499,-0.7479120492935181,-0.7467952966690064,-0.7486791610717773,-0.7708715796470642,-0.7928561568260193,-0.8141424655914307,-0.8342647552490234,-0.8527575731277466,-0.8693335056304932,-0.8837680816650391,-0.8959454298019409,-0.9059211611747742,-0.9137510061264038,-0.9196135997772217,-0.9237067699432373,-0.9261851906776428,-0.9272849559783936,-0.9271657466888428,-0.9259835481643677,-0.9238907694816589,-0.9209843873977661,-0.9173749685287476,-0.920698344707489,-0.9299920797348023,-0.9383318424224854,-0.9457612037658691,-0.952382504940033,-0.9582504630088806,-0.9634446501731873,-0.9680272936820984,-0.9720566272735596,-0.9755962491035461,-0.9786859750747681,-0.9813836216926575,-0.9837163090705872,-0.9857263565063477,-0.9874352216720581,-0.988864004611969,-0.9900239109992981,-0.9909116625785828,-0.9915210604667664,-0.9918153882026672,-0.9917565584182739,-0.9912570118904114,-0.9902158975601196,-0.9884660840034485,-0.9857866764068604,-0.9818761348724365,-0.9762979745864868,-0.968544065952301,-0.957807183265686,-0.9559635519981384,-0.9685296416282654,-0.9777209758758545,-0.9843196272850037,-0.9889428019523621,-0.9921666979789734,-0.9943562746047974,-0.995841920375824,-0.9968158006668091,-0.9974396228790283,-0.9978108406066895,-0.9980031251907349,-0.998063862323761,-0.9980238676071167,-0.9979045391082764,-0.9977169632911682,-0.9974695444107056,-0.9971622824668884,-0.9967965483665466,-0.996367335319519,-0.9958711862564087,-0.9952993392944336,-0.9946441650390625,-0.9938943982124329,-0.9930375814437866,-0.992060124874115,-0.9909439086914063,-0.9896731972694397,-0.9882220029830933,-0.9865720272064209,-0.9846881031990051,-0.9825474619865418,-0.980107307434082,-0.9773338437080383,-0.9741787910461426,-0.9705938100814819,-0.9665239453315735,-0.9619017839431763,-0.9566673040390015,-0.9507285356521606,-0.944023609161377,-0.9364283680915833,-0.9278759360313416,-0.924527645111084,-0.9231947660446167,-0.9196725487709045,-0.9134113192558289,-0.9038041830062866,-0.890306830406189,-0.8724402189254761,-0.8499581813812256,-0.8229570388793945,-0.7922276258468628,-0.7589855790138245,-0.7247952222824097,-0.6913448572158814,-0.6600873470306397,-0.632001519203186,-0.6143105030059815,-0.6114366054534912,-0.6085107326507568,-0.6055423021316528,-0.6025426387786865,-0.5995206832885742,-0.59648597240448,-0.5934466123580933,-0.5904096364974976,-0.5873810648918152,-0.5843643546104431,-0.5813610553741455,-0.5783703327178955,-0.5753878951072693],"pfHydrophobicityMax":[0.11404544860124588,0.11572080850601196,0.11707833409309387,0.1180965006351471,0.11875034868717194,0.11901576071977616,0.1188662126660347,0.11827784776687622,0.1172356903553009,0.11572129279375076,0.11371868848800659,0.11120808124542237,0.10817855596542359,0.10462567210197449,0.10054385662078858,0.09593017399311066,0.0924663171172142,0.0927659198641777,0.09280305355787277,0.09254508465528488,0.09195718914270401,0.09100259840488434,0.0896427109837532,0.08783745020627976,0.08554606884717941,0.0827273279428482,0.07934112846851349,0.07534842938184738,0.07201866805553436,0.07313124090433121,0.07413376867771149,0.07501262426376343,0.07574488967657089,0.0763135552406311,0.07668764144182205,0.08720731735229492,0.0986425057053566,0.1096520870923996,0.11973311007022858,0.1284179985523224,0.13532467186450959,0.14025337994098664,0.14312192797660829,0.1439419388771057,0.1428755223751068,0.14012761414051057,0.13591313362121583,0.13044682145118714,0.12395971268415451,0.11663828790187836,0.10863561928272248,0.10009586811065674,0.0911368578672409,0.08710632473230362,0.08862379938364029,0.08949803560972214,0.08972333371639252,0.08929729461669922,0.08821648359298706,0.08647827804088593,0.08408049494028092,0.0810220018029213,0.07781819999217987,0.09662438929080963,0.11773647367954254,0.14047104120254517,0.16387668251991273,0.1869015097618103,0.20852945744991303,0.22792062163352967,0.24462714791297913,0.25848397612571719,0.2695828378200531,0.278143048286438,0.28454914689064028,0.28917333483695986,0.29235291481018069,0.29437363147735598,0.29548102617263796,0.29588207602500918,0.29572615027427676,0.29512688517570498,0.2941627502441406,0.2929033041000366,0.2913912534713745,0.2896554172039032,0.28771111369132998,0.28556951880455019,0.2832351326942444,0.2807057499885559,0.2779739797115326,0.27502763271331789,0.27185747027397158,0.26844868063926699,0.2647846043109894,0.26084083318710329,0.2566022276878357,0.2520483732223511,0.24715805053710938,0.24190515279769898,0.23626725375652314,0.23022761940956117,0.22376564145088197,0.21686244010925294,0.20949360728263856,0.20165494084358216,0.19333742558956147,0.1845354586839676,0.1752420961856842,0.16546767950057984,0.15522682666778565,0.14573001861572267,0.14719484746456147,0.14801208674907685,0.14820700883865357,0.14779922366142274,0.14680247008800507,0.1452254354953766,0.14307238161563874,0.14034485816955567,0.1370430290699005,0.14456196129322053,0.15776091814041139,0.16977381706237794,0.18057531118392945,0.1901184618473053,0.19834299385547639,0.20517775416374207,0.21057316660881043,0.21445432305335999,0.21672630310058595,0.21729817986488343,0.21609921753406526,0.21304646134376527,0.20804458856582642,0.201043963432312,0.1920320987701416,0.181016743183136,0.16802473366260529,0.15318238735198975,0.13666023313999177,0.12159295380115509,0.11924593895673752,0.11502806842327118,0.1091827005147934,0.10192243754863739,0.09898854792118073,0.11054631322622299,0.1222076267004013,0.13366451859474183,0.14459039270877839,0.15466506779193879,0.16359230875968934,0.1711137890815735,0.17702950537204743,0.18122538924217225,0.1836409866809845,0.1842728853225708,0.18314871191978455,0.18036383390426637,0.17602629959583283,0.17025405168533326,0.16316679120063783,0.15488266944885255,0.145533949136734,0.13523414731025697,0.1240912526845932,0.12438173592090607,0.1443551480770111,0.16137690842151643,0.17538508772850038,0.18633350729942323,0.194225013256073,0.1990496814250946,0.20091398060321809,0.19989997148513795,0.19609792530536652,0.18957394361495973,0.18047001957893372,0.17197301983833314,0.17810603976249696,0.18382500112056733,0.1891113519668579,0.1939447820186615,0.19830413162708283,0.20216582715511323,0.20550261437892915,0.20828983187675477,0.210499107837677,0.21210038661956788,0.21306246519088746,0.21335335075855256,0.21294087171554566,0.2117932289838791,0.20987991988658906,0.20717257261276246,0.20364592969417573,0.1992790251970291,0.19405539333820344,0.18796326220035554,0.1810045689344406,0.17318665981292725,0.1645268052816391,0.15505340695381165,0.14480653405189515,0.13383924961090089,0.12221711874008179,0.1100202202796936,0.09734216332435608,0.08429029583930969,0.07098512351512909,0.06705241650342941,0.0681743174791336,0.06867716461420059,0.06855306029319763,0.06779728829860687,0.06640812009572983,0.06438689678907395,0.06173839792609215,0.05847087502479553,0.06890285015106201,0.08140792697668076,0.09351155906915665,0.10511284321546555,0.1161128431558609,0.12642407417297364,0.1359647512435913,0.1446647047996521,0.15246567130088807,0.15932250022888184,0.16522321105003358,0.17016351222991944,0.17415405809879304,0.17721819877624513,0.17938068509101869,0.18069583177566529,0.18121179938316346,0.18097998201847077,0.18005283176898957,0.17847581207752229,0.17630663514137269,0.17359495162963868,0.17457027733325959,0.1749630868434906,0.17476144433021546,0.17398832738399507,0.17266502976417542,0.17081619799137116,0.16847017407417298,0.16565874218940736,0.1624164581298828,0.15877938270568849,0.15479043126106263,0.15049070119857789,0.1459212452173233,0.14112241566181184,0.13613270223140717,0.13098777830600739,0.12571997940540315,0.12035892903804779,0.11492939293384552,0.10945171862840653,0.11605754494667053,0.12321508675813675,0.12993910908699037,0.13618189096450807,0.14190830290317536,0.1470836102962494,0.1516781747341156,0.15566688776016236,0.15902678668498994,0.16173876821994782,0.16379573941230775,0.1651892364025116,0.1659138798713684,0.16596703231334687,0.16534501314163209,0.1640482246875763,0.16208431124687196,0.15945756435394288,0.15617354214191438,0.15223869681358338,0.14765626192092896,0.1424357295036316,0.13659024238586427,0.13013118505477906,0.12307187914848328,0.1154281497001648,0.10721482336521149,0.09845657646656037,0.1012333482503891,0.10503629595041275,0.10843592882156372,0.11141717433929444,0.11396396905183792,0.11606309562921524,0.11770089715719223,0.11887221038341522,0.11957764625549317,0.1198187842965126,0.11960068345069885,0.11892646551132202,0.11781176179647446,0.11656272411346436,0.12158031761646271,0.12623640894889832,0.13048067688941956,0.13426941633224488,0.1375495195388794,0.14028839766979218,0.14242929220199586,0.14395274221897126,0.14479954540729524,0.14496062695980073,0.14438647031784059,0.14306849241256715,0.1409730315208435,0.13809174299240113,0.13440920412540437,0.12991726398468018,0.12462043762207031,0.11851111054420471,0.11161389946937561,0.10392194986343384,0.09547843039035797,0.08627983927726746,0.0864889919757843,0.08660909533500672,0.08606719970703125,0.0848783403635025,0.08306900411844254,0.0806601345539093,0.07767380774021149,0.07413306832313538,0.07005318254232407,0.06545659154653549,0.06035049259662628,0.05475502461194992,0.04866882413625717,0.04210973531007767,0.0350680947303772,0.027560055255889894,0.019568633288145067,0.011109464801847935,0.002161345211789012,-0.007261533290147781,-0.0171780064702034,-0.02757589891552925,-0.038468025624752048,-0.049841102212667468,-0.04623020440340042,-0.04005550220608711,-0.03485860675573349,-0.030667338520288469,-0.027490511536598207,-0.025339918211102487,-0.024227440357208253,-0.0241500586271286,-0.025081366300582887,-0.022333089262247087,-0.01973181962966919,-0.017874978482723237,-0.016718337312340738,-0.016215911135077478,-0.016321595758199693,-0.016993651166558267,-0.018187204375863076,-0.01986285299062729,-0.02198605239391327,-0.024526726454496385,-0.024747729301452638,-0.021509723737835885,-0.01873011887073517,-0.016425101086497308,-0.014609095640480519,-0.013294324278831482,-0.012490101158618927,-0.01220247708261013,-0.012433595024049282,-0.013181375339627266,-0.01443934440612793,-0.016196252778172494,-0.018436431884765626,-0.013250590302050114,-0.008195658214390278,-0.003707373049110174,0.0010490993736311794,0.005909338593482971,0.009917348623275757,0.013091676868498326,0.015453105792403221,0.019360266625881196,0.023922884836792947,0.027838872745633127,0.031106796115636827,0.03372013196349144,0.035676512867212298,0.03697057440876961,0.037609901279211047,0.0376061275601387,0.03696931526064873,0.03570806235074997,0.033832110464572909,0.03136231005191803,0.02831273153424263,0.02469770610332489,0.020521877333521844,0.015807408839464189,0.010565767996013165,0.0048079583793878559,0.0013847490772604943,0.001183807966299355,0.00010501116048544645,-0.0018139318563044072,-0.004532108083367348,-0.008007247932255268,-0.012196851894259453,-0.017059436067938806,-0.02255113422870636,-0.028631966561079027,-0.03526564687490463,-0.042417868971824649,-0.04958193749189377,-0.053294066339731219,-0.05777086690068245,-0.06302132457494736,-0.06669076532125473,-0.06905078142881394,-0.07190090417861939,-0.0752652958035469,-0.07916292548179627,-0.08361382782459259,-0.08864063024520874,-0.09426507353782654,-0.10051031410694123,-0.10740257799625397,-0.11495628952980042,-0.12318965047597885,-0.13211695849895478,-0.14175041019916535,-0.15209895372390748,-0.16316518187522889,-0.174937903881073,-0.18740314245224,-0.2005382478237152,-0.20479033887386323,-0.2093474268913269,-0.21437495946884156,-0.21991553902626038,-0.2260310798883438,-0.2327560931444168,-0.24012023210525514,-0.2481582760810852,-0.2569347321987152,-0.2664474546909332,-0.2767083942890167,-0.2877267301082611,-0.29642611742019656,-0.2983384132385254,-0.2968646287918091,-0.29585355520248415,-0.2953585982322693,-0.29542726278305056,-0.2961008846759796,-0.2974188029766083,-0.2994076609611511,-0.30208513140678408,-0.3054640591144562,-0.30954819917678835,-0.31433290243148806,-0.31980371475219729,-0.3233526945114136,-0.32506245374679568,-0.3210182785987854,-0.31688445806503298,-0.31298258900642397,-0.3092953860759735,-0.3058018684387207,-0.30248022079467776,-0.2993086874485016,-0.2962622046470642,-0.2933167815208435,-0.29045113921165469,-0.28764599561691286,-0.2848840355873108,-0.2821522057056427,-0.2794415354728699,-0.276746541261673,-0.2740662395954132,-0.2714034914970398,-0.26876431703567507,-0.2661581039428711,-0.25870710611343386,-0.24366900324821473,-0.2292315661907196,-0.21537819504737855,-0.20213183760643006,-0.18947255611419679,-0.17741282284259797,-0.16593638062477113,-0.15504294633865357,-0.14472149312496186,-0.1349610686302185,-0.12575452029705048,-0.11708147823810578,-0.10893838107585907,-0.10129673033952713,-0.09415483474731446,-0.08747909218072891,-0.0812654197216034,-0.07548019289970398,-0.07011187821626663,-0.06513053178787232,-0.06051681935787201,-0.05624300241470337,-0.052283525466918948,-0.04861227422952652,-0.036581896245479587,-0.018447890877723695,-0.0011573662050068379,0.015256710350513459,0.03076525591313839,0.045345138758420947,0.059003978967666629,0.0717431902885437,0.0835643857717514,0.09448704123497009,0.10774964094161987,0.12130548059940338,0.1341177225112915,0.14616569876670838,0.1574297845363617,0.16984078288078309,0.18224087357521058,0.19377008080482484,0.20444172620773316,0.2142738699913025,0.22329159080982209,0.2315228432416916,0.23899543285369874,0.2457474321126938,0.251817524433136,0.2572437524795532,0.2620640695095062,0.26631736755371096,0.27004125714302065,0.27327191829681399,0.276044636964798,0.2783975303173065,0.28036388754844668,0.28197556734085085,0.28326284885406496,0.2842542231082916,0.2849765121936798,0.2854529619216919,0.2857092618942261,0.2857672870159149,0.28564751148223879,0.2853684425354004,0.28494760394096377,0.28440073132514956,0.2841229736804962,0.2841287851333618,0.28382283449172976,0.28322693705558779,0.28235989809036257,0.28124144673347475,0.2798868417739868,0.2783094644546509,0.2797324061393738,0.2822000980377197,0.2841941714286804,0.285749614238739,0.2869100570678711,0.2877163589000702,0.2882021367549896,0.2884097099304199,0.28836435079574587,0.2881048321723938,0.2876536548137665,0.2870396673679352,0.2862836420536041,0.2854052186012268,0.28442147374153139,0.2833443284034729,0.2821868062019348,0.2818280756473541,0.28135189414024355,0.28075462579727175,0.28003382682800295,0.27918484807014468,0.2782008647918701,0.27707260847091677,0.2759891450405121,0.2767232060432434,0.282309353351593,0.2870713174343109,0.2910316586494446,0.2942454218864441,0.2967609167098999,0.298628568649292,0.299893319606781,0.30061274766921999,0.30083930492401125,0.30062100291252139,0.2999999523162842,0.2990208864212036,0.2977266013622284,0.296154260635376,0.29433703422546389,0.29230695962905886,0.29223302006721499,0.29484277963638308,0.2970961928367615,0.2989935874938965,0.3005371689796448,0.3017323315143585,0.3025859594345093,0.3031056523323059,0.3033033013343811,0.30319109559059145,0.30374860763549807,0.30513954162597659,0.3074217736721039,0.30942392349243166,0.31115272641181948,0.3126043677330017,0.3137913644313812,0.31487950682640078,0.31654277443885805,0.3179403841495514,0.3190840780735016,0.31998011469841006,0.32063907384872439,0.32106903195381167,0.321274071931839,0.3212568759918213,0.32102513313293459,0.3205827474594116,0.31993043422698977,0.3190770745277405,0.3180296719074249,0.3167939782142639,0.3153800368309021,0.3145889341831207,0.3162517845630646,0.3178238868713379,0.31929242610931399,0.3206450045108795,0.3218705952167511,0.3229597508907318,0.32390475273132326,0.32469743490219118,0.3253346383571625,0.3258134424686432,0.32613152265548708,0.32628756761550906,0.326280802488327,0.326109379529953,0.32577356696128847,0.32527434825897219,0.32461169362068179,0.3237849473953247,0.32279345393180849,0.3216351866722107,0.3203081488609314,0.3192753791809082,0.31949305534362795,0.31939125061035159,0.3192996382713318,0.32112616300582888,0.3226162791252136,0.32379263639450076,0.3246985375881195,0.3253507614135742,0.3257829546928406,0.3260067403316498,0.32604679465293887,0.32591021060943606,0.3256143629550934,0.32516205310821535,0.32456493377685549,0.3238219618797302,0.3229401409626007,0.3219147026538849,0.320748895406723,0.3194345235824585,0.3179711103439331,0.316346675157547,0.3145574927330017,0.3125874400138855,0.31229761242866518,0.3139241635799408,0.31520938873291018,0.3161834478378296,0.3168630003929138,0.3172721564769745,0.3174360692501068,0.3173701763153076,0.31710076332092287,0.3166489601135254,0.3160313367843628,0.3152732253074646,0.31439313292503359,0.3134108781814575,0.312348335981369,0.3112238347530365,0.3100576400756836,0.3088686764240265,0.3076756000518799,0.3064957559108734,0.3053460717201233,0.30424290895462038,0.3031996786594391,0.3022300601005554,0.3013460338115692,0.3005558252334595,0.29986968636512759,0.2992926836013794,0.2988276183605194,0.29848039150238039,0.2982472777366638,0.2981269955635071,0.2981167435646057,0.29820719361305239,0.298391193151474,0.2986571192741394,0.2989905774593353,0.2993777394294739,0.29980024695396426,0.300239622592926,0.30067533254623415,0.30108633637428286,0.3014504611492157,0.30174410343170168,0.3019462525844574,0.3020324110984802,0.3019813895225525,0.3017739951610565,0.30138540267944338,0.30080100893974306,0.30000385642051699,0.2989726662635803,0.29770001769065859,0.2961703836917877,0.29437124729156496,0.2937779426574707,0.2991725206375122,0.3037249445915222,0.3074896037578583,0.3105371594429016,0.31295132637023928,0.31479984521865847,0.3161475360393524,0.3170545697212219,0.31757619976997378,0.31775224208831789,0.3176395297050476,0.31727683544158938,0.31669852137565615,0.31593450903892519,0.31501126289367678,0.3139495253562927,0.3127706050872803,0.31149399280548098,0.3101349472999573,0.3087073266506195,0.30722305178642275,0.30569252371788027,0.3041248023509979,0.30252933502197268,0.30091410875320437,0.29928547143936159,0.2976495325565338,0.29601141810417178,0.2943761348724365,0.2927478551864624,0.29113009572029116,0.2895258069038391,0.2879374623298645,0.28636759519577029,0.2848179340362549,0.28329044580459597,0.2817857265472412,0.280304491519928,0.2788476347923279,0.2793811559677124,0.2848096489906311,0.2893424928188324,0.293046236038208,0.29599064588546755,0.29823100566864016,0.2998482584953308,0.30091536045074465,0.3014950156211853,0.30164623260498049,0.3014233708381653,0.30087465047836306,0.3000418543815613,0.2989739775657654,0.2977074384689331,0.2962745726108551,0.29470396041870119,0.29302099347114565,0.2912459671497345,0.28940021991729739,0.2875012159347534,0.2855631709098816,0.28359895944595339,0.28161922097206118,0.2796333134174347,0.277649462223053,0.27567437291145327,0.27371424436569216,0.2717735767364502,0.2698564827442169,0.26796579360961916,0.2661052942276001,0.2642759680747986,0.26247864961624148,0.26071345806121828,0.2589796781539917,0.25727611780166628,0.2556000351905823,0.2539478838443756,0.25231343507766726,0.25068914890289309,0.2505510747432709,0.26248088479042055,0.2732510268688202,0.2827160358428955,0.290816992521286,0.29757213592529299,0.303053617477417,0.30736690759658816,0.3106328845024109,0.3129725456237793,0.31449976563453677,0.3153142035007477,0.3154992461204529,0.3151216506958008,0.3142322301864624,0.3128674030303955,0.3110507130622864,0.3087943494319916,0.30610209703445437,0.3029692769050598,0.2993853688240051,0.295335054397583,0.29079946875572207,0.28575897216796877,0.2801922857761383,0.27407965064048769,0.26740363240242007,0.26015064120292666,0.25542452931404116,0.2586759924888611,0.26179420948028567,0.26359590888023379,0.26586106419563296,0.267874151468277,0.2696056067943573,0.2710057497024536,0.27238184213638308,0.27540698647499087,0.27831828594207766,0.2811167240142822,0.2838035523891449,0.28637999296188357,0.2888464331626892,0.2912029027938843,0.2934475541114807,0.2955765128135681,0.2975805103778839,0.2994418144226074,0.30112868547439577,0.30258482694625857,0.3037130832672119,0.30434730648994448,0.30420857667922976,0.3028370141983032,0.29949623346328738,0.2942745089530945,0.29414117336273196,0.3003424406051636,0.3099726438522339,0.31692561507225039,0.3218876123428345,0.32538509368896487,0.3278138339519501,0.329464316368103,0.33054718375205996,0.33121365308761599,0.33157074451446535,0.33169376850128176,0.33163511753082278,0.33142995834350588,0.3311011791229248,0.33066290616989138,0.3301226794719696,0.32948288321495058,0.3287423849105835,0.3278970420360565,0.32694000005722048,0.3258626461029053,0.3246542513370514,0.3233029246330261,0.321794718503952,0.3201146125793457,0.318246066570282,0.316170871257782,0.3138706684112549,0.31132495403289797,0.3085128664970398,0.305412620306015,0.30354028940200808,0.3071610927581787,0.3103899359703064,0.3132709562778473,0.3158380687236786,0.31811821460723879,0.32014766335487368,0.3219524323940277,0.3235517740249634,0.32497093081474306,0.3262290358543396,0.32734036445617678,0.32831907272338869,0.32917824387550356,0.32992538809776308,0.3305630683898926,0.33109360933303835,0.331510454416275,0.3317946493625641,0.3319185972213745,0.33183398842811587,0.3318108320236206,0.3317611515522003,0.33156731724739077,0.3312745690345764,0.3309056758880615,0.3304716944694519,0.3299804627895355,0.3294339179992676,0.3288296163082123,0.3281666338443756,0.3274414837360382,0.32664746046066286,0.3261035978794098,0.325503945350647,0.3248402178287506,0.32411646842956545,0.3233346939086914,0.32249557971954348,0.32159772515296938,0.3206380307674408,0.3196142911911011,0.31852322816848757,0.31736135482788088,0.31612294912338259,0.3148046135902405,0.3134016692638397,0.31190863251686098,0.3103187084197998,0.30862724781036379,0.3068281412124634,0.3049134612083435,0.30287569761276247,0.30070844292640688,0.2984035909175873,0.29595044255256655,0.2933400571346283,0.29056400060653689,0.2876114249229431,0.28446781635284426,0.28112295269966128,0.27756503224372866,0.27377960085868838,0.26974761486053469,0.26545748114585879,0.26089197397232058,0.25603243708610537,0.250856876373291,0.24534940719604493,0.23948928713798524,0.23325054347515107,0.2266114205121994,0.22041788697242738,0.2180856615304947,0.21573159098625184,0.21335747838020326,0.21096348762512208,0.2085508555173874,0.2061203271150589,0.2036726027727127,0.20120936632156373,0.1987309604883194,0.19623887538909913,0.1937338411808014,0.19831149280071259],"pfHydrophobicityMean":[-0.04629934951663017,-0.04655706137418747,-0.046803366392850879,-0.04703772813081741,-0.04725995287299156,-0.04746977239847183,-0.047667838633060458,-0.047855131328105929,-0.04803362116217613,-0.048204854130744937,-0.048371102660894397,-0.0485386848449707,-0.048705022782087329,-0.04887078329920769,-0.04904080182313919,-0.04921538382768631,-0.04939723014831543,-0.04959046468138695,-0.04980137199163437,-0.0500364750623703,-0.05030328780412674,-0.05060844495892525,-0.050959326326847079,-0.051361579447984698,-0.05182027816772461,-0.052338309586048129,-0.052917201071977618,-0.05355678126215935,-0.05425643175840378,-0.055015645921230319,-0.05583716556429863,-0.05672247335314751,-0.057676251977682117,-0.05870392173528671,-0.05981200560927391,-0.061004407703876498,-0.06228392571210861,-0.0636511817574501,-0.06510509550571442,-0.06664353609085083,-0.06826489418745041,-0.06996496021747589,-0.07173912227153778,-0.07358304411172867,-0.07548864930868149,-0.07744676619768143,-0.07945023477077484,-0.08149266988039017,-0.08357005566358566,-0.0856800228357315,-0.08782348781824112,-0.0900023803114891,-0.09222202748060227,-0.0944870337843895,-0.09680411219596863,-0.09918002039194107,-0.1016211286187172,-0.10413356870412827,-0.1067223846912384,-0.10938901454210282,-0.11213379353284836,-0.11495624482631684,-0.11785348504781723,-0.12082125246524811,-0.12385261058807373,-0.1269400715827942,-0.13007259368896485,-0.13323991000652314,-0.13643179833889008,-0.13964197039604188,-0.14286555349826814,-0.14609834551811219,-0.1493362933397293,-0.152572900056839,-0.15580075979232789,-0.159011110663414,-0.16219358146190644,-0.1653413027524948,-0.16844689846038819,-0.17150583863258363,-0.17451591789722444,-0.17747585475444795,-0.1803852915763855,-0.18324561417102815,-0.18605679273605348,-0.18881982564926148,-0.1915353685617447,-0.19420531392097474,-0.19683371484279633,-0.19942669570446015,-0.20199358463287354,-0.20454515516757966,-0.20709198713302613,-0.20964393019676209,-0.2122092992067337,-0.21479521691799165,-0.2174065262079239,-0.22004707157611848,-0.22271868586540223,-0.22542159259319306,-0.22815518081188203,-0.23091769218444825,-0.23370756208896638,-0.2365245521068573,-0.239368736743927,-0.24224163591861726,-0.2451440840959549,-0.24807529151439668,-0.25103384256362917,-0.2540178894996643,-0.2570221424102783,-0.2600431442260742,-0.2630784213542938,-0.2661248743534088,-0.2691797614097595,-0.2722363770008087,-0.27528947591781618,-0.2783367335796356,-0.28137636184692385,-0.28440988063812258,-0.2874383330345154,-0.2904597818851471,-0.29346632957458498,-0.2964438199996948,-0.29937049746513369,-0.3022233247756958,-0.30497777462005618,-0.30761057138442995,-0.31010201573371889,-0.312436044216156,-0.3145982623100281,-0.3165811002254486,-0.31837964057922366,-0.3199947476387024,-0.32143130898475649,-0.32269367575645449,-0.32378917932510378,-0.32472512125968935,-0.3255101442337036,-0.32615068554878237,-0.32665330171585085,-0.3270239531993866,-0.32726913690567019,-0.32739466428756716,-0.3274061679840088,-0.3273097574710846,-0.3271106779575348,-0.32681500911712649,-0.3264285624027252,-0.325957328081131,-0.32540762424468996,-0.3247864246368408,-0.3241007328033447,-0.3233588933944702,-0.3225696384906769,-0.3217424154281616,-0.3208868205547333,-0.3200133740901947,-0.3191336989402771,-0.3182583153247833,-0.31739726662635805,-0.3165607452392578,-0.31575751304626467,-0.31499603390693667,-0.3142819106578827,-0.3136199116706848,-0.3130151033401489,-0.31247034668922427,-0.3119871914386749,-0.31156665086746218,-0.31121015548706057,-0.3109167218208313,-0.31068599224090578,-0.3105178773403168,-0.31041190028190615,-0.3103671073913574,-0.31038379669189455,-0.31046241521835329,-0.31060296297073367,-0.31080523133277895,-0.3110707104206085,-0.31139954924583437,-0.31178972125053408,-0.3122391700744629,-0.31274470686912539,-0.31330186128616335,-0.31390437483787539,-0.31454432010650637,-0.31521356105804446,-0.3159028887748718,-0.3166027367115021,-0.3173018991947174,-0.317991703748703,-0.3186616003513336,-0.3193017840385437,-0.3199036121368408,-0.3204571306705475,-0.32095396518707278,-0.3213845491409302,-0.32174181938171389,-0.3220168948173523,-0.3222024440765381,-0.32229065895080569,-0.32227447628974917,-0.32214754819869997,-0.3219037652015686,-0.32153749465942385,-0.3210442364215851,-0.3204185664653778,-0.31965741515159609,-0.3187570869922638,-0.31771501898765566,-0.31652766466140749,-0.31519263982772829,-0.3137088716030121,-0.31207412481307986,-0.31028711795806887,-0.3083473742008209,-0.3062548339366913,-0.3040097653865814,-0.3016137182712555,-0.29906830191612246,-0.29637739062309267,-0.2935444414615631,-0.2905750274658203,-0.2874734699726105,-0.2842470705509186,-0.28090381622314455,-0.27745112776756289,-0.27389875054359438,-0.2702559232711792,-0.26653337478637698,-0.26274314522743227,-0.25889572501182558,-0.2550041675567627,-0.25108224153518679,-0.24714240431785584,-0.24319849908351899,-0.23926417529582978,-0.2353532910346985,-0.2314782291650772,-0.22765213251113892,-0.2238861471414566,-0.2201913744211197,-0.21657678484916688,-0.2130506932735443,-0.20961984992027284,-0.20628933608531953,-0.20306327939033509,-0.19994452595710755,-0.19693464040756226,-0.19403375685214997,-0.19124199450016023,-0.18855926394462586,-0.1859837770462036,-0.18351414799690247,-0.18114899098873139,-0.17888730764389039,-0.17672750353813172,-0.1746683269739151,-0.1727088838815689,-0.17084823548793794,-0.16908560693264008,-0.1674203872680664,-0.16585136950016023,-0.16437773406505586,-0.1629989594221115,-0.16171319782733918,-0.16052015125751496,-0.15941831469535829,-0.15840724110603333,-0.157486692070961,-0.15665701031684876,-0.15591935813426972,-0.1552758663892746,-0.1547294408082962,-0.15428513288497926,-0.1539488285779953,-0.1537279188632965,-0.15363077819347382,-0.1536675989627838,-0.15384945273399354,-0.1541886180639267,-0.15469740331172944,-0.15538901090621949,-0.15627646446228028,-0.15737295150756837,-0.15869039297103883,-0.16024097800254823,-0.1620354801416397,-0.16408294439315797,-0.16639144718647004,-0.1689680814743042,-0.171817809343338,-0.17494451999664308,-0.17835074663162232,-0.18203730881214143,-0.1860032081604004,-0.19024670124053956,-0.19476358592510224,-0.19954879581928254,-0.2045946568250656,-0.2098931223154068,-0.2154335230588913,-0.22120341658592225,-0.22718961536884309,-0.23337650299072267,-0.23974749445915223,-0.24628585577011109,-0.25297191739082339,-0.25978532433509829,-0.2667042315006256,-0.2737065851688385,-0.28076744079589846,-0.28786227107048037,-0.2949649691581726,-0.30204981565475466,-0.3090896010398865,-0.31605765223503115,-0.3229271471500397,-0.3296715319156647,-0.3362656533718109,-0.34268391132354739,-0.34890249371528628,-0.3548983931541443,-0.3606499433517456,-0.36613693833351138,-0.37134024500846865,-0.3762432038784027,-0.38082998991012576,-0.3850865066051483,-0.38900086283683779,-0.3925638794898987,-0.39576658606529238,-0.3986026644706726,-0.4010673761367798,-0.4031577408313751,-0.4048731327056885,-0.40621283650398257,-0.4071786403656006,-0.40777307748794558,-0.40799978375434878,-0.40786293148994448,-0.40736767649650576,-0.4065198004245758,-0.4053252935409546,-0.40379050374031069,-0.4019228219985962,-0.3997286558151245,-0.39721500873565676,-0.3943902850151062,-0.39126214385032656,-0.3878379166126251,-0.38412541151046755,-0.3801324963569641,-0.3758672773838043,-0.3713380694389343,-0.36655187606811526,-0.3615157902240753,-0.356238454580307,-0.3507274389266968,-0.3449903726577759,-0.3390348255634308,-0.33286944031715395,-0.3265034258365631,-0.3199463188648224,-0.3132074773311615,-0.30629825592041018,-0.2992302179336548,-0.29201623797416689,-0.28467032313346865,-0.27720746397972109,-0.2696441113948822,-0.2619968354701996,-0.25428512692451479,-0.24652835726737977,-0.23874755203723908,-0.2309655398130417,-0.22320491075515748,-0.2154909372329712,-0.20784856379032136,-0.20030434429645539,-0.19288548827171327,-0.18561933934688569,-0.17853417992591859,-0.17165815830230714,-0.16501964628696443,-0.15864574909210206,-0.15256419777870179,-0.1468012034893036,-0.141382098197937,-0.13633069396018983,-0.13166913390159608,-0.12741832435131074,-0.12359636276960373,-0.1202198937535286,-0.11730356514453888,-0.11485911160707474,-0.1128968894481659,-0.11142420023679733,-0.1104467436671257,-0.10996877402067185,-0.1099916622042656,-0.11051484942436218,-0.11153628677129746,-0.1130528673529625,-0.11505941301584244,-0.11754880845546723,-0.12051352113485336,-0.12394291907548905,-0.1278272271156311,-0.13215456902980805,-0.13691072165966035,-0.14208202064037324,-0.14765243232250215,-0.15360644459724427,-0.15992552042007447,-0.16659210622310639,-0.17358742654323579,-0.18089136481285096,-0.1884842813014984,-0.19634516537189485,-0.20445379614830018,-0.2127886861562729,-0.2213287055492401,-0.2300536036491394,-0.23894129693508149,-0.24797150492668153,-0.2571231722831726,-0.26637619733810427,-0.27571046352386477,-0.2851059138774872,-0.29454344511032107,-0.3040032982826233,-0.3134673833847046,-0.3229166865348816,-0.33233264088630679,-0.34169891476631167,-0.35099637508392336,-0.36020952463150027,-0.3693203330039978,-0.37831419706344607,-0.3871740400791168,-0.39588528871536257,-0.40443477034568789,-0.4128079414367676,-0.4209936559200287,-0.4289799928665161,-0.4367578327655792,-0.4443177282810211,-0.4516538083553314,-0.45876121520996096,-0.4656361937522888,-0.4722770154476166,-0.47868427634239199,-0.4848593771457672,-0.4908064007759094,-0.4965307116508484,-0.5020397901535034,-0.5073407292366028,-0.512443482875824,-0.517358660697937,-0.522095799446106,-0.5266666412353516,-0.5310808420181274,-0.5353506803512573,-0.5394846796989441,-0.5434930324554443,-0.5473822355270386,-0.5511595010757446,-0.554829478263855,-0.5583946108818054,-0.5618559718132019,-0.5652118921279907,-0.5684596300125122,-0.5715909004211426,-0.5745988488197327,-0.5774714350700378,-0.5801944732666016,-0.5827521681785584,-0.5851252675056458,-0.5872929692268372,-0.5892313122749329,-0.590914785861969,-0.592316746711731,-0.5934091210365295,-0.594163179397583,-0.5945478081703186,-0.5945330858230591,-0.5940902829170227,-0.5931901335716248,-0.5918058753013611,-0.5899108648300171,-0.5874814391136169,-0.5844969749450684,-0.5809387564659119,-0.5767913460731506,-0.5720431208610535,-0.5666857361793518,-0.5607137680053711,-0.5541269779205322,-0.5469284653663635,-0.5391231775283814,-0.5307239294052124,-0.5217428207397461,-0.5121983885765076,-0.5021094679832459,-0.4914988577365875,-0.48039382696151736,-0.46881985664367678,-0.4568071961402893,-0.4443838596343994,-0.4315829277038574,-0.4184342324733734,-0.40496882796287539,-0.3912186622619629,-0.37721338868141177,-0.36298370361328127,-0.34855788946151736,-0.33396580815315249,-0.3192335367202759,-0.30438750982284548,-0.2894532084465027,-0.2744545340538025,-0.2594151496887207,-0.24435622990131379,-0.2293013334274292,-0.21427001059055329,-0.19928191602230073,-0.18435844779014588,-0.1695178598165512,-0.15478165447711945,-0.14016751945018769,-0.12569640576839448,-0.11138779670000076,-0.09726066887378693,-0.08333577960729599,-0.069632388651371,-0.05617128685116768,-0.04297088459134102,-0.030051667243242265,-0.017431698739528657,-0.005128695163875818,0.006838307715952396,0.01845388486981392,0.02970125712454319,0.04056655243039131,0.05103485658764839,0.0610944926738739,0.0707339495420456,0.07994260638952255,0.08871199190616608,0.09703336656093598,0.10490170866250992,0.11231134086847305,0.11925840377807617,0.1257406622171402,0.13175718486309052,0.13730861246585847,0.14239723980426789,0.14702674746513368,0.15120112895965577,0.15492837131023408,0.15821614861488343,0.16107386350631715,0.1635132133960724,0.16554661095142365,0.16718801856040955,0.16845259070396424,0.16935724020004273,0.16991911828517915,0.17015714943408967,0.1700906753540039,0.16974006593227387,0.16912584006786347,0.16826948523521424,0.167192742228508,0.16591721773147584,0.16446509957313538,0.162857785820961,0.16111722588539124,0.15926499664783479,0.15732228755950929,0.15530985593795777,0.15324759483337403,0.1511557400226593,0.1490532010793686,0.14695881307125092,0.14489062130451203,0.14286532998085023,0.1408996880054474,0.13900846242904664,0.13720685243606568,0.1355075240135193,0.13392312824726106,0.13246452808380128,0.1311415135860443,0.1299625188112259,0.12893429398536683,0.12806199491024018,0.1273495852947235,0.12679867446422578,0.12641030550003053,0.12618334591388703,0.12611538171768189,0.12620241940021516,0.12643963098526,0.1268211454153061,0.1273396760225296,0.12798798084259034,0.12875738739967347,0.12963871657848359,0.13062293827533723,0.13169987499713899,0.13285969197750092,0.13409170508384705,0.13538537919521333,0.13673017919063569,0.1381148099899292,0.13952860236167909,0.14096055924892426,0.1423996090888977,0.143835186958313,0.14525631070137025,0.14665354788303376,0.14801588654518128,0.14933395385742188,0.15059877932071687,0.1518012434244156,0.1529327929019928,0.15398506820201875,0.15495038032531739,0.1558210849761963,0.15658985078334809,0.15724940598011018,0.15779344737529756,0.15821553766727448,0.15851013362407685,0.1586715281009674,0.15869514644145966,0.158576101064682,0.15831150114536286,0.15789777040481568,0.15733209252357484,0.15661288797855378,0.1557384580373764,0.15470847487449647,0.15352298319339753,0.15218275785446168,0.15068918466567994,0.1490444540977478,0.14725132286548615,0.1453130543231964,0.1432332843542099,0.14101597666740418,0.13866567611694337,0.13618619740009309,0.13358239829540254,0.1308581531047821,0.1280170977115631,0.1250634491443634,0.12200084328651428,0.11883292347192764,0.1155630573630333,0.11219480633735657,0.10873198509216309,0.10517832636833191,0.10153747349977493,0.09781360626220703,0.09401104599237442,0.09013397991657257,0.08618701994419098,0.0821748897433281,0.07810231298208237,0.0739745944738388,0.06979706883430481,0.06557602435350418,0.06131724268198013,0.057027723640203479,0.05271400138735771,0.04838337376713753,0.04404347017407417,0.03970157727599144,0.035365741699934009,0.03104284033179283,0.026740774512290956,0.022466547787189485,0.018227141350507737,0.014029552228748799,0.00988014042377472,0.005785553716123104,0.0017521942500025035,-0.0022128080017864706,-0.006103006191551685,-0.009912335313856602,-0.013634385541081429,-0.01726522482931614,-0.020801234990358354,-0.024240637198090555,-0.027582215145230295,-0.030826961621642114,-0.033976320177316669,-0.03703286871314049,-0.04000071436166763,-0.042883604764938357,-0.04568665847182274,-0.04841448739171028,-0.05107211694121361,-0.0536639504134655,-0.05619444698095322,-0.05866808444261551,-0.061088841408491138,-0.06346144527196884,-0.06579001992940903,-0.06807930767536164,-0.07033329457044602,-0.07255677133798599,-0.07475389540195465,-0.07692886888980866,-0.07908563315868378,-0.08122735470533371,-0.0833577960729599,-0.08548008650541306,-0.0875963419675827,-0.08970945328474045,-0.09182128310203552,-0.09393370151519776,-0.09604879468679428,-0.09816765040159226,-0.10029200464487076,-0.10242269188165665,-0.10456123948097229,-0.10670840740203858,-0.10886542499065399,-0.11103402078151703,-0.11321549862623215,-0.11541179567575455,-0.1176249161362648,-0.11985664069652558,-0.12210801243782044,-0.12437931448221207,-0.12666940689086915,-0.12897755205631257,-0.13130128383636475,-0.1336381435394287,-0.13598524034023286,-0.1383388191461563,-0.1406955122947693,-0.14305095374584199,-0.14540143311023713,-0.14774180948734284,-0.15006734430789948,-0.15237216651439668,-0.1546517312526703,-0.15690046548843385,-0.15911249816417695,-0.16128331422805787,-0.16340789198875428,-0.16548283398151399,-0.16750584542751313,-0.16947592794895173,-0.17139221727848054,-0.1732546091079712,-0.175063818693161,-0.17681948840618134,-0.178521990776062,-0.18017098307609559,-0.18176664412021638,-0.1833086758852005,-0.18479719758033753,-0.18623307347297669,-0.18761660158634187,-0.18895013630390168,-0.1902361661195755,-0.19147856533527375,-0.19268134236335755,-0.1938498616218567,-0.19498933851718903,-0.19610585272312165,-0.1972052901983261,-0.19829225540161134,-0.19937081634998322,-0.20044289529323579,-0.20150713622570039,-0.20255887508392335,-0.2035912722349167,-0.2045995593070984,-0.20557959377765656,-0.2065305858850479,-0.20745202898979188,-0.20834331214427949,-0.20920343697071076,-0.2100328803062439,-0.2108328491449356,-0.21160535514354707,-0.2123560756444931,-0.21309296786785127,-0.21382488310337068,-0.21455909311771394,-0.2153007537126541,-0.21605287492275239,-0.21681462228298188,-0.21758310496807099,-0.2183549404144287,-0.2191265970468521,-0.21989288926124574,-0.22065067291259767,-0.22139525413513184,-0.22212330996990205,-0.22283221781253816,-0.2235184907913208,-0.2241801619529724,-0.22481480240821839,-0.22542071342468263,-0.2259964793920517,-0.22654154896736146,-0.2270544320344925,-0.22753436863422395,-0.22798065841197968,-0.22839172184467317,-0.228765606880188,-0.229099839925766,-0.22939114272594453,-0.22963657975196839,-0.22983218729496003,-0.22997550666332246,-0.23006364703178407,-0.23009459674358369,-0.23006786406040193,-0.22998443245887757,-0.2298462688922882,-0.22965697944164277,-0.22942112386226655,-0.2291441410779953,-0.22883202135562898,-0.22849015891551972,-0.22812309861183167,-0.22773335874080659,-0.2273230403661728,-0.2268928587436676,-0.226442351937294,-0.2259713113307953,-0.22547903656959535,-0.2249634712934494,-0.2244231402873993,-0.22385475039482118,-0.22325459122657777,-0.22261624038219453,-0.2219339907169342,-0.2212008386850357,-0.22041131556034089,-0.21956056356430055,-0.21864669024944306,-0.21766921877861024,-0.21663063764572144,-0.21553494036197663,-0.21438631415367127,-0.21318866312503816,-0.21194511651992799,-0.21065883338451386,-0.2093345820903778,-0.2079787701368332,-0.20660261809825898,-0.20521888136863709,-0.20384207367897035,-0.20248618721961976,-0.2011590600013733,-0.19986741244792939,-0.19861526787281037,-0.19740283489227296,-0.1962256133556366,-0.19507455825805665,-0.19393813610076905,-0.19280564785003663,-0.19166964292526246,-0.19052651524543763,-0.1893765777349472,-0.18822301924228669,-0.18707147240638734,-0.18592619895935059,-0.18479150533676148,-0.18367187678813935,-0.18257102370262147,-0.1814958155155182,-0.18045246601104737,-0.17944830656051637,-0.17848485708236695,-0.17755597829818726,-0.17665040493011475,-0.175755113363266,-0.17486236989498139,-0.1739690750837326,-0.1730724573135376,-0.17216727137565614,-0.17124292254447938,-0.17028813064098359,-0.16929128766059876,-0.168243408203125,-0.16713914275169373,-0.1659747213125229,-0.16474659740924836,-0.16345316171646119,-0.162094846367836,-0.16067270934581757,-0.15918898582458497,-0.1576453447341919,-0.15604273974895478,-0.15437960624694825,-0.1526554822921753,-0.15087321400642396,-0.1490408331155777,-0.14717507362365724,-0.14529432356357575,-0.1434134840965271,-0.14153918623924256,-0.13966557383537293,-0.13777820765972138,-0.1358603537082672,-0.13389824330806733,-0.1318836361169815,-0.1298156976699829,-0.12770749628543855,-0.12558750808238984,-0.12349829822778702,-0.12148074060678482,-0.11955790221691132,-0.11803991347551346,-0.11621341854333878,-0.1143801212310791,-0.1125301942229271,-0.11067947745323181,-0.10885325074195862,-0.10704165697097779,-0.10531312972307205,-0.1036122739315033,-0.10192619264125824,-0.1002390906214714,-0.09853401780128479,-0.09680132567882538,-0.09504251182079315,-0.09327144175767899,-0.09151118993759155,-0.08978191018104553,-0.08809738606214524,-0.08646466583013535,-0.08488364517688751,-0.08335146307945252,-0.081865094602108,-0.08042003959417343,-0.07901226729154587,-0.07764310389757157,-0.076313316822052,-0.0750279426574707,-0.07379112392663956,-0.07260657846927643,-0.07147284597158432,-0.07038725912570954,-0.0693463608622551,-0.06834694743156433,-0.06738543510437012,-0.06646382063627243,-0.06557603180408478,-0.06471826136112213,-0.06389132142066956,-0.063100665807724,-0.06234654039144516,-0.06162744760513306,-0.06092214584350586,-0.06020544469356537,-0.05946022644639015,-0.05868275836110115,-0.057877350598573688,-0.057048745453357699,-0.056200820952653888,-0.055335141718387607,-0.05445330590009689,-0.053552985191345218,-0.052632614970207217,-0.05169478803873062,-0.050739020109176639,-0.04976877570152283,-0.04878763109445572,-0.04780052602291107,-0.04681171849370003,-0.04582725092768669,-0.04484659805893898,-0.04387068748474121,-0.04290083423256874,-0.04194159805774689,-0.04100389406085014,-0.040092092007398608,-0.039218951016664508,-0.03839433193206787,-0.03762089088559151,-0.036893852055072787,-0.03620550036430359,-0.03555271402001381,-0.03493290767073631,-0.03434629365801811,-0.033791229128837588],"pfHydrophobicitySd":[0.11094117164611817,0.11141565442085266,0.11192077398300171,0.11245875060558319,0.11302750557661057,0.11361845582723618,0.11422013491392136,0.11481830477714539,0.11539990454912186,0.11595162749290467,0.11646561324596405,0.11693514883518219,0.11735527962446213,0.1177191510796547,0.11802303045988083,0.11826305091381073,0.11843884736299515,0.11855408549308777,0.1186203807592392,0.11865431815385819,0.1186763271689415,0.11871020495891571,0.11878357082605362,0.11892398446798325,0.11915937811136246,0.11951270699501038,0.12000104784965515,0.12062835693359375,0.12138768285512924,0.12226174771785736,0.1232307106256485,0.12427780777215958,0.12539488077163697,0.12658224999904633,0.12785156071186067,0.1292165368795395,0.13069185614585877,0.1322864443063736,0.1340019851922989,0.1358318030834198,0.1377665251493454,0.1397932469844818,0.1418968141078949,0.14405576884746552,0.14624640345573426,0.14843830466270448,0.15059925615787507,0.15269842743873597,0.15470747649669648,0.1566067337989807,0.15838424861431123,0.16003632545471192,0.16156956553459168,0.16299627721309663,0.1643354892730713,0.16561181843280793,0.16685256361961366,0.16808626055717469,0.16934220492839814,0.1706462949514389,0.17201752960681916,0.17347002029418946,0.17501188814640046,0.1766490489244461,0.17838504910469056,0.18022212386131288,0.18215474486351014,0.18416720628738404,0.1862349659204483,0.1883324831724167,0.19043570756912232,0.19252732396125794,0.19459304213523866,0.19662077724933625,0.1985950767993927,0.20049718022346497,0.20230230689048768,0.20398439466953278,0.20551809668540955,0.2068813592195511,0.20805838704109193,0.20904234051704408,0.2098342776298523,0.21044297516345979,0.21088220179080964,0.21116739511489869,0.21131254732608796,0.21132929623126985,0.21122655272483827,0.2110142856836319,0.21070709824562074,0.21032321453094483,0.20988325774669648,0.20940452814102174,0.2088998556137085,0.20837469398975373,0.20783056318759919,0.20726852118968965,0.2066907435655594,0.20610366761684419,0.20551489293575288,0.2049340158700943,0.2043685019016266,0.20382431149482728,0.20330403745174409,0.20280951261520387,0.20234249532222749,0.20190118253231049,0.20148107409477235,0.2010709047317505,0.2006520926952362,0.2002038210630417,0.19970542192459107,0.19914333522319795,0.19850970804691316,0.19779954850673676,0.19700585305690766,0.19612464308738709,0.19515295326709748,0.19409532845020295,0.19296860694885255,0.19180312752723695,0.1906401813030243,0.189520463347435,0.18847689032554627,0.18752895295619965,0.1866774559020996,0.18590590357780457,0.18518833816051484,0.18449045717716218,0.183776393532753,0.18301059305667878,0.18216431140899659,0.18121714890003205,0.18016092479228974,0.1789986938238144,0.1777448058128357,0.1764204204082489,0.17505010962486268,0.17365728318691255,0.17226094007492066,0.17087842524051667,0.16952425241470338,0.16821171343326569,0.16695243120193482,0.16575756669044496,0.16463623940944673,0.1635943353176117,0.16263355314731599,0.16175176203250886,0.160942941904068,0.16019687056541444,0.15950199961662293,0.1588468998670578,0.1582212895154953,0.15761730074882508,0.15702973306179048,0.1564570516347885,0.15589912235736848,0.1553574651479721,0.1548333466053009,0.1543264240026474,0.15383201837539674,0.1533442735671997,0.15285323560237885,0.15234683454036714,0.15181457996368409,0.1512451320886612,0.15062949061393739,0.14996133744716645,0.1492396891117096,0.1484670490026474,0.147650346159935,0.14680054783821107,0.1459324210882187,0.14506377279758454,0.14421318471431733,0.14340010285377503,0.14264358580112458,0.14195933938026429,0.14136043190956117,0.14085450768470765,0.14044544100761414,0.14013420045375825,0.1399187594652176,0.13979500532150269,0.13975954055786134,0.13980980217456819,0.139944925904274,0.14016591012477876,0.14047539234161378,0.14087608456611634,0.14137256145477296,0.14196766912937165,0.14266374707221986,0.14346079528331757,0.14435775578022004,0.14535118639469148,0.14643433690071107,0.14759962260723115,0.14883674681186677,0.15013325214385987,0.15147528052330018,0.15284723043441773,0.1542315036058426,0.15560932457447053,0.15696106851100923,0.1582668572664261,0.15950633585453034,0.16066044569015504,0.16171063482761384,0.1626412570476532,0.1634368747472763,0.16408619284629823,0.16458123922348023,0.16491588950157166,0.16508735716342927,0.16509638726711274,0.16494470834732057,0.16463755071163178,0.16418074071407319,0.16358235478401185,0.16285137832164765,0.16199655830860139,0.16102688014507295,0.15994925796985627,0.15877224504947663,0.15750284492969514,0.15614677965641023,0.15470924973487855,0.15319514274597169,0.15160952508449555,0.14995762705802918,0.14824457466602326,0.146478071808815,0.14466573297977448,0.142815962433815,0.14093859493732453,0.1390439122915268,0.13714323937892915,0.1352461725473404,0.1333630532026291,0.1315033733844757,0.12967577576637269,0.12788663804531098,0.1261415183544159,0.12444408237934113,0.1227966770529747,0.1212003231048584,0.11965450644493103,0.11815734207630158,0.11670657992362976,0.11529980599880219,0.1139337345957756,0.11260616779327393,0.11131414771080017,0.11005615442991257,0.10883059352636337,0.10763677954673767,0.10647460073232651,0.10534410923719406,0.10424602776765824,0.10318107903003693,0.10214944183826447,0.10115207731723786,0.10018841177225113,0.09925928711891175,0.09836453944444657,0.09750501811504364,0.09668192267417908,0.09589740633964539,0.09515517950057984,0.0944603681564331,0.09382016956806183,0.09324365854263306,0.09274078160524368,0.09232381731271744,0.09200432896614075,0.09179456532001496,0.09170576930046082,0.09174764901399613,0.09192774444818497,0.09225092828273773,0.09271916002035141,0.09333152323961258,0.09408514201641083,0.0949753150343895,0.09599575400352478,0.09714014828205109,0.09840171784162522,0.09977439790964127,0.10125263780355454,0.10283105075359345,0.10450409352779389,0.10626599937677384,0.10810975730419159,0.11002849787473679,0.1120135486125946,0.11405467987060547,0.11614203453063965,0.1182641088962555,0.12040692567825318,0.12255644798278809,0.12469758838415146,0.1268141269683838,0.12888886034488679,0.1309061348438263,0.13284960389137269,0.13470441102981568,0.13645760715007783,0.138097882270813,0.13961489498615266,0.1409997045993805,0.14224597811698914,0.1433483064174652,0.14430375397205354,0.1451108604669571,0.14577044546604157,0.14628471434116364,0.1466580480337143,0.1468978375196457,0.14701242744922639,0.14701300859451295,0.14691027998924256,0.14671772718429566,0.1464485228061676,0.14611592888832093,0.14573334157466889,0.14531303942203523,0.14486704766750337,0.14440466463565827,0.1439349204301834,0.143464133143425,0.14299646019935609,0.14253349602222444,0.14207446575164796,0.14161647856235505,0.14115528762340547,0.14068399369716645,0.1401953548192978,0.13967996835708619,0.13912901282310487,0.1385328620672226,0.13788263499736787,0.13716937601566316,0.13638459146022798,0.13552029430866242,0.13457094132900239,0.13353078067302705,0.1323963701725006,0.1311652809381485,0.1298372894525528,0.1284131556749344,0.12689566612243653,0.12528835237026215,0.12359670549631119,0.12182711809873581,0.11998692899942398,0.1180846095085144,0.11613001674413681,0.11413291841745377,0.11210428923368454,0.11005480587482453,0.10799714177846909,0.10594313591718674,0.10390488058328629,0.1018935963511467,0.09992033243179321,0.09799518436193466,0.09612676501274109,0.0943215861916542,0.0925837829709053,0.09091627597808838,0.08931858092546463,0.0877881646156311,0.08632011711597443,0.08490768074989319,0.08354318141937256,0.08221760392189026,0.0809222161769867,0.07964800298213959,0.07838689535856247,0.0771329328417778,0.07588249444961548,0.07463395595550537,0.07338780909776688,0.07214778661727905,0.07092020660638809,0.06971351057291031,0.06853809952735901,0.06740518659353256,0.06632699817419052,0.06531604379415512,0.0643841028213501,0.06354149430990219,0.0627969428896904,0.06215705722570419,0.061626315116882327,0.0612068809568882,0.06089821830391884,0.060698002576828,0.060602087527513507,0.0606052465736866,0.060701385140419009,0.06088372692465782,0.06114619970321655,0.06148236244916916,0.061886977404356,0.062355075031518939,0.06288325786590576,0.06346841156482697,0.06410804390907288,0.06480034440755844,0.06554371118545532,0.06633611023426056,0.06717565655708313,0.06805985420942307,0.0689847394824028,0.0699465349316597,0.07093991339206696,0.07195872813463211,0.07299555093050003,0.07404204457998276,0.07508914172649384,0.07612664997577667,0.07714425772428513,0.07813019305467606,0.07907353341579437,0.07996207475662232,0.08078426122665405,0.0815284475684166,0.08218390494585037,0.08274028450250626,0.08318846672773361,0.08352072536945343,0.08373116701841355,0.08381529152393341,0.08377151191234589,0.08360040187835694,0.08330526947975159,0.0828927680850029,0.08237195014953613,0.08175614476203919,0.08106134086847305,0.0803065225481987,0.07951395958662033,0.07870842516422272,0.07791608572006226,0.07716364413499832,0.07647822797298432,0.07588503509759903,0.07540637254714966,0.07506085187196732,0.07486145943403244,0.07481543719768524,0.07492399960756302,0.0751824602484703,0.07557984441518784,0.07610157877206803,0.07672911882400513,0.07744187116622925,0.07821798324584961,0.0790361613035202,0.07987627387046814,0.08071960508823395,0.0815495178103447,0.08235201239585877,0.08311580121517182,0.08383151143789292,0.08449243009090424,0.08509378135204315,0.08563249558210373,0.08610721677541733,0.08651795238256455,0.08686570078134537,0.08715321123600006,0.08738396316766739,0.08756308257579804,0.08769652992486954,0.0877918228507042,0.08785820007324219,0.08790634572505951,0.08794821798801422,0.08799820393323899,0.0880717784166336,0.08818633109331131,0.08836019784212113,0.08861292898654938,0.08896452188491821,0.08943472802639008,0.09004285931587219,0.09080571681261063,0.09173789620399475,0.0928499847650528,0.0941484197974205,0.09563596546649933,0.09730847179889679,0.09915804862976074,0.10117152333259583,0.10333391278982163,0.1056254655122757,0.10802561789751053,0.1105126142501831,0.11306466907262802,0.11566121131181717,0.11828248202800751,0.12091127783060074,0.12353090941905976,0.12612725794315339,0.12868760526180268,0.13120010495185853,0.13365381956100465,0.13603876531124116,0.13834580779075623,0.14056575298309327,0.14269012212753297,0.14471033215522767,0.14661769568920136,0.14840538799762727,0.1500651240348816,0.15159012377262116,0.1529736965894699,0.15420907735824586,0.1552911251783371,0.1562136858701706,0.15697208046913148,0.15756236016750337,0.1579800248146057,0.1582220196723938,0.15828505158424378,0.1581670492887497,0.15786655247211457,0.15738245844841004,0.15671434998512269,0.15586112439632417,0.15482476353645326,0.1536063849925995,0.15220743417739869,0.1506301909685135,0.14887739717960359,0.14695271849632264,0.14485986530780793,0.14260317385196687,0.14018765091896058,0.1376190483570099,0.1349036991596222,0.13204817473888398,0.12906049191951753,0.12594939768314362,0.12272431701421738,0.11939772218465805,0.11598141491413117,0.11249089986085892,0.1089431494474411,0.10535811632871628,0.10175788402557373,0.09816773980855942,0.09461600333452225,0.09113302826881409,0.08775284141302109,0.08451048284769058,0.0814436748623848,0.07858970016241074,0.07598496228456497,0.07366389036178589,0.07165563851594925,0.06998410820960999,0.0686643123626709,0.06770087778568268,0.06708849966526032,0.06681200861930847,0.06684629619121552,0.06715885549783707,0.06771177053451538,0.06846372038125992,0.06937290728092194,0.07039865106344223,0.07150141149759293,0.07264503836631775,0.07379786670207977,0.07493094354867935,0.07601974159479141,0.0770435556769371,0.07798533141613007,0.07883162051439285,0.07957235723733902,0.0801999568939209,0.0807102844119072,0.08110157400369644,0.08137531578540802,0.08153441548347473,0.08158505707979202,0.08153440803289414,0.08139283210039139,0.08117039501667023,0.08087938278913498,0.08053193986415863,0.08013977110385895,0.07971551269292832,0.07927001267671585,0.07881402969360352,0.07835644483566284,0.07790567725896836,0.07746753841638565,0.07704779505729675,0.07664988189935684,0.07627559453248978,0.07592546939849854,0.07559911906719208,0.07529429346323013,0.07500850409269333,0.07473952323198319,0.07448477298021317,0.07424259930849076,0.07401122152805329,0.07379107922315598,0.07358215749263764,0.07338626682758331,0.07320573180913925,0.07304298877716065,0.07290022820234299,0.07278132438659668,0.07268844544887543,0.07262361794710159,0.07258835434913635,0.07258341461420059,0.072609081864357,0.07266535609960556,0.07275188714265824,0.07286813855171204,0.07301447540521622,0.07319103926420212,0.07339813560247421,0.07363703101873398,0.07390974462032318,0.07421869039535523,0.0745677575469017,0.07496131211519242,0.07540447264909744,0.07590314745903015,0.0764639675617218,0.07709327340126038,0.07779766619205475,0.07858341187238693,0.07945629209280014,0.08042176812887192,0.08148373663425446,0.08264569193124771,0.08390948921442032,0.08527607470750809,0.08674462884664536,0.08831225335597992,0.08997474610805512,0.09172544628381729,0.09355728328227997,0.09546075016260147,0.09742617607116699,0.09944269061088562,0.10149949789047241,0.10358649492263794,0.10569360852241516,0.10781168937683106,0.10993272811174393,0.11205028742551804,0.11415806412696839,0.11625109612941742,0.11832527071237564,0.12037743628025055,0.12240548431873322,0.1244070902466774,0.12638109922409059,0.12832662463188172,0.13024352490901948,0.13213224709033967,0.13399286568164826,0.13582518696784974,0.13762889802455903,0.13940231502056123,0.14114248752593995,0.1428457498550415,0.14450615644454957,0.14611667394638062,0.14766915142536164,0.1491541713476181,0.15056298673152924,0.1518862247467041,0.1531151682138443,0.15424270927906037,0.15526272356510163,0.1561703383922577,0.15696416795253755,0.1576438546180725,0.15821115672588349,0.15866999328136445,0.15902556478977204,0.15928304195404054,0.1594487726688385,0.15952835977077485,0.15952786803245545,0.1594543606042862,0.15931436419487,0.15911543369293214,0.15886551141738892,0.15857219696044923,0.15824274718761445,0.15788428485393525,0.1575033813714981,0.15710683166980744,0.15670117735862733,0.15629354119300843,0.15589025616645814,0.15549859404563905,0.15512478351593018,0.15477512776851655,0.15445493161678315,0.15416918694972993,0.15392135083675385,0.1537153422832489,0.15355350077152253,0.15343639254570008,0.15336503088474275,0.15333928167819978,0.1533575803041458,0.15341824293136598,0.15351885557174684,0.1536567062139511,0.15382853150367738,0.15403127670288087,0.15426231920719148,0.15451881289482118,0.15479856729507447,0.15510040521621705,0.15542297065258027,0.15576517581939698,0.15612566471099854,0.156502828001976,0.15689408779144288,0.1572953313589096,0.15770289301872254,0.15811318159103394,0.1585226207971573,0.1589301973581314,0.15933610498905183,0.15974147617816926,0.16014812886714936,0.16055917739868165,0.16097745299339295,0.1614065170288086,0.1618497371673584,0.16230902075767518,0.16278651356697083,0.16328391432762147,0.16380223631858827,0.16434213519096375,0.16490438580513,0.1654898226261139,0.1660984754562378,0.16672970354557038,0.16738173365592957,0.16805045306682588,0.16873113811016084,0.16941747069358827,0.17010268568992616,0.17077825963497163,0.1714361160993576,0.17206697165966035,0.1726614087820053,0.1732104867696762,0.17370696365833283,0.17414429783821107,0.17451709508895875,0.17482240498065949,0.1750594824552536,0.17522792518138886,0.17532750964164735,0.17535728216171266,0.17531488835811616,0.17519511282444,0.1749926209449768,0.17470039427280427,0.17431414127349854,0.17383411526679994,0.17326858639717103,0.17263470590114594,0.17195618152618409,0.17125700414180757,0.1705542355775833,0.1698576956987381,0.1691737323999405,0.1685042828321457,0.16785012185573579,0.1672128587961197,0.1665976643562317,0.16601483523845673,0.16547979414463044,0.16501158475875855,0.1646265983581543,0.16433067619800569,0.16411654651165009,0.16396985948085786,0.1638723760843277,0.1638077050447464,0.16376300156116486,0.16372781991958619,0.16369497776031495,0.16365884244441987,0.16361556947231294,0.1635613590478897,0.16349360346794129,0.16341055929660798,0.16331160068511964,0.1631975919008255,0.16306929290294648,0.16292797029018403,0.16277576982975007,0.1626153141260147,0.16244974732398988,0.16228246688842774,0.16211621463298798,0.16195453703403474,0.1618000864982605,0.16165529191493989,0.16152171790599824,0.16140012443065644,0.16129028797149659,0.16119122505187989,0.1611003279685974,0.16101586818695069,0.16093666851520539,0.16086283326148988,0.16079576313495637,0.1607380211353302,0.1606919765472412,0.16066043078899384,0.16064578294754029,0.16064924001693726,0.16067205369472505,0.1607162356376648,0.16078796982765199,0.16089437901973725,0.16104409098625184,0.16124489903450013,0.16150277853012086,0.16181816160678864,0.1621878743171692,0.16260458528995515,0.1630593240261078,0.16354288160800935,0.16404899954795838,0.16457195580005647,0.16510680317878724,0.1656491458415985,0.1661917269229889,0.16672350466251374,0.16722966730594636,0.16769106686115266,0.16808868944644929,0.16840550303459168,0.16863146424293519,0.16876788437366486,0.1688302755355835,0.16884754598140717,0.1688578724861145,0.16890157759189607,0.16901694238185883,0.16923289000988007,0.1695699244737625,0.17003077268600465,0.17060130834579469,0.17125311493873597,0.1719522476196289,0.17266930639743806,0.1733882576227188,0.17411169409751893,0.17485567927360536,0.1756412386894226,0.17648552358150483,0.17739349603652955,0.17835640907287599,0.17935657501220704,0.18037523329257966,0.18139973282814027,0.1824268400669098,0.18346430361270905,0.1845264732837677,0.18563072383403779,0.18679174780845643,0.1880194991827011,0.18931452929973603,0.1906643658876419,0.19204528629779817,0.1934300810098648,0.19479098916053773,0.19610299170017243,0.1973368227481842,0.19846154749393464,0.19944579899311067,0.20026126503944398,0.20089136064052583,0.20133067667484284,0.20158669352531434,0.20167721807956696,0.2016284167766571,0.20146766304969788,0.2012202888727188,0.20090357959270478,0.20052571594715119,0.20008981227874757,0.1996016651391983,0.19907593727111817,0.19853511452674867,0.1980007439851761,0.1974758356809616,0.1969415843486786,0.1963636577129364,0.19570907950401307,0.19495616853237153,0.19409601390361787,0.1931329071521759,0.19208261370658875,0.1909821480512619,0.18988671898841859,0.18883934617042542,0.18783318996429444,0.18681398034095765,0.18575483560562135,0.18437720835208894,0.18350206315517426,0.18275026977062226,0.1820441633462906,0.18130818009376527,0.18049265444278718,0.1795884519815445,0.17854715883731843,0.1774066835641861,0.176186665892601,0.17490990459918977,0.17360596358776093,0.17230552434921266,0.17104068398475648,0.1698322296142578,0.16867195069789887,0.16751615703105927,0.16631188988685609,0.1650155484676361,0.16360443830490113,0.16207700967788697,0.16045694053173066,0.1587972193956375,0.15716995298862458,0.15564236044883729,0.15425631403923036,0.1530182808637619,0.15191435813903809,0.15092460811138154,0.15002967417240144,0.1492108851671219,0.14844760298728944,0.14771822094917298,0.14700423181056977,0.14628833532333375,0.14556309580802918,0.14482654631137849,0.14408428966999055,0.14335407316684724,0.14266052842140199,0.1420266330242157,0.14143851399421693,0.14083391427993775,0.14014166593551637,0.13932372629642487,0.1383817195892334,0.13732890784740449,0.1361761838197708,0.13492639362812043,0.13357754051685334,0.13212606310844422,0.13056924939155579,0.1289091259241104,0.12715421617031098,0.12532226741313935,0.12343718111515045,0.12152136117219925,0.11959745734930039,0.11767850816249848,0.11576946079730988,0.11387412995100022,0.1119999885559082,0.11016728729009628,0.10840750485658646,0.10674850642681122,0.10519884526729584,0.10374997556209564,0.10238588601350784,0.1010894924402237,0.09985192865133286,0.09866707772016525,0.09753137826919556,0.09644240140914917,0.09539924561977387],"densityMin":[0.3243170380592346,0.36128684878349306,0.4017002284526825,0.44566160440444949,0.49339455366134646,0.5451831221580505,0.6011339426040649,0.6615031957626343,0.7265196442604065,0.7962960004806519,0.8711206912994385,0.9511346817016602,1.03644597530365,1.127384066581726,1.223955512046814,1.326307773590088,1.4347124099731446,1.549108624458313,1.6696724891662598,1.7965281009674073,1.9296231269836426,2.069114923477173,2.2149910926818849,2.3671905994415285,2.52586030960083,2.690847873687744,2.862078905105591,3.0396668910980226,3.2233359813690187,3.413058280944824,3.608794927597046,3.8102710247039797,4.0174641609191898,4.230174541473389,4.448178768157959,4.671407222747803,4.890254497528076,4.997262001037598,5.104334354400635,5.211549282073975,5.318984031677246,5.4267473220825199,5.534940242767334,5.643681049346924,5.753108501434326,5.863350868225098,5.974551677703857,6.086870193481445,6.200454235076904,6.315441608428955,6.431987762451172,6.550240516662598,6.6703362464904789,6.79244327545166,6.916673183441162,7.043132305145264,7.171945571899414,7.303199768066406,7.436997890472412,7.5734333992004398,7.7125749588012699,7.854456424713135,7.999131679534912,8.14663314819336,8.29699420928955,8.450271606445313,8.606480598449707,8.765632629394532,8.927738189697266,9.0928316116333,9.260947227478028,9.43214225769043,9.6065092086792,9.784082412719727,9.964960098266602,10.149263381958008,10.33714485168457,10.528769493103028,10.724417686462403,10.924278259277344,11.128613471984864,11.337739944458008,11.552011489868164,11.77180290222168,11.997623443603516,12.22988224029541,12.469035148620606,12.71558952331543,12.97008991241455,13.23310375213623,13.505268096923829,13.787147521972657,14.07924747467041,14.382125854492188,14.696309089660645,15.022320747375489,15.360675811767579,15.692315101623536,15.801726341247559,15.927531242370606,16.070053100585939,16.229490280151368,16.40597915649414,16.59950828552246,16.81000328063965,17.037240982055665,17.28087615966797,17.540494918823243,17.629480361938478,17.63617515563965,17.65057373046875,17.67383575439453,17.707141876220704,17.75164794921875,17.808574676513673,17.879045486450197,17.964265823364259,18.06536865234375,18.183420181274415,18.319473266601564,18.474458694458009,18.64927101135254,18.844640731811525,19.061216354370118,19.299468994140626,19.559701919555665,19.8420467376709,20.146413803100587,20.472503662109376,20.819747924804689,21.187358856201173,21.57425308227539,21.979101181030275,22.400270462036134,22.835853576660158,23.283708572387697,23.741363525390626,23.863651275634767,23.98678207397461,24.11570930480957,24.25029182434082,24.3903751373291,24.535720825195314,24.68599510192871,24.84080696105957,24.99969482421875,25.16206932067871,25.327302932739259,25.494651794433595,25.663366317749025,25.832561492919923,26.0013370513916,26.168725967407228,26.114912033081056,25.855764389038087,25.62522315979004,25.432212829589845,25.284799575805665,25.00860595703125,24.535890579223634,24.183698654174806,23.973377227783204,23.89352035522461,23.931838989257814,21.93395233154297,18.77619171142578,15.938998222351075,13.43506145477295,11.255882263183594,9.376442909240723,7.769765377044678,6.40592098236084,5.25532865524292,4.291009902954102,3.4888744354248049,2.829815626144409,2.2945716381073,1.862571120262146,1.5159895420074463,1.2389510869979859,1.0176067352294922,0.8411436080932617,0.7002338767051697,0.5878024697303772,0.4983741343021393,0.4275875687599182,0.37151217460632326,0.3270500600337982,0.29193687438964846,0.2648172676563263,0.2449573129415512,0.23220320045948029,0.22713057696819306,0.23054239153862,0.24400809407234193,0.2695963382720947,0.3101252615451813,0.3694753348827362,0.4517301321029663,0.561149001121521,0.7020026445388794,0.8791472315788269,1.0998437404632569,1.374402403831482,1.7166907787322999,2.1479671001434328,2.700685501098633,3.425652265548706,4.406984329223633,5.783718585968018,7.8073954582214359,10.917421340942383,15.361237525939942,15.54244327545166,15.845856666564942,16.267879486083986,16.807863235473634,17.467777252197267,18.251205444335939,19.163076400756837,20.20884132385254,21.098430633544923,20.86850929260254,20.757112503051759,20.7877197265625,20.987991333007814,21.211566925048829,21.017789840698243,21.009004592895509,21.196449279785158,21.552165985107423,22.046289443969728,22.603527069091798,22.538925170898439,22.513248443603517,22.318077087402345,22.07986831665039,21.928142547607423,21.867231369018556,21.902698516845704,22.041854858398439,22.29248809814453,22.648542404174806,23.09161949157715,23.23207664489746,23.03677749633789,22.89910316467285,22.718950271606447,22.5599308013916,22.423236846923829,22.310073852539064,22.221620559692384,22.15570831298828,22.106731414794923,22.06902313232422,22.036794662475587,22.004148483276368,21.965091705322267,21.915992736816408,21.862258911132814,21.811452865600587,21.771316528320314,21.749902725219728,21.75543785095215,21.794933319091798,21.87476921081543,22.002029418945314,22.184797286987306,22.4324951171875,21.80601692199707,21.40054702758789,21.167362213134767,20.056325912475587,19.233858108520509,18.721620559692384,18.547224044799806,18.737783432006837,19.25748062133789,20.06475830078125,21.127147674560548,21.7409725189209,21.703495025634767,21.822946548461915,22.07015609741211,21.72718048095703,21.425233840942384,21.167407989501954,20.95684051513672,20.796945571899415,20.691606521606447,20.64531135559082,20.663406372070314,20.752229690551759,20.919519424438478,21.17511749267578,21.53148651123047,22.004457473754884,22.33107566833496,22.461130142211915,22.833608627319337,23.387161254882814,20.272016525268556,16.602676391601564,13.38464069366455,10.814743995666504,8.884235382080079,7.50621223449707,6.589847564697266,6.038633823394775,5.746572971343994,5.654642105102539,5.734849452972412,5.977662563323975,6.384469509124756,6.959771633148193,7.706747531890869,8.652655601501465,9.832523345947266,11.274027824401856,12.981924057006836,14.915738105773926,17.0103759765625,19.205747604370118,21.419767379760743,22.88347053527832,22.398120880126954,22.27872657775879,22.555130004882814,21.71771812438965,21.0127010345459,20.58596420288086,20.411212921142579,20.441389083862306,20.63266372680664,20.946823120117189,21.347301483154298,21.758718490600587,21.999284744262697,22.681224822998048,22.886884689331056,22.37713623046875,21.774173736572267,21.266403198242189,21.335771560668947,21.720518112182618,21.69448471069336,21.80806541442871,22.049983978271486,22.412179946899415,22.888919830322267,22.518260955810548,22.4339599609375,22.626384735107423,22.88271713256836,20.574871063232423,18.929725646972658,17.889944076538087,17.34244155883789,17.145252227783204,17.199922561645509,17.430988311767579,17.771696090698243,18.15596580505371,18.51445960998535,18.774795532226564,18.882659912109376,18.904726028442384,18.953968048095704,19.137842178344728,19.564393997192384,20.346220016479493,21.506362915039064,22.88784408569336,22.024444580078126,21.29170036315918,20.719600677490236,20.334693908691408,20.152103424072267,20.144798278808595,20.28297996520996,20.5421199798584,20.899887084960939,21.335229873657228,21.821672439575197,21.19499397277832,20.68621063232422,20.290912628173829,20.006608963012697,19.832735061645509,19.769287109375,19.809131622314454,19.944555282592775,20.170501708984376,20.48409652709961,20.88435935974121,21.248794555664064,21.411561965942384,21.634532928466798,21.36598777770996,21.173795700073243,21.273347854614259,21.65821647644043,21.883607864379884,22.04623031616211,22.336626052856447,21.996809005737306,21.759126663208009,21.410070419311525,21.176246643066408,21.091289520263673,21.187543869018556,21.46148681640625,21.885025024414064,22.43197250366211,21.66683006286621,21.084484100341798,20.760334014892579,20.76152801513672,21.15132713317871,21.88360595703125,22.8687686920166,23.46478271484375,23.648534774780275,23.735410690307618,23.760576248168947,23.773862838745118,23.848861694335939,23.590633392333986,22.979103088378908,22.414148330688478,21.933414459228517,21.570213317871095,21.340023040771486,21.22862434387207,21.22163200378418,21.272722244262697,20.77056121826172,20.395280838012697,20.2031307220459,20.24535369873047,20.205026626586915,19.97791290283203,19.43487548828125,18.94679069519043,18.538230895996095,18.17178726196289,17.819643020629884,17.493457794189454,17.22053337097168,17.02569580078125,16.932668685913087,16.966209411621095,17.149673461914064,17.47414779663086,17.9180850982666,18.46027946472168,19.077287673950197,19.741479873657228,20.419296264648439,21.085927963256837,21.15545654296875,20.975032806396486,20.913686752319337,20.95250701904297,21.07544708251953,21.26889419555664,21.520488739013673,21.548526763916017,21.43012237548828,21.365034103393556,21.32462501525879,21.35112953186035,21.313753128051759,21.227500915527345,21.12674903869629,20.83057403564453,20.487932205200197,20.254377365112306,20.138139724731447,20.150306701660158,20.30594253540039,20.62485694885254,20.780654907226564,20.724735260009767,20.7158260345459,20.74993896484375,20.823579788208009,20.93362045288086,21.07795524597168,21.103147506713868,21.16075897216797,21.31795310974121,21.528696060180665,21.567813873291017,21.48120880126953,21.37078857421875,21.085031509399415,20.89354705810547,20.8151912689209,20.864110946655275,20.76628303527832,20.5638484954834,20.674419403076173,21.140077590942384,21.44214630126953,21.222787857055665,20.29586410522461,19.76511001586914,19.65497589111328,19.896604537963868,20.4318904876709,21.211027145385743,22.179283142089845,22.520462036132814,22.328927993774415,22.286468505859376,22.418500900268556,21.931039810180665,21.33997344970703,21.1665096282959,21.486549377441408,21.812711715698243,21.70943260192871,21.35427474975586,21.089778900146486,20.919286727905275,20.841411590576173,20.856359481811525,20.96637535095215,20.703428268432618,20.230417251586915,19.944889068603517,19.844106674194337,19.934663772583009,20.232402801513673,19.87252426147461,16.905752182006837,14.034618377685547,11.570876121520996,9.48176383972168,7.7287445068359379,6.270766735076904,5.068617820739746,4.086154460906982,3.299755811691284,2.6826870441436769,2.2058258056640627,1.8429738283157349,1.5724679231643677,1.3706133365631104,1.2123785018920899,1.0801430940628052,0.9612836837768555,0.8470251560211182,0.7324032783508301,0.6211059093475342,0.517646074295044,0.42503178119659426,0.3448682427406311,0.2773047387599945,0.2215157449245453,0.17627915740013123,0.14012324810028077,0.1115637868642807,0.08925733715295792,0.0717705637216568,0.057975683361291888,0.04702826589345932,0.03829574957489967,0.031319696456193927,0.025677796453237535,0.021043315529823304,0.017186420038342477,0.013942612335085869,0.011199326254427433,0.008877757005393505,0.006930974777787924,0.0053338282741606239,0.0040507847443223,0.0030397502705454828,0.0022602188400924207,0.0016654940554872156,0.0012179198674857617,0.0008850595913827419,0.0006399903795681894,0.0004615251673385501,0.00033226844971068203,0.0002389337169006467,0.00017180349095724523,0.00012366344162728637,0.00008493856148561463,0.00004987216379959136,0.000029473772883648054,0.000017617776393308305,0.000010759705219243188,0.0,0.0,0.0,0.0,0.0,0.0,0.0,0.0,0.0,0.0,0.0,0.0,0.0,0.0,0.0,0.0,0.0,0.0,0.0,0.0,0.0,0.0,0.0,0.0,0.0,0.0,0.0,0.0,0.0,0.0,0.0,0.0,0.0,0.0,0.0,0.0,0.0,0.0,0.0,0.0,0.0,0.0,0.0,0.0,0.0,0.0,0.0,0.0,0.0,0.0,0.0,0.0,0.0,0.0,0.0,0.0,0.0,0.0,0.0,0.0,0.0,0.0,0.0,0.0,0.0,0.0,0.0,0.0,0.0,0.0,0.0,0.0,0.0,0.0,0.0,0.0,0.0,0.0,0.0,0.0,0.0,0.0,0.0,0.0,0.0,0.0,0.0,0.0,0.0,0.0,0.0,0.0,0.0,0.0,0.0,0.0,0.0,0.0,0.0,0.0,0.0,0.0,0.0,0.0,0.0,0.0,0.0,0.0,0.0,0.0,0.0,0.0,0.0,0.0,0.0,0.0,0.0,0.0,0.0,0.0,0.0,0.0,0.0,0.0,0.0,0.0,0.0,0.0,0.0,0.0,0.0,0.0,0.0,0.0,0.0,0.0,0.0,0.0,0.0,0.0,0.0,0.0,0.0,0.0,0.0,0.0,0.0,0.0,0.0,0.0,0.0,0.0,0.0,0.0,0.0,0.0,0.0,0.0,0.0,0.0,0.0,0.0,0.0,0.0,0.0,0.0,0.0,0.0,0.0,0.0,0.0,0.0,0.0,0.0,0.0,0.0,0.0,0.0,0.0,0.0,0.0,0.0,0.0,0.0,0.0,0.0,0.0,0.0,0.0,0.0,0.0,0.0,0.0,0.0,0.0,0.0,0.0,0.0,0.0,0.0,0.0,0.0,0.0,0.0,0.0,0.0,0.0,0.0,0.0,0.0,0.0,0.0,0.0,0.0,0.0,0.0,0.0,0.0,0.0,0.0,0.0,0.0,0.0,0.0,0.0,0.0,0.0,0.0,0.0,0.0,0.0,0.0,0.0,0.0,0.0,0.0,0.0,0.0,0.0,0.0,0.0,0.0,0.0,0.0,0.0,0.0,0.0,0.0,0.0,0.0,0.0,0.0,0.0,0.0,0.0,0.0,0.0,0.0,0.0,0.0,0.0,0.0,0.0,0.0,0.0,0.0,0.0,0.0,0.0,0.0,0.0,0.0,0.0,0.0,0.0,0.0,0.0,0.0,0.0,0.0,0.0,0.0,0.0,0.0,0.0,0.0,0.0,0.0,0.0,0.0,0.0,0.0,0.0,0.0,0.0,0.0,0.0,0.0,0.0,0.0,0.0,0.0,0.0,0.0,0.0,0.0,0.0,0.0,0.0,0.0,0.0,0.0,0.0,0.0,0.0,0.0,0.0,0.0,0.0,0.0,0.0,0.0,0.0,0.0,0.0,0.0,0.0,0.0,0.0,0.0,0.0,0.0,0.0,0.0,0.0,0.0,0.0,0.0,0.0,0.0,0.0,0.0,0.0,0.0,0.0,0.0,0.0,0.0,0.0,0.0,0.0,0.0,0.0,0.0,0.0,0.0,0.0,0.0,0.0,0.0,0.0,0.0,0.0,0.0,0.0,0.0,0.0,0.0,0.0,0.0,0.0,0.0,0.0,0.0,0.0,0.0,0.0,0.0,0.0,0.0,0.0,0.0,0.0,0.0,0.0,0.0,0.0,0.0,0.0,0.0,0.0,0.0,0.0,0.0,0.0,0.0,0.0,0.0,0.0,0.0,0.0,0.0,0.0,0.0,0.0],"densityMax":[35.29704284667969,35.381202697753909,35.46269989013672,35.54130935668945,35.61687469482422,35.68916320800781,35.75807571411133,35.823394775390628,35.88504409790039,35.942909240722659,35.99686813354492,36.0468864440918,36.092918395996097,36.13492202758789,36.17287826538086,36.20681381225586,36.236778259277347,36.26280212402344,36.284996032714847,36.3033561706543,36.31806182861328,36.329193115234378,36.336883544921878,36.34126281738281,36.34246063232422,36.34059524536133,36.335880279541019,36.32841873168945,36.31837463378906,36.30582046508789,36.29094314575195,36.27384567260742,36.329368591308597,36.393611907958987,36.44725036621094,36.49003219604492,36.52167510986328,36.54204177856445,36.551082611083987,36.54878616333008,36.53527069091797,36.51064682006836,36.475189208984378,36.42920684814453,36.37306213378906,36.307090759277347,36.23177719116211,36.14765930175781,36.055294036865237,35.955135345458987,35.855648040771487,35.8222541809082,35.784786224365237,35.743446350097659,35.74608612060547,35.78729248046875,35.9136848449707,36.23871994018555,36.5484504699707,36.8406982421875,37.11324691772461,37.36381530761719,37.59002685546875,37.78950881958008,37.95977783203125,38.098331451416019,38.20261764526367,38.2701416015625,38.298370361328128,38.34971237182617,38.388694763183597,38.385528564453128,38.33030319213867,38.21318817138672,38.025150299072269,37.7748908996582,37.920616149902347,38.20224380493164,38.4758415222168,38.729305267333987,38.950157165527347,39.125240325927737,39.24225616455078,39.30213165283203,39.314090728759769,39.28825759887695,39.50615310668945,39.87671661376953,40.21138000488281,40.50798797607422,40.76628112792969,40.986480712890628,41.169124603271487,41.31496810913086,41.420249938964847,41.47315216064453,41.46073532104492,41.37025451660156,41.2603759765625,41.6791877746582,42.08256149291992,42.46501922607422,42.820831298828128,43.143699645996097,43.4276237487793,43.669761657714847,43.868431091308597,44.021942138671878,44.75017166137695,46.285850524902347,47.82828903198242,49.299320220947269,50.59980010986328,51.65766906738281,52.45546340942383,52.987098693847659,53.25572204589844,53.27178955078125,53.05256271362305,52.622337341308597,52.01068115234375,51.25084686279297,50.379608154296878,49.43168258666992,48.44340896606445,47.45037841796875,46.48712921142578,45.58832550048828,44.78606414794922,44.11323547363281,43.604766845703128,43.299293518066409,43.24246597290039,43.49077224731445,44.116004943847659,45.217689514160159,46.92747497558594,49.29375457763672,52.272979736328128,55.77223205566406,59.613277435302737,63.48577117919922,67.03361511230469,69.89668273925781,71.64942932128906,71.85308837890625,70.19511413574219,67.03296661376953,63.15655517578125,59.30712127685547,56.095245361328128,55.026493072509769,56.57741928100586,58.201210021972659,61.22488021850586,64.7042007446289,68.57064056396485,72.86982727050781,77.65264892578125,82.97332763671875,88.88929748535156,95.45868682861328,102.73670959472656,110.7728500366211,119.59656524658203,129.21141052246095,139.57643127441407,150.5860595703125,162.0519561767578,173.9080047607422,186.39369201660157,199.9353790283203,215.20672607421876,233.23736572265626,255.61195373535157,284.84381103515627,325.1299133300781,384.0096130371094,476.2046813964844,626.2864379882813,870.084228515625,1258.336181640625,1825.1834716796876,2463.349365234375,2825.630126953125,2585.188232421875,1894.94775390625,1191.5548095703126,699.6160888671875,411.6925048828125,325.0920104980469,335.5849914550781,459.5366516113281,621.6778564453125,815.0877685546875,1011.1296997070313,1157.6390380859376,1201.320556640625,1126.3267822265626,965.9652709960938,774.7672119140625,595.3275146484375,448.61590576171877,338.947021484375,260.18988037109377,204.27691650390626,164.45970153808595,135.3939666748047,113.26492309570313,95.82662963867188,81.70946502685547,70.0486068725586,60.46219253540039,52.77067184448242,47.1619758605957,56.091983795166019,86.4976577758789,127.8395767211914,172.16041564941407,200.22509765625,194.97608947753907,161.0607147216797,121.36642456054688,91.89732360839844,73.49024200439453,63.40250778198242,59.720069885253909,61.49523162841797,67.36763000488281,76.49264526367188,87.87958526611328,99.57837677001953,108.30632019042969,110.66899871826172,107.11627197265625,100.08770751953125,103.13190460205078,111.05317687988281,119.95660400390625,129.9546356201172,141.16795349121095,153.7106170654297,167.67910766601563,183.13392639160157,200.08480834960938,218.4343719482422,237.9552459716797,258.25445556640627,278.7349548339844,298.583984375,316.80340576171877,332.25811767578127,343.7893371582031,350.3940124511719,351.378173828125,346.4700622558594,335.67681884765627,319.3727111816406,298.4210205078125,274.0705261230469,247.73455810546876,220.7808074951172,194.35238647460938,169.31173706054688,146.2372589111328,125.45347595214844,107.13872528076172,91.67176055908203,79.15811157226563,70.81673431396485,65.5562744140625,63.384464263916019,61.2540283203125,62.41646194458008,67.64042663574219,72.5584487915039,76.60649108886719,79.11117553710938,79.47073364257813,77.79783630371094,77.36054229736328,86.3377685546875,96.30337524414063,107.8023681640625,121.80491638183594,140.02854919433595,165.64854431152345,204.60792541503907,266.7362365722656,371.5254821777344,563.4979858398438,960.3958740234375,1949.2818603515626,5362.56689453125,30670.27734375,1861637.0,35253.75,16118.814453125,14810.962890625,25989.9453125,337626.1875,37340.91015625,5049.9658203125,1670.4498291015626,779.0204467773438,832.0415649414063,1280.918701171875,2804.1904296875,10861.98828125,234352.859375,73199.3203125,52226.5703125,113846.5859375,105855.46875,42221.04296875,24773.6640625,272596.0625,63125.875,8100.142578125,3033.553466796875,5672.7333984375,11878.0234375,28276.6953125,73877.75,166611.28125,184929.34375,88571.1640625,31927.98046875,12196.712890625,5357.52099609375,2684.34423828125,1496.265625,1399.94189453125,1211.3848876953126,960.997314453125,800.9286499023438,823.3685302734375,795.8487548828125,724.4500122070313,625.5640258789063,517.96728515625,526.75146484375,573.677001953125,601.3353881835938,607.679931640625,594.8145751953125,567.5039672851563,531.2951049804688,489.26214599609377,442.79815673828127,393.8753356933594,344.6941833496094,297.3189697265625,253.79367065429688,215.4712371826172,182.65672302246095,155.04124450683595,156.7100372314453,158.01470947265626,157.1433868408203,154.32574462890626,156.9519805908203,162.37014770507813,165.97821044921876,167.85716247558595,168.2053680419922,167.32313537597657,165.57476806640626,163.30996704101563,160.87905883789063,158.6138458251953,156.7919158935547,155.66293334960938,155.13197326660157,154.1834716796875,151.7222900390625,146.8736572265625,139.1554718017578,128.95144653320313,117.66712188720703,106.45381927490235,99.52870178222656,101.68809509277344,102.38443756103516,101.35926055908203,98.87411499023438,95.31150817871094,91.05036926269531,86.42460632324219,81.66543579101563,76.90740203857422,72.25045776367188,69.82814025878906,67.46168518066406,64.88092041015625,62.15129470825195,59.37522888183594,56.63564682006836,53.994319915771487,52.48649597167969,51.215545654296878,49.76873779296875,48.698184967041019,48.30672073364258,47.38466262817383,46.06666946411133,45.27558517456055,46.3127326965332,47.567657470703128,48.606468200683597,49.36257553100586,49.77088928222656,49.773094177246097,49.3602409362793,49.6579704284668,50.18730545043945,50.60499572753906,50.85898208618164,50.899078369140628,50.6838493347168,50.215911865234378,50.47858428955078,52.294273376464847,54.12907028198242,55.958274841308597,57.752769470214847,59.47881317138672,61.091087341308597,64.18255615234375,73.19855499267578,83.93641662597656,96.45481872558594,110.58773040771485,125.77790832519531,140.91421508789063,154.441650390625,165.05337524414063,171.72109985351563,173.85052490234376,171.41575622558595,164.93801879882813,155.32546997070313,143.65260314941407,130.95947265625,118.25823974609375,106.36998748779297,95.73944854736328,86.54176330566406,78.76384735107422,72.0920181274414,66.15799713134766,61.30462646484375,62.28868103027344,63.245906829833987,64.136962890625,64.91993713378906,65.55107116699219,65.98645782470703,66.18507385253906,66.11469268798828,65.74999237060547,65.07284545898438,64.07367706298828,62.75264358520508,61.122596740722659,59.52417755126953,59.475372314453128,59.17335510253906,58.607818603515628,57.776611328125,56.69575500488281,55.3910026550293,53.89066696166992,52.22465896606445,50.42289352416992,48.51485824584961,46.52827453613281,45.703407287597659,45.50439453125,46.61508560180664,47.67427062988281,48.584041595458987,49.30405044555664,49.79357147216797,50.01325988769531,49.93003845214844,49.550071716308597,48.911685943603519,48.70295715332031,49.046775817871097,49.246002197265628,49.3975944519043,49.6082763671875,49.9959716796875,50.656883239746097,54.83852767944336,59.650367736816409,64.80767059326172,69.90151977539063,74.34391784667969,77.77911376953125,80.17937469482422,81.63420867919922,82.32389831542969,82.48843383789063,82.28892517089844,81.74174499511719,80.85800170898438,81.72850036621094,82.35565185546875,81.55935668945313,83.4527359008789,84.43685913085938,84.6786880493164,84.40222930908203,93.76881408691406,106.42375946044922,121.0111083984375,136.8296661376953,160.30702209472657,189.6759033203125,222.05978393554688,254.20260620117188,280.31085205078127,292.76385498046877,444.089111328125,917.9658813476563,2660.721435546875,16934.478515625,450417.4375,15221.375,6761.46142578125,5354.12158203125,6258.333984375,12029.09765625,100928.4296875,154217.15625,22343.125,157487.90625,520108.40625,2284304.0,17148684.0,68321.4140625,42136.0625,3578390.5,184604.703125,181212.546875,18679910.0,14231.2705078125,22313.150390625,981476.0625,101168.90625,42806.40234375,3530805.25,18303516.0,4246472.5,371814.1875,654896384.0,126849.4375,946461.6875,3711687.75,704044.4375,152972304.0,347904.25,3333471.0,44264.0703125,1176775.625,35932.53125,29577.623046875,35755.69921875,929243.875,23172136.0,4428.59375,876.9462890625,515.462646484375,2777.633544921875,52668.51171875,6168.39404296875,2928.385986328125,1365.8724365234376,400.26025390625,473.93408203125,802.29931640625,3091.6962890625,27098.572265625,736.9813232421875,2545.69970703125,356.24664306640627,60.89441680908203,71.95767974853516,83.1655502319336,90.56024932861328,102.15763092041016,134.80007934570313,179.0946807861328,231.13238525390626,273.3225402832031,275.7795715332031,441.1281433105469,158.99839782714845,104.00738525390625,138.83499145507813,5407.11279296875,183.58787536621095,69.05130004882813,85.17538452148438,105.01837921142578,126.83770751953125,146.41651916503907,157.4425048828125,154.5278778076172,584.2428588867188,566.9797973632813,141.54782104492188,126.95696258544922,107.70964813232422,89.82123565673828,77.72642517089844,79.0248794555664,75.9112548828125,69.851806640625,62.45498275756836,55.613128662109378,58.519981384277347,87.44874572753906,125.37045288085938,170.3947296142578,217.90853881835938,262.1589660644531,297.40325927734377,312.29266357421877,297.7783508300781,256.5521545410156,201.9254913330078,150.0372772216797,110.63019561767578,83.44863891601563,65.33684539794922,62.30323028564453,73.5138168334961,85.4813003540039,98.9609603881836,115.48664093017578,137.6077423095703,166.8349151611328,202.7258758544922,241.973388671875,276.622802734375,294.7885437011719,289.5736083984375,264.3971252441406,227.73544311523438,188.14669799804688,212.006103515625,1841.0496826171876,5021.5068359375,530.8795776367188,240.3704071044922,342.65740966796877,420.5687255859375,432.2867431640625,385.0779113769531,314.0503234863281,481.3968505859375,1191.6417236328126,7745.64697265625,23505.703125,1724.7008056640626,600.6858520507813,315.96588134765627,274.1996154785156,352.5818786621094,388.9065246582031,347.1346130371094,296.0377502441406,206.61495971679688,539.82958984375,2774.954345703125,826261.9375,8122.017578125,3073.912353515625,2460.18701171875,2980.809326171875,5526.35302734375,24462.0078125,218370.890625,7489.19482421875,10697.0,12418.4130859375,127297.203125,3897.885009765625,2307.9814453125,3149.2392578125,42151.03125,21895012.0,41021.75,8552.6748046875,17589.177734375,2212803.0,11496.029296875,390172.71875,4251.27734375,93967.796875,4984.47314453125,61394.05859375,131530.875,112006.5546875,7664.22607421875,4025915.75,2072.560791015625,1104.6165771484376,713.7086181640625,4299.74853515625,572188.75,11797.357421875,33060.98046875,2425.588134765625,4446.77587890625,4743.2587890625,190232.328125,84266.65625,62999.53515625,4919244.5,26254.900390625,4429.6953125,1555.1490478515626,3323.690185546875,19024.837890625,1574.8094482421876,2821.10986328125,4281.66162109375,10171.5498046875,12414.1572265625,2257.422119140625,1285.9979248046876,1261.455078125,2987.7138671875,22752.306640625,26321.689453125,4219.3779296875,3529.72705078125,2822.0517578125,10019.39453125,25064122.0,10031.9189453125,2668.6484375,1687.0865478515626,1869.9298095703126,1956.9581298828126,1932.2086181640626,1807.1162109375,2595.908203125,12047.4951171875,88273.0625,158827.140625,23100.396484375,4132.85595703125,1159.5594482421876,443.980712890625,348.0284729003906,310.0341491699219,264.728271484375,230.84634399414063,308.2497253417969,455.0570983886719,691.9896240234375,999.6798706054688,1292.247314453125,1455.4356689453126,1426.3807373046876,1246.173583984375,1129.4027099609376,1969.6075439453126,3230.003173828125,4694.61083984375,5714.103515625,20729.060546875,417376.75,113334.5625,123300.796875,27000.689453125,28021.29296875,1772365.0,6918.9169921875,4611.2197265625,4696.5966796875,5120.88330078125,6000.20849609375,7652.49462890625,10919.2626953125,18498.205078125,43322.23828125,263466.15625,698788.375,47047.140625,14592.359375,6734.40087890625,3754.431884765625,2340.222412109375,1571.0760498046876,1112.1978759765626,819.4435424804688,622.88525390625,485.5260009765625,386.35174560546877,312.79296875,4179.3564453125,533.1554565429688,55268.890625,7779.650390625,136140.453125,4099.25048828125,1323.20703125,975.6090698242188,219389.046875,934.5269775390625,301.85845947265627,181.32057189941407,180.61715698242188,182.7285919189453,181.9958038330078,178.7061004638672,173.2934112548828,166.2646942138672,158.13153076171876,149.36410522460938,140.34371948242188,131.3770294189453,137.26332092285157,236.34274291992188,435.2159729003906,840.7229614257813,1649.242431640625,3108.20166015625,5086.22509765625,6418.61083984375,5979.482421875,4444.29541015625,2975.50927734375,1958.6815185546876,1323.7431640625,929.7037353515625,678.7410278320313,513.91796875,402.228515625,324.35894775390627,268.70703125,227.969970703125,197.27516174316407,173.5393829345703,154.76077270507813,139.62286376953126,127.23030090332031,116.93241119384766,108.27164459228516,103.43291473388672,125.72627258300781,152.14566040039063,182.7566375732422,217.16949462890626,254.32806396484376,292.4005126953125,328.8052978515625,360.5052795410156,384.5340576171875,398.6589660644531,401.8873291015625,394.6483459472656,378.568115234375,355.9934387207031,329.43359375,301.1322021484375,272.853515625,245.81809997558595,220.76925659179688,198.06503295898438,177.80145263671876,159.90460205078126,144.21017456054688,130.50363159179688,118.55976867675781,108.1593017578125,99.10015869140625,91.20116424560547,84.30072784423828,78.2605209350586,72.96136474609375,68.3010025024414,64.19337463378906,60.564212799072269,57.35066604614258,54.98674774169922,54.2880973815918,53.52452850341797,52.7078742980957,51.84590148925781,50.944644927978519,50.010562896728519,49.05009460449219,48.07362747192383,47.09257888793945,46.116573333740237,45.94817352294922,46.515235900878909,47.035762786865237,47.50164031982422,47.90652084350586,48.24946212768555,48.53258514404297,48.75639724731445,48.92292404174805,49.03459930419922,49.09489440917969,49.1064338684082,49.07206344604492,48.99515914916992,48.879608154296878,48.7292594909668,48.54693603515625,48.33623504638672,48.10065460205078,47.844581604003909,47.57027816772461,47.280887603759769,46.97929382324219,46.669132232666019,46.35265350341797,46.03187561035156,45.70907974243164,45.386600494384769,45.06671142578125,44.750240325927737,44.43866729736328,44.1331672668457,43.835838317871097,43.546566009521487,43.26596450805664,42.99455642700195,42.73325729370117,42.48202896118164,42.24055480957031,42.00878143310547,41.78666305541992,41.57421875,41.370418548583987,41.17473602294922,40.986572265625,40.805667877197269,40.63084030151367,40.46110534667969,40.29566192626953,40.133766174316409,39.97439956665039,39.81643295288086,39.6589241027832,39.500938415527347,39.34150695800781,39.179351806640628,39.013397216796878,38.842586517333987,38.66575241088867,38.481971740722659,38.29051971435547,38.090599060058597,37.88136672973633,37.662227630615237,37.43289566040039,37.193058013916019,36.94243240356445,36.68044662475586,36.40760803222656,36.12398910522461,36.028194427490237,36.043357849121097,36.047367095947269,36.039676666259769,36.02019500732422,35.9887580871582,35.94475173950195,35.888248443603519,35.818965911865237,35.73639678955078,35.64059829711914,35.599266052246097,35.58562469482422,35.568485260009769,35.5477409362793,35.52337646484375,35.49531555175781,35.478485107421878,35.491615295410159,35.50016403198242,35.50416564941406,35.503517150878909,35.49838638305664,35.48884201049805,35.4749641418457,35.4567985534668,35.434539794921878,35.40835952758789],"densityMean":[25.254478454589845,25.46816062927246,25.67872428894043,25.8859920501709,26.089826583862306,26.290063858032228,26.486555099487306,26.679113388061525,26.86756706237793,27.05172348022461,27.23145294189453,27.40662956237793,27.577152252197267,27.742979049682618,27.904022216796876,28.06024742126465,28.211626052856447,28.35807228088379,28.49958038330078,28.636032104492189,28.76750373840332,28.893962860107423,29.015493392944337,29.132144927978517,29.244020462036134,29.351171493530275,29.45366096496582,29.551546096801759,29.64478302001953,29.733049392700197,29.817012786865236,29.896791458129884,29.971912384033204,30.043596267700197,30.111600875854493,30.176071166992189,30.237138748168947,30.29514503479004,30.35001564025879,30.401968002319337,30.45115089416504,30.49771499633789,30.541824340820314,30.583595275878908,30.622812271118165,30.660165786743165,30.69586181640625,30.72910499572754,30.760875701904298,30.791690826416017,30.821435928344728,30.850475311279298,30.878355026245118,30.904813766479493,30.930017471313478,30.953950881958009,30.976490020751954,30.9979305267334,31.01832389831543,31.037731170654298,31.056123733520509,31.073564529418947,31.09007453918457,31.106544494628908,31.12212371826172,31.137670516967775,31.152294158935548,31.16581916809082,31.177413940429689,31.188318252563478,31.19920539855957,31.209386825561525,31.219697952270509,31.23016357421875,31.24058723449707,31.252910614013673,31.267372131347658,31.282115936279298,31.29987144470215,31.32086944580078,31.344017028808595,31.368133544921876,31.392261505126954,31.416181564331056,31.43996810913086,31.46296501159668,31.48548698425293,31.508010864257814,31.530044555664064,31.551786422729493,31.573453903198243,31.595277786254884,31.616914749145509,31.638830184936525,31.66024398803711,31.680320739746095,31.70069694519043,31.721288681030275,31.74053192138672,31.75919532775879,31.776958465576173,31.79343605041504,31.80866050720215,31.823240280151368,31.837841033935548,31.852624893188478,31.868677139282228,31.886594772338868,31.906461715698243,31.92739486694336,31.94985008239746,31.974014282226564,31.998531341552736,32.02389144897461,32.05179977416992,32.08189010620117,32.11234664916992,32.142642974853519,32.17117691040039,32.196937561035159,32.221435546875,32.245208740234378,32.26787567138672,32.289222717285159,32.30857849121094,32.32835006713867,32.34775924682617,32.36814498901367,32.387779235839847,32.408241271972659,32.427494049072269,32.44503402709961,32.46295166015625,32.48041534423828,32.498077392578128,32.51708221435547,32.53947448730469,32.56437301635742,32.59294891357422,32.6241455078125,32.6599235534668,32.699031829833987,32.739986419677737,32.78110122680664,32.82142639160156,32.859466552734378,32.89308166503906,32.92249298095703,32.95085144042969,32.98040771484375,33.01210403442383,33.045082092285159,33.08113098144531,33.11915588378906,33.161537170410159,33.209110260009769,33.26108169555664,33.31368637084961,33.36625289916992,33.417396545410159,33.46709442138672,33.51736068725586,33.569183349609378,33.62369155883789,33.680965423583987,33.74168395996094,33.8046989440918,33.8680534362793,33.930885314941409,33.99271774291992,34.05649948120117,34.12546920776367,34.2022590637207,34.28919982910156,34.389739990234378,34.5067253112793,34.6504020690918,34.83640670776367,35.09379577636719,35.47389221191406,36.049827575683597,36.926361083984378,38.175750732421878,39.587074279785159,40.464698791503909,40.146690368652347,38.91687774658203,37.61766052246094,36.68212127685547,36.125465393066409,35.83931350708008,35.744998931884769,35.79713439941406,35.96648406982422,36.22134780883789,36.49714660644531,36.68778991699219,36.687007904052737,36.46225357055664,36.07560729980469,35.63288879394531,35.217369079589847,34.86909866333008,34.59682083129883,34.388877868652347,34.229549407958987,34.10500717163086,34.00376510620117,33.916717529296878,33.838401794433597,33.76567459106445,33.698081970214847,33.636573791503909,33.584388732910159,33.54606246948242,33.5278205871582,33.53579330444336,33.57122039794922,33.618141174316409,33.63747024536133,33.593849182128909,33.49614334106445,33.38949203491211,33.30521774291992,33.245018005371097,33.20319366455078,33.175628662109378,33.161094665527347,33.156490325927737,33.158878326416019,33.16554641723633,33.17232131958008,33.1723518371582,33.158775329589847,33.13316345214844,33.10078048706055,33.06669616699219,33.03457260131836,33.00666046142578,32.98436737060547,32.968807220458987,32.9603385925293,32.95895767211914,32.96506118774414,32.97895050048828,33.00010681152344,33.02756881713867,33.05943298339844,33.093360900878909,33.12656021118164,33.156925201416019,33.183876037597659,33.206199645996097,33.22184753417969,33.22896194458008,33.22627258300781,33.21147155761719,33.18339157104492,33.14329147338867,33.094120025634769,33.04007339477539,32.98565673828125,32.933685302734378,32.884883880615237,32.839874267578128,32.79804229736328,32.759368896484378,32.7286376953125,32.71234130859375,32.715152740478519,32.74028015136719,32.78971481323242,32.863765716552737,32.960174560546878,33.07571029663086,33.20941162109375,33.36125564575195,33.53121566772461,33.72028350830078,33.93123245239258,34.16657257080078,34.42720031738281,34.71415710449219,35.027610778808597,35.36695861816406,35.734718322753909,36.139488220214847,36.59831619262695,37.13545227050781,37.79340744018555,38.66118240356445,39.972084045410159,42.496253967285159,49.889583587646487,101.01220703125,3756.269775390625,111.44473266601563,73.91500091552735,71.97315216064453,94.9600601196289,717.6848754882813,119.0683364868164,55.484596252441409,49.81259536743164,49.47645950317383,50.94243240356445,54.22018814086914,61.348934173583987,84.14527130126953,543.2078857421875,250.84226989746095,212.1300048828125,326.8180236816406,304.2952880859375,174.67666625976563,140.01280212402345,616.4126586914063,193.6073760986328,83.63964080810547,74.92172241210938,76.8180160522461,87.25872039794922,118.39257049560547,208.0798797607422,392.2209777832031,428.2497863769531,235.76083374023438,122.84496307373047,83.83534240722656,70.6998291015625,65.86407470703125,63.766937255859378,62.48915100097656,61.37644577026367,60.29043197631836,59.26883316040039,58.34396743774414,57.49854278564453,56.70684051513672,55.955955505371097,55.24358367919922,54.56871032714844,53.92465591430664,53.29506301879883,52.673919677734378,52.060707092285159,51.45631790161133,50.860435485839847,50.2701416015625,49.678504943847659,49.08169174194336,48.47979736328125,47.87454605102539,47.27186965942383,46.67921447753906,46.102020263671878,45.54475402832031,45.013240814208987,44.512962341308597,44.048561096191409,43.62388229370117,43.240318298339847,42.89670944213867,42.59361267089844,42.33403396606445,42.1210823059082,41.95661926269531,41.83779525756836,41.757869720458987,41.70950698852539,41.68731689453125,41.68732833862305,41.70613098144531,41.74370193481445,41.79729080200195,41.86256790161133,41.93164825439453,41.99420166015625,42.037296295166019,42.049015045166019,42.01835632324219,41.93680953979492,41.797733306884769,41.5998649597168,41.3447265625,41.035579681396487,40.67650604248047,40.27263259887695,39.8289909362793,39.3508186340332,38.84370803833008,38.3140869140625,37.7690544128418,37.21580123901367,36.6601676940918,36.10707473754883,35.56034469604492,35.02363204956055,34.50039291381836,33.995967864990237,33.51655578613281,33.06841278076172,32.65789031982422,32.29024887084961,31.96879005432129,31.695087432861329,31.46884536743164,31.287879943847658,31.14861297607422,31.04779624938965,30.982187271118165,30.948745727539064,30.945924758911134,30.973968505859376,31.034547805786134,31.129106521606447,31.256303787231447,31.413040161132814,31.595144271850587,31.795808792114259,32.0063591003418,32.21902847290039,32.42771530151367,32.62651443481445,32.81120681762695,32.979515075683597,33.129493713378909,33.25954055786133,33.36892318725586,33.456260681152347,33.52003479003906,33.55976486206055,33.575775146484378,33.56844711303711,33.538673400878909,33.48868942260742,33.42183303833008,33.341007232666019,33.24951171875,33.14999771118164,33.044010162353519,32.9327278137207,32.81749725341797,32.700679779052737,32.586395263671878,32.478580474853519,32.37976837158203,32.291282653808597,32.21240997314453,32.141380310058597,32.076568603515628,32.01738739013672,31.96381378173828,31.916433334350587,31.876596450805665,31.8449649810791,31.82122039794922,31.804330825805665,31.79183578491211,31.78104019165039,31.77003288269043,31.757732391357423,31.743927001953126,31.729665756225587,31.715953826904298,31.704177856445314,31.69576072692871,31.691429138183595,31.691883087158204,31.697582244873048,31.70709228515625,31.717342376708986,31.72519302368164,31.727203369140626,31.722557067871095,31.71204376220703,31.698360443115236,31.684762954711915,31.675220489501954,31.672828674316408,31.68008041381836,31.698787689208986,31.729822158813478,31.773649215698243,31.830190658569337,31.89837074279785,31.97613525390625,32.061588287353519,32.153076171875,32.251487731933597,32.35884094238281,32.47830581665039,32.615020751953128,32.77349090576172,32.957496643066409,33.17033004760742,33.4147834777832,33.69169616699219,33.99970626831055,34.33721923828125,34.701622009277347,35.08957290649414,35.49843978881836,35.92760467529297,36.37563705444336,36.83952331542969,37.31807327270508,37.81092834472656,38.31507110595703,38.82694625854492,39.34172439575195,39.854854583740237,40.36590576171875,40.88011932373047,41.40660095214844,41.96036911010742,42.55876541137695,43.22011947631836,43.96041488647461,44.79600143432617,45.74668502807617,46.83625411987305,48.09168243408203,49.54637908935547,51.252952575683597,53.34597396850586,56.28911590576172,62.12449264526367,93.38587188720703,961.7317504882813,96.34581756591797,83.01346588134766,85.00581359863281,94.96224212646485,123.21685028076172,387.4795837402344,506.9216003417969,207.90594482421876,500.2769775390625,1356.902099609375,5128.67138671875,34428.96484375,370.0337219238281,301.93035888671877,9497.9638671875,670.5199584960938,606.4598999023438,37481.54296875,188.76707458496095,247.5252227783203,5725.755859375,633.279052734375,326.6477966308594,7689.60595703125,37710.33203125,8885.751953125,1051.783203125,1310760.5,721.2521362304688,4024.591796875,13763.3603515625,1649.058349609375,313036.34375,879.674560546875,6953.38525390625,376.138427734375,2606.5009765625,136.568359375,152.082275390625,187.14169311523438,2452.451171875,46299.52734375,31.873876571655275,18.793819427490236,15.621606826782227,18.51318359375,119.64543914794922,26.35823631286621,17.15391731262207,11.9959135055542,8.262825965881348,7.209475040435791,7.043419361114502,11.019173622131348,58.532318115234378,5.768072605133057,9.037668228149414,4.183891296386719,3.2548584938049318,2.95086669921875,2.7368226051330568,2.597287654876709,2.5422799587249758,2.5513153076171877,2.5254855155944826,2.461508274078369,2.413569927215576,2.440171718597412,3.035480499267578,2.357196807861328,2.0399351119995119,2.0999562740325929,12.616754531860352,2.2412843704223635,2.0420682430267336,2.1406264305114748,2.306056499481201,2.49908709526062,2.697988271713257,2.897681951522827,3.1126582622528078,4.432077407836914,4.535099983215332,3.512575149536133,3.602083206176758,3.7060537338256838,3.829143524169922,3.9558892250061037,4.067208766937256,4.188411712646484,4.327244281768799,4.458923816680908,4.599166393280029,4.7583770751953129,4.934758186340332,5.1283278465271,5.3433756828308109,5.558411121368408,5.933837890625,5.942676544189453,6.0349040031433109,6.114529132843018,6.143920421600342,6.139327526092529,6.13146448135376,6.144970417022705,6.184948444366455,6.251110076904297,6.3446149826049809,6.466709136962891,6.620416641235352,6.810195446014404,7.045882225036621,7.343371391296387,7.713876724243164,8.153360366821289,8.644192695617676,9.1531982421875,9.6382474899292,10.071476936340332,10.454610824584961,10.807929992675782,11.181402206420899,11.767667770385743,15.337074279785157,22.016666412353517,13.430686950683594,13.286137580871582,13.611051559448243,14.022406578063965,14.422932624816895,14.852278709411621,15.434202194213868,16.354089736938478,18.323762893676759,31.929039001464845,63.83943176269531,20.744461059570314,18.80905532836914,18.48304557800293,18.516769409179689,18.7545166015625,19.15227699279785,19.621170043945314,19.946691513061525,20.292152404785158,21.300582885742189,26.232452392578126,1670.4869384765626,38.06911849975586,28.586021423339845,27.948318481445314,29.60098648071289,35.40776062011719,74.21670532226563,462.93743896484377,45.51222229003906,58.71608352661133,65.24427032470703,333.7275390625,52.18282699584961,44.52434158325195,49.69282913208008,153.56961059570313,43819.3984375,150.20053100585938,73.5492172241211,77.67353820800781,4464.20849609375,71.22322082519531,833.7504272460938,61.110958099365237,384.29510498046877,60.580623626708987,175.98992919921876,318.72467041015627,268.8361511230469,60.34888458251953,8080.08984375,47.19198989868164,45.998600006103519,45.43753433227539,59.027252197265628,1192.3212890625,70.89736938476563,111.49855041503906,53.767425537109378,58.75205612182617,57.788883209228519,659.5819702148438,218.0789794921875,174.32090759277345,9865.607421875,97.41992950439453,52.80242156982422,47.01755142211914,51.2442626953125,82.68019104003906,49.56599426269531,50.602760314941409,54.389583587646487,73.88572692871094,76.18647766113281,52.447452545166019,50.68419647216797,52.37961196899414,58.05183792114258,100.04424285888672,108.7237319946289,64.34318542480469,62.45466613769531,57.59678649902344,71.02639770507813,50078.10546875,69.2854232788086,54.247501373291019,51.30685806274414,50.308170318603519,49.84767532348633,49.61762237548828,49.95284652709961,52.840572357177737,71.1055679321289,222.6450653076172,362.8149108886719,91.24362182617188,52.79358673095703,46.33919906616211,44.450172424316409,43.630062103271487,43.22415542602539,43.08992004394531,43.16699981689453,43.409393310546878,43.818336486816409,44.45619583129883,45.321754455566409,46.24039840698242,46.9583625793457,47.32870101928711,47.573585510253909,48.25254440307617,50.06542205810547,53.74588394165039,60.09355926513672,71.27433013916016,104.7977066040039,897.3973388671875,291.2705383300781,347.74945068359377,127.41584777832031,118.36617279052735,3594.31689453125,67.10791015625,54.270294189453128,51.56830596923828,51.04088592529297,51.94260025024414,54.639305114746097,60.69173812866211,75.42928314208985,124.64806365966797,563.7830200195313,1432.4775390625,131.45846557617188,66.61571502685547,50.935646057128909,45.01786804199219,42.16229248046875,40.43280029296875,39.1367301940918,38.08921432495117,37.28890609741211,36.72281265258789,36.372772216796878,36.424156188964847,44.45647430419922,36.825199127197269,148.48460388183595,50.80436325073242,306.845703125,43.216346740722659,37.77182388305664,37.837432861328128,473.14300537109377,36.710426330566409,35.16061782836914,34.66877746582031,34.371238708496097,34.14235305786133,33.94701385498047,33.771217346191409,33.609004974365237,33.45842742919922,33.320213317871097,33.19521713256836,33.08866500854492,33.0120735168457,32.98935317993164,33.06849670410156,33.35724639892578,34.068824768066409,35.593658447265628,38.424560546875,42.2983283996582,44.88838195800781,43.94760513305664,40.82094955444336,37.826290130615237,35.73263931274414,34.40099334716797,33.5492057800293,32.98224639892578,32.58964538574219,32.306941986083987,32.09372329711914,31.927719116210939,31.79442024230957,31.682233810424806,31.585464477539064,31.500423431396486,31.425071716308595,31.36012077331543,31.305727005004884,31.262985229492189,31.233230590820314,31.21647834777832,31.213647842407228,31.22468376159668,31.24648094177246,31.28020477294922,31.321691513061525,31.364906311035158,31.40102195739746,31.423795700073243,31.427839279174806,31.410669326782228,31.37446403503418,31.320608139038087,31.252323150634767,31.17519187927246,31.092748641967775,31.00835609436035,30.9232177734375,30.839975357055665,30.759801864624025,30.683757781982423,30.614904403686525,30.552932739257814,30.49927520751953,30.451967239379884,30.408740997314454,30.368135452270509,30.330860137939454,30.296003341674806,30.263246536254884,30.232179641723634,30.20358657836914,30.178489685058595,30.155683517456056,30.13532066345215,30.11660385131836,30.098926544189454,30.082653045654298,30.067180633544923,30.053556442260743,30.042585372924806,30.033235549926759,30.026180267333986,30.019651412963868,30.01433563232422,30.01146697998047,30.009870529174806,30.007692337036134,30.006027221679689,30.003477096557618,30.00069236755371,29.99839973449707,29.995254516601564,29.99163246154785,29.9873046875,29.98180389404297,29.976423263549806,29.97073745727539,29.964502334594728,29.95787239074707,29.951053619384767,29.94315528869629,29.935361862182618,29.930152893066408,29.925426483154298,29.920185089111329,29.91576385498047,29.91215705871582,29.910747528076173,29.910125732421876,29.911880493164064,29.914552688598634,29.916921615600587,29.918468475341798,29.920696258544923,29.922697067260743,29.924747467041017,29.924501419067384,29.922609329223634,29.918916702270509,29.913333892822267,29.906631469726564,29.899019241333009,29.889801025390626,29.877544403076173,29.863819122314454,29.84897232055664,29.833946228027345,29.81696319580078,29.797927856445314,29.777135848999025,29.75461769104004,29.73061752319336,29.705297470092775,29.679153442382814,29.651227951049806,29.621809005737306,29.591064453125,29.55895233154297,29.525476455688478,29.489988327026368,29.452707290649415,29.413724899291993,29.373268127441408,29.331212997436525,29.287500381469728,29.242069244384767,29.1949520111084,29.1462345123291,29.096654891967775,29.044296264648439,28.989580154418947,28.932373046875,28.87293243408203,28.811235427856447,28.746868133544923,28.679767608642579,28.609848022460939,28.537019729614259,28.461246490478517,28.382434844970704,28.30055046081543,28.215620040893556,28.128034591674806,28.037124633789064,27.94284439086914,27.845102310180665,27.743934631347658,27.639314651489259,27.53146743774414,27.419946670532228,27.304716110229493,27.18568992614746,27.062856674194337,26.936302185058595,26.806087493896486,26.672319412231447,26.535062789916993,26.39443016052246,26.250478744506837,26.103172302246095,25.952489852905275,25.798503875732423,25.640626907348634],"densitySd":[8.832292556762696,8.690810203552246,8.550227165222168,8.41081714630127,8.272851943969727,8.136585235595704,8.002253532409668,7.870108127593994,7.740368843078613,7.6132707595825199,7.4890265464782719,7.3678412437438969,7.249891757965088,7.135324478149414,7.024296760559082,6.916933536529541,6.813327312469482,6.713611602783203,6.617853164672852,6.526144504547119,6.438541889190674,6.355062484741211,6.275689601898193,6.200373649597168,6.129054546356201,6.061636447906494,5.998034477233887,5.938144207000732,5.881858825683594,5.829074859619141,5.77964448928833,5.733389377593994,5.689521312713623,5.647939205169678,5.608973503112793,5.572348117828369,5.537797927856445,5.505053997039795,5.473837852478027,5.443887710571289,5.4149580001831059,5.386809349060059,5.359246730804443,5.332091331481934,5.305274963378906,5.278522491455078,5.251659870147705,5.22410774230957,5.196126461029053,5.167625904083252,5.1385722160339359,5.108700275421143,5.078326225280762,5.047473907470703,5.015944004058838,4.983619213104248,4.950421333312988,4.916347503662109,4.881348609924316,4.845434188842773,4.8086161613464359,4.770907878875732,4.732226371765137,4.692225456237793,4.651147365570068,4.608432769775391,4.564538955688477,4.519382476806641,4.472894668579102,4.4253387451171879,4.376621723175049,4.327397346496582,4.276787757873535,4.225362777709961,4.17330265045166,4.119775295257568,4.0654520988464359,4.010958671569824,3.9564461708068849,3.901766061782837,3.8480851650238039,3.796079397201538,3.7459659576416017,3.697678327560425,3.6510372161865236,3.606792449951172,3.56486439704895,3.525097131729126,3.487769365310669,3.4530436992645265,3.420671224594116,3.390176296234131,3.3608133792877199,3.3319711685180666,3.3040761947631838,3.2772064208984377,3.250354528427124,3.223438262939453,3.1978507041931154,3.1735076904296877,3.1519992351531984,3.133814811706543,3.1201703548431398,3.1100430488586427,3.1019246578216554,3.0941460132598879,3.0858285427093508,3.0776288509368898,3.0696444511413576,3.061661720275879,3.054995536804199,3.0498721599578859,3.0466244220733644,3.043901205062866,3.038203239440918,3.028813362121582,3.0164718627929689,3.0028951168060304,2.988737106323242,2.9740731716156008,2.9588611125946047,2.9423937797546388,2.9254441261291506,2.9086101055145265,2.8919665813446047,2.875250816345215,2.859814167022705,2.843762159347534,2.8295791149139406,2.816664934158325,2.8078227043151857,2.8031842708587648,2.8010756969451906,2.8036439418792726,2.812223196029663,2.8278298377990724,2.8526034355163576,2.889963150024414,2.941553831100464,3.0092010498046877,3.0902013778686525,3.182751417160034,3.2796146869659426,3.369636297225952,3.4394118785858156,3.4759559631347658,3.472837448120117,3.4424078464508058,3.406026601791382,3.3813557624816896,3.378509759902954,3.4026589393615724,3.4452288150787355,3.5025570392608644,3.568911552429199,3.6402382850646974,3.716521739959717,3.805756092071533,3.915902614593506,4.055111885070801,4.229619979858398,4.442117214202881,4.694803714752197,4.987705230712891,5.321364402770996,5.693742752075195,6.10239315032959,6.543577194213867,7.009242534637451,7.496418476104736,8.012781143188477,8.576090812683106,9.217167854309082,9.982746124267579,10.942764282226563,12.207324028015137,13.957426071166993,16.521230697631837,20.550277709960939,27.147151947021486,37.93080520629883,55.186134338378909,80.45487213134766,108.96977233886719,125.26432037353516,114.84700012207031,84.78519439697266,54.857643127441409,35.043182373046878,24.628061294555665,20.170005798339845,19.772214889526368,22.7032470703125,28.438644409179689,36.22200393676758,44.507381439208987,50.803619384765628,52.6373176574707,49.248085021972659,42.09639358520508,33.606300354003909,25.67469596862793,19.234365463256837,14.478829383850098,11.138631820678711,8.854634284973145,7.319169998168945,6.2838592529296879,5.56858491897583,5.063100814819336,4.698667526245117,4.431757926940918,4.236717224121094,4.100552558898926,4.040404319763184,4.157065391540527,4.688318252563477,5.860135555267334,7.4292449951171879,8.516825675964356,8.324080467224121,7.060940265655518,5.7348504066467289,4.938544750213623,4.572317600250244,4.436836242675781,4.421554088592529,4.488540172576904,4.6294379234313969,4.85403299331665,5.1649909019470219,5.528188705444336,5.85280704498291,6.032712936401367,6.079333305358887,6.073568344116211,6.087779998779297,6.164424419403076,6.3207502365112309,6.5612688064575199,6.886938095092773,7.2960052490234379,7.786149501800537,8.356094360351563,9.00345516204834,9.722138404846192,10.500370979309082,11.319254875183106,12.15401840209961,12.972701072692871,13.736312866210938,14.40071964263916,14.9185209274292,15.245468139648438,15.348456382751465,15.211811065673829,14.830945014953614,14.220345497131348,13.41998291015625,12.489420890808106,11.498858451843262,10.521132469177246,9.613017082214356,8.79967212677002,8.078899383544922,7.431105136871338,6.841947078704834,6.340938091278076,5.963442325592041,5.720779895782471,5.606001853942871,5.601813316345215,5.684420108795166,5.831771373748779,6.027102470397949,6.257213115692139,6.511597633361816,6.782520771026611,7.068131446838379,7.379431247711182,7.732492923736572,8.133622169494629,8.581765174865723,9.074446678161621,9.61679744720459,10.243374824523926,11.057526588439942,12.293018341064454,14.387694358825684,18.244054794311525,25.922761917114259,42.7882194519043,86.2325668334961,238.18748474121095,1368.5377197265626,83169.9921875,1573.267578125,718.4837036132813,660.0744018554688,1159.385498046875,15082.080078125,1666.42529296875,224.9513702392578,78.2347412109375,49.852561950683597,56.40093994140625,87.0423812866211,168.98458862304688,523.6640625,10474.3974609375,3392.4267578125,2490.496826171875,5133.177734375,4763.42919921875,1969.1405029296876,1270.227294921875,12177.96484375,2821.359130859375,389.3324890136719,219.5690460205078,285.2330322265625,540.9564819335938,1264.4876708984376,3298.8828125,7441.2490234375,8259.560546875,3954.73876953125,1424.710693359375,545.220703125,245.38870239257813,137.71551513671876,99.47216796875,83.2774887084961,71.73092651367188,61.80924987792969,54.40826416015625,49.338768005371097,45.293697357177737,41.465091705322269,37.95062255859375,35.244388580322269,33.62448501586914,32.838233947753909,32.3121223449707,31.633920669555665,30.646583557128908,29.39824867248535,28.022829055786134,26.593019485473634,25.128101348876954,23.66387367248535,22.246192932128908,20.921751022338868,19.739046096801759,18.722942352294923,17.870651245117189,17.153417587280275,16.528980255126954,15.969703674316407,15.469398498535157,15.010233879089356,14.571191787719727,14.132745742797852,13.683069229125977,13.225964546203614,12.779875755310059,12.363555908203125,11.989603042602539,11.662940979003907,11.385082244873047,11.154542922973633,10.97305679321289,10.843088150024414,10.75911808013916,10.692913055419922,10.614333152770996,10.498205184936524,10.332470893859864,10.129841804504395,9.92409896850586,9.7340087890625,9.56184196472168,9.395960807800293,9.217913627624512,9.01132583618164,8.773670196533204,8.512614250183106,8.240019798278809,7.96914529800415,7.710190773010254,7.467438697814941,7.240588188171387,7.026925563812256,6.822478294372559,6.621484756469727,6.418869972229004,6.211026668548584,5.9959259033203129,5.773697376251221,5.54742956161499,5.322117328643799,5.103812217712402,4.8983893394470219,4.71016263961792,4.542361259460449,4.39762544631958,4.277146339416504,4.182488918304443,4.1149067878723148,4.0741472244262699,4.0587477684021,4.066033840179443,4.090921401977539,4.126173496246338,4.164957523345947,4.202276229858398,4.235931873321533,4.266143798828125,4.2949910163879398,4.325565338134766,4.360400676727295,4.400671005249023,4.446962356567383,4.500789642333984,4.565781116485596,4.645662307739258,4.743650913238525,4.863320350646973,5.009529113769531,5.190205097198486,5.418431758880615,5.709978103637695,6.075510025024414,6.510219097137451,6.982757568359375,7.435643196105957,7.811733722686768,8.062305450439454,8.157123565673829,8.090165138244629,7.878792762756348,7.5577826499938969,7.170104026794434,6.757453918457031,6.358090877532959,5.998852729797363,5.689763069152832,5.429953575134277,5.2134623527526859,5.032251834869385,4.880974769592285,4.756067752838135,4.654711723327637,4.57426643371582,4.511242389678955,4.462156772613525,4.423194408416748,4.390690803527832,4.360830307006836,4.3306355476379398,4.298749923706055,4.2640204429626469,4.224875450134277,4.181354522705078,4.13547420501709,4.09025764465332,4.049973964691162,4.020281791687012,4.005302429199219,4.0059895515441898,4.022496700286865,4.053664207458496,4.096271991729736,4.14616584777832,4.199804306030273,4.2546491622924809,4.310402870178223,4.366998672485352,4.423751354217529,4.479131698608398,4.531842231750488,4.581037998199463,4.626267433166504,4.666684150695801,4.700862884521484,4.728378772735596,4.750840663909912,4.770349502563477,4.789607524871826,4.812211036682129,4.842609405517578,4.8867716789245609,4.952365398406982,5.046637058258057,5.175540447235107,5.342784881591797,5.5490593910217289,5.791040897369385,6.063901424407959,6.360414505004883,6.674856662750244,7.004794120788574,7.346266746520996,7.69528865814209,8.04662036895752,8.390451431274414,8.717188835144043,9.026053428649903,9.318957328796387,9.598854064941407,9.870482444763184,10.140010833740235,10.41565990447998,10.709641456604004,11.042231559753418,11.452385902404786,11.989520072937012,12.710017204284668,13.663244247436524,14.886792182922364,16.40452766418457,18.232769012451173,20.423717498779298,23.12175941467285,26.819883346557618,33.563621520996097,51.76648712158203,124.61186981201172,756.2422485351563,20120.505859375,682.40673828125,312.0351257324219,257.3497619628906,316.684814453125,615.2714233398438,4858.0498046875,7104.58984375,1442.0140380859376,7129.447265625,23427.46484375,102451.9140625,766139.0,3572.30810546875,2470.940673828125,163794.15625,8725.3056640625,8226.7158203125,834548.9375,1020.4652099609375,1531.663818359375,67507.9140625,6326.07421875,2660.2646484375,157895.546875,817860.5625,189745.390625,16776.767578125,29258504.0,7211.1650390625,50682.6640625,211549.21875,31506.626953125,6834980.5,15596.169921875,148964.90625,3270.0439453125,52703.37890625,1651.4263916015626,1610.1973876953126,2242.34814453125,42468.4296875,1035252.625,224.08091735839845,63.27655792236328,41.309261322021487,127.11770629882813,2353.65576171875,286.8184509277344,137.6599578857422,68.21817016601563,27.23944091796875,26.423282623291017,38.011688232421878,138.3805694580078,1210.521484375,35.024051666259769,114.13398742675781,17.867868423461915,7.903341293334961,7.359484672546387,7.218863010406494,7.460824489593506,8.212366104125977,9.597458839416504,10.636584281921387,11.70872688293457,13.067795753479004,13.388129234313965,22.504901885986329,10.478479385375977,7.20852518081665,8.359847068786621,241.55044555664063,9.76928997039795,5.947516918182373,6.37419319152832,7.214817047119141,8.220074653625489,9.196695327758789,9.992733001708985,10.57432746887207,28.16694450378418,27.47787857055664,10.698393821716309,10.245471954345704,9.927651405334473,9.811544418334961,9.799261093139649,9.788145065307618,9.761978149414063,9.764272689819336,9.824246406555176,9.955808639526368,10.203618049621582,10.650993347167969,11.405888557434082,12.525827407836914,13.932733535766602,15.931638717651368,16.661821365356447,17.227460861206056,16.788602828979493,15.474350929260254,13.852521896362305,12.501874923706055,11.635605812072754,11.138477325439454,10.883963584899903,10.806653022766114,10.863126754760743,11.022882461547852,11.277671813964844,11.665902137756348,12.294097900390625,13.276695251464844,14.660637855529786,16.368371963500978,18.09919548034668,19.387998580932618,19.986942291259767,20.033376693725587,19.751325607299806,19.400062561035158,20.724538803100587,83.7481689453125,224.5465545654297,29.791488647460939,22.69277000427246,23.895606994628908,25.90424156188965,26.480993270874025,26.049518585205079,26.91468048095703,32.6400146484375,58.97582244873047,346.4550476074219,1049.78466796875,81.26049041748047,37.772918701171878,29.905641555786134,28.143295288085939,28.48719596862793,29.23846435546875,29.7048282623291,28.640409469604493,27.20577049255371,34.42673873901367,125.73274993896485,36913.72265625,362.9209289550781,139.14051818847657,112.43531036376953,135.1295928955078,247.6070556640625,1092.287353515625,9754.9970703125,343.1521301269531,502.205810546875,581.0562744140625,5749.00439453125,244.79647827148438,158.8077850341797,216.67918395996095,1953.6951904296876,978193.125,1906.179931640625,544.1034545898438,792.23681640625,98858.75,549.3988647460938,17430.9296875,282.306396484375,5372.38232421875,273.57098388671877,2747.189208984375,5880.7939453125,5003.48583984375,359.61944580078127,179862.71875,114.52339935302735,83.1051025390625,68.01254272460938,225.81878662109376,25561.552734375,534.8387451171875,1476.5396728515626,147.696533203125,217.40786743164063,225.560302734375,9890.0810546875,3764.546875,2815.60986328125,219773.5625,1173.2362060546876,203.89537048339845,83.55098724365235,156.1184844970703,849.7120361328125,104.02071380615235,133.44508361816407,199.18417358398438,499.3940734863281,576.7011108398438,124.30084228515625,84.48648834228516,98.33934020996094,178.3853759765625,1028.8028564453126,1190.938232421875,238.48158264160157,215.9358367919922,170.76661682128907,459.07940673828127,1119779.875,454.4392395019531,145.6254425048828,104.88196563720703,99.13502502441406,98.02680969238281,95.4004898071289,94.6300048828125,138.8064422607422,540.7756958007813,3942.17041015625,7094.04296875,1031.181396484375,187.669189453125,63.19080352783203,39.6943473815918,33.438385009765628,30.48472785949707,29.140119552612306,29.396944046020509,31.485170364379884,36.26383590698242,45.31850051879883,58.789852142333987,72.95753479003906,81.9223403930664,82.26055145263672,77.36985778808594,79.06351470947266,104.0779037475586,160.231689453125,244.4146728515625,380.9169616699219,979.8511352539063,18647.025390625,5068.787109375,5598.41357421875,1303.97705078125,1292.746826171875,79181.3125,378.8492736816406,217.9057159423828,211.98373413085938,228.885498046875,267.3580017089844,340.7586669921875,486.4567565917969,824.8977661132813,1933.85595703125,11769.1103515625,31217.875,2100.29541015625,650.5159912109375,299.9176025390625,167.7788543701172,106.2256088256836,73.5361328125,53.684871673583987,40.20875930786133,30.911653518676759,24.61404800415039,20.47073745727539,19.003782272338868,186.04808044433595,26.999483108520509,2468.326416015625,346.2607727050781,6080.7490234375,182.07838439941407,59.596710205078128,52.46144104003906,9800.025390625,43.784358978271487,19.452314376831056,15.575882911682129,14.282402038574219,13.620677947998047,13.13838005065918,12.680234909057618,12.194056510925293,11.677652359008789,11.152835845947266,10.652647972106934,10.233999252319336,10.036491394042969,10.487528800964356,12.850732803344727,20.02775764465332,37.1150016784668,72.72258758544922,137.66920471191407,225.943359375,285.440185546875,265.830810546875,197.2861328125,131.74545288085938,86.44029998779297,58.24445724487305,40.86123275756836,29.920095443725587,22.87186622619629,18.231538772583009,15.122458457946778,13.009693145751954,11.55223274230957,10.5258150100708,9.790966987609864,9.26098918914795,8.884525299072266,8.634013175964356,8.501570701599121,8.496456146240235,8.642377853393555,8.972725868225098,9.522231101989746,10.314379692077637,11.351563453674317,12.594688415527344,13.960923194885254,15.331525802612305,16.56313705444336,17.51456069946289,18.078380584716798,18.20403480529785,17.905288696289064,17.252172470092775,16.34675407409668,15.298619270324707,14.204928398132325,13.140847206115723,12.157781600952149,11.284186363220215,10.531108856201172,9.89771556854248,9.374423027038575,8.948803901672364,8.604315757751465,8.327661514282227,8.106090545654297,7.928714752197266,7.787092685699463,7.674051761627197,7.5837836265563969,7.511801242828369,7.453929901123047,7.407122611999512,7.369412422180176,7.339537143707275,7.3161516189575199,7.2979736328125,7.284629821777344,7.275569915771484,7.269142150878906,7.265636920928955,7.265543460845947,7.267548561096191,7.271332263946533,7.276726722717285,7.282546520233154,7.28865909576416,7.294943809509277,7.299746990203857,7.305144309997559,7.310922622680664,7.318042755126953,7.326374530792236,7.334856986999512,7.3443922996521,7.354975700378418,7.36643648147583,7.378499507904053,7.391661167144775,7.405794620513916,7.4209747314453129,7.4375224113464359,7.4550700187683109,7.473320007324219,7.492414951324463,7.512605667114258,7.534049987792969,7.5565571784973148,7.578502178192139,7.601564884185791,7.625852584838867,7.650613307952881,7.676231384277344,7.702642917633057,7.728182315826416,7.7536940574646,7.778971195220947,7.8045477867126469,7.830362319946289,7.856673717498779,7.8837480545043949,7.91150426864624,7.94005012512207,7.969348430633545,7.998828411102295,8.027542114257813,8.056653022766114,8.085869789123536,8.11560344696045,8.145889282226563,8.176856994628907,8.208479881286621,8.240777015686036,8.273726463317871,8.307241439819336,8.34127426147461,8.375899314880371,8.411138534545899,8.44692325592041,8.483150482177735,8.519964218139649,8.55733585357666,8.59520435333252,8.633541107177735,8.672255516052246,8.71127700805664,8.750600814819336,8.79026985168457,8.830134391784668,8.86979866027832,8.909653663635254,8.949877738952637,8.990471839904786,9.031471252441407,9.072909355163575,9.114770889282227,9.157054901123047,9.199779510498047,9.242971420288086,9.286653518676758,9.330841064453125,9.375582695007325,9.420929908752442,9.467070579528809,9.513838768005371,9.561274528503418,9.609405517578125,9.658267974853516,9.707935333251954,9.758476257324219,9.809833526611329,9.86202335357666,9.915079116821289,9.969035148620606,10.023929595947266,10.079793930053711,10.136629104614258,10.19442081451416,10.253159523010254,10.3128080368042,10.37334156036377,10.434747695922852,10.496989250183106,10.559959411621094],"energyMin":[-5.773253522715824e36,-5.773253522715824e36,-5.773253522715824e36,-5.773253522715824e36,-5.773253522715824e36,-5.773253522715824e36,-5.773253522715824e36,-5.773253522715824e36,-5.773253522715824e36,-5.773253522715824e36,-5.773253522715824e36,-5.773253522715824e36,-5.773253522715824e36,-5.773253522715824e36,-5.773253522715824e36,-5.773253522715824e36,-5.773253522715824e36,-5.773253522715824e36,-5.773253522715824e36,-5.773253522715824e36,-5.773253522715824e36,-5.773253522715824e36,-5.773253522715824e36,-5.773253522715824e36,-5.773253522715824e36,-5.773253522715824e36,-5.773253522715824e36,-5.773253522715824e36,-5.773253522715824e36,-5.773253522715824e36,-5.773253522715824e36,-5.773253522715824e36,-5.773253522715824e36,-5.773253522715824e36,-5.773253522715824e36,-5.773253522715824e36,-5.773253522715824e36,-5.773253522715824e36,-5.773253522715824e36,-5.773253522715824e36,-5.773253522715824e36,-5.773253522715824e36,-5.773253522715824e36,-5.773253522715824e36,-5.773253522715824e36,-5.773253522715824e36,-5.773253522715824e36,-5.773253522715824e36,-5.773253522715824e36,-5.773253522715824e36,-5.773253522715824e36,-5.773253522715824e36,-5.773253522715824e36,-5.773253522715824e36,-5.773253522715824e36,-5.773253522715824e36,-5.773253522715824e36,-5.773253522715824e36,-5.773253522715824e36,-5.773253522715824e36,-5.773253522715824e36,-5.773253522715824e36,-5.773253522715824e36,-5.773253522715824e36,-5.773253522715824e36,-5.773253522715824e36,-5.773253522715824e36,-5.773253522715824e36,-5.773253522715824e36,-5.773253522715824e36,-5.773253522715824e36,-5.773253522715824e36,-5.773253522715824e36,-5.773253522715824e36,-5.773253522715824e36,-5.773253522715824e36,-5.773253522715824e36,-5.773253522715824e36,-5.773253522715824e36,-5.773253522715824e36,-5.773253522715824e36,-5.773253522715824e36,-5.773253522715824e36,-5.773253522715824e36,-5.773253522715824e36,-5.773253522715824e36,-5.773253522715824e36,-5.773253522715824e36,-5.773253522715824e36,-5.773253522715824e36,-5.773253522715824e36,-5.773253522715824e36,-5.773253522715824e36,-5.773253522715824e36,-5.773253522715824e36,-5.773253522715824e36,-5.773253522715824e36,-5.773253522715824e36,-5.773253522715824e36,-5.773253522715824e36,-5.773253522715824e36,-5.773253522715824e36,-5.773253522715824e36,-5.773253522715824e36,-5.773253522715824e36,-5.773253522715824e36,-5.773253522715824e36,-5.773253522715824e36,-5.773253522715824e36,-5.773253522715824e36,-5.773253522715824e36,-5.773253522715824e36,-5.773253522715824e36,-5.773253522715824e36,-5.773253522715824e36,-5.773253522715824e36,-5.773253522715824e36,-5.773253522715824e36,-5.773253522715824e36,-5.773253522715824e36,-5.773253522715824e36,-5.773253522715824e36,-5.773253522715824e36,-5.773253522715824e36,-5.773253522715824e36,-5.773253522715824e36,-5.773253522715824e36,-5.773253522715824e36,-5.773253522715824e36,-5.773253522715824e36,-5.773253522715824e36,-5.773253522715824e36,-5.773253522715824e36,-5.773253522715824e36,-5.773253522715824e36,-5.773253522715824e36,-5.773253522715824e36,-5.773253522715824e36,-5.773253522715824e36,-5.773253522715824e36,-5.773253522715824e36,-5.773253522715824e36,-5.773253522715824e36,-5.773253522715824e36,-5.773253522715824e36,-5.773253522715824e36,-5.773253522715824e36,-5.773253522715824e36,-5.773253522715824e36,-5.773253522715824e36,-5.773253522715824e36,-5.773253522715824e36,-5.773253522715824e36,-5.773253522715824e36,-5.773253522715824e36,-5.773253522715824e36,-5.773253522715824e36,-5.773253522715824e36,-5.773253522715824e36,-5.773253522715824e36,-5.773253522715824e36,-5.773253522715824e36,-5.773253522715824e36,-5.773253522715824e36,-5.773253522715824e36,-5.773253522715824e36,-5.773253522715824e36,-5.773253522715824e36,-5.773253522715824e36,-5.773253522715824e36,-5.773253522715824e36,-5.773253522715824e36,-5.773253522715824e36,-5.773253522715824e36,-5.773253522715824e36,-5.773253522715824e36,-5.773253522715824e36,-5.773253522715824e36,-5.773253522715824e36,-5.773253522715824e36,-5.773253522715824e36,-5.773253522715824e36,-5.773253522715824e36,-5.773253522715824e36,-5.773253522715824e36,-5.773253522715824e36,-5.773253522715824e36,-5.773253522715824e36,-5.773253522715824e36,-5.773253522715824e36,-5.773253522715824e36,-5.773253522715824e36,-5.773253522715824e36,-5.773253522715824e36,-5.773253522715824e36,-5.773253522715824e36,-5.773253522715824e36,-5.773253522715824e36,-5.773253522715824e36,-5.773253522715824e36,-5.773253522715824e36,-5.773253522715824e36,-5.773253522715824e36,-5.773253522715824e36,-5.773253522715824e36,-5.773253522715824e36,-5.773253522715824e36,-5.773253522715824e36,-5.773253522715824e36,-5.773253522715824e36,-5.773253522715824e36,-5.773253522715824e36,-5.773253522715824e36,-5.773253522715824e36,-5.773253522715824e36,-5.773253522715824e36,-5.773253522715824e36,-5.773253522715824e36,-5.773253522715824e36,-5.773253522715824e36,-5.773253522715824e36,-5.773253522715824e36,-5.773253522715824e36,-5.773253522715824e36,-5.773253522715824e36,-5.773253522715824e36,-5.773253522715824e36,-5.773253522715824e36,-5.773253522715824e36,-5.773253522715824e36,-5.773253522715824e36,-5.773253522715824e36,-5.773253522715824e36,-5.773253522715824e36,-5.773253522715824e36,-5.773253522715824e36,-5.773253522715824e36,-5.773253522715824e36,-5.773253522715824e36,-5.773253522715824e36,-5.773253522715824e36,-5.773253522715824e36,-5.773253522715824e36,-5.773253522715824e36,-5.773253522715824e36,-5.773253522715824e36,-5.773253522715824e36,-5.773253522715824e36,-5.773253522715824e36,-5.773253522715824e36,-5.773253522715824e36,-5.773253522715824e36,-5.773253522715824e36,-5.773253522715824e36,-5.773253522715824e36,-5.773253522715824e36,-5.773253522715824e36,-5.773253522715824e36,-5.773253522715824e36,-5.773253522715824e36,-5.773253522715824e36,-5.773253522715824e36,-5.773253522715824e36,-5.773253522715824e36,-5.773253522715824e36,-5.773253522715824e36,-5.773253522715824e36,-5.773253522715824e36,-5.773253522715824e36,-5.773253522715824e36,-5.773253522715824e36,-5.773253522715824e36,-5.773253522715824e36,-5.773253522715824e36,-5.773253522715824e36,-5.773253522715824e36,-5.773253522715824e36,-5.773253522715824e36,-5.773253522715824e36,-5.773253522715824e36,-5.773253522715824e36,-5.773253522715824e36,-5.773253522715824e36,-5.773253522715824e36,-5.773253522715824e36,-5.773253522715824e36,-5.773253522715824e36,-5.773253522715824e36,-5.773253522715824e36,-5.773253522715824e36,-5.773253522715824e36,-5.773253522715824e36,-5.773253522715824e36,-5.773253522715824e36,-5.773253522715824e36,-5.773253522715824e36,-5.773253522715824e36,-5.773253522715824e36,-5.773253522715824e36,-5.773253522715824e36,-5.773253522715824e36,-5.773253522715824e36,-5.773253522715824e36,-5.773253522715824e36,-5.773253522715824e36,-5.773253522715824e36,-5.773253522715824e36,-5.773253522715824e36,-5.773253522715824e36,-5.773253522715824e36,-5.773253522715824e36,-5.773253522715824e36,-5.773253522715824e36,-5.773253522715824e36,-5.773253522715824e36,-5.773253522715824e36,-5.773253522715824e36,-5.773253522715824e36,-5.773253522715824e36,-5.773253522715824e36,-5.773253522715824e36,-5.773253522715824e36,-5.773253522715824e36,-5.773253522715824e36,-5.773253522715824e36,-5.773253522715824e36,-5.773253522715824e36,-5.773253522715824e36,-5.773253522715824e36,-5.773253522715824e36,-5.773253522715824e36,-5.773253522715824e36,-5.773253522715824e36,-5.773253522715824e36,-5.773253522715824e36,-5.773253522715824e36,-5.773253522715824e36,-5.773253522715824e36,-5.773253522715824e36,-5.773253522715824e36,-5.773253522715824e36,-5.773253522715824e36,-5.773253522715824e36,-5.773253522715824e36,-5.773253522715824e36,-5.773253522715824e36,-5.773253522715824e36,-5.773253522715824e36,-5.773253522715824e36,-5.773253522715824e36,-5.773253522715824e36,-5.773253522715824e36,-5.773253522715824e36,-5.773253522715824e36,-5.773253522715824e36,-5.773253522715824e36,-5.773253522715824e36,-5.773253522715824e36,-5.773253522715824e36,-5.773253522715824e36,-5.773253522715824e36,-5.773253522715824e36,-5.773253522715824e36,-5.773253522715824e36,-5.773253522715824e36,-5.773253522715824e36,-5.773253522715824e36,-5.773253522715824e36,-5.773253522715824e36,-5.773253522715824e36,-5.773253522715824e36,-5.773253522715824e36,-5.773253522715824e36,-5.773253522715824e36,-5.773253522715824e36,-5.773253522715824e36,-5.773253522715824e36,-5.773253522715824e36,-5.773253522715824e36,-5.773253522715824e36,-5.773253522715824e36,-5.773253522715824e36,-5.773253522715824e36,-5.773253522715824e36,-5.773253522715824e36,-5.773253522715824e36,-5.773253522715824e36,-5.773253522715824e36,-5.773253522715824e36,-5.773253522715824e36,-5.773253522715824e36,-5.773253522715824e36,-5.773253522715824e36,-5.773253522715824e36,-5.773253522715824e36,-5.773253522715824e36,-5.773253522715824e36,-5.773253522715824e36,-5.773253522715824e36,-5.773253522715824e36,-5.773253522715824e36,-5.773253522715824e36,-5.773253522715824e36,-5.773253522715824e36,-5.773253522715824e36,-5.773253522715824e36,-5.773253522715824e36,-5.773253522715824e36,-5.773253522715824e36,-5.773253522715824e36,-5.773253522715824e36,-5.773253522715824e36,-5.773253522715824e36,-5.773253522715824e36,-5.773253522715824e36,-5.773253522715824e36,-5.773253522715824e36,-5.773253522715824e36,-5.773253522715824e36,-5.773253522715824e36,-5.773253522715824e36,-5.773253522715824e36,-5.773253522715824e36,-5.773253522715824e36,-5.773253522715824e36,-5.773253522715824e36,-5.773253522715824e36,-5.773253522715824e36,-5.773253522715824e36,-5.773253522715824e36,-5.773253522715824e36,-5.773253522715824e36,-5.773253522715824e36,-5.773253522715824e36,-5.773253522715824e36,-5.773253522715824e36,-5.773253522715824e36,-5.773253522715824e36,-5.773253522715824e36,-5.773253522715824e36,-5.773253522715824e36,-5.773253522715824e36,-5.773253522715824e36,-5.773253522715824e36,-5.773253522715824e36,-5.773253522715824e36,-5.773253522715824e36,-5.773253522715824e36,-5.773253522715824e36,-5.773253522715824e36,-5.773253522715824e36,-5.773253522715824e36,-5.773253522715824e36,-5.773253522715824e36,-5.773253522715824e36,-5.773253522715824e36,-5.773253522715824e36,-5.773253522715824e36,-5.773253522715824e36,-5.773253522715824e36,-5.773253522715824e36,-5.773253522715824e36,-5.773253522715824e36,-5.773253522715824e36,-5.773253522715824e36,-5.773253522715824e36,-5.773253522715824e36,-5.773253522715824e36,-5.773253522715824e36,-5.773253522715824e36,-5.773253522715824e36,-5.773253522715824e36,-5.773253522715824e36,-5.773253522715824e36,-5.773253522715824e36,-5.773253522715824e36,-5.773253522715824e36,-5.773253522715824e36,-5.773253522715824e36,-5.773253522715824e36,-5.773253522715824e36,-5.773253522715824e36,-5.773253522715824e36,-5.773253522715824e36,-5.773253522715824e36,-5.773253522715824e36,-5.773253522715824e36,-5.773253522715824e36,-5.773253522715824e36,-5.773253522715824e36,-5.773253522715824e36,-5.773253522715824e36,-5.773253522715824e36,-5.773253522715824e36,-5.773253522715824e36,-5.773253522715824e36,-5.773253522715824e36,-5.773253522715824e36,-5.773253522715824e36,-5.773253522715824e36,-5.773253522715824e36,-5.773253522715824e36,-5.773253522715824e36,-5.773253522715824e36,-5.773253522715824e36,-5.773253522715824e36,-5.773253522715824e36,-5.773253522715824e36,-5.773253522715824e36,-5.773253522715824e36,-5.773253522715824e36,-5.773253522715824e36,-5.773253522715824e36,-5.773253522715824e36,-5.773253522715824e36,-5.773253522715824e36,-5.773253522715824e36,-5.773253522715824e36,-5.773253522715824e36,-5.773253522715824e36,-5.773253522715824e36,-5.773253522715824e36,-5.773253522715824e36,-5.773253522715824e36,-5.773253522715824e36,-5.773253522715824e36,-5.773253522715824e36,-5.773253522715824e36,-5.773253522715824e36,-5.773253522715824e36,-5.773253522715824e36,-5.773253522715824e36,-5.773253522715824e36,-5.773253522715824e36,-5.773253522715824e36,-5.773253522715824e36,-5.773253522715824e36,-5.773253522715824e36,-5.773253522715824e36,-5.773253522715824e36,-5.773253522715824e36,-5.773253522715824e36,-5.773253522715824e36,-5.773253522715824e36,-5.773253522715824e36,-5.773253522715824e36,-5.773253522715824e36,-5.773253522715824e36,-5.773253522715824e36,-5.773253522715824e36,-5.773253522715824e36,-5.773253522715824e36,-5.773253522715824e36,-5.773253522715824e36,-5.773253522715824e36,-5.773253522715824e36,-5.773253522715824e36,-5.773253522715824e36,-5.773253522715824e36,-5.773253522715824e36,-5.773253522715824e36,-5.773253522715824e36,-5.773253522715824e36,-5.773253522715824e36,-5.773253522715824e36,-5.773253522715824e36,-5.773253522715824e36,-5.773253522715824e36,-5.773253522715824e36,-5.773253522715824e36,-5.773253522715824e36,-5.773253522715824e36,-5.773253522715824e36,-5.773253522715824e36,-5.773253522715824e36,-5.773253522715824e36,-5.773253522715824e36,-5.773253522715824e36,-5.773253522715824e36,-5.773253522715824e36,-5.773253522715824e36,-5.773253522715824e36,-5.773253522715824e36,-5.773253522715824e36,-5.773253522715824e36,-5.773253522715824e36,-5.773253522715824e36,-5.773253522715824e36,-5.773253522715824e36,-5.773253522715824e36,-5.773253522715824e36,-5.773253522715824e36,-5.773253522715824e36,-5.773253522715824e36,-5.773253522715824e36,-5.773253522715824e36,-5.773253522715824e36,-5.773253522715824e36,-5.773253522715824e36,-5.773253522715824e36,-5.773253522715824e36,-5.773253522715824e36,-5.773253522715824e36,-5.773253522715824e36,-5.773253522715824e36,-5.773253522715824e36,-5.773253522715824e36,-5.773253522715824e36,-5.773253522715824e36,-5.773253522715824e36,-5.773253522715824e36,-5.773253522715824e36,-5.773253522715824e36,-5.773253522715824e36,-5.773253522715824e36,-5.773253522715824e36,-5.773253522715824e36,-5.773253522715824e36,-5.773253522715824e36,-5.773253522715824e36,-5.773253522715824e36,-5.773253522715824e36,-5.773253522715824e36,-5.773253522715824e36,-5.773253522715824e36,-5.773253522715824e36,-5.773253522715824e36,-5.773253522715824e36,-5.773253522715824e36,-5.773253522715824e36,-5.773253522715824e36,-5.773253522715824e36,-5.773253522715824e36,-5.773253522715824e36,-5.773253522715824e36,-5.773253522715824e36,-5.773253522715824e36,-5.773253522715824e36,-5.773253522715824e36,-5.773253522715824e36,-5.773253522715824e36,-5.773253522715824e36,-5.773253522715824e36,-5.773253522715824e36,-5.773253522715824e36,-5.773253522715824e36,-5.773253522715824e36,-5.773253522715824e36,-5.773253522715824e36,-5.773253522715824e36,-5.773253522715824e36,-5.773253522715824e36,-5.773253522715824e36,-5.773253522715824e36,-5.773253522715824e36,-5.773253522715824e36,-5.773253522715824e36,-5.773253522715824e36,-5.773253522715824e36,-5.773253522715824e36,-5.773253522715824e36,-5.773253522715824e36,-5.773253522715824e36,-5.773253522715824e36,-5.773253522715824e36,-5.773253522715824e36,-5.773253522715824e36,-5.773253522715824e36,-5.773253522715824e36,-5.773253522715824e36,-5.773253522715824e36,-5.773253522715824e36,-5.773253522715824e36,-5.773253522715824e36,-5.773253522715824e36,-5.773253522715824e36,-5.773253522715824e36,-5.773253522715824e36,-5.773253522715824e36,-5.773253522715824e36,-5.773253522715824e36,-5.773253522715824e36,-5.773253522715824e36,-5.773253522715824e36,-5.773253522715824e36,-5.773253522715824e36,-5.773253522715824e36,-5.773253522715824e36,-5.773253522715824e36,-5.773253522715824e36,-5.773253522715824e36,-5.773253522715824e36,-5.773253522715824e36,-5.773253522715824e36,-5.773253522715824e36,-5.773253522715824e36,-5.773253522715824e36,-5.773253522715824e36,-5.773253522715824e36,-5.773253522715824e36,-5.773253522715824e36,-5.773253522715824e36,-5.773253522715824e36,-5.773253522715824e36,-5.773253522715824e36,-5.773253522715824e36,-5.773253522715824e36,-5.773253522715824e36,-5.773253522715824e36,-5.773253522715824e36,-5.773253522715824e36,-5.773253522715824e36,-5.773253522715824e36,-5.773253522715824e36,-5.773253522715824e36,-5.773253522715824e36,-5.773253522715824e36,-5.773253522715824e36,-5.773253522715824e36,-5.773253522715824e36,-5.773253522715824e36,-5.773253522715824e36,-5.773253522715824e36,-5.773253522715824e36,-5.773253522715824e36,-5.773253522715824e36,-5.773253522715824e36,-5.773253522715824e36,-5.773253522715824e36,-5.773253522715824e36,-5.773253522715824e36,-5.773253522715824e36,-5.773253522715824e36,-5.773253522715824e36,-5.773253522715824e36,-5.773253522715824e36,-5.773253522715824e36,-5.773253522715824e36,-5.773253522715824e36,-5.773253522715824e36,-5.773253522715824e36,-5.773253522715824e36,-5.773253522715824e36,-5.773253522715824e36,-5.773253522715824e36,-5.773253522715824e36,-5.773253522715824e36,-5.773253522715824e36,-5.773253522715824e36,-5.773253522715824e36,-5.773253522715824e36,-5.773253522715824e36,-5.773253522715824e36,-5.773253522715824e36,-5.773253522715824e36,-5.773253522715824e36,-5.773253522715824e36,-5.773253522715824e36,-5.773253522715824e36,-5.773253522715824e36,-5.773253522715824e36,-5.773253522715824e36,-5.773253522715824e36,-5.773253522715824e36,-5.773253522715824e36,-5.773253522715824e36,-5.773253522715824e36,-5.773253522715824e36,-5.773253522715824e36,-5.773253522715824e36,-5.773253522715824e36,-5.773253522715824e36,-5.773253522715824e36,-5.773253522715824e36,-5.773253522715824e36,-5.773253522715824e36,-5.773253522715824e36,-5.773253522715824e36,-5.773253522715824e36,-5.773253522715824e36,-5.773253522715824e36,-5.773253522715824e36,-5.773253522715824e36,-5.773253522715824e36,-5.773253522715824e36,-5.773253522715824e36,-5.773253522715824e36,-5.773253522715824e36,-5.773253522715824e36,-5.773253522715824e36,-5.773253522715824e36,-5.773253522715824e36,-5.773253522715824e36,-5.773253522715824e36,-5.773253522715824e36,-5.773253522715824e36,-5.773253522715824e36,-5.773253522715824e36,-5.773253522715824e36,-5.773253522715824e36,-5.773253522715824e36,-5.773253522715824e36,-5.773253522715824e36,-5.773253522715824e36,-5.773253522715824e36,-5.773253522715824e36,-5.773253522715824e36,-5.773253522715824e36,-5.773253522715824e36,-5.773253522715824e36,-5.773253522715824e36,-5.773253522715824e36,-5.773253522715824e36,-5.773253522715824e36,-5.773253522715824e36,-5.773253522715824e36,-5.773253522715824e36,-5.773253522715824e36,-5.773253522715824e36,-5.773253522715824e36,-5.773253522715824e36,-5.773253522715824e36,-5.773253522715824e36,-5.773253522715824e36,-5.773253522715824e36,-5.773253522715824e36,-5.773253522715824e36,-5.773253522715824e36,-5.773253522715824e36,-5.773253522715824e36,-5.773253522715824e36,-5.773253522715824e36,-5.773253522715824e36,-5.773253522715824e36,-5.773253522715824e36,-5.773253522715824e36,-5.773253522715824e36,-5.773253522715824e36,-5.773253522715824e36,-5.773253522715824e36,-5.773253522715824e36,-5.773253522715824e36,-5.773253522715824e36,-5.773253522715824e36,-5.773253522715824e36,-5.773253522715824e36,-5.773253522715824e36,-5.773253522715824e36,-5.773253522715824e36,-5.773253522715824e36,-5.773253522715824e36,-5.773253522715824e36,-5.773253522715824e36,-5.773253522715824e36,-5.773253522715824e36,-5.773253522715824e36,-5.773253522715824e36,-5.773253522715824e36,-5.773253522715824e36,-5.773253522715824e36,-5.773253522715824e36,-5.773253522715824e36,-5.773253522715824e36,-5.773253522715824e36,-5.773253522715824e36,-5.773253522715824e36,-5.773253522715824e36,-5.773253522715824e36,-5.773253522715824e36,-5.773253522715824e36,-5.773253522715824e36,-5.773253522715824e36,-5.773253522715824e36,-5.773253522715824e36,-5.773253522715824e36,-5.773253522715824e36,-5.773253522715824e36,-5.773253522715824e36,-5.773253522715824e36,-5.773253522715824e36,-5.773253522715824e36,-5.773253522715824e36,-5.773253522715824e36,-5.773253522715824e36,-5.773253522715824e36,-5.773253522715824e36,-5.773253522715824e36,-5.773253522715824e36,-5.773253522715824e36,-5.773253522715824e36,-5.773253522715824e36,-5.773253522715824e36,-5.773253522715824e36,-5.773253522715824e36,-5.773253522715824e36,-5.773253522715824e36,-5.773253522715824e36,-5.773253522715824e36,-5.773253522715824e36,-5.773253522715824e36,-5.773253522715824e36,-5.773253522715824e36,-5.773253522715824e36,-5.773253522715824e36,-5.773253522715824e36,-5.773253522715824e36,-5.773253522715824e36,-5.773253522715824e36,-5.773253522715824e36,-5.773253522715824e36,-5.773253522715824e36,-5.773253522715824e36,-5.773253522715824e36,-5.773253522715824e36,-5.773253522715824e36,-5.773253522715824e36,-5.773253522715824e36,-5.773253522715824e36,-5.773253522715824e36,-5.773253522715824e36,-5.773253522715824e36,-5.773253522715824e36,-5.773253522715824e36,-5.773253522715824e36,-5.773253522715824e36,-5.773253522715824e36,-5.773253522715824e36,-5.773253522715824e36,-5.773253522715824e36,-5.773253522715824e36,-5.773253522715824e36,-5.773253522715824e36,-5.773253522715824e36,-5.773253522715824e36,-5.773253522715824e36,-5.773253522715824e36,-5.773253522715824e36,-5.773253522715824e36,-5.773253522715824e36,-5.773253522715824e36,-5.773253522715824e36,-5.773253522715824e36,-5.773253522715824e36,-5.773253522715824e36,-5.773253522715824e36,-5.773253522715824e36,-5.773253522715824e36,-5.773253522715824e36,-5.773253522715824e36,-5.773253522715824e36,-5.773253522715824e36,-5.773253522715824e36,-5.773253522715824e36,-5.773253522715824e36,-5.773253522715824e36,-5.773253522715824e36,-5.773253522715824e36,-5.773253522715824e36,-5.773253522715824e36,-5.773253522715824e36,-5.773253522715824e36,-5.773253522715824e36,-5.773253522715824e36,-5.773253522715824e36,-5.773253522715824e36,-5.773253522715824e36,-5.773253522715824e36,-5.773253522715824e36,-5.773253522715824e36,-5.773253522715824e36,-5.773253522715824e36,-5.773253522715824e36,-5.773253522715824e36,-5.773253522715824e36,-5.773253522715824e36,-5.773253522715824e36,-5.773253522715824e36,-5.773253522715824e36,-5.773253522715824e36,-5.773253522715824e36,-5.773253522715824e36,-5.773253522715824e36,-5.773253522715824e36,-5.773253522715824e36,-5.773253522715824e36,-5.773253522715824e36,-5.773253522715824e36,-5.773253522715824e36,-5.773253522715824e36,-5.773253522715824e36,-5.773253522715824e36,-5.773253522715824e36,-5.773253522715824e36,-5.773253522715824e36,-5.773253522715824e36,-5.773253522715824e36,-5.773253522715824e36,-5.773253522715824e36,-5.773253522715824e36,-5.773253522715824e36],"energyMax":[-5.773253522715824e36,-5.773253522715824e36,-5.773253522715824e36,-5.773253522715824e36,-5.773253522715824e36,-5.773253522715824e36,-5.773253522715824e36,-5.773253522715824e36,-5.773253522715824e36,-5.773253522715824e36,-5.773253522715824e36,-5.773253522715824e36,-5.773253522715824e36,-5.773253522715824e36,-5.773253522715824e36,-5.773253522715824e36,-5.773253522715824e36,-5.773253522715824e36,-5.773253522715824e36,-5.773253522715824e36,-5.773253522715824e36,-5.773253522715824e36,-5.773253522715824e36,-5.773253522715824e36,-5.773253522715824e36,-5.773253522715824e36,-5.773253522715824e36,-5.773253522715824e36,-5.773253522715824e36,-5.773253522715824e36,-5.773253522715824e36,-5.773253522715824e36,-5.773253522715824e36,-5.773253522715824e36,-5.773253522715824e36,-5.773253522715824e36,-5.773253522715824e36,-5.773253522715824e36,-5.773253522715824e36,-5.773253522715824e36,-5.773253522715824e36,-5.773253522715824e36,-5.773253522715824e36,-5.773253522715824e36,-5.773253522715824e36,-5.773253522715824e36,-5.773253522715824e36,-5.773253522715824e36,-5.773253522715824e36,-5.773253522715824e36,-5.773253522715824e36,-5.773253522715824e36,-5.773253522715824e36,-5.773253522715824e36,-5.773253522715824e36,-5.773253522715824e36,-5.773253522715824e36,-5.773253522715824e36,-5.773253522715824e36,-5.773253522715824e36,-5.773253522715824e36,-5.773253522715824e36,-5.773253522715824e36,-5.773253522715824e36,-5.773253522715824e36,-5.773253522715824e36,-5.773253522715824e36,-5.773253522715824e36,-5.773253522715824e36,-5.773253522715824e36,-5.773253522715824e36,-5.773253522715824e36,-5.773253522715824e36,-5.773253522715824e36,-5.773253522715824e36,-5.773253522715824e36,-5.773253522715824e36,-5.773253522715824e36,-5.773253522715824e36,-5.773253522715824e36,-5.773253522715824e36,-5.773253522715824e36,-5.773253522715824e36,-5.773253522715824e36,-5.773253522715824e36,-5.773253522715824e36,-5.773253522715824e36,-5.773253522715824e36,-5.773253522715824e36,-5.773253522715824e36,-5.773253522715824e36,-5.773253522715824e36,-5.773253522715824e36,-5.773253522715824e36,-5.773253522715824e36,-5.773253522715824e36,-5.773253522715824e36,-5.773253522715824e36,-5.773253522715824e36,-5.773253522715824e36,-5.773253522715824e36,-5.773253522715824e36,-5.773253522715824e36,-5.773253522715824e36,-5.773253522715824e36,-5.773253522715824e36,-5.773253522715824e36,-5.773253522715824e36,-5.773253522715824e36,-5.773253522715824e36,-5.773253522715824e36,-5.773253522715824e36,-5.773253522715824e36,-5.773253522715824e36,-5.773253522715824e36,-5.773253522715824e36,-5.773253522715824e36,-5.773253522715824e36,-5.773253522715824e36,-5.773253522715824e36,-5.773253522715824e36,-5.773253522715824e36,-5.773253522715824e36,-5.773253522715824e36,-5.773253522715824e36,-5.773253522715824e36,-5.773253522715824e36,-5.773253522715824e36,-5.773253522715824e36,-5.773253522715824e36,-5.773253522715824e36,-5.773253522715824e36,-5.773253522715824e36,-5.773253522715824e36,-5.773253522715824e36,-5.773253522715824e36,-5.773253522715824e36,-5.773253522715824e36,-5.773253522715824e36,-5.773253522715824e36,-5.773253522715824e36,-5.773253522715824e36,-5.773253522715824e36,-5.773253522715824e36,-5.773253522715824e36,-5.773253522715824e36,-5.773253522715824e36,-5.773253522715824e36,-5.773253522715824e36,-5.773253522715824e36,-5.773253522715824e36,-5.773253522715824e36,-5.773253522715824e36,-5.773253522715824e36,-5.773253522715824e36,-5.773253522715824e36,-5.773253522715824e36,-5.773253522715824e36,-5.773253522715824e36,-5.773253522715824e36,-5.773253522715824e36,-5.773253522715824e36,-5.773253522715824e36,-5.773253522715824e36,-5.773253522715824e36,-5.773253522715824e36,-5.773253522715824e36,-5.773253522715824e36,-5.773253522715824e36,-5.773253522715824e36,-5.773253522715824e36,-5.773253522715824e36,-5.773253522715824e36,-5.773253522715824e36,-5.773253522715824e36,-5.773253522715824e36,-5.773253522715824e36,-5.773253522715824e36,-5.773253522715824e36,-5.773253522715824e36,-5.773253522715824e36,-5.773253522715824e36,-5.773253522715824e36,-5.773253522715824e36,-5.773253522715824e36,-5.773253522715824e36,-5.773253522715824e36,-5.773253522715824e36,-5.773253522715824e36,-5.773253522715824e36,-5.773253522715824e36,-5.773253522715824e36,-5.773253522715824e36,-5.773253522715824e36,-5.773253522715824e36,-5.773253522715824e36,-5.773253522715824e36,-5.773253522715824e36,-5.773253522715824e36,-5.773253522715824e36,-5.773253522715824e36,-5.773253522715824e36,-5.773253522715824e36,-5.773253522715824e36,-5.773253522715824e36,-5.773253522715824e36,-5.773253522715824e36,-5.773253522715824e36,-5.773253522715824e36,-5.773253522715824e36,-5.773253522715824e36,-5.773253522715824e36,-5.773253522715824e36,-5.773253522715824e36,-5.773253522715824e36,-5.773253522715824e36,-5.773253522715824e36,-5.773253522715824e36,-5.773253522715824e36,-5.773253522715824e36,-5.773253522715824e36,-5.773253522715824e36,-5.773253522715824e36,-5.773253522715824e36,-5.773253522715824e36,-5.773253522715824e36,-5.773253522715824e36,-5.773253522715824e36,-5.773253522715824e36,-5.773253522715824e36,-5.773253522715824e36,-5.773253522715824e36,-5.773253522715824e36,-5.773253522715824e36,-5.773253522715824e36,-5.773253522715824e36,-5.773253522715824e36,-5.773253522715824e36,-5.773253522715824e36,-5.773253522715824e36,-5.773253522715824e36,-5.773253522715824e36,-5.773253522715824e36,-5.773253522715824e36,-5.773253522715824e36,-5.773253522715824e36,-5.773253522715824e36,-5.773253522715824e36,-5.773253522715824e36,-5.773253522715824e36,-5.773253522715824e36,-5.773253522715824e36,-5.773253522715824e36,-5.773253522715824e36,-5.773253522715824e36,-5.773253522715824e36,-5.773253522715824e36,-5.773253522715824e36,-5.773253522715824e36,-5.773253522715824e36,-5.773253522715824e36,-5.773253522715824e36,-5.773253522715824e36,-5.773253522715824e36,-5.773253522715824e36,-5.773253522715824e36,-5.773253522715824e36,-5.773253522715824e36,-5.773253522715824e36,-5.773253522715824e36,-5.773253522715824e36,-5.773253522715824e36,-5.773253522715824e36,-5.773253522715824e36,-5.773253522715824e36,-5.773253522715824e36,-5.773253522715824e36,-5.773253522715824e36,-5.773253522715824e36,-5.773253522715824e36,-5.773253522715824e36,-5.773253522715824e36,-5.773253522715824e36,-5.773253522715824e36,-5.773253522715824e36,-5.773253522715824e36,-5.773253522715824e36,-5.773253522715824e36,-5.773253522715824e36,-5.773253522715824e36,-5.773253522715824e36,-5.773253522715824e36,-5.773253522715824e36,-5.773253522715824e36,-5.773253522715824e36,-5.773253522715824e36,-5.773253522715824e36,-5.773253522715824e36,-5.773253522715824e36,-5.773253522715824e36,-5.773253522715824e36,-5.773253522715824e36,-5.773253522715824e36,-5.773253522715824e36,-5.773253522715824e36,-5.773253522715824e36,-5.773253522715824e36,-5.773253522715824e36,-5.773253522715824e36,-5.773253522715824e36,-5.773253522715824e36,-5.773253522715824e36,-5.773253522715824e36,-5.773253522715824e36,-5.773253522715824e36,-5.773253522715824e36,-5.773253522715824e36,-5.773253522715824e36,-5.773253522715824e36,-5.773253522715824e36,-5.773253522715824e36,-5.773253522715824e36,-5.773253522715824e36,-5.773253522715824e36,-5.773253522715824e36,-5.773253522715824e36,-5.773253522715824e36,-5.773253522715824e36,-5.773253522715824e36,-5.773253522715824e36,-5.773253522715824e36,-5.773253522715824e36,-5.773253522715824e36,-5.773253522715824e36,-5.773253522715824e36,-5.773253522715824e36,-5.773253522715824e36,-5.773253522715824e36,-5.773253522715824e36,-5.773253522715824e36,-5.773253522715824e36,-5.773253522715824e36,-5.773253522715824e36,-5.773253522715824e36,-5.773253522715824e36,-5.773253522715824e36,-5.773253522715824e36,-5.773253522715824e36,-5.773253522715824e36,-5.773253522715824e36,-5.773253522715824e36,-5.773253522715824e36,-5.773253522715824e36,-5.773253522715824e36,-5.773253522715824e36,-5.773253522715824e36,-5.773253522715824e36,-5.773253522715824e36,-5.773253522715824e36,-5.773253522715824e36,-5.773253522715824e36,-5.773253522715824e36,-5.773253522715824e36,-5.773253522715824e36,-5.773253522715824e36,-5.773253522715824e36,-5.773253522715824e36,-5.773253522715824e36,-5.773253522715824e36,-5.773253522715824e36,-5.773253522715824e36,-5.773253522715824e36,-5.773253522715824e36,-5.773253522715824e36,-5.773253522715824e36,-5.773253522715824e36,-5.773253522715824e36,-5.773253522715824e36,-5.773253522715824e36,-5.773253522715824e36,-5.773253522715824e36,-5.773253522715824e36,-5.773253522715824e36,-5.773253522715824e36,-5.773253522715824e36,-5.773253522715824e36,-5.773253522715824e36,-5.773253522715824e36,-5.773253522715824e36,-5.773253522715824e36,-5.773253522715824e36,-5.773253522715824e36,-5.773253522715824e36,-5.773253522715824e36,-5.773253522715824e36,-5.773253522715824e36,-5.773253522715824e36,-5.773253522715824e36,-5.773253522715824e36,-5.773253522715824e36,-5.773253522715824e36,-5.773253522715824e36,-5.773253522715824e36,-5.773253522715824e36,-5.773253522715824e36,-5.773253522715824e36,-5.773253522715824e36,-5.773253522715824e36,-5.773253522715824e36,-5.773253522715824e36,-5.773253522715824e36,-5.773253522715824e36,-5.773253522715824e36,-5.773253522715824e36,-5.773253522715824e36,-5.773253522715824e36,-5.773253522715824e36,-5.773253522715824e36,-5.773253522715824e36,-5.773253522715824e36,-5.773253522715824e36,-5.773253522715824e36,-5.773253522715824e36,-5.773253522715824e36,-5.773253522715824e36,-5.773253522715824e36,-5.773253522715824e36,-5.773253522715824e36,-5.773253522715824e36,-5.773253522715824e36,-5.773253522715824e36,-5.773253522715824e36,-5.773253522715824e36,-5.773253522715824e36,-5.773253522715824e36,-5.773253522715824e36,-5.773253522715824e36,-5.773253522715824e36,-5.773253522715824e36,-5.773253522715824e36,-5.773253522715824e36,-5.773253522715824e36,-5.773253522715824e36,-5.773253522715824e36,-5.773253522715824e36,-5.773253522715824e36,-5.773253522715824e36,-5.773253522715824e36,-5.773253522715824e36,-5.773253522715824e36,-5.773253522715824e36,-5.773253522715824e36,-5.773253522715824e36,-5.773253522715824e36,-5.773253522715824e36,-5.773253522715824e36,-5.773253522715824e36,-5.773253522715824e36,-5.773253522715824e36,-5.773253522715824e36,-5.773253522715824e36,-5.773253522715824e36,-5.773253522715824e36,-5.773253522715824e36,-5.773253522715824e36,-5.773253522715824e36,-5.773253522715824e36,-5.773253522715824e36,-5.773253522715824e36,-5.773253522715824e36,-5.773253522715824e36,-5.773253522715824e36,-5.773253522715824e36,-5.773253522715824e36,-5.773253522715824e36,-5.773253522715824e36,-5.773253522715824e36,-5.773253522715824e36,-5.773253522715824e36,-5.773253522715824e36,-5.773253522715824e36,-5.773253522715824e36,-5.773253522715824e36,-5.773253522715824e36,-5.773253522715824e36,-5.773253522715824e36,-5.773253522715824e36,-5.773253522715824e36,-5.773253522715824e36,-5.773253522715824e36,-5.773253522715824e36,-5.773253522715824e36,-5.773253522715824e36,-5.773253522715824e36,-5.773253522715824e36,-5.773253522715824e36,-5.773253522715824e36,-5.773253522715824e36,-5.773253522715824e36,-5.773253522715824e36,-5.773253522715824e36,-5.773253522715824e36,-5.773253522715824e36,-5.773253522715824e36,-5.773253522715824e36,-5.773253522715824e36,-5.773253522715824e36,-5.773253522715824e36,-5.773253522715824e36,-5.773253522715824e36,-5.773253522715824e36,-5.773253522715824e36,-5.773253522715824e36,-5.773253522715824e36,-5.773253522715824e36,-5.773253522715824e36,-5.773253522715824e36,-5.773253522715824e36,-5.773253522715824e36,-5.773253522715824e36,-5.773253522715824e36,-5.773253522715824e36,-5.773253522715824e36,-5.773253522715824e36,-5.773253522715824e36,-5.773253522715824e36,-5.773253522715824e36,-5.773253522715824e36,-5.773253522715824e36,-5.773253522715824e36,-5.773253522715824e36,-5.773253522715824e36,-5.773253522715824e36,-5.773253522715824e36,-5.773253522715824e36,-5.773253522715824e36,-5.773253522715824e36,-5.773253522715824e36,-5.773253522715824e36,-5.773253522715824e36,-5.773253522715824e36,-5.773253522715824e36,-5.773253522715824e36,-5.773253522715824e36,-5.773253522715824e36,-5.773253522715824e36,-5.773253522715824e36,-5.773253522715824e36,-5.773253522715824e36,-5.773253522715824e36,-5.773253522715824e36,-5.773253522715824e36,-5.773253522715824e36,-5.773253522715824e36,-5.773253522715824e36,-5.773253522715824e36,-5.773253522715824e36,-5.773253522715824e36,-5.773253522715824e36,-5.773253522715824e36,-5.773253522715824e36,-5.773253522715824e36,-5.773253522715824e36,-5.773253522715824e36,-5.773253522715824e36,-5.773253522715824e36,-5.773253522715824e36,-5.773253522715824e36,-5.773253522715824e36,-5.773253522715824e36,-5.773253522715824e36,-5.773253522715824e36,-5.773253522715824e36,-5.773253522715824e36,-5.773253522715824e36,-5.773253522715824e36,-5.773253522715824e36,-5.773253522715824e36,-5.773253522715824e36,-5.773253522715824e36,-5.773253522715824e36,-5.773253522715824e36,-5.773253522715824e36,-5.773253522715824e36,-5.773253522715824e36,-5.773253522715824e36,-5.773253522715824e36,-5.773253522715824e36,-5.773253522715824e36,-5.773253522715824e36,-5.773253522715824e36,-5.773253522715824e36,-5.773253522715824e36,-5.773253522715824e36,-5.773253522715824e36,3.3450910072171665e38,3.3450910072171665e38,3.3450910072171665e38,3.3450910072171665e38,3.3450910072171665e38,3.3450910072171665e38,3.3450910072171665e38,3.3450910072171665e38,3.3450910072171665e38,3.3450910072171665e38,3.3450910072171665e38,3.3450910072171665e38,3.3450910072171665e38,3.3450910072171665e38,3.3450910072171665e38,3.3450910072171665e38,3.3450910072171665e38,3.3450910072171665e38,3.3450910072171665e38,3.3450910072171665e38,3.3450910072171665e38,3.3450910072171665e38,3.3450910072171665e38,3.3450910072171665e38,3.3450910072171665e38,3.3450910072171665e38,3.3450910072171665e38,3.3450910072171665e38,3.3450910072171665e38,3.3450910072171665e38,3.3450910072171665e38,3.3450910072171665e38,3.3450910072171665e38,3.3450910072171665e38,3.3450910072171665e38,3.3450910072171665e38,3.3450910072171665e38,3.3450910072171665e38,3.3450910072171665e38,3.3450910072171665e38,3.3450910072171665e38,3.3450910072171665e38,3.3450910072171665e38,3.3450910072171665e38,3.3450910072171665e38,3.3450910072171665e38,3.3450910072171665e38,3.3450910072171665e38,3.3450910072171665e38,3.3450910072171665e38,3.3450910072171665e38,3.3450910072171665e38,3.3450910072171665e38,3.3450910072171665e38,3.3450910072171665e38,3.3450910072171665e38,3.3450910072171665e38,3.3450910072171665e38,3.3450910072171665e38,3.3450910072171665e38,3.3450910072171665e38,3.3450910072171665e38,3.3450910072171665e38,3.3450910072171665e38,3.3450910072171665e38,3.3450910072171665e38,3.3450910072171665e38,3.3450910072171665e38,3.3450910072171665e38,3.3450910072171665e38,3.3450910072171665e38,3.3450910072171665e38,3.3450910072171665e38,3.3450910072171665e38,3.3450910072171665e38,3.3450910072171665e38,3.3450910072171665e38,3.3450910072171665e38,3.3450910072171665e38,3.3450910072171665e38,3.3450910072171665e38,3.3450910072171665e38,3.3450910072171665e38,3.3450910072171665e38,3.3450910072171665e38,3.3450910072171665e38,3.3450910072171665e38,3.3450910072171665e38,3.3450910072171665e38,3.3450910072171665e38,3.3450910072171665e38,3.3450910072171665e38,3.3450910072171665e38,3.3450910072171665e38,3.3450910072171665e38,3.3450910072171665e38,3.3450910072171665e38,3.3450910072171665e38,3.3450910072171665e38,3.3450910072171665e38,3.3450910072171665e38,3.3450910072171665e38,3.3450910072171665e38,3.3450910072171665e38,3.3450910072171665e38,3.3450910072171665e38,3.3450910072171665e38,3.3450910072171665e38,3.3450910072171665e38,3.3450910072171665e38,3.3450910072171665e38,3.3450910072171665e38,3.3450910072171665e38,3.3450910072171665e38,3.3450910072171665e38,3.3450910072171665e38,3.3450910072171665e38,3.3450910072171665e38,3.3450910072171665e38,3.3450910072171665e38,3.3450910072171665e38,3.3450910072171665e38,3.3450910072171665e38,3.3450910072171665e38,3.3450910072171665e38,3.3450910072171665e38,3.3450910072171665e38,3.3450910072171665e38,3.3450910072171665e38,3.3450910072171665e38,3.3450910072171665e38,3.3450910072171665e38,3.3450910072171665e38,3.3450910072171665e38,3.3450910072171665e38,3.3450910072171665e38,3.3450910072171665e38,3.3450910072171665e38,3.3450910072171665e38,3.3450910072171665e38,3.3450910072171665e38,3.3450910072171665e38,3.3450910072171665e38,3.3450910072171665e38,3.3450910072171665e38,3.3450910072171665e38,3.3450910072171665e38,3.3450910072171665e38,3.3450910072171665e38,3.3450910072171665e38,3.3450910072171665e38,3.3450910072171665e38,3.3450910072171665e38,3.3450910072171665e38,3.3450910072171665e38,3.3450910072171665e38,3.3450910072171665e38,3.3450910072171665e38,3.3450910072171665e38,3.3450910072171665e38,3.3450910072171665e38,3.3450910072171665e38,3.3450910072171665e38,3.3450910072171665e38,3.3450910072171665e38,3.3450910072171665e38,3.3450910072171665e38,3.3450910072171665e38,3.3450910072171665e38,3.3450910072171665e38,3.3450910072171665e38,3.3450910072171665e38,3.3450910072171665e38,3.3450910072171665e38,3.3450910072171665e38,3.3450910072171665e38,3.3450910072171665e38,3.3450910072171665e38,3.3450910072171665e38,3.3450910072171665e38,3.3450910072171665e38,3.3450910072171665e38,3.3450910072171665e38,3.3450910072171665e38,3.3450910072171665e38,3.3450910072171665e38,3.3450910072171665e38,3.3450910072171665e38,3.3450910072171665e38,3.3450910072171665e38,3.3450910072171665e38,3.3450910072171665e38,3.3450910072171665e38,3.3450910072171665e38,3.3450910072171665e38,3.3450910072171665e38,3.3450910072171665e38,3.3450910072171665e38,3.3450910072171665e38,3.3450910072171665e38,3.3450910072171665e38,3.3450910072171665e38,3.3450910072171665e38,3.3450910072171665e38,3.3450910072171665e38,3.3450910072171665e38,3.3450910072171665e38,3.3450910072171665e38,3.3450910072171665e38,3.3450910072171665e38,3.3450910072171665e38,3.3450910072171665e38,3.3450910072171665e38,3.3450910072171665e38,3.3450910072171665e38,3.3450910072171665e38,3.3450910072171665e38,3.3450910072171665e38,3.3450910072171665e38,3.3450910072171665e38,3.3450910072171665e38,3.3450910072171665e38,3.3450910072171665e38,3.3450910072171665e38,3.3450910072171665e38,3.3450910072171665e38,3.3450910072171665e38,3.3450910072171665e38,3.3450910072171665e38,3.3450910072171665e38,3.3450910072171665e38,3.3450910072171665e38,3.3450910072171665e38,3.3450910072171665e38,3.3450910072171665e38,3.3450910072171665e38,3.3450910072171665e38,3.3450910072171665e38,3.3450910072171665e38,3.3450910072171665e38,3.3450910072171665e38,3.3450910072171665e38,3.3450910072171665e38,3.3450910072171665e38,3.3450910072171665e38,3.3450910072171665e38,3.3450910072171665e38,3.3450910072171665e38,3.3450910072171665e38,3.3450910072171665e38,3.3450910072171665e38,3.3450910072171665e38,3.3450910072171665e38,3.3450910072171665e38,3.3450910072171665e38,3.3450910072171665e38,3.3450910072171665e38,3.3450910072171665e38,3.3450910072171665e38,3.3450910072171665e38,3.3450910072171665e38,3.3450910072171665e38,3.3450910072171665e38,3.3450910072171665e38,3.3450910072171665e38,3.3450910072171665e38,3.3450910072171665e38,3.3450910072171665e38,3.3450910072171665e38,3.3450910072171665e38,3.3450910072171665e38,3.3450910072171665e38,3.3450910072171665e38,3.3450910072171665e38,3.3450910072171665e38,3.3450910072171665e38,3.3450910072171665e38,3.3450910072171665e38,3.3450910072171665e38,3.3450910072171665e38,3.3450910072171665e38,3.3450910072171665e38,3.3450910072171665e38,3.3450910072171665e38,3.3450910072171665e38,3.3450910072171665e38,3.3450910072171665e38,3.3450910072171665e38,3.3450910072171665e38,3.3450910072171665e38,3.3450910072171665e38,3.3450910072171665e38,3.3450910072171665e38,3.3450910072171665e38,3.3450910072171665e38,3.3450910072171665e38,3.3450910072171665e38,3.3450910072171665e38,3.3450910072171665e38,3.3450910072171665e38,3.3450910072171665e38,3.3450910072171665e38,3.3450910072171665e38,3.3450910072171665e38,3.3450910072171665e38,3.3450910072171665e38,3.3450910072171665e38,3.3450910072171665e38,3.3450910072171665e38,3.3450910072171665e38,3.3450910072171665e38,3.3450910072171665e38,3.3450910072171665e38,3.3450910072171665e38,3.3450910072171665e38,3.3450910072171665e38,3.3450910072171665e38,3.3450910072171665e38,3.3450910072171665e38,3.3450910072171665e38,3.3450910072171665e38,3.3450910072171665e38,3.3450910072171665e38,3.3450910072171665e38,3.3450910072171665e38,3.3450910072171665e38,3.3450910072171665e38,3.3450910072171665e38,3.3450910072171665e38,3.3450910072171665e38,3.3450910072171665e38,3.3450910072171665e38,3.3450910072171665e38,3.3450910072171665e38,3.3450910072171665e38,3.3450910072171665e38,3.3450910072171665e38,3.3450910072171665e38,3.3450910072171665e38,3.3450910072171665e38,3.3450910072171665e38,3.3450910072171665e38,3.3450910072171665e38,3.3450910072171665e38,3.3450910072171665e38,3.3450910072171665e38,3.3450910072171665e38,3.3450910072171665e38,3.3450910072171665e38,3.3450910072171665e38,3.3450910072171665e38,3.3450910072171665e38,3.3450910072171665e38,3.3450910072171665e38,3.3450910072171665e38,3.3450910072171665e38,3.3450910072171665e38,3.3450910072171665e38,3.3450910072171665e38,3.3450910072171665e38,3.3450910072171665e38,3.3450910072171665e38,3.3450910072171665e38,3.3450910072171665e38,3.3450910072171665e38,3.3450910072171665e38,3.3450910072171665e38,3.3450910072171665e38,3.3450910072171665e38,3.3450910072171665e38,3.3450910072171665e38,3.3450910072171665e38,3.3450910072171665e38,3.3450910072171665e38,3.3450910072171665e38,3.3450910072171665e38,3.3450910072171665e38,3.3450910072171665e38,3.3450910072171665e38,3.3450910072171665e38,3.3450910072171665e38,3.3450910072171665e38,3.3450910072171665e38,3.3450910072171665e38,3.3450910072171665e38,3.3450910072171665e38,3.3450910072171665e38,3.3450910072171665e38,3.3450910072171665e38,3.3450910072171665e38,3.3450910072171665e38,3.3450910072171665e38,3.3450910072171665e38,3.3450910072171665e38,3.3450910072171665e38,3.3450910072171665e38,3.3450910072171665e38,3.3450910072171665e38,3.3450910072171665e38,3.3450910072171665e38,3.3450910072171665e38,3.3450910072171665e38,3.3450910072171665e38,3.3450910072171665e38,3.3450910072171665e38],"energyMean":[-5.773253522715824e36,-5.773253522715824e36,-5.773253522715824e36,-5.773253522715824e36,-5.773253522715824e36,-5.773253522715824e36,-5.773253522715824e36,-5.773253522715824e36,-5.773253522715824e36,-5.773253522715824e36,-5.773253522715824e36,-5.773253522715824e36,-5.773253522715824e36,-5.773253522715824e36,-5.773253522715824e36,-5.773253522715824e36,-5.773253522715824e36,-5.773253522715824e36,-5.773253522715824e36,-5.773253522715824e36,-5.773253522715824e36,-5.773253522715824e36,-5.773253522715824e36,-5.773253522715824e36,-5.773253522715824e36,-5.773253522715824e36,-5.773253522715824e36,-5.773253522715824e36,-5.773253522715824e36,-5.773253522715824e36,-5.773253522715824e36,-5.773253522715824e36,-5.773253522715824e36,-5.773253522715824e36,-5.773253522715824e36,-5.773253522715824e36,-5.773253522715824e36,-5.773253522715824e36,-5.773253522715824e36,-5.773253522715824e36,-5.773253522715824e36,-5.773253522715824e36,-5.773253522715824e36,-5.773253522715824e36,-5.773253522715824e36,-5.773253522715824e36,-5.773253522715824e36,-5.773253522715824e36,-5.773253522715824e36,-5.773253522715824e36,-5.773253522715824e36,-5.773253522715824e36,-5.773253522715824e36,-5.773253522715824e36,-5.773253522715824e36,-5.773253522715824e36,-5.773253522715824e36,-5.773253522715824e36,-5.773253522715824e36,-5.773253522715824e36,-5.773253522715824e36,-5.773253522715824e36,-5.773253522715824e36,-5.773253522715824e36,-5.773253522715824e36,-5.773253522715824e36,-5.773253522715824e36,-5.773253522715824e36,-5.773253522715824e36,-5.773253522715824e36,-5.773253522715824e36,-5.773253522715824e36,-5.773253522715824e36,-5.773253522715824e36,-5.773253522715824e36,-5.773253522715824e36,-5.773253522715824e36,-5.773253522715824e36,-5.773253522715824e36,-5.773253522715824e36,-5.773253522715824e36,-5.773253522715824e36,-5.773253522715824e36,-5.773253522715824e36,-5.773253522715824e36,-5.773253522715824e36,-5.773253522715824e36,-5.773253522715824e36,-5.773253522715824e36,-5.773253522715824e36,-5.773253522715824e36,-5.773253522715824e36,-5.773253522715824e36,-5.773253522715824e36,-5.773253522715824e36,-5.773253522715824e36,-5.773253522715824e36,-5.773253522715824e36,-5.773253522715824e36,-5.773253522715824e36,-5.773253522715824e36,-5.773253522715824e36,-5.773253522715824e36,-5.773253522715824e36,-5.773253522715824e36,-5.773253522715824e36,-5.773253522715824e36,-5.773253522715824e36,-5.773253522715824e36,-5.773253522715824e36,-5.773253522715824e36,-5.773253522715824e36,-5.773253522715824e36,-5.773253522715824e36,-5.773253522715824e36,-5.773253522715824e36,-5.773253522715824e36,-5.773253522715824e36,-5.773253522715824e36,-5.773253522715824e36,-5.773253522715824e36,-5.773253522715824e36,-5.773253522715824e36,-5.773253522715824e36,-5.773253522715824e36,-5.773253522715824e36,-5.773253522715824e36,-5.773253522715824e36,-5.773253522715824e36,-5.773253522715824e36,-5.773253522715824e36,-5.773253522715824e36,-5.773253522715824e36,-5.773253522715824e36,-5.773253522715824e36,-5.773253522715824e36,-5.773253522715824e36,-5.773253522715824e36,-5.773253522715824e36,-5.773253522715824e36,-5.773253522715824e36,-5.773253522715824e36,-5.773253522715824e36,-5.773253522715824e36,-5.773253522715824e36,-5.773253522715824e36,-5.773253522715824e36,-5.773253522715824e36,-5.773253522715824e36,-5.773253522715824e36,-5.773253522715824e36,-5.773253522715824e36,-5.773253522715824e36,-5.773253522715824e36,-5.773253522715824e36,-5.773253522715824e36,-5.773253522715824e36,-5.773253522715824e36,-5.773253522715824e36,-5.773253522715824e36,-5.773253522715824e36,-5.773253522715824e36,-5.773253522715824e36,-5.773253522715824e36,-5.773253522715824e36,-5.773253522715824e36,-5.773253522715824e36,-5.773253522715824e36,-5.773253522715824e36,-5.773253522715824e36,-5.773253522715824e36,-5.773253522715824e36,-5.773253522715824e36,-5.773253522715824e36,-5.773253522715824e36,-5.773253522715824e36,-5.773253522715824e36,-5.773253522715824e36,-5.773253522715824e36,-5.773253522715824e36,-5.773253522715824e36,-5.773253522715824e36,-5.773253522715824e36,-5.773253522715824e36,-5.773253522715824e36,-5.773253522715824e36,-5.773253522715824e36,-5.773253522715824e36,-5.773253522715824e36,-5.773253522715824e36,-5.773253522715824e36,-5.773253522715824e36,-5.773253522715824e36,-5.773253522715824e36,-5.773253522715824e36,-5.773253522715824e36,-5.773253522715824e36,-5.773253522715824e36,-5.773253522715824e36,-5.773253522715824e36,-5.773253522715824e36,-5.773253522715824e36,-5.773253522715824e36,-5.773253522715824e36,-5.773253522715824e36,-5.773253522715824e36,-5.773253522715824e36,-5.773253522715824e36,-5.773253522715824e36,-5.773253522715824e36,-5.773253522715824e36,-5.773253522715824e36,-5.773253522715824e36,-5.773253522715824e36,-5.773253522715824e36,-5.773253522715824e36,-5.773253522715824e36,-5.773253522715824e36,-5.773253522715824e36,-5.773253522715824e36,-5.773253522715824e36,-5.773253522715824e36,-5.773253522715824e36,-5.773253522715824e36,-5.773253522715824e36,-5.773253522715824e36,-5.773253522715824e36,-5.773253522715824e36,-5.773253522715824e36,-5.773253522715824e36,-5.773253522715824e36,-5.773253522715824e36,-5.773253522715824e36,-5.773253522715824e36,-5.773253522715824e36,-5.773253522715824e36,-5.773253522715824e36,-5.773253522715824e36,-5.773253522715824e36,-5.773253522715824e36,-5.773253522715824e36,-5.773253522715824e36,-5.773253522715824e36,-5.773253522715824e36,-5.773253522715824e36,-5.773253522715824e36,-5.773253522715824e36,-5.773253522715824e36,-5.773253522715824e36,-5.773253522715824e36,-5.773253522715824e36,-5.773253522715824e36,-5.773253522715824e36,-5.773253522715824e36,-5.773253522715824e36,-5.773253522715824e36,-5.773253522715824e36,-5.773253522715824e36,-5.773253522715824e36,-5.773253522715824e36,-5.773253522715824e36,-5.773253522715824e36,-5.773253522715824e36,-5.773253522715824e36,-5.773253522715824e36,-5.773253522715824e36,-5.773253522715824e36,-5.773253522715824e36,-5.773253522715824e36,-5.773253522715824e36,-5.773253522715824e36,-5.773253522715824e36,-5.773253522715824e36,-5.773253522715824e36,-5.773253522715824e36,-5.773253522715824e36,-5.773253522715824e36,-5.773253522715824e36,-5.773253522715824e36,-5.773253522715824e36,-5.773253522715824e36,-5.773253522715824e36,-5.773253522715824e36,-5.773253522715824e36,-5.773253522715824e36,-5.773253522715824e36,-5.773253522715824e36,-5.773253522715824e36,-5.773253522715824e36,-5.773253522715824e36,-5.773253522715824e36,-5.773253522715824e36,-5.773253522715824e36,-5.773253522715824e36,-5.773253522715824e36,-5.773253522715824e36,-5.773253522715824e36,-5.773253522715824e36,-5.773253522715824e36,-5.773253522715824e36,-5.773253522715824e36,-5.773253522715824e36,-5.773253522715824e36,-5.773253522715824e36,-5.773253522715824e36,-5.773253522715824e36,-5.773253522715824e36,-5.773253522715824e36,-5.773253522715824e36,-5.773253522715824e36,-5.773253522715824e36,-5.773253522715824e36,-5.773253522715824e36,-5.773253522715824e36,-5.773253522715824e36,-5.773253522715824e36,-5.773253522715824e36,-5.773253522715824e36,-5.773253522715824e36,-5.773253522715824e36,-5.773253522715824e36,-5.773253522715824e36,-5.773253522715824e36,-5.773253522715824e36,-5.773253522715824e36,-5.773253522715824e36,-5.773253522715824e36,-5.773253522715824e36,-5.773253522715824e36,-5.773253522715824e36,-5.773253522715824e36,-5.773253522715824e36,-5.773253522715824e36,-5.773253522715824e36,-5.773253522715824e36,-5.773253522715824e36,-5.773253522715824e36,-5.773253522715824e36,-5.773253522715824e36,-5.773253522715824e36,-5.773253522715824e36,-5.773253522715824e36,-5.773253522715824e36,-5.773253522715824e36,-5.773253522715824e36,-5.773253522715824e36,-5.773253522715824e36,-5.773253522715824e36,-5.773253522715824e36,-5.773253522715824e36,-5.773253522715824e36,-5.773253522715824e36,-5.773253522715824e36,-5.773253522715824e36,-5.773253522715824e36,-5.773253522715824e36,-5.773253522715824e36,-5.773253522715824e36,-5.773253522715824e36,-5.773253522715824e36,-5.773253522715824e36,-5.773253522715824e36,-5.773253522715824e36,-5.773253522715824e36,-5.773253522715824e36,-5.773253522715824e36,-5.773253522715824e36,-5.773253522715824e36,-5.773253522715824e36,-5.773253522715824e36,-5.773253522715824e36,-5.773253522715824e36,-5.773253522715824e36,-5.773253522715824e36,-5.773253522715824e36,-5.773253522715824e36,-5.773253522715824e36,-5.773253522715824e36,-5.773253522715824e36,-5.773253522715824e36,-5.773253522715824e36,-5.773253522715824e36,-5.773253522715824e36,-5.773253522715824e36,-5.773253522715824e36,-5.773253522715824e36,-5.773253522715824e36,-5.773253522715824e36,-5.773253522715824e36,-5.773253522715824e36,-5.773253522715824e36,-5.773253522715824e36,-5.773253522715824e36,-5.773253522715824e36,-5.773253522715824e36,-5.773253522715824e36,-5.773253522715824e36,-5.773253522715824e36,-5.773253522715824e36,-5.773253522715824e36,-5.773253522715824e36,-5.773253522715824e36,-5.773253522715824e36,-5.773253522715824e36,-5.773253522715824e36,-5.773253522715824e36,-5.773253522715824e36,-5.773253522715824e36,-5.773253522715824e36,-5.773253522715824e36,-5.773253522715824e36,-5.773253522715824e36,-5.773253522715824e36,-5.773253522715824e36,-5.773253522715824e36,-5.773253522715824e36,-5.773253522715824e36,-5.773253522715824e36,-5.773253522715824e36,-5.773253522715824e36,-5.773253522715824e36,-5.773253522715824e36,-5.773253522715824e36,-5.773253522715824e36,-5.773253522715824e36,-5.773253522715824e36,-5.773253522715824e36,-5.773253522715824e36,-5.773253522715824e36,-5.773253522715824e36,-5.773253522715824e36,-5.773253522715824e36,-5.773253522715824e36,-5.773253522715824e36,-5.773253522715824e36,-5.773253522715824e36,-5.773253522715824e36,-5.773253522715824e36,-5.773253522715824e36,-5.773253522715824e36,-5.773253522715824e36,-5.773253522715824e36,-5.773253522715824e36,-5.773253522715824e36,-5.773253522715824e36,-5.773253522715824e36,-5.773253522715824e36,-5.773253522715824e36,-5.773253522715824e36,-5.773253522715824e36,-5.773253522715824e36,-5.773253522715824e36,-5.773253522715824e36,-5.773253522715824e36,-5.773253522715824e36,-5.773253522715824e36,-5.773253522715824e36,-5.773253522715824e36,-5.773253522715824e36,-5.773253522715824e36,-5.773253522715824e36,-5.773253522715824e36,-5.773253522715824e36,-5.773253522715824e36,-5.773253522715824e36,-5.773253522715824e36,-5.773253522715824e36,-5.773253522715824e36,-5.773253522715824e36,-5.773253522715824e36,-5.773253522715824e36,-5.773253522715824e36,-5.773253522715824e36,-5.773253522715824e36,-5.773253522715824e36,-5.773253522715824e36,-5.773253522715824e36,-5.773253522715824e36,-5.773253522715824e36,-5.773253522715824e36,-5.773253522715824e36,-5.773253522715824e36,-5.773253522715824e36,-5.773253522715824e36,-5.773253522715824e36,-5.773253522715824e36,-5.773253522715824e36,-5.773253522715824e36,-5.773253522715824e36,-5.773253522715824e36,-5.773253522715824e36,-5.773253522715824e36,-5.773253522715824e36,-5.773253522715824e36,-5.773253522715824e36,-5.773253522715824e36,-5.773253522715824e36,-5.773253522715824e36,-5.773253522715824e36,-5.773253522715824e36,-5.773253522715824e36,-5.773253522715824e36,-5.773253522715824e36,-5.773253522715824e36,-5.773253522715824e36,-5.773253522715824e36,-5.773253522715824e36,-5.773253522715824e36,-5.773253522715824e36,-5.773253522715824e36,-5.773253522715824e36,-5.773253522715824e36,-5.773253522715824e36,-5.773253522715824e36,-5.773253522715824e36,-5.773253522715824e36,-5.773253522715824e36,-5.773253522715824e36,-5.773253522715824e36,-5.773253522715824e36,-5.773253522715824e36,-5.773253522715824e36,-5.773253522715824e36,-5.773253522715824e36,-5.773253522715824e36,-5.773253522715824e36,-5.773253522715824e36,-5.773253522715824e36,-5.773253522715824e36,-5.773253522715824e36,-5.773253522715824e36,-5.773253522715824e36,-5.773253522715824e36,-5.773253522715824e36,-5.773253522715824e36,-5.773253522715824e36,-5.773253522715824e36,-5.773253522715824e36,-5.773253522715824e36,-5.773253522715824e36,-5.773253522715824e36,-5.773253522715824e36,-5.773253522715824e36,-5.773253522715824e36,-5.773253522715824e36,-5.773253522715824e36,-5.773253522715824e36,-5.773253522715824e36,-5.773253522715824e36,-5.773253522715824e36,-5.773253522715824e36,-5.773253522715824e36,-5.773253522715824e36,-5.773253522715824e36,-5.773253522715824e36,-5.773253522715824e36,-5.773253522715824e36,-5.773253522715824e36,-5.773253522715824e36,-5.773253522715824e36,-5.773253522715824e36,-5.773253522715824e36,-5.773253522715824e36,-5.773253522715824e36,-5.773253522715824e36,-5.773253522715824e36,-5.773253522715824e36,-5.773253522715824e36,-5.773253522715824e36,-5.773253522715824e36,-5.773253522715824e36,-5.773253522715824e36,-5.773253522715824e36,-5.773253522715824e36,-5.773253522715824e36,-5.773253522715824e36,-5.773253522715824e36,-5.773253522715824e36,-5.773253522715824e36,-5.773253522715824e36,-5.773253522715824e36,-5.773253522715824e36,-5.773253522715824e36,-5.773253522715824e36,-5.773253522715824e36,-5.773253522715824e36,-5.773253522715824e36,-5.773253522715824e36,-5.773253522715824e36,-5.773253522715824e36,-5.773253522715824e36,-5.773253522715824e36,-5.773253522715824e36,-5.773253522715824e36,-5.773253522715824e36,-5.0940472818514887e36,-5.0940472818514887e36,-5.0940472818514887e36,-5.0940472818514887e36,-5.0940472818514887e36,-5.0940472818514887e36,-5.0940472818514887e36,-5.0940472818514887e36,-5.0940472818514887e36,-5.0940472818514887e36,-5.0940472818514887e36,-5.0940472818514887e36,-5.0940472818514887e36,-5.0940472818514887e36,-5.0940472818514887e36,-5.0940472818514887e36,-4.4148407240745035e36,-4.4148407240745035e36,-4.4148407240745035e36,-4.4148407240745035e36,-4.4148407240745035e36,-4.4148407240745035e36,-4.4148407240745035e36,-4.4148407240745035e36,-4.4148407240745035e36,-4.4148407240745035e36,-4.4148407240745035e36,-4.4148407240745035e36,-4.4148407240745035e36,-4.4148407240745035e36,-4.4148407240745035e36,-4.4148407240745035e36,-4.4148407240745035e36,-4.4148407240745035e36,-4.4148407240745035e36,-4.4148407240745035e36,-4.4148407240745035e36,-4.4148407240745035e36,-4.4148407240745035e36,-4.4148407240745035e36,-4.4148407240745035e36,-4.4148407240745035e36,-4.4148407240745035e36,-4.4148407240745035e36,-4.4148407240745035e36,-4.4148407240745035e36,-4.4148407240745035e36,-4.4148407240745035e36,-4.4148407240745035e36,-4.4148407240745035e36,-3.7356344832101683e36,-3.7356344832101683e36,-3.7356344832101683e36,-3.7356344832101683e36,-3.7356344832101683e36,-3.7356344832101683e36,-3.7356344832101683e36,-3.7356344832101683e36,-3.7356344832101683e36,-3.7356344832101683e36,-3.7356344832101683e36,-3.7356344832101683e36,-3.7356344832101683e36,-3.7356344832101683e36,-3.7356344832101683e36,-3.7356344832101683e36,-3.7356344832101683e36,-3.7356344832101683e36,-3.7356344832101683e36,-3.7356344832101683e36,-3.7356344832101683e36,-3.7356344832101683e36,-3.7356344832101683e36,-3.7356344832101683e36,-3.7356344832101683e36,-3.7356344832101683e36,-3.7356344832101683e36,-3.7356344832101683e36,-3.7356344832101683e36,-3.7356344832101683e36,-3.7356344832101683e36,-3.7356344832101683e36,-3.7356344832101683e36,-3.7356344832101683e36,-3.7356344832101683e36,-3.7356344832101683e36,-3.7356344832101683e36,-3.7356344832101683e36,-3.7356344832101683e36,-3.7356344832101683e36,-3.7356344832101683e36,-3.7356344832101683e36,-3.7356344832101683e36,-3.7356344832101683e36,-3.7356344832101683e36,-3.7356344832101683e36,-3.7356344832101683e36,-3.7356344832101683e36,-3.7356344832101683e36,-3.7356344832101683e36,-3.7356344832101683e36,-3.7356344832101683e36,-3.7356344832101683e36,-3.7356344832101683e36,-3.7356344832101683e36,-3.7356344832101683e36,-3.7356344832101683e36,-3.7356344832101683e36,-3.7356344832101683e36,-3.7356344832101683e36,-3.7356344832101683e36,-3.7356344832101683e36,-3.7356344832101683e36,-3.7356344832101683e36,-3.7356344832101683e36,-3.7356344832101683e36,-3.7356344832101683e36,-3.7356344832101683e36,-3.7356344832101683e36,-3.7356344832101683e36,-3.7356344832101683e36,-3.7356344832101683e36,-3.7356344832101683e36,-3.7356344832101683e36,-3.7356344832101683e36,-3.7356344832101683e36,-3.7356344832101683e36,-3.7356344832101683e36,-3.7356344832101683e36,-3.7356344832101683e36,-3.7356344832101683e36,-3.7356344832101683e36,-3.7356344832101683e36,-3.7356344832101683e36,-3.7356344832101683e36,-3.7356344832101683e36,-3.7356344832101683e36,-3.7356344832101683e36,-3.7356344832101683e36,-3.7356344832101683e36,-3.7356344832101683e36,-3.7356344832101683e36,-3.7356344832101683e36,-3.7356344832101683e36,-3.7356344832101683e36,-3.7356344832101683e36,-3.7356344832101683e36,-3.7356344832101683e36,-3.7356344832101683e36,-3.7356344832101683e36,-3.7356344832101683e36,-3.7356344832101683e36,-3.7356344832101683e36,-3.7356344832101683e36,-3.7356344832101683e36,-3.7356344832101683e36,-3.7356344832101683e36,-3.7356344832101683e36,-3.7356344832101683e36,-3.7356344832101683e36,-3.7356344832101683e36,-3.7356344832101683e36,-3.7356344832101683e36,-3.7356344832101683e36,-3.7356344832101683e36,-3.7356344832101683e36,-3.7356344832101683e36,-3.7356344832101683e36,-3.7356344832101683e36,-3.7356344832101683e36,-3.7356344832101683e36,-3.7356344832101683e36,-3.7356344832101683e36,-3.7356344832101683e36,-3.7356344832101683e36,-3.7356344832101683e36,-3.7356344832101683e36,-3.7356344832101683e36,-3.7356344832101683e36,-3.7356344832101683e36,-3.7356344832101683e36,-3.7356344832101683e36,-3.7356344832101683e36,-3.7356344832101683e36,-3.7356344832101683e36,-3.7356344832101683e36,-3.7356344832101683e36,-3.7356344832101683e36,-3.7356344832101683e36,-3.7356344832101683e36,-3.7356344832101683e36,-3.7356344832101683e36,-3.7356344832101683e36,-3.7356344832101683e36,-3.7356344832101683e36,-3.7356344832101683e36,-3.7356344832101683e36,-3.7356344832101683e36,-3.7356344832101683e36,-3.7356344832101683e36,-3.7356344832101683e36,-3.7356344832101683e36,-3.7356344832101683e36,-3.7356344832101683e36,-3.7356344832101683e36,-3.7356344832101683e36,-3.7356344832101683e36,-3.7356344832101683e36,-3.7356344832101683e36,-3.7356344832101683e36,-3.7356344832101683e36,-3.7356344832101683e36,-3.7356344832101683e36,-3.7356344832101683e36,-3.7356344832101683e36,-3.7356344832101683e36,-3.7356344832101683e36,-3.7356344832101683e36,-3.7356344832101683e36,-3.056426657782583e36,-3.056426657782583e36,-3.056426657782583e36,-3.056426657782583e36,-3.056426657782583e36,-3.056426657782583e36,-3.056426657782583e36,-3.056426657782583e36,-3.056426657782583e36,-3.056426657782583e36,-3.056426657782583e36,-3.056426657782583e36,-3.056426657782583e36,-3.056426657782583e36,-3.056426657782583e36,-3.056426657782583e36,-3.056426657782583e36,-3.056426657782583e36,-3.056426657782583e36,-3.056426657782583e36,-3.056426657782583e36,-3.056426657782583e36,-3.056426657782583e36,-3.056426657782583e36,-3.056426657782583e36,-3.056426657782583e36,-3.056426657782583e36,-2.377222635306798e36,-2.377222635306798e36,-2.377222635306798e36,-2.377222635306798e36,-2.377222635306798e36,-2.377222635306798e36,-2.377222635306798e36,-1.698017028267763e36,-1.698017028267763e36,-1.698017028267763e36,-1.698017028267763e36,-1.698017028267763e36,-1.698017028267763e36,-1.698017028267763e36,-1.698017028267763e36,-1.698017028267763e36,-1.698017028267763e36,-1.698017028267763e36,-1.698017028267763e36,-1.698017028267763e36,-1.698017028267763e36,-1.698017028267763e36,-1.698017028267763e36,-1.698017028267763e36,-1.698017028267763e36,-1.698017028267763e36,-1.0188092028401777e36,-1.0188092028401777e36,-1.0188092028401777e36,-1.0188092028401777e36,-1.0188092028401777e36,-1.0188092028401777e36,-1.0188092028401777e36,-1.0188092028401777e36,-3.396004266746421e35,-3.396004266746421e35,-3.396004266746421e35,-3.396004266746421e35,3.396042296264428e35,1.0188082521022275e36,1.0188082521022275e36,1.0188082521022275e36,1.0188082521022275e36,1.0188082521022275e36,1.0188082521022275e36,1.0188082521022275e36,1.0188082521022275e36,1.0188082521022275e36,1.0188082521022275e36,1.0188082521022275e36,1.0188082521022275e36,1.0188082521022275e36,1.0188082521022275e36,1.0188082521022275e36,1.6980141760539126e36,1.6980141760539126e36,1.6980141760539126e36,1.6980141760539126e36,1.6980141760539126e36,1.6980141760539126e36,1.6980141760539126e36,1.6980141760539126e36,1.6980141760539126e36,1.6980141760539126e36,1.6980141760539126e36,1.6980141760539126e36,1.6980141760539126e36,1.6980141760539126e36,1.6980141760539126e36,1.6980141760539126e36,1.6980141760539126e36,1.6980141760539126e36,1.6980141760539126e36,1.6980141760539126e36,1.6980141760539126e36,1.6980141760539126e36,1.6980141760539126e36,1.6980141760539126e36,1.6980141760539126e36,1.6980141760539126e36,1.6980141760539126e36,1.6980141760539126e36,1.6980141760539126e36,1.6980141760539126e36,1.6980141760539126e36,1.6980141760539126e36,1.6980141760539126e36,1.6980141760539126e36,1.6980141760539126e36,1.6980141760539126e36,1.6980141760539126e36,1.6980141760539126e36,1.6980141760539126e36,1.6980141760539126e36,2.377221367656198e36,2.377221367656198e36,2.377221367656198e36,2.377221367656198e36,2.377221367656198e36,2.377221367656198e36,2.377221367656198e36,2.377221367656198e36,2.377221367656198e36,2.377221367656198e36,2.377221367656198e36,2.377221367656198e36,2.377221367656198e36,3.0564291930837833e36,3.0564291930837833e36,3.735632581734268e36,3.735632581734268e36,3.735632581734268e36,3.735632581734268e36,3.735632581734268e36,3.735632581734268e36,3.735632581734268e36,3.735632581734268e36,3.735632581734268e36,3.735632581734268e36,3.735632581734268e36,3.735632581734268e36,3.735632581734268e36,4.414839773336553e36,4.414839773336553e36,4.414839773336553e36,4.414839773336553e36,4.414839773336553e36,4.414839773336553e36,4.414839773336553e36,4.414839773336553e36,4.414839773336553e36,4.414839773336553e36,4.414839773336553e36,4.414839773336553e36,4.414839773336553e36,4.414839773336553e36,4.414839773336553e36,4.414839773336553e36,4.414839773336553e36,4.414839773336553e36,4.414839773336553e36,4.414839773336553e36,4.414839773336553e36,4.414839773336553e36,4.414839773336553e36,4.414839773336553e36,4.414839773336553e36,4.414839773336553e36,4.414839773336553e36,5.0940514017159394e36,5.0940514017159394e36,5.773253522715824e36,5.773253522715824e36,5.773253522715824e36,5.773253522715824e36,5.773253522715824e36,5.773253522715824e36,5.773253522715824e36,5.773253522715824e36],"energySd":[0.5835034847259522,0.5638642311096191,0.5449997782707214,0.5269056558609009,0.5095702409744263,0.4929822087287903,0.4771318733692169,0.4620073437690735,0.44759488105773928,0.4338848292827606,0.42085903882980349,0.4085043668746948,0.3968038260936737,0.38573914766311648,0.3752933442592621,0.365447461605072,0.3561769425868988,0.3474632799625397,0.3392830193042755,0.3316138982772827,0.3244331181049347,0.3177151679992676,0.31143489480018618,0.3055674731731415,0.30008670687675478,0.2949676215648651,0.2901858687400818,0.28571617603302,0.28153643012046816,0.27762284874916079,0.2739562392234802,0.2705162763595581,0.2672668695449829,0.2641936242580414,0.2612909972667694,0.2585395872592926,0.2559223771095276,0.2534233629703522,0.25102588534355166,0.24871551990509034,0.24647875130176545,0.24430221319198609,0.24217501282691956,0.24008704721927644,0.2380293607711792,0.2359926998615265,0.23396740853786469,0.2319336086511612,0.22989435493946076,0.227843776345253,0.22577621042728425,0.22368183732032777,0.2215648591518402,0.21942253410816194,0.21724781394004823,0.21503563225269319,0.21278245747089387,0.21048837900161744,0.20815156400203706,0.20577219128608704,0.20335139334201814,0.20089036226272584,0.19838842749595643,0.19584046304225923,0.19325292110443116,0.19061462581157685,0.18793876469135285,0.18522624671459199,0.18247546255588532,0.1796993613243103,0.1768992692232132,0.1740954965353012,0.17126668989658357,0.16843242943286897,0.16559934616088868,0.16274821758270265,0.15990029275417329,0.15707284212112428,0.15427452325820924,0.15150180459022523,0.14878971874713899,0.14615769684314729,0.14361131191253663,0.1411491483449936,0.13876724243164063,0.1364893615245819,0.13431312143802644,0.132232204079628,0.1302499771118164,0.12837040424346925,0.12658452987670899,0.12487704306840897,0.12322309613227844,0.12160453200340271,0.12003567814826966,0.11851979047060013,0.11703069508075714,0.1155659407377243,0.11416643112897873,0.11282547563314438,0.11159099638462067,0.11047297716140747,0.10951191931962967,0.1086723729968071,0.10790488123893738,0.10715498775243759,0.10638405382633209,0.10560668259859085,0.10481590777635575,0.1039818748831749,0.10315879434347153,0.10236960649490357,0.10165343433618546,0.1009976789355278,0.10028388351202011,0.09949735552072525,0.09866265952587128,0.09784258902072907,0.09705866873264313,0.09630423784255982,0.09557344019412995,0.09483008831739426,0.09409353882074356,0.09337066113948822,0.09264771640300751,0.091907799243927,0.09119033068418503,0.0904298946261406,0.08971647173166275,0.08903031796216965,0.08846621215343476,0.08802416175603867,0.08764301240444184,0.08738408982753754,0.08727772533893585,0.08733353018760681,0.08758553117513657,0.08808847516775131,0.088832788169384,0.08978424221277237,0.090822234749794,0.09199149161577225,0.093226358294487,0.09439680725336075,0.0953742265701294,0.09602835774421692,0.09628831595182419,0.09623772650957108,0.09603884816169739,0.09590385854244232,0.0959911197423935,0.09646181762218476,0.09712378680706024,0.0979716032743454,0.0988457202911377,0.09961166232824326,0.10023824870586395,0.10087896138429642,0.10165479779243469,0.10270638763904572,0.10414720326662064,0.10600273311138153,0.108334980905056,0.11114631593227387,0.11451064795255661,0.11840012669563294,0.12281220406293869,0.1277736872434616,0.1332210749387741,0.13914340734481812,0.14547286927700044,0.15222662687301637,0.1594657599925995,0.16727471351623536,0.1757417470216751,0.18500098586082459,0.19514237344264985,0.20636193454265595,0.2190425992012024,0.2335163652896881,0.2498706728219986,0.26787039637565615,0.28651222586631777,0.3035087287425995,0.31589311361312868,0.3215833008289337,0.32088834047317507,0.3162112534046173,0.310325026512146,0.3054725229740143,0.3026033937931061,0.3016902208328247,0.30200621485710146,0.30266886949539187,0.30280059576034548,0.30153483152389529,0.29807332158088686,0.2918689250946045,0.2828309237957001,0.27136659622192385,0.25824692845344546,0.2442634254693985,0.23009788990020753,0.21640820801258088,0.20360592007637025,0.19183629751205445,0.18107421696186067,0.1711413413286209,0.16177615523338319,0.1528414636850357,0.1443551778793335,0.13660462200641633,0.13026925921440125,0.1261524111032486,0.1249755471944809,0.12713401019573213,0.13234922289848329,0.1393735408782959,0.14604753255844117,0.14998535811901093,0.1497436761856079,0.14572760462760926,0.14027485251426698,0.13578888773918153,0.13291116058826447,0.131465882062912,0.13120508193969727,0.1320113092660904,0.1337369829416275,0.13627618551254273,0.13940109312534333,0.14268866181373597,0.1455698013305664,0.14754799008369447,0.1486983597278595,0.14933958649635316,0.14976851642131806,0.15021759271621705,0.15083971619606019,0.1517595797777176,0.1530851274728775,0.1548462212085724,0.15700867772102357,0.15951672196388246,0.16227935254573823,0.1651824563741684,0.168086975812912,0.17082813382148744,0.17330056428909303,0.17546655237674714,0.1773459017276764,0.17905651032924653,0.18073922395706178,0.1824132800102234,0.18396462500095368,0.18522468209266663,0.1859709620475769,0.18604205548763276,0.18536943197250367,0.1839607059955597,0.18190260231494904,0.17938232421875,0.17655208706855775,0.1734350025653839,0.17003343999385835,0.16639651358127595,0.16265849769115449,0.15925073623657227,0.15668438374996186,0.15531012415885926,0.15528467297554017,0.15655866265296937,0.1588883399963379,0.16197387874126435,0.16554875671863557,0.16942332684993745,0.1735423505306244,0.17797888815402986,0.1828496903181076,0.18827186524868012,0.1942632496356964,0.20065423846244813,0.20721961557865144,0.2137742042541504,0.22020843625068665,0.22654692828655244,0.2330852895975113,0.2404361218214035,0.24926072359085084,0.26021119952201846,0.2739678919315338,0.2914942502975464,0.3146304786205292,0.3478468954563141,0.40690526366233828,0.5591408610343933,0.4209289252758026,0.40111252665519717,0.402971088886261,0.4237835705280304,0.5120519399642944,0.44376304745674136,0.3956986367702484,0.3826659619808197,0.3857192397117615,0.40063685178756716,0.426261305809021,0.4631388783454895,0.5156972408294678,0.6186707019805908,0.6181893944740295,0.6191858053207398,0.6350425481796265,0.6312255263328552,0.6093692183494568,0.5965018272399902,0.6353368163108826,0.5867224335670471,0.536446750164032,0.5160444378852844,0.5076690912246704,0.5078224539756775,0.5162944197654724,0.5325933694839478,0.5499377250671387,0.5499197840690613,0.527622640132904,0.5008375644683838,0.4794531464576721,0.4645138084888458,0.45422860980033877,0.44629958271980288,0.43886300921440127,0.4308640956878662,0.42205581068992617,0.4128846526145935,0.4040341377258301,0.3959321081638336,0.3886689841747284,0.38208258152008059,0.37592965364456179,0.37002331018447878,0.36428776383399966,0.3586367070674896,0.35303789377212527,0.3475840091705322,0.34247955679893496,0.3378995358943939,0.3339281380176544,0.3305518925189972,0.32762882113456728,0.3249514698982239,0.32230016589164736,0.319524884223938,0.31654852628707888,0.31330424547195437,0.3096930682659149,0.30557677149772646,0.30086177587509158,0.2955222427845001,0.28952646255493166,0.2829379141330719,0.27582961320877077,0.26832905411720278,0.26070645451545718,0.2533656656742096,0.2465810626745224,0.24044448137283326,0.23490840196609498,0.22991836071014405,0.22544993460178376,0.2215859442949295,0.21842992305755616,0.2159920334815979,0.21414698660373689,0.21274632215499879,0.21158915758132935,0.2104690819978714,0.2092871367931366,0.208068385720253,0.20682749152183534,0.20558923482894898,0.2043110579252243,0.20285774767398835,0.20108996331691743,0.19899940490722657,0.19664250314235688,0.19410619139671327,0.1915351003408432,0.18909239768981934,0.18686740100383759,0.18486545979976655,0.1830168217420578,0.1811843365430832,0.17918077111244203,0.17682768404483796,0.17397843301296235,0.1705608069896698,0.16659662127494813,0.16218243539333344,0.15747784078121186,0.15270623564720155,0.14810456335544587,0.14385487139225007,0.1400783509016037,0.13684020936489106,0.13415227830410005,0.13202877342700959,0.13048116862773896,0.1294843554496765,0.12901392579078675,0.12907162308692933,0.12960129976272584,0.1304342895746231,0.13133858144283296,0.13209572434425355,0.13259141147136689,0.1328056901693344,0.13280777633190156,0.13274672627449037,0.13275648653507234,0.13289770483970643,0.13319168984889985,0.13368256390094758,0.13445556163787843,0.1355818510055542,0.13710708916187287,0.13902471959590913,0.14126572012901307,0.1437314748764038,0.14636056125164033,0.1491379737854004,0.1520325243473053,0.15497353672981263,0.15782447159290315,0.16039200127124787,0.16253122687339784,0.16411910951137544,0.1650591343641281,0.16526557505130769,0.16471083462238313,0.16343361139297486,0.16152030229568482,0.15911094844341279,0.15640601515769959,0.15359944105148316,0.15082325041294099,0.14815621078014375,0.1456478089094162,0.1433483511209488,0.14130307734012605,0.13950106501579286,0.13788802921772004,0.13640737533569337,0.13499602675437928,0.13362863659858704,0.13230779767036439,0.13104566931724549,0.12983663380146027,0.12867161631584168,0.12756463885307313,0.1265188753604889,0.12550263106822968,0.12452156096696854,0.12363743782043457,0.12291809916496277,0.12244044989347458,0.1223330944776535,0.12268070876598358,0.123468317091465,0.12466301769018173,0.12622323632240296,0.12805509567260743,0.1300405114889145,0.132
[truncated: 53,531,584 more chars]
