# Supplementary material for: Structure of tetrameric forms of the serotonin-gated 5-HT3A receptor ion channel
Source: EMBO J. 2024 Sep 4;43(20):4451–71. doi: 10.1038/s44318-024-00191-5 (PMC11480441; doi:10.1038/s44318-024-00191-5)
Supplement: Supplementary file 6 — Source data Fig. 5 [file 44318_2024_191_MOESM6_ESM.zip]

Archive with 8 entries (6 files):
- Figure 5/5A/
- Figure 5/5A/desktop.ini
- Figure 5/5A/Movie_tomogram.avi
- Figure 5/5E/
- Figure 5/5E/desktop.ini
- Figure 5/5E/pentamers_min_distances.txt
- Figure 5/5E/tetramers_min_distances.txt
- Figure 5/desktop.ini
