# Supplementary material for: Structure of tetrameric forms of the serotonin-gated 5-HT3A receptor ion channel
Source: EMBO J. 2024 Sep 4;43(20):4451–71. doi: 10.1038/s44318-024-00191-5 (PMC11480441; doi:10.1038/s44318-024-00191-5)
Supplement: Supplementary file 6 — Source data Fig. 5 [file 44318_2024_191_MOESM6_ESM.zip › Figure 5/5E/pentamers_min_distances.txt]

277.204844324554
52.0038951714196
56.7736679368173
236.836107387873
236.836107387873
52.0038951714196
84.9546090450659
84.9546090450659
139.354980813891
15.1804704472556
15.1804704472556
172.821640337661
87.645917451984
197.848244639673
197.848244639673
282.736447967007
98.3010770897247
257.459924772769
98.3010770897247
12.4142486683649
49.335
30.7567451626468
12.4142486683649
44.2311528337212
42.7800556451251
57.6021488661664
34.9493003363444
207.49568900341
33.5397495071147
34.9493003363444
58.9435301793166
44.2311528337212
33.5397495071147
29.3000682251765
30.7567451626468
29.3000682251765
49.8018464115539
15.0990226504897
444.623123882463
444.623123882463
402.646572026883
402.646572026883
34.8251141275948
57.6479205349161
57.6479205349161
14.3805005476166
128.96559622628
18.8818093412681
56.5570233834844
10.5885215681888
67.8289653835292
13.5507286888935
56.5570233834844
92.0719877107038
53.0440837794376
41.9375846944003
48.9838770821584
105.882000722502
89.7865267286802
13.5507286888935
53.0755337702788
14.3805005476166
14.1791222577422
68.9438801780114
69.8149419608725
18.8818093412681
62.933749737323
14.1791222577422
34.8251141275948
41.9375846944003
91.9776470344833
21.835965492737
70.8651835106634
10.5885215681888
42.076989792522
21.835965492737
67.8289653835292
39.3775449463269
73.8305803715507
21.4320264557508
21.4320264557508
26.0906691941774
38.2171560166373
77.7799267292018
106.272051913944
20.2574646241824
36.7529780834152
38.2171560166373
43.8780998863898
47.1320630955192
39.3775449463269
36.7529780834152
114.787840897893
20.2574646241824
44.7356858559249
26.0906691941774
45.008631772139
65.1426511434713
205.661727336517
65.1426511434713
245.969089808049
55.4501189629022
245.969089808049
45.008631772139
18.1707278335239
319.598808805665
18.1707278335239
44.8142118752523
86.6806166394771
68.1428713072762
52.7115744215632
25.22617729661
27.7885881973158
100.446037542553
41.6355399628731
193.262114657788
81.9412183619453
25.22617729661
41.6355399628731
44.8142118752523
30.5554718667541
112.982943801266
52.7115744215632
30.5554718667541
81.9412183619453
42.6137989271081
42.6137989271081
147.576934813676
147.576934813676
172.875475756395
228.992870930516
43.8424284227049
21.7436506594454
8.0010253092963
254.702049181863
37.041176884651
21.7754861024961
14.626209796116
192.611741931794
42.1890850102251
50.9063370220251
21.7436506594454
21.7754861024961
38.7538670457543
15.3043182141512
8.0010253092963
14.626209796116
17.2287348926147
49.9691025634842
30.9238571009504
65.2672528225296
17.4045575927686
41.5253901125564
49.7716280023067
51.877125855236
69.4478058832675
65.8283144247215
23.1101591946053
29.5047420934331
33.2673036779358
29.4422280406901
30.9238571009504
33.2673036779358
33.6228298779267
29.5047420934331
39.9925690472618
54.8425004626886
25.7130330766326
42.2973939622762
39.373857126271
15.2193104640125
23.1101591946053
87.6078574387024
37.94843178578
32.8458119248101
33.6228298779267
21.0789071111384
41.5123176418759
29.4422280406901
35.5211303029619
17.1966494992484
11.8392821150609
21.0789071111384
28.4255714982127
28.9902660387931
51.6475946777776
15.2193104640125
88.9913573500259
17.1966494992484
32.8458119248101
41.7145947121628
72.7154593879458
61.9243766621837
33.3066366359619
50.6208472963462
11.8392821150609
37.94843178578
38.6391374903737
115.528544394881
115.528544394881
52.3437201677527
39.2703363239991
52.3437201677527
53.960735224791
94.6909804469254
39.2703363239991
121.538657368757
53.960735224791
332.656707129136
45.0121223672024
45.0121223672024
171.106602902986
105.951965861894
105.951965861894
185.516993426478
197.607386858386
132.784651274159
116.271715533056
116.271715533056
205.25853489597
185.768158081518
18.5613847543765
129.374650399528
108.674583808727
100.16352386972
129.885326550923
18.5613847543765
27.9221610374269
108.674583808727
39.9648810082052
105.032914184079
60.5191758536086
60.5191758536086
27.9221610374269
105.032914184079
129.885326550923
215.526114125412
32.1137741942613
27.8776224775356
166.115146245007
27.8776224775356
86.7131266014552
55.6101903161642
46.5533238448126
70.7347603021315
75.8648018385338
47.5744367176323
49.0635124507
57.3826584692623
33.4457171249175
33.4457171249175
53.4164292142408
49.0635124507
25.6518578274557
58.4156624373977
62.52770710653
62.3617633089379
35.3965964889281
65.0145520326027
65.0145520326027
47.5744367176323
18.189975728406
42.9968006484203
57.3826584692623
81.7243177273448
25.6518578274557
46.5533238448126
18.189975728406
64.7331067229127
63.7795183895269
87.6604470727819
33.3981383612919
237.317673551718
89.6338151982833
31.3023578185414
33.3981383612919
63.7795183895269
31.3023578185414
87.6604470727819
54.1238480616447
54.1238480616447
72.4394192273792
405.333826930346
20.6914882500027
128.398766384261
49.4765124276156
23.2942201414857
59.8966501650969
55.8771355565047
49.4765124276156
23.2942201414857
20.6914882500027
159.821055437011
111.456445614419
129.195199059408
43.0631869001819
69.1580015977905
43.0631869001819
154.099323729859
22.392918590483
22.392918590483
52.7476456062259
50.9620939718925
281.919738626085
22.8544207758587
78.9806503961572
67.4921234737803
192.186206729307
51.9903438823019
37.3762242876404
37.8266659514158
35.5840700033034
37.9566485085288
35.5840700033034
49.8886700965259
37.8266659514158
10.1329031377982
10.1329031377982
140.938356855045
51.9903438823019
22.8544207758587
88.9125978700431
41.6088880168649
106.459716069695
113.470998250654
40.1193912341651
101.381312804678
187.098802478797
35.7263450271645
53.82473248424
164.050413065618
35.7263450271645
53.82473248424
70.2252563541067
164.050413065618
213.044201554513
88.9591982933749
88.9591982933749
15.2393181934101
33.0900864912741
98.4952221277763
17.6540245270023
18.6472420212749
146.571933455897
15.2393181934101
26.0887530940059
14.6133464339966
113.228159046237
74.4316531859934
113.228159046237
15.2627313741676
14.6133464339966
21.8768088166442
21.8768088166442
21.5600434600675
201.608955649296
115.377243648824
50.0524497102789
10.0546046167913
39.2789431757017
50.8145064622299
27.4035999642383
32.0553831048702
62.9050714807638
13.7120899938704
18.583558781891
22.608216161387
41.3199400895016
25.1321074723152
18.583558781891
79.9713572036889
23.0968675148818
37.3014408434849
33.9437924221793
27.4035999642383
22.608216161387
18.9826511847002
10.7757147790761
10.7757147790761
27.0097765633113
42.9341930866297
32.0553831048702
115.377243648824
13.2781531848371
10.0546046167913
62.9050714807638
36.7669657981183
18.9826511847002
114.277499202599
33.9437924221793
33.3273571409435
286.724840324308
72.5065250925736
80.9561153897592
22.9423703003853
33.3273571409435
72.5065250925736
22.9423703003853
80.9561153897592
13.3241483405132
70.104271653017
34.5435804745252
34.5435804745252
49.0834981027229
52.8906041655794
31.7691616036684
14.5441132421334
49.0834981027229
60.9073439414329
130.363590154613
79.3565097329765
24.5047163827701
24.5047163827701
60.9073439414329
55.7876414539995
24.9505373890023
57.0676721182842
31.7691616036684
60.2587725600182
14.5441132421334
49.7073049963484
106.684666349012
53.9967055295043
114.93076295753
79.3565097329765
73.8956175696502
91.4952748779957
13.3241483405132
41.5291161596295
26.3204929475114
73.8956175696502
154.427087047577
24.9505373890023
26.3204929475114
79.7495242054772
57.2926491358185
51.3545913916175
27.5067788190475
27.5067788190475
35.0914354935788
20.9290774521956
63.5037330634979
9.29350854091177
129.84555227269
9.29350854091177
131.989100652289
79.6527524383182
198.206652567466
131.989100652289
51.3545913916175
111.960170538455
114.168564311723
61.1232908227298
20.9290774521956
29.0510486213493
35.0914354935788
59.8578877509055
29.0510486213493
59.8578877509055
245.389951242915
239.314650744579
239.314650744579
245.389951242915
31.6451332277177
9.73560414150041
104.104148735773
31.563182491631
17.1382721707878
38.850492738188
27.634220036035
41.7587407137715
41.7587407137715
36.04667249553
12.1063051341026
127.911056570572
9.73560414150041
20.7989670185806
79.4154629968245
54.5859780621361
145.769240613375
17.3335635978295
69.3457208917753
65.0339184195447
39.0572913807396
21.3991238605696
69.3457208917753
54.5859780621361
17.1382721707878
35.1833023037918
17.3335635978295
69.5825572755127
7.53270190569094
24.2041535691707
12.1063051341026
18.72914728438
61.9374071462472
24.2041535691707
0.771443452237427
65.0339184195447
15.0126939288057
63.8812195641254
57.8393708990684
7.53270190569094
27.634220036035
12.8161811784946
41.1451229309137
77.0594088285136
39.0572913807396
38.850492738188
57.7195620045752
8.07653768640994
39.0467457927034
12.8161811784946
8.07653768640994
37.1906799615172
41.5806183027622
12.1569306159079
61.9374071462472
15.9234599569315
13.9652999967777
15.7232212348488
37.8885402331628
78.6440799679162
18.72914728438
17.7497722238906
15.7232212348488
17.7497722238906
12.1569306159079
63.5569408719457
17.5652100756011
58.9222832551488
79.4154629968245
15.0126939288057
63.8812195641254
13.5726700762967
41.5806183027622
11.5157671911167
0.771443452237427
27.3287041405186
21.3991238605696
64.2435948947442
56.6454280238044
51.6677786826568
101.582436474028
15.6957938633253
15.6957938633253
262.766649407797
262.766649407797
53.2784562276348
44.7079535205985
257.349669170178
70.5817388068614
111.801209099008
77.1442526504729
176.304289774809
44.7079535205985
248.11004034702
62.0431256224249
21.8288782121299
73.9912323589761
72.5954112186163
104.541284959579
104.541284959579
73.9912323589761
61.5154252362771
9.32113131545737
61.5154252362771
158.517585163287
59.1750130798465
19.7156558095337
39.9225079748254
19.9553201177029
64.6001422134657
67.7851167735219
64.7080587330512
9.32113131545737
61.2481794913122
30.4633241784281
30.4633241784281
19.9553201177029
19.7156558095337
133.388564940927
57.6940684992834
39.9225079748254
57.8311800588575
61.2481794913122
89.3170552638184
92.2889122321853
95.4266757044381
145.148909069273
9.74489127697174
30.9755440630185
7.79241900824128
7.79241900824128
109.407327771041
18.4905839010022
30.9755440630185
88.9570842710124
49.1653930727702
29.3791758393594
196.396558261595
18.4905839010022
49.1653930727702
146.588677147998
152.946605923244
78.1155884123009
37.0731676957877
66.5586818454212
53.3916899432861
14.5918279183932
30.0436173920518
18.0968203560736
30.0436173920518
14.5918279183932
18.1776699001825
34.6916327808306
18.0968203560736
65.3638715346635
18.1776699001825
7.74799645069614
12.1192759684727
0.710398479728103
123.442484898839
7.59658350839376
22.5710211430498
0.710398479728103
123.442484898839
7.74799645069614
34.6916327808306
12.1192759684727
46.2525996999088
22.5710211430498
14.1418020775289
42.8909794362404
7.59658350839376
77.6215345893135
24.9254322530222
11.9495569792357
20.1302695958102
29.5453778110892
35.9689263392723
56.8066150813442
35.9689263392723
47.5548180208904
7.3074876667703
12.2806431834819
51.8902479566248
21.921811467121
27.3471644233913
32.231051456631
74.0004975253545
32.231051456631
102.514472905049
22.6385204021818
6.90586250949148
8.47689642498951
23.1025354452709
8.47689642498951
20.1302695958102
12.0079825949241
16.848014155977
19.5162691362873
47.5548180208904
10.9575389116352
11.8495321426628
11.3904350663177
1.38344569824768
64.2820086960574
12.2806431834819
63.9261074835626
19.5162691362873
39.4093909239917
11.3904350663177
80.3664004233112
21.921811467121
41.6839388134087
18.0197037156553
22.8425435317523
24.7547537252949
10.1853910086948
80.3664004233112
7.3074876667703
18.5640778117309
96.9941224301761
18.0197037156553
25.6617892486086
76.7056896520721
11.4718595702702
45.680136656976
1.38344569824768
56.8066150813442
66.6560713963852
44.6099808338896
6.90586250949148
8.56962222037821
75.7025914615874
22.6511352033402
10.3810035642032
8.56962222037821
7.32700730175698
10.3810035642032
52.1561045612112
55.2251792572917
20.2125251020252
18.5640778117309
7.32700730175698
55.7651067514445
20.2125251020252
35.5990519817593
50.1562134336315
61.9041528413078
60.2575716075582
55.2251792572917
55.3132594320747
143.508621183537
68.6025885371682
54.9796658865803
73.8177788950602
16.3960319894784
152.130980306445
16.3960319894784
107.7125361367
8.46340622917274
78.0450090524692
8.46340622917274
28.0507702033295
95.2723356174288
107.495002339644
28.0507702033295
100.416669826279
74.972302365607
73.8177788950602
232.732880420107
55.3132594320747
100.83242233032
100.83242233032
108.360013039866
153.144408027195
40.3953603771522
170.740008536371
92.970042836389
92.970042836389
40.3953603771522
174.529631696168
185.433671262799
189.907458407088
63.8718654964766
64.0124792442849
7.40103404937445
74.3981601183793
64.0124792442849
7.40103404937445
108.360013039866
202.666003157905
141.229465643682
40.4750141815911
690
106.212182097912
106.212182097912
43.8485635226515
133.098084727016
43.8485635226515
49.7447890034725
57.5882614601275
103.107173528324
57.5882614601275
157.964706608786
107.4311387122
19.2476610007554
8.88413518582422
14.8022289199971
185.869607295007
184.182507923527
104.472403040229
26.5916009672227
26.5916009672227
1.24582743588348
102.178400192996
1.24582743588348
8.88413518582422
14.8022289199971
53.3421769803221
185.869607295007
66.4029916570029
67.6190494831153
25.9073637601358
86.0644664481225
115.847515838019
38.2885345893519
45.4203473566638
80.9971247267457
25.9073637601358
69.9291426588372
206.788881600632
13.9068811025334
9.0978011079601
41.4988968769051
27.1788188485077
28.7763091622258
71.0624631926026
50.9127430610451
87.6401320914112
41.717219682045
39.1317000908471
50.9127430610451
38.9733354230813
98.7945797450447
38.2885345893519
8.0942029255511
98.2820653629135
8.0942029255511
9.0978011079601
71.0624631926026
38.9733354230813
67.6190494831153
64.5763697415703
56.4741289972674
147.04741834184
55.5043136702004
210.590825996766
39.3983353709265
83.7388559809602
88.9244845023012
55.5043136702004
83.7388559809602
108.522172540914
86.3348007121114
39.3983353709265
88.9244845023012
33.0255653698767
66.066626234431
65.074755635346
10.6282400236351
18.3847130246844
76.7367498428231
7.39105635210556
112.698969689168
22.3836680640149
153.745842734039
74.2672421798467
57.528085340988
7.39105635210556
10.6282400236351
63.9248130669148
16.8345860061956
61.3038109989909
33.0255653698767
131.892719393452
47.2473689743672
18.3847130246844
131.892719393452
57.528085340988
91.3464885532005
31.9458822698638
16.8345860061956
68.730719551013
37.4023918085461
42.0183940078628
37.8732068486417
52.7526999214258
40.2495399973714
40.2495399973714
42.0183940078628
22.3836680640149
188.067521980803
50.521713302302
200.691514506717
117.160659002926
117.160659002926
70.2001673074929
181.858738382295
32.9137955878686
8.039018223639
267.122331711521
70.2001673074929
8.039018223639
99.4106829068184
109.538646371954
151.877934312394
109.538646371954
99.4106829068184
218.244960312947
23.3213875659233
130.760600713824
18.5882977703715
45.5104040193009
39.4183297591362
16.0279143371806
8.38570032853548
18.5882977703715
10.3292792584962
25.539322622184
1.21290931235604
112.208533191554
63.0095819855996
54.5226194253358
21.8557976518818
29.3089226516431
25.539322622184
106.15656166719
95.6703599711008
8.55739101595808
17.9052008645533
58.0380652847767
66.0304764408072
8.55739101595808
18.9820241544468
24.9620791802286
7.5251135539605
26.8413547534397
57.0012253289348
23.9797585267242
33.3164268942514
17.9052008645533
7.88715576110932
16.3881899854743
59.219448477675
12.4378122272367
7.88715576110932
56.2639894604
35.0596733726942
54.6506571323712
73.8643630311668
50.8417640232909
8.38570032853548
12.4378122272367
54.6506571323712
15.961834293088
7.5251135539605
44.9978409482055
7.96374792418745
21.0939218259668
59.201638110782
16.0279143371806
7.96374792418745
52.3226595080946
45.5104040193009
50.8417640232909
61.0378617662841
32.2921474355609
44.9978409482055
15.961834293088
10.3292792584962
38.8788519506428
7.77774170309094
1.21290931235604
65.6162428442836
7.99388153527434
69.2918393246997
122.315924580571
38.4253188015402
51.3502339137808
10.0301889812705
99.792298114634
93.9179477735752
42.9240453941611
8.55961617130114
7.99388153527434
35.9545619497721
81.9806245462914
34.6350446946442
50.9375646944375
10.0301889812705
102.156288484851
42.9240453941611
50.9375646944375
35.9545619497721
72.6245240810568
38.467298878398
38.467298878398
103.583341445427
121.584187912903
85.8433766926721
8.55961617130114
144.70287090794
96.7333244233858
43.0264105056418
35.4951183967598
147.814765855783
35.4951183967598
70.8239205777257
106.540759284886
70.8239205777257
44.0153482435389
44.0153482435389
74.4338599361876
144.70287090794
74.4338599361876
96.7333244233858
81.7067514040303
257.192481138155
66.6924175000427
62.8792952966237
38.1165517983985
19.5580618671687
66.6924175000427
29.199394531394
16.9717559492234
34.9296782979746
52.8691760196809
85.0125084031756
71.585371443054
62.6912371627806
11.4204901383434
45.0273508880991
70.0891593543537
19.5580618671687
36.4286021142728
34.2397161495244
143.259437751933
120.668256617057
16.9717559492234
33.8871497326051
27.3938690038483
84.9908042672853
148.203182000253
27.3938690038483
33.8871497326051
87.1220023530222
102.177841051766
47.8206340610411
39.569379411358
29.199394531394
49.9816301654918
47.8206340610411
36.022824389545
47.4948607746143
47.4948607746143
70.5496572776934
49.9816301654918
34.9296782979746
11.4204901383434
39.569379411358
36.022824389545
34.2397161495244
62.6912371627806
8.28143737523867
109.603171573637
8.28143737523867
52.5731552886071
173.454541339914
52.5731552886071
88.0365643411872
88.0365643411872
28.9363492686966
173.454541339914
297.009440031794
109.797235129123
272.213613932147
109.797235129123
32.0705289947017
61.744822625059
107.994721287663
107.994721287663
43.8284176305739
76.1280361498969
11.0333136001838
66.1966451868975
14.4216602719659
38.7622200989572
73.5324100584225
61.744822625059
14.4216602719659
121.925820103209
55.7357723908084
35.6686622120875
35.6686622120875
54.1390638541155
52.716903133625
38.4610481136435
101.831353889654
100.871911580975
54.1390638541155
60.5311324030866
101.831353889654
73.5324100584225
11.0333136001838
52.8033967941457
59.4460128604097
70.5350453958881
7.97599410731979
55.7357723908084
38.7622200989572
7.97599410731979
59.4460128604097
57.9108166321284
32.0705289947017
46.2555332473857
36.9933318450772
10.9122578323645
23.5718583272512
24.0204252460276
77.305993842651
114.908867790959
61.7815149781874
62.244387144545
1.61229835948561
1.61229835948561
49.3568532019617
24.0204252460276
22.3707960296454
59.8745089666713
33.5356326763042
101.096891791983
73.8505359289965
113.927692581742
161.752984176491
7.13140953809273
27.4562782984147
51.4288897508006
22.3707960296454
27.4562782984147
36.9933318450772
46.2555332473857
42.8474444162076
7.13140953809273
33.5356326763042
10.9122578323645
41.2859930242691
25.7754484927033
11.2548285637765
25.7754484927033
42.8474444162076
60.8830679663895
49.3568532019617
174.653325568109
220.508852727595
40.3059824963987
43.339086204026
40.3059824963987
90.9291466637623
90.8422932174216
43.339086204026
103.680048394086
103.680048394086
105.268449717852
69.2951716499786
96.7586928652925
158.296181233155
127.249862856508
81.3202104584094
96.7586928652925
20.8391423527937
20.8391423527937
135.183274327855
364.575686220625
126.313428597279
126.313428597279
56.0059445505564
39.9941761510348
39.9941761510348
176.368508158344
11.8732139709516
72.0024505207982
16.911194783338
65.7312919316211
135.699600423141
65.7312919316211
155.3266324202
16.911194783338
43.3290333379363
43.3290333379363
101.578921287834
20.7644147762464
57.2435993365197
38.4825811244516
11.8732139709516
20.7644147762464
21.4119129691861
65.8653703018514
57.2435993365197
63.4147179323539
72.0024505207982
80.8796855891515
24.0338994963364
68.0787722862274
40.1731131355288
143.698559115949
46.5512272663138
109.814405038683
84.4111437252215
40.1731131355288
84.4111437252215
143.698559115949
109.814405038683
24.0338994963364
19.9586600001102
13.6672262730958
13.2668537717124
19.8098507313912
7.28726244895846
29.3533169164917
9.70989613744658
74.3489007988686
78.8773825186916
12.4737420608252
9.26785849050362
7.48896388027075
54.0388970042876
71.3488360171349
7.18329436957723
58.7784833846536
71.3488360171349
52.5206951496265
8.43861819257158
52.5206951496265
8.43861819257158
69.020214039077
12.4983362892827
19.9586600001102
8.61201823035692
42.4955421779744
35.2515726032187
7.18329436957723
8.61201823035692
10.803293664434
13.2668537717124
10.4169435056546
16.2648383023011
8.59209322575122
34.5610110529192
15.3504453681318
8.59209322575122
19.8098507313912
24.4922787220789
71.8576945566722
74.4764469950064
33.6010163685565
27.6119861473238
25.2157004661778
10.803293664434
12.585456249179
18.1380776544815
37.4998336796312
16.2648383023011
9.70989613744658
8.35498545779704
39.4883208176797
7.48896388027075
15.9885075288471
37.5321312344503
44.6547295255497
9.26785849050362
27.5144800059896
25.1255709785867
76.9774712367197
33.0505678468616
7.28726244895846
22.608637331781
39.3880624047439
38.5335193565291
74.5489360487459
25.1255709785867
44.720251553407
22.608637331781
8.35498545779704
19.9718947523764
25.5963960939817
107.745107336714
19.5324850953482
36.7988068556577
25.2157004661778
55.2224635542457
19.5324850953482
62.0311918795697
62.0311918795697
96.6394944264507
52.7923955603456
48.3805642381318
74.391504494801
12.585456249179
40.5742295305777
105.052834235921
74.3489007988686
55.2224635542457
54.0388970042876
18.1380776544815
77.1870405184705
29.3533169164917
32.2794655160212
288.342224202422
198.380051935672
40.9447418602194
198.380051935672
40.9447418602194
288.342224202422
51.8066410028676
26.4004135194887
51.9996836624993
40.1098964471363
45.6107223577965
72.3508020895415
73.1138925102473
43.3289783978344
51.9996836624993
44.9353196160882
72.0199378644553
12.6858709594572
10.6524022642782
66.9800951701324
12.6858709594572
63.7999686050079
40.1591855495103
26.4004135194887
47.2400123729874
10.6524022642782
83.2448611927487
78.7781796438582
39.2554213962862
51.8066410028676
80.1803158013237
47.3033122096117
40.674958647797
30.9962868743984
33.2162445348658
88.2409110730391
66.9800951701324
7.84842774063697
52.4627832086709
7.84842774063697
47.3033122096117
83.9176740502262
33.2162445348658
92.8639262738767
69.4606245005039
72.3508020895415
30.9962868743984
52.4627832086709
313.806347350145
313.806347350145
357.670077475038
22.773554268054
44.7073678156073
28.0941022280478
53.2308503877216
22.053570119144
46.2501291998195
23.7187437272719
22.0014807001711
34.9704770485048
44.6737035066492
16.8405239823469
38.3040746004913
22.053570119144
37.2245887284198
16.8405239823469
43.3494662250875
34.9704770485048
44.9994808970059
38.3040746004913
57.8160301214118
22.773554268054
23.9490640735708
69.4346420599977
28.0941022280478
67.727568522722
67.727568522722
44.7073678156073
22.0014807001711
51.3205097597442
108.86671660797
36.3873447918366
313.293948288249
83.6951796999086
36.3873447918366
8.85272957906204
18.8303010066223
18.8303010066223
8.85272957906204
123.124095728659
189.745006843395
189.745006843395
53.1991789880257
22.245946709457
56.1456099352389
63.150683297966
34.5720986635177
81.2886185760344
34.3155529461497
23.361671879384
20.252058339833
44.3825035120823
11.421115444649
39.7963145278555
62.0288509082669
11.421115444649
24.3522105772761
37.0238209130284
63.150683297966
53.1991789880257
23.1200457179479
1.76051441345988
23.361671879384
79.1707274881316
20.252058339833
19.7455770237286
1.76051441345988
19.7455770237286
36.8768045388968
49.3262174000805
36.8768045388968
23.1200457179479
52.3681362853405
49.3262174000805
76.9910768725831
22.245946709457
42.2908649710549
51.8948811926571
34.3155529461497
34.5720986635177
64.8750094335253
275.754984370183
199.491589537003
191.470884820643
64.8750094335253
45.1872039077436
141.272744059142
104.918601120106
80.1809095857611
49.2942587022059
29.7037587015516
104.918601120106
29.7037587015516
70.0440407957736
80.1809095857611
49.2942587022059
23.6006226612774
23.6006226612774
7.60566565134177
7.60566565134177
70.499566083771
85.2360326270527
63.3669869016983
15.7085285434378
11.0022009161804
284.993606044065
11.0022009161804
85.2360326270527
40.1844294472374
64.239185284373
70.7386976979361
40.1844294472374
107.254901510374
107.083265037073
107.083265037073
96.3332423932673
96.3332423932673
52.2268470616406
52.2268470616406
74.6564375991783
15.8953297858207
47.9461135651264
27.7524999414467
15.8953297858207
88.4265633531011
12.8677137829531
142.297287237811
345.251110014146
27.7524999414467
45.0362656427018
56.2877623644785
75.7365449040289
74.5229707741177
76.3226850211653
88.5714381841009
12.8677137829531
69.564525657838
102.70549755977
76.3226850211653
36.3003616097691
36.3003616097691
53.1352867499555
8.73143132596254
237.356680354693
61.9106128785687
53.1352867499555
8.73143132596254
141.554134838937
203.968119883966
219.092672414757
141.554134838937
150.007348889979
18.8335876030033
77.7865372542061
43.653884878668
33.2589304849089
21.9460137838287
29.0162023876316
30.5476801246838
43.653884878668
30.5476801246838
12.5877258073093
21.9460137838287
12.5877258073093
21.9994248561184
25.6896924465825
29.0162023876316
21.9994248561184
61.9818208832235
21.9837335191273
21.9837335191273
18.8335876030033
120.095367204568
120.095367204568
164.695787651051
91.1241555694208
42.4506483342716
31.0708463354315
49.5166711017613
73.302717582638
65.9892927451113
59.6744296998304
26.6052941160213
21.2714813306455
41.9794548320961
17.6594173743077
18.1252112539413
107.664257843539
29.283652026344
31.0718423174423
18.1252112539413
29.283652026344
103.240095670239
65.9892927451113
18.7179590233551
37.5447508181903
70.3915666965866
31.3650351506259
12.1843606578269
33.6129164012884
79.0431667634844
42.0708792634525
132.38568439601
38.0858749407179
19.0512486204973
31.0708463354315
12.1843606578269
54.1360298322661
27.1993939086885
92.0986918148135
36.4408852801355
42.0708792634525
72.7703062381903
27.1993939086885
10.4723271052809
18.5954679962619
35.0156474879446
86.3050720178137
26.6052941160213
68.7030973031057
17.8700675432411
31.0718423174423
54.1360298322661
49.5166711017613
92.0986918148135
7.60910776635474
47.0182221909761
26.4198828536388
19.0512486204973
18.7179590233551
59.8791604901071
31.3650351506259
79.0431667634844
41.9794548320961
10.4723271052809
53.2596424790854
11.1962998352134
11.1962998352134
40.0174421596383
48.9001690487876
7.60910776635474
68.7030973031057
21.2714813306455
65.6513879061212
38.0858749407179
48.9001690487876
17.6594173743077
69.2225456119608
39.9691694434598
118.3928412574
104.885674188614
54.1584072420894
104.885674188614
119.681907241655
93.3380524009367
64.5389795007637
40.2016644058427
99.6399573867834
38.9669214719356
38.9669214719356
120.690093139412
40.2016644058427
144.398965906962
67.1612838918376
54.1584072420894
64.5389795007637
160.685674099591
79.8318072512454
74.6224712134354
114.468192551468
60.9946340344788
60.9946340344788
24.4359386560042
59.095267424727
99.0315634229815
114.468192551468
81.2598853617208
70.0045055581425
31.8915133695471
24.4359386560042
121.57612030329
73.9745006471825
88.8486665797523
70.0045055581425
79.9862987954812
31.8915133695471
59.095267424727
50.5365062999017
130.663684208735
245.046202094625
130.663684208735
164.527964385997
182.255542557696
34.6042395235035
67.790489664849
14.9526359214688
95.1248734834376
44.1100006007708
76.4401980962896
74.5006391516207
18.6391977295161
20.015471665689
51.454063833676
8.57212190767257
18.6391977295161
51.454063833676
45.8416599830329
58.9622663573916
45.8416599830329
35.3197783401878
11.8320414553026
53.4847481437465
69.3363830467093
14.9526359214688
10.7803529626817
232.154404224861
45.4504733638716
48.8643755511109
67.5497665873095
8.57212190767257
44.1100006007708
11.8320414553026
53.4847481437465
10.7803529626817
66.3598150765959
128.308779267048
129.962850869008
79.9063496225425
79.9063496225425
152.314464126031
188.801312254444
17.7476262638134
34.4549826295124
49.7678494110405
7.73969650567772
34.7631970480277
34.7631970480277
31.5753981922635
43.312108491737
43.312108491737
59.910558760539
42.9624054843301
12.3207030643547
59.910558760539
61.1429553260226
20.0661917911695
7.73969650567772
16.3983548260184
62.0263563334168
70.4484593515004
86.2508279960256
48.9309743005389
53.2721112403103
56.6214269071347
86.2508279960256
82.0870644437965
16.3983548260184
16.8225622602504
64.263378832738
16.5292088739903
56.2015059762636
85.3209204064279
16.5292088739903
57.1785643576332
123.900754501335
85.3209204064279
97.5033724032149
105.651010094556
20.0661917911695
71.852327624093
43.5486217577549
42.0651639839904
61.1429553260226
34.4530480509345
16.8225622602504
66.1303717818069
60.8173844061055
57.1785643576332
66.9074111365849
87.7546275190089
34.4530480509345
21.1695103627835
12.3207030643547
71.852327624093
41.0482733985243
37.5177942981727
51.3965248046986
41.0482733985243
17.7476262638134
68.5782943357445
48.9309743005389
67.8425460312332
39.1261030515435
21.1695103627835
297.897747867016
297.897747867016
95.9270002918886
14.9540686771193
270.516064177342
95.9270002918886
133.833268722691
14.9540686771193
75.0644527456239
12.3187707990692
26.1219456013521
8.67563536578157
42.5473269430642
35.307105148964
139.883099443786
17.6050089179188
7.45455511751037
13.1014630099085
50.9857710444787
17.6749126447629
7.85297606006793
40.2695846638626
16.170308624142
37.5999354387744
30.1284373640586
130.749119392828
156.902252593773
13.2889055982801
52.5853341341481
13.2889055982801
12.7787925485939
16.170308624142
34.7431273203781
7.85297606006793
17.6749126447629
12.771525359173
35.307105148964
34.7431273203781
51.2341146210218
71.1344489329889
63.4045426527154
23.5585239987568
12.7787925485939
70.8743199332452
20.8790853247933
59.1726798024223
59.1726798024223
12.3187707990692
1.863
51.2341146210218
24.7863712753602
13.1014630099085
13.958138916059
23.6599581360576
74.8381901304408
42.5473269430642
17.0104243333316
40.2695846638626
51.7294799316599
1.863
13.958138916059
40.9470092314445
8.67563536578157
17.0104243333316
20.8790853247933
30.1284373640586
52.5853341341481
26.1219456013521
40.9470092314445
66.6700694914892
133.706938780304
167.327062873882
78.9589464025452
193.726612823948
133.706938780304
193.726612823948
78.9589464025452
40.0136943308163
6.02635113480786
35.420933429259
100.319118746129
15.8521399501771
122.067864702386
20.1098011178629
21.9118188656259
96.7364004860632
79.6766946769255
42.4652258206641
25.3889998227579
25.3889998227579
48.3249321365276
86.6610608578039
41.6217013828123
13.503213617506
11.0127977371783
20.1098011178629
21.9118188656259
13.7760016332752
13.503213617506
23.5237384146312
50.0293777394842
42.9089580507381
29.9502923191077
16.6576061005176
15.8521399501771
41.5443035084234
31.9851284349461
99.0314432339547
6.82158442005961
59.5946333238153
116.182027069595
83.042668147164
32.3889410293081
35.420933429259
63.644673909134
49.4928202974937
48.3249321365276
33.6534016259872
23.3718594253859
16.6576061005176
48.1792469119226
38.3044474832884
11.0127977371783
23.6583482728613
40.006554637959
55.3375268059569
30.5645077990796
23.3718594253859
32.3889410293081
14.7429282369548
19.438415676181
6.02635113480786
14.7429282369548
41.5443035084234
6.82158442005961
123.913299927812
58.2203829770983
50.0293777394842
89.8870073703647
10.4427345556612
22.9488025177786
87.7129508966606
72.3012673332909
29.6989498299182
86.8108039096517
11.1845999034387
41.9143622282387
88.6524341290187
109.656163318985
29.6989498299182
41.9143622282387
29.7511645654418
12.314712055099
42.2797183292415
59.8208113786498
34.668294521075
34.668294521075
51.4236590296723
6.76551949224891
51.4236590296723
17.4471790556525
132.194960546913
61.9392135161563
6.76551949224891
107.169883964666
121.536835823548
7.38042010999374
81.471353720188
7.38042010999374
29.5442497958571
17.4471790556525
61.0057560071179
63.4415133331481
43.6100197317084
11.1845999034387
31.360405115368
81.3802860771575
121.353052396716
29.5442497958571
12.314712055099
37.7799417019137
140.35069829894
14.5949272351732
132.62268488083
14.4567761966491
74.6925876442904
152.291706819511
55.5141771622348
44.7361115543137
44.7361115543137
44.5585096923135
14.4567761966491
26.0149216796822
55.0044699456326
26.1011596294111
92.8631828767462
21.4151368428969
109.683655327492
12.1443920391265
12.1443920391265
123.363471181708
37.2008558369293
37.2008558369293
60.3485376293411
75.7466965418295
12.8695636289658
248.975384317486
60.3485376293411
75.7466965418295
84.4082107439792
12.8695636289658
129.664310918618
81.4112868219143
80.1233811380923
70.2713087184236
27.9229283206472
184.258218063673
41.1858913464308
36.3795588483423
64.3415288130458
7.64718006849584
37.2227341419192
12.8845375935654
51.5847341080673
105.498269748845
7.64718006849584
109.238089127557
37.2227341419192
88.0435133215389
48.1325819897499
64.3415288130458
105.498269748845
12.8845375935654
87.4096019725522
105.434190095054
90.7572714111657
69.5092725900653
138.424817373909
103.060110202736
69.5092725900653
45.0745371690048
80.6257249641825
80.6257249641825
93.8188409968915
85.272666722696
45.0745371690048
86.6856971247276
68.3418440927665
87.6965027181814
68.3418440927665
33.1210062347145
62.431160344815
79.6163430019239
62.431160344815
33.1210062347145
73.9176489074159
107.957484673366
107.957484673366
35.5453150077475
39.8140164514961
36.5260348929363
63.0116976282976
35.9877833021152
117.945807513451
63.0116976282976
68.9341080380388
24.609118675808
65.3702445842143
31.3210601832058
139.476789106432
70.6207499960175
115.851328766657
17.5436485942919
24.609118675808
35.5453150077475
17.5436485942919
49.8507212485436
31.3210601832058
48.4830452942057
39.8140164514961
65.3702445842143
63.5418074105545
13.5737223708163
46.7207962474956
17.8446059917276
13.0134073170711
13.2828136326608
37.8167214205568
34.7566225775751
13.5737223708163
38.9253579174296
13.334149579182
14.6520651104205
85.7020276831301
31.9294098442173
20.5181915869796
54.8463200679863
8.25840935047422
44.5879900645903
44.5222199244377
27.7096646316768
9.0276684697656
17.9433170010453
25.4538222402845
33.2047758763706
9.19047882321699
54.0268237545018
38.8227873033351
35.2731077451364
38.9253579174296
69.8647062614594
13.0134073170711
12.495478982416
10.2561949084444
8.25840935047422
12.495478982416
13.334149579182
18.3749992653061
29.7079257606451
24.5696201435838
7.86660523987317
20.219354811665
16.7244955080863
11.8159352147852
13.2828136326608
17.6440434141384
42.6566795121233
26.4006840252293
11.7220826221282
31.3154354432443
9.19047882321699
42.0763108886699
19.049624169521
29.6415037574007
19.049624169521
34.6481698217958
46.3448401982357
15.7472754786344
10.2561949084444
43.8717388531615
33.2183228053434
33.2183228053434
46.6102533247782
52.1586148013921
23.7674704165168
20.5181915869796
11.8159352147852
11.4127752102633
27.6601369844764
30.3995708028913
16.7244955080863
130.252281611494
37.8483711934873
17.5603305492807
58.2737170515147
78.714696772585
11.8667964506011
36.9933318450772
13.8739767190233
35.1372634250307
17.6440434141384
51.4575798206639
23.3602452684042
44.5879900645903
20.9816735748129
13.8739767190233
23.9892866713456
22.9956410869538
8.49148661896137
35.8379118532316
87.8299804736401
8.49148661896137
18.3749992653061
25.204369264078
36.4757521375502
51.7031507937379
35.1372634250307
22.7671770977431
41.1612038089267
24.5696201435838
39.0489673082401
11.7220826221282
34.2201741813218
61.0478840419551
52.8284566214081
34.2201741813218
22.9956410869538
7.86660523987317
56.5412794337022
18.2508586921273
8.12121499530704
8.12121499530704
17.5603305492807
31.3154354432443
48.0493745894783
25.3339022852777
15.7472754786344
15.0541808478575
50.118372170293
16.3496515559201
15.0541808478575
23.7674704165168
22.356851835623
22.356851835623
16.3496515559201
0.771443452237427
82.5977266817919
9.0276684697656
11.4127752102633
39.0489673082401
23.2654862618429
0.771443452237427
20.9816735748129
39.2101568856846
59.3292478630902
18.2508586921273
25.204369264078
43.1822044597077
41.1612038089267
58.7336333117576
23.9892866713456
40.0797949845056
42.0763108886699
21.2687953114416
109.073266341666
154.803695159386
20.8165120997731
60.247945740913
20.8165120997731
41.0872839452792
65.9836649558055
436.404081316846
133.650363938898
65.9836649558055
41.0872839452792
129.39203065506
690
217.109264776978
52.8039377792982
154.377350113286
104.187281090352
58.3224719383532
82.6913975271914
58.3224719383532
142.543996986895
133.136604102703
52.8039377792982
41.8377902619151
41.8377902619151
185.037983257492
104.187281090352
82.6913975271914
42.2066293963401
56.2173874259557
138.881711528192
176.957909037714
51.5283111599827
52.4476711494419
42.2066293963401
8.69974809980151
52.4476711494419
14.0940839716528
44.3972509621936
88.7829196411111
37.2247805769221
112.055405170835
11.8344555007825
64.6084697234039
11.8344555007825
31.7246963106032
18.15670462942
32.2339317645242
81.6384311522459
16.1260838705496
32.0958304301353
32.0958304301353
14.0940839716528
31.7246963106032
88.7829196411111
8.69974809980151
37.2247805769221
133.760410892012
18.15670462942
16.1260838705496
44.3972509621936
44.9817027801305
48.5027302530487
16.4470586124085
357.359266847804
7.56801360992434
42.9126771297248
7.56801360992434
172.026645890804
60.9604921308875
284.185846301324
46.6057587321567
41.9153277214911
189.303172365494
163.828988698582
160.091063410798
184.613300699056
46.6057587321567
102.072318260143
41.9153277214911
193.665839453529
102.072318260143
158.423113455708
156.413868723333
36.2529834772257
132.600371877307
36.2529834772257
29.200861956456
10.9909441359694
65.8673219358431
20.0807782717702
10.9909441359694
42.7451519356289
41.8379609565285
110.157068343343
98.2834701768308
61.4793872041679
87.1331224104818
20.0807782717702
25.6206579540807
53.0493790915596
25.6206579540807
87.1331224104818
187.720089284551
187.720089284551
47.5560193981792
47.5560193981792
120.206694002456
205.745250107992
120.206694002456
295.116758919245
195.71714687528
195.71714687528
64.9247469382823
64.9247469382823
224.921257041214
196.016200215696
142.933029506829
45.4154729249845
45.4154729249845
253.338214752532
232.246917449942
73.6872512514885
31.6885833542618
41.0872260076048
132.08483486381
77.4690566936245
106.853378612939
129.674830167616
27.3639594174527
32.9477709412943
30.0843956396003
91.0991820709714
80.922763453802
19.9473259862068
215.045980497195
22.5837748394727
32.9477709412943
22.5837748394727
70.8009265617336
77.4690566936245
27.3639594174527
83.4255941662989
81.574985540912
41.0872260076048
264.93824793525
71.1185513772602
129.674830167616
19.9473259862068
91.3923167996085
135.846982009171
91.3923167996085
117.291964065915
117.291964065915
68.2732598167101
77.5955237368754
32.1431891697137
55.4902873393173
32.1431891697137
14.7169090504766
59.8515243414902
8.50325273057316
75.0947006119606
43.0937454742564
8.50325273057316
33.5903169082996
53.2741220575243
55.4902873393173
47.5178608420034
14.7169090504766
69.2248840302387
47.5178608420034
53.2741220575243
44.3311441426904
68.2732598167101
52.9409891199626
42.9761446967966
41.9463820251521
11.6628371333908
48.8774785253904
12.9457313814245
55.9867717769117
76.0919849195696
51.1445016986186
75.5153426334014
8.03872209993603
94.1011516879576
64.6765970811699
39.8887442394468
9.25191974673364
36.5617320842435
11.6628371333908
36.931117976579
97.066520989474
24.3301083844688
16.1043694070895
26.1201229323293
27.5791196016116
51.1445016986186
7.72645966792036
16.1043694070895
24.7051799629147
97.066520989474
17.7872846157023
41.3243183246863
47.9519222033904
61.0781358752868
20.1700820771756
17.6848763354455
41.9463820251521
41.3243183246863
9.25191974673364
35.761309455891
19.4277584141866
70.8802646933545
7.72645966792036
88.1331249531072
51.5560686243627
49.6987797838136
94.0004653765076
35.761309455891
41.4060945514063
43.6923669649517
17.7872846157023
8.03190824150773
8.03190824150773
87.6568895752068
31.7985210505143
8.03872209993603
81.3935067066163
32.1165167787542
19.4277584141866
44.5911932784939
27.5791196016116
48.8774785253904
83.6237300890124
39.8887442394468
57.3188195534416
36.931117976579
103.115553996475
58.4883578415397
195.602440866672
122.495154116398
122.495154116398
195.602440866672
58.22757877501
59.5911580186188
21.087036705047
181.184185758581
21.087036705047
59.5911580186188
96.807
81.4275428709475
58.22757877501
79.6218443456317
80.0754736045938
134.775388146353
163.106309356812
168.273034711447
80.0754736045938
135.365796086013
18.4819562276292
133.639321127578
18.4819562276292
228.354798948916
30.3299544510044
50.4873523369962
12.6648367537841
11.1886430812677
10.4814156963647
30.3299544510044
40.1323835823391
8.15193461700963
59.7620069693112
26.9832349617313
69.6703561423365
10.4814156963647
8.15193461700963
6.16614514911869
59.5316869070582
14.7243477954034
23.3271029920134
12.6648367537841
59.5316869070582
7.42191147885772
14.7243477954034
7.42191147885772
60.6560629286142
23.3271029920134
159.608947023655
6.16614514911869
342.877378256426
342.877378256426
380.941457541707
73.4314650064943
73.4314650064943
143.560399121763
95.8569198441093
58.5117558957172
67.0416584072918
62.1136451675475
8.29866645913667
36.4687683778874
139.648448659482
145.366137740672
58.5117558957172
41.7241237055975
8.29866645913667
15.0628754227073
162.650139317493
4.48340740954912
21.5444696616092
60.0801428510286
45.4589574341515
60.0801428510286
15.0628754227073
77.4217512460161
7.6704913793055
35.6609863716639
50.3111738682373
32.8923079609808
44.5263902085044
11.4913487459045
13.8162054848645
13.8162054848645
121.674999897267
51.2584555463779
37.0858792669124
45.4774911906978
98.7222428128535
44.5263902085044
49.8008426133535
45.4774911906978
4.48340740954912
108.022667871146
16.6701772336109
11.4913487459045
7.6704913793055
55.060702992243
35.6609863716639
49.8008426133535
55.060702992243
16.6701772336109
98.7222428128535
36.6717960563701
68.124074246921
46.2026493720869
54.1624069443004
58.4352604084212
8.4137571274669
68.124074246921
34.0433022046922
8.02568184019277
43.9972265716829
19.7139653545399
31.5099664233398
42.2816889090301
14.6146495681559
6.73130277138089
71.6680184531427
7.48164935024357
14.0697412556166
47.3391797457455
42.2816889090301
37.0061994941388
41.570366957726
17.0385297781235
6.73130277138089
8.53705968117829
42.314837185082
26.6974722960808
13.4728573806747
17.342625320291
73.969641306417
32.871095965909
42.314837185082
51.7066038045432
24.5548887596747
68.328920107082
32.876526960736
7.48164935024357
17.5866097642496
26.6974722960808
7.81194585234692
8.02568184019277
7.84691104830431
59.917313199108
9.73707112020858
34.0894218930154
37.3193693676621
16.0319239332028
23.413785362474
37.1019230094614
14.5160979260957
10.894573419827
33.8746433043951
59.917313199108
8.45974893244474
14.5545846385254
24.700458052433
16.7222179748979
14.58987011594
23.413785362474
28.1767648426855
24.700458052433
10.293033226411
14.5545846385254
51.0814880460623
9.73707112020858
57.797910853248
14.58987011594
14.6146495681559
32.876526960736
51.0814880460623
50.9480319639532
53.4052868169435
21.6380743597946
46.2026493720869
54.0235631090731
42.6441213064591
8.53705968117829
49.7989783630146
32.871095965909
43.9972265716829
41.2923926528846
41.3661761829638
7.84691104830431
50.9298997937361
33.5777708164196
8.20229790973237
79.478925263242
30.5661433288533
79.5168645508612
36.0994653423011
21.1319188669652
10.894573419827
69.4083069235952
8.4137571274669
7.81194585234692
16.1347909809827
20.6623607799303
24.5548887596747
48.6976268518292
21.6380743597946
16.0319239332028
21.7316044966772
8.45974893244474
30.5922999135403
50.094712804846
78.1665378524596
34.0894218930154
3.53721755056147
48.6976268518292
18.4379826716482
18.4379826716482
17.342625320291
71.6680184531427
51.6641221839683
14.0697412556166
3.53721755056147
16.1347909809827
8.20229790973237
22.2538639116896
10.293033226411
13.4728573806747
41.3661761829638
17.0385297781235
91.0084105014476
63.3926398882394
63.3926398882394
67.3458380896696
129.619727734631
55.1816256918913
83.0292800522804
34.4570552717437
34.4570552717437
55.1816256918913
94.7643598511592
101.131170002131
74.3735825478375
171.134522770831
71.8579264521319
169.422274586313
67.0005633185274
77.6651935940418
72.8320412867853
309.513796152934
121.800225960382
36.7852842451978
36.7852842451978
42.9476641856108
154.657447182475
52.7451633991212
110.241660827475
95.7762254111113
12.8327015472191
9.55544127709443
38.444518920127
52.7451633991212
10.4909502429475
34.0883744112271
78.9271332432643
50.7020901936005
39.7897939301022
39.3134728432887
50.4100607815543
89.1923156107072
9.55544127709443
7.78538958562768
7.78538958562768
45.1411373693663
76.4912539118035
32.7465887383709
78.9271332432643
28.4058846016103
35.2440085546466
58.2203420893419
83.820233267392
111.265489959825
102.242564624524
12.8327015472191
106.084106940861
83.3380617485192
39.7897939301022
18.9280218459299
34.2115471295877
34.0883744112271
42.9476641856108
34.2115471295877
23.9724113305274
39.3134728432887
18.9280218459299
18.1623414239464
28.4058846016103
59.762285799658
35.2440085546466
23.9724113305274
135.71703647295
574.528826292467
69.6754893606066
44.720251553407
44.720251553407
69.6754893606066
48.3474880836637
0.889002812144034
0.889002812144034
48.3474880836637
95.0815243094051
36.0407945112202
41.8132029627007
1.15870703803852
262.263989691685
86.3371443759869
26.6323911431174
1.15870703803852
33.5974030246387
53.7094865363652
50.7374786917915
53.7094865363652
26.0327590739053
42.2881067322717
41.1856023508216
37.8648462825349
47.5939973105853
63.7761964764284
64.8101026152559
34.659985054815
33.7873209651194
8.07329486640987
9.03267717789139
66.7323111393574
41.0030048562298
73.4033208036258
9.03267717789139
14.3269324351028
63.7761964764284
45.770462309223
62.3549682463234
76.1495891715773
83.4310440603496
25.1290762663493
46.6622161175399
39.3257023967786
52.9385159784443
34.659985054815
48.3603373127194
45.770462309223
44.919264976177
44.919264976177
71.2720569437981
76.1744062333275
37.0164260835646
33.5974030246387
42.2881067322717
25.1290762663493
42.9193866335482
26.0327590739053
24.1071820418729
64.8101026152559
58.7030654054795
54.5591076264999
9.09230465833608
42.9193866335482
24.1071820418729
47.701162721678
9.09230465833608
15.1821952958062
8.07329486640987
37.8648462825349
33.7873209651194
15.1821952958062
50.7374786917915
35.9678012255405
22.5974736641068
58.7030654054795
22.5974736641068
14.3269324351028
41.0030048562298
84.7041538119589
7.4880102163392
8.57989405528997
58.673779885056
44.4667393677567
49.304736871826
8.57989405528997
98.9185934847438
104.688190723691
7.65371439237185
41.0183962875196
38.7141654307567
86.3227229412974
98.9185934847438
152.661139485463
16.2762502745565
7.4880102163392
59.8878662167889
26.151455141158
7.14041658448582
7.65371439237185
7.14041658448582
86.3227229412974
49.977200611879
16.2762502745565
59.8878662167889
41.5554755597864
22.8366025932055
88.3646500417446
98.3714974268461
17.3179003634967
54.9103890170157
60.1387945173496
86.7641459590308
9.67009829319227
47.9444751040201
22.8366025932055
27.1942297188209
40.6804596212973
9.67009829319227
40.6804596212973
25.3661118029547
42.3611112814572
51.8950646786378
62.4834908995968
61.5286197066048
24.4670925530599
51.8950646786378
83.4214565744329
82.511249014907
56.0652493172018
130.744112475476
51.6351485521248
96.1801838270233
42.09073523948
25.2308008196331
31.232009877688
56.0652493172018
35.7186149367525
8.60980661803736
106.660765996687
25.3661118029547
47.6556780877158
66.0151167006467
21.5197051327382
17.3179003634967
20.356988038509
37.269518228708
8.60980661803736
47.9444751040201
60.1387945173496
20.356988038509
51.8074680910002
27.1942297188209
19.3655356238861
79.5508059167222
21.5197051327382
42.09073523948
47.6556780877158
74.0004653566449
88.3633838759019
78.838622191157
70.6769529479023
31.232009877688
29.2195244314482
86.7641459590308
44.6468924114546
76.4989093451665
62.9290213732901
20.9612415185742
20.9612415185742
28.0114506229149
171.9357335111
10.8766413933714
31.3311669747553
125.275880104671
56.3828804070881
27.251593457998
37.0359709471751
26.6931919972116
115.832423168127
10.8766413933714
27.446566014713
71.2689840603891
47.3654217863623
79.5271023613963
37.0359709471751
54.6534448045135
44.6468924114546
76.4989093451665
26.6931919972116
27.251593457998
68.9161485502491
89.1778487181654
27.446566014713
62.9290213732901
62.793677364843
115.832423168127
180.125950434689
162.499512039267
54.4796507665018
52.4442669316676
84.0664693442041
229.344468572931
54.4796507665018
52.4442669316676
162.499512039267
37.547540505338
125.154683336262
35.7099499159548
21.9870857550518
32.9211719414726
10.9980891976743
38.3795094549162
10.1626951641777
67.0404866405368
27.7682782505506
87.5178439748146
17.3982155705693
130.95949154605
30.1745449344311
21.0466106924607
76.6474473743255
18.8536739390496
28.2038713300142
40.3007848186608
33.0623059994308
7.8350707718565
40.3007848186608
20.3626002759962
30.1082826311964
152.308118680522
21.9367918347237
21.2842845038305
17.0070653553163
30.6336688302267
31.2015833252096
6.87269095769626
6.87269095769626
33.0623059994308
126.135208383702
20.7966045786325
8.00191783261988
76.6474473743255
175.124052588444
14.8004597901552
41.20467171329
42.7880121529383
12.0285822107179
17.0070653553163
21.0466106924607
16.4056115704353
8.00191783261988
11.2677232394127
33.7292863102675
31.2015833252096
19.213619622549
7.8350707718565
45.0652940298851
26.0095223139526
11.2677232394127
19.213619622549
28.1592711198284
56.7308416119486
27.2889547985994
16.4056115704353
28.1592711198284
16.0200407302853
18.8536739390496
107.339807364277
10.9980891976743
17.3982155705693
67.0404866405368
16.0200407302853
59.7275813422911
338.109765471215
49.4229328247525
162.173678483902
59.7939046893578
57.6464339400105
49.4229328247525
101.794622176223
64.0707264357132
64.0707264357132
80.3739533182237
81.5010346744138
172.161028752154
80.3739533182237
144.748827570381
