# Supplementary material for: Structure of tetrameric forms of the serotonin-gated 5-HT3A receptor ion channel
Source: EMBO J. 2024 Sep 4;43(20):4451–71. doi: 10.1038/s44318-024-00191-5 (PMC11480441; doi:10.1038/s44318-024-00191-5)
Supplement: Supplementary file 6 — Source data Fig. 5 [file 44318_2024_191_MOESM6_ESM.zip › Figure 5/5E/tetramers_min_distances.txt]

46.6647923331927
35.7705776197422
71.8096512124241
94.7066285985305
45.0899161925369
46.9674642279099
1.55096590871624
1.55096590871624
22.5727306998954
168.286549032346
10.8108930482176
22.5727306998954
21.8248156177779
73.127525233321
28.6988162386535
86.4345156317776
18.3774929533383
71.8096512124241
0.668979820323453
21.8248156177779
10.8108930482176
0.668979820323453
46.9674642279099
38.3308663122815
81.8973103541868
30.6837305546441
32.7473701959409
49.865784908091
88.2774037905511
49.6671087441176
79.1350513663193
26.5350756782414
80.0313745352409
23.0966356153878
30.5661043886852
78.3628977976823
23.0966356153878
79.1350513663193
49.6671087441176
59.7293349787188
30.5661043886852
83.1826623206423
13.8897959758234
88.8162213351255
13.8897959758234
218.812286939185
86.2380966786141
101.932089771652
88.8162213351255
60.6793803054217
16.0888781227903
32.2114363619507
71.2107245118318
71.2107245118318
29.3709302074347
34.6530131806745
167.850874816755
34.6530131806745
32.2114363619507
16.0888781227903
122.505037363637
51.4088087515165
17.3280006492382
189.115569570567
27.7616121514944
66.9878478653114
82.9498603208589
66.9878478653114
27.7616121514944
34.2458337612037
34.2458337612037
82.9498603208589
54.3517362303174
67.8223846344258
83.2530322015361
63.7554586015974
17.3280006492382
26.5910862179415
36.2731529957074
1.29547385153078
22.3093657126329
64.767095430473
49.7861298681671
30.0728408202484
31.5764536482487
38.19830901362
82.8461380828944
36.339916297372
42.8263551274212
0.642663792351802
50.6702593465832
14.9800334862777
27.2521394068429
62.2075660068773
32.9434536782348
26.5910862179415
65.6347969944297
101.890667153572
27.2521394068429
27.9280430034043
0.642663792351802
23.111935990955
31.5764536482487
30.0728408202484
65.6347969944297
35.5298078731085
85.3602023032396
79.1962886204272
35.5298078731085
1.29547385153078
20.6552741811867
14.9800334862777
146.272518027995
20.6552741811867
47.2575202110733
97.9953112156393
93.4914417219565
61.0225814535078
91.0593420917157
80.1128035272764
80.1128035272764
61.0225814535078
93.4914417219565
163.779875865443
690
38.4430328017965
135.046545993247
27.5267195920618
27.9876877662304
49.352496363873
28.55568563789
50.1952355159332
101.070757443733
0.674296299856376
28.55568563789
90.7002965954357
31.5413974048392
91.4200266571827
47.9320855325532
29.0136590246732
56.3922208664458
24.551810528961
56.3922208664458
27.9876877662304
0.674296299856376
71.2890556116435
19.9399554224677
172.664269987065
20.979007185756
40.7535110695999
42.1890850102251
109.691039635195
49.352496363873
20.979007185756
136.732557799889
26.1870454089422
64.8127287845528
29.0136590246732
45.2350259782174
51.0456152034629
40.7535110695999
47.9320855325532
50.1952355159332
47.8417982234155
27.4347028278055
45.1479659840839
45.1479659840839
29.8663214172753
15.5242716495815
27.4347028278055
28.3312437160814
26.1870454089422
44.8382286475503
27.5267195920618
9.73474830183092
24.551810528961
15.5242716495815
44.8382286475503
109.691039635195
61.0732053809197
58.330726424844
96.1183002424616
51.0456152034629
75.8820657220795
38.4430328017965
71.2890556116435
57.5565165750152
9.5198747628317
9.5198747628317
23.762712439871
65.2917034660607
82.9018632797237
44.6859443757206
38.4244359848001
42.809565187
35.477240922879
47.4587848611824
8.85629178889223
42.5431445153035
41.9746061625359
13.8372528433212
44.9917435175611
22.7209414692702
44.9917435175611
14.7311768114431
13.8372528433212
19.0338410403681
14.7311768114431
82.9018632797237
58.7160307438454
35.1120797089278
35.477240922879
50.4465153429848
42.9710068563677
146.515789151716
64.5816501976374
8.85629178889223
52.5281845702857
9.52424973423104
57.3787952919552
47.4324815527292
52.5281845702857
44.7057304632191
51.0743108323548
42.5431445153035
24.1518974254612
9.52424973423104
22.7209414692702
31.2867259312955
34.2896852019671
57.3787952919552
38.4244359848001
30.2459042529084
28.6699774328478
15.5187504087797
87.3469212179227
74.6811203511041
43.3917706800495
31.705518770397
39.7216226065854
8.93843002154181
97.0811121695982
9.1085880491984
94.6302801129216
24.4156916807614
85.6229838365617
37.4710501954509
12.1750788395805
50.7726315400335
146.099871025597
24.4156916807614
52.879812398022
26.9882631156583
41.2634422824854
42.276283670635
121.728623920177
37.4710501954509
45.595936669291
85.6229838365617
1.47384064606727
26.9882631156583
55.7138683026946
73.1631211096137
23.0959399029353
31.4491864799393
28.6699774328478
12.1750788395805
1.47384064606727
8.93843002154181
9.1085880491984
43.2736458193668
37.8361831881864
15.5187504087797
15.994201488352
73.1631211096137
43.2736458193668
10.7157910813901
31.705518770397
55.9126972431128
20.3786392394095
39.7216226065854
29.0468283036203
23.0959399029353
10.7157910813901
48.5169367489333
260.788295493682
10.5211425353903
19.8617252082995
24.3739509005003
48.5169367489333
19.7316475870618
19.8617252082995
54.7571844875173
18.2803777176512
21.8372464095178
10.5211425353903
28.0073073902151
19.7316475870618
24.3739509005003
47.0898587171378
21.8372464095178
11.966428320514
32.2550365764186
18.7736434529902
17.9422224584916
56.838768323214
19.6742280979458
12.0594156574852
32.2550365764186
1.17350724326695
20.1830012758262
55.5751525301551
12.0385721952398
23.2988694468208
0.634274782724333
50.4729354561046
51.5445818030373
76.9905898941552
36.2969514009097
23.5656214271977
17.9998108740064
4.1619356374168
35.2073979051278
0.634274782724333
24.7386651772079
29.4380435873378
32.1762951137946
40.4187458913077
112.394352890286
12.0385721952398
36.2969514009097
23.9335528912863
1.12852447913193
40.4187458913077
56.838768323214
10.5457758960638
19.5183426038176
1.12852447913193
4.1619356374168
20.1830012758262
9.57298848322717
49.6812697754395
10.5457758960638
8.93763102001867
33.4064232184471
65.2878021876981
50.3912508301401
34.7645323354133
37.3424054025715
9.51468468999367
9.57298848322717
9.51468468999367
23.9335528912863
19.6742280979458
21.5662532733435
17.9422224584916
17.9998108740064
11.966428320514
8.93763102001867
57.8793000691957
24.5649933085682
21.5662532733435
30.990180710993
1.17350724326695
11.6090833940497
11.6090833940497
52.6323252811426
135.058838329397
81.2468554114558
106.565373460379
81.2468554114558
52.6323252811426
149.447186652175
120.031579345004
32.381241270989
40.4312328404663
82.2136809691672
39.2326894853004
62.5710741117651
40.4312328404663
5.41704933520085
32.381241270989
48.6355299292606
47.0496271876834
62.5710741117651
46.5066654255065
110.441694001858
70.8249037080178
5.41704933520085
40.6564751946108
24.3714602968308
39.2326894853004
21.4305269300594
89.3012240293273
40.6564751946108
49.295188307278
56.374900212772
46.5066654255065
56.374900212772
24.3714602968308
21.4305269300594
32.6752157337943
45.1321979688559
61.851620783129
62.2565954759012
80.6205652501271
55.3564944157413
106.837119865944
23.9151949500731
71.5421035579749
35.7221803155966
61.4861628823917
23.9151949500731
52.0686728177318
17.49602456274
28.8174351131394
9.32017356329806
60.7803156396049
32.732228407183
28.8174351131394
19.0194879874854
49.3087078541914
15.969214867989
52.4031378664484
71.5421035579749
48.017121813474
51.7178590189114
46.7678518429059
64.3151254099687
32.732228407183
26.2663751067786
15.969214867989
14.5659065371847
72.5413919996715
26.997721445522
41.9887678105705
14.3457355725003
21.1360020167013
87.78482798582
108.048619542575
52.0686728177318
1.02459772593931
42.0276275561683
9.32017356329806
1.02459772593931
21.0880809048619
16.7227162117881
48.017121813474
77.1194853101342
17.49602456274
43.5135002585404
16.7227162117881
14.3457355725003
26.2663751067786
52.4031378664484
76.775465326145
26.3085970264475
21.0880809048619
20.5185976494496
69.5171746890651
11.5420934626263
74.3774633356771
10.7980590964302
87.4162535873621
10.7980590964302
15.6402621301563
69.3522257429421
105.452798423039
78.3785044098578
118.874154413396
127.60307603757
169.280093735755
114.210784483121
80.4278248586893
11.5420934626263
64.4476529498941
69.3522257429421
32.3825828880279
69.5171746890651
127.60307603757
25.8044548334197
36.297492465045
86.5332422208367
68.0226731934735
19.6184303844625
19.6184303844625
32.3825828880279
64.4476529498941
20.5185976494496
105.289986981194
18.6226513284226
9.14412721368202
24.6220048990735
28.5652499901541
8.52240784637769
15.6861222502568
15.6861222502568
12.8651698103834
23.3071184029686
9.14412721368202
16.2172386752492
41.3450222457311
23.5354488962926
47.9975848689286
16.8605139156551
35.4531272844865
35.5339616353145
35.4531272844865
49.4838011221854
27.7236212732031
50.6395249607458
28.3703718075742
8.52240784637769
16.2172386752492
28.9195825566345
62.3481628979555
27.7236212732031
2.80979149582313
12.8651698103834
16.8605139156551
28.2460625264832
23.7051656554009
2.80979149582313
15.5187120599617
15.5187120599617
43.4202614253991
23.3071184029686
26.3316376674524
28.809070017097
70.3594783055993
31.9503529557969
31.9503529557969
100.133005404592
103.196212921066
44.5448844537731
54.8680390163527
44.5448844537731
67.6808756592289
70.3594783055993
67.8233235270139
79.8022959538132
56.6059426805172
77.1458032380894
322.596632804033
31.1305679718504
31.1305679718504
67.6808756592289
106.867485571319
39.2000095045409
41.6971430226341
20.1024901256038
90.7055521605486
49.5387925493749
81.3392431071866
10.5031962278156
57.7199950493761
36.9126461866391
10.5031962278156
41.6971430226341
38.4638487056353
28.1716530665135
39.2000095045409
52.3929045100575
103.042727363458
49.5387925493749
52.0239638195707
63.2707237867562
74.1498039843404
58.1768416940968
85.3783831496591
38.4638487056353
84.0948097625531
58.3167471893795
52.3929045100575
56.6255258915977
54.2256943493221
54.2256943493221
63.2707237867562
75.5855003505963
28.1716530665135
44.7778523677286
56.6255258915977
52.2155533940798
52.2155533940798
80.4164140334546
84.1679736286314
51.7524673857788
52.0239638195707
32.9295045096339
66.4211110001933
67.3060339958461
37.8432291202799
19.9972666382183
71.3130271969996
58.2080642415636
53.9930400931453
46.0436850067411
91.1942161693931
32.9295045096339
22.9324331297401
25.5822792426711
113.008477636397
19.9972666382183
20.1024901256038
61.2058101102338
95.6284303031792
25.5822792426711
22.9324331297401
89.7614420365231
89.7614420365231
32.0026507730219
60.9794795218031
39.9999344093212
57.104211992199
68.430173838008
87.9601236978786
32.0026507730219
111.993215143892
9.23518023646534
1.68485793169632
20.7317444092387
34.248648885759
60.9794795218031
106.557990363229
62.0813767908702
54.6050105530619
39.9999344093212
45.2146028098224
68.430173838008
13.0567801352401
69.8006707883241
9.23518023646534
1.68485793169632
33.1516817220484
47.6711357479555
89.8471743587409
33.137137753584
12.0001990295995
64.7678672761424
23.6896455070565
44.4432985077616
30.6737790710568
36.0102994641811
24.7449671701136
39.9760925085231
61.7276444998511
21.4279719409001
45.4655812400985
29.4636059656655
79.3612941962264
24.7449671701136
37.4657610292384
59.0487027503568
39.7120776748082
76.2678752231639
1.07005630692969
29.4636059656655
42.2715535200683
39.9760925085231
20.9813048390704
1.07005630692969
20.9813048390704
53.2398697141165
22.8287050059788
64.2257044511775
114.280899791916
39.7120776748082
19.2177387392482
52.2594152163034
78.0826771009422
12.0001990295995
20.2368013097426
20.2368013097426
82.8145318497907
13.3302214160156
22.8287050059788
33.137137753584
13.3302214160156
49.9188414979755
33.1516817220484
71.4557633662254
40.9657393104287
37.2686540291717
42.7660263362882
30.6737790710568
19.2177387392482
42.7411002578315
55.0944887277856
47.6711357479555
16.0246836552239
56.2652375761446
12.077316206426
24.1713559145944
40.9657393104287
52.2594152163034
40.0418539468392
51.7629570425232
81.5561100669349
51.5221895740078
56.2652375761446
16.0246836552239
7.36871866405551
16.9314879219164
51.7793052024648
36.6734350893123
71.4999741161918
43.2801228077047
258.86126387797
21.6803061844154
54.5035472446519
26.9384695556373
16.9314879219164
19.6944542574807
41.4798193040905
117.790755676114
43.2801228077047
76.4773881582001
75.5813565567336
40.1324725565221
69.6461096939377
51.1589005733714
44.1886418834071
16.6809551435162
16.6809551435162
62.9765252872052
20.2416236564659
13.3038549112654
13.3038549112654
52.5488570808158
19.6944542574807
41.4798193040905
21.6803061844154
150.068053999464
161.795359134297
150.068053999464
171.535118264034
321.591540423951
80.7963996451333
79.4414173400752
43.9835492343444
34.0558760175994
93.3937366743616
8.25588676339495
52.4293879064976
11.2448303121924
13.9049124592714
13.510043180908
13.9049124592714
46.4236440674362
33.4190336372852
33.4190336372852
29.0829884296645
63.2450213495102
20.2038668947308
27.8340389631113
52.4293879064976
23.8489095033714
36.3328736683461
11.2448303121924
36.3328736683461
31.8493394287244
28.2382236560659
29.0829884296645
20.6316346056244
66.9645
13.510043180908
44.1270779624031
20.6316346056244
31.8493394287244
402.72345008325
101.9746935813
34.0558760175994
8.25588676339495
74.8368382516258
159.7417210264
33.1276358385261
31.5173880937174
19.1588101731292
27.2121251375191
35.7461457537732
27.2121251375191
29.1780473858344
29.1780473858344
44.1364501659343
19.1588101731292
33.1276358385261
44.1364501659343
224.247476922252
114.261468721962
9.83389200672857
9.83389200672857
114.261468721962
101.924024454493
47.9047501115495
24.2655940685572
16.2870330861701
23.8226434616312
39.8212803347657
103.231875200928
20.2607253263549
56.3348132596532
35.2760095957578
23.1172140730668
159.174254377635
55.8843455472997
90.1163378333807
67.6495121822767
49.8056343725286
71.5202640882289
24.3394993785821
38.1697560052458
47.9047501115495
46.1197904619047
61.0251560690343
16.2870330861701
159.174254377635
60.3704063966775
38.1697560052458
107.569517308576
92.5934817265773
65.1886515219482
45.92686079246
23.1172140730668
65.7387881391192
16.3185364693039
99.3191066889951
30.5049850598226
19.7627491635147
166.344582639472
49.8056343725286
23.8226434616312
96.3408778193348
30.5049850598226
19.7627491635147
46.1197904619047
51.6920075059965
65.3053014272195
25.8704225951181
51.6920075059965
31.7462431359996
60.3704063966775
20.2607253263549
16.3185364693039
61.0251560690343
76.5643304956688
39.8212803347657
33.4253726718192
26.3228669648654
33.7603603115562
72.6699240642234
66.8771970200314
24.6681031394795
203.187957222494
42.4057771329568
46.4233235803944
53.2719436687831
28.8581106320216
32.5788708022546
24.6681031394795
65.9073628455122
66.8771970200314
51.9148085665352
11.2180186418993
51.9148085665352
18.7163056450786
0.680446360854403
101.319522231651
28.8581106320216
11.2180186418993
35.707933330704
0.680446360854403
190.719854875459
63.8150221930542
10.4216271522253
63.8150221930542
92.4281978889559
10.4216271522253
149.453577907991
190.719854875459
192.188194740208
105.32581047991
77.8119794729577
113.949358462433
69.4500853023234
36.2037680635594
58.0972624656274
58.0972624656274
25.0823779076068
27.5263736714446
24.6513062229976
9.40287990458243
79.3361237867089
13.4722389564615
13.4722389564615
75.5780043746195
25.0823779076068
27.5263736714446
75.5780043746195
64.1718362640497
9.40287990458243
30.268495911591
29.9716454127897
29.8162644793073
111.052730536111
29.9716454127897
10.6967248609095
11.1878452013781
9.28748714669366
28.9958697619161
11.3812160821614
17.8362330734379
53.2787466491095
10.1770321926385
21.2005517675838
35.6748517411075
29.9130916531541
43.0201996595785
21.2005517675838
22.656126621733
16.2977357323034
10.728279673368
11.1878452013781
2.52322160144526
50.3669398043002
2.76366319402347
38.248801187096
23.2214730637399
59.7731989941981
15.268345195207
38.248801187096
27.0306564293211
35.1584961922435
28.9898759957679
50.7162790655032
31.2667658584958
35.7922660535764
12.9861226314863
2.02759056517829
1.173
1.173
100.626475932033
35.7922660535764
15.2240803170504
3.70453539597073
32.2783408611719
35.1584961922435
2.52322160144526
35.0603014283962
22.8943050178423
32.4533524963138
31.0119316044019
31.0119316044019
25.866764689462
39.6597054580099
35.5030480135157
63.5930368593921
46.0447060882139
9.38368289905408
28.9958697619161
3.70453539597073
18.4211263092136
11.4046897919233
37.7664237186949
10.7237854557055
10.7237854557055
11.929868534481
13.3384335287169
26.1287339245513
0.691722849123838
1.82491629945047
1.82491629945047
22.6955726794897
44.3949024289512
11.3269862827674
33.0121736977437
43.0201996595785
11.3812160821614
25.866764689462
10.0112437414139
10.0112437414139
17.5775722513093
10.7989959949988
11.6650821257289
15.268345195207
49.1237599996173
32.4533524963138
45.5289429758698
15.2240803170504
18.4211263092136
63.5930368593921
26.1287339245513
13.3384335287169
11.929868534481
10.6967248609095
2.02759056517829
17.8362330734379
17.5775722513093
9.38368289905408
0.691722849123838
32.7563029373905
22.6955726794897
16.812299917025
28.9898759957679
60.966751896013
27.4300385617665
12.9861226314863
9.28748714669366
29.1801481319064
21.7546232844883
45.5289429758698
16.2977357323034
52.6821890917604
56.1649933877856
68.4892081434448
54.7048388124853
54.8661369492704
52.6824150215231
81.5499154524767
8.43099816154647
1.13168414321311
14.9166526154496
131.041541242653
110.089651363105
8.89397688045117
41.7544422436236
35.6769536010293
36.0160171868018
71.5467950540064
151.9533872878
41.1594687647934
1.13168414321311
80.0946917742749
6.6870398720211
36.0160171868018
68.4892081434448
8.89397688045117
105.059869938526
75.7719361653772
39.9180898965131
63.6648496149955
63.6648496149955
39.9180898965131
6.6870398720211
60.0039111412748
10.7099580881533
41.1594687647934
75.7719361653772
27.4023186290868
10.7099580881533
8.43099816154647
29.1808211544843
1.42414395339797
82.180231099091
24.7319525108714
16.7884954805367
81.66267331223
74.5309960637183
17.5767596629754
28.6160187089329
54.8889795701286
115.907831950649
1.38473562458687
22.0031576938402
76.4411089941139
35.8943444883731
81.66267331223
114.333477421122
103.158204183313
76.4411089941139
106.090004392196
1.42414395339797
27.9123976487152
1.38473562458687
35.1754867130506
146.533152691076
120.099666862969
103.158204183313
35.1754867130506
0.731855518528077
75.1134725748317
21.1020456354354
80.2185465462944
33.5162128752638
17.1918730654923
79.7181758509313
28.6160187089329
0.731855518528077
22.0031576938402
14.1189748388472
74.5309960637183
106.090004392196
29.5332493894593
21.1020456354354
33.5162128752638
29.5332493894593
29.1808211544843
74.7786604670744
0.669868830443692
51.9710294803749
28.7833398687505
51.9710294803749
19.224774514571
1.1385
42.790154036881
134.395408691108
134.395408691108
19.224774514571
137.442778138759
122.081748943075
74.7786604670744
0.669868830443692
105.737032539532
24.4122302289242
24.4122302289242
61.9051622665671
243.10004609471
159.462780623724
159.462780623724
52.4777321489791
69.9095915361404
90.8607525915343
41.5254617704608
83.0747142661719
40.9151236922241
64.2324776495505
34.8963193868637
76.5839389493646
40.9151236922241
76.6122275178708
55.9345447487508
61.9890792720782
94.0061441888242
23.6259012685231
40.3252612080815
63.5912119577069
63.5912119577069
76.6122275178708
110.90091407874
38.831615959164
64.2324776495505
23.6259012685231
137.340335844937
34.8963193868637
66.5332209294725
55.9345447487508
83.0747142661719
55.9733979627823
45.7584465317607
38.831615959164
102.374644504877
57.369589313503
40.0483186444824
40.3252612080815
46.6709007117926
24.2385519369454
209.952052001084
117.579472219856
55.3680180429099
114.303888870852
142.341665193295
55.3680180429099
24.2385519369454
259.785020617529
90.4064518424985
131.419434915464
193.742238269047
259.785020617529
109.934416463863
90.4064518424985
78.7790635083332
47.6165120546434
41.1492305152842
78.7790635083332
57.6367701385149
136.280663996218
87.3390446321117
73.6496461855045
102.855268389616
47.6165120546434
73.6496461855045
136.280663996218
193.257279990949
64.92156612598
102.855268389616
64.92156612598
41.1492305152842
101.572083902271
80.5882929370017
52.3042187853905
158.130511958477
155.414443409388
80.5882929370017
101.572083902271
60.2812251741784
155.414443409388
66.7755167351485
52.3042187853905
66.7755167351485
135.762543132987
49.4734931983785
37.9253087858227
28.3747346859843
81.9644564079455
56.3542055573495
33.8306584845758
60.5140621343502
114.610983577055
43.4691238006933
43.4691238006933
64.6820901737877
22.2152944781292
37.9253087858227
49.4734931983785
28.3747346859843
60.5140621343502
64.6820901737877
112.410222918114
40.7877116329171
22.2152944781292
71.6890159735088
60.641746307721
63.8806255693861
11.5576544765796
148.611075678262
88.7533471326575
45.5143650401288
11.5576544765796
10.1454053270434
12.1187849019611
29.6293343411559
45.5143650401288
10.4053395547671
23.2659978509412
9.64341343871557
29.6293343411559
50.3626504912122
0.659121574521726
10.1454053270434
99.203218754484
9.64341343871557
50.3626504912122
54.4444651939019
82.7077833353669
12.1187849019611
60.641746307721
10.4053395547671
0.659121574521726
35.3373818109095
42.7320765848092
92.1327909785653
41.4784275889287
79.4669962484427
79.4669962484427
83.3439600840997
161.327838482223
17.1045210470799
0.677817453301403
41.4784275889287
92.1327909785653
0.677817453301403
91.1759091619053
62.1911185680882
90.6698726341887
52.0903959886081
13.6766720458597
62.1911185680882
123.604549703884
123.604549703884
49.9720561213965
27.4809554555514
44.294883067912
17.0121735383813
22.4963810089534
164.751151319194
23.4218668022
97.3912696343979
35.5993863289804
40.0330097388393
24.4821198530683
43.5758491053244
40.0330097388393
17.0121735383813
14.50764996476
11.1196556039295
94.2932904930144
128.875529260795
132.539975096195
35.1486264134176
38.1468607686137
49.9720561213965
22.4963810089534
51.1196757692182
93.4326564283067
69.518698500835
51.1196757692182
114.052752645327
94.6940788605602
114.052752645327
11.1196556039295
111.25734895053
35.1486264134176
7.1594773726858
35.459438352151
44.294883067912
35.459438352151
32.3137026429965
23.4218668022
7.1594773726858
14.50764996476
204.578239053024
146.562399577791
146.562399577791
204.578239053024
184.317547693962
53.2503716989478
79.2613529833424
221.956765531601
53.2503716989478
133.625202968976
303.944312740426
81.9813867731572
122.803761637215
48.6873480562456
114.761422500115
48.6873480562456
79.2613529833424
81.9813867731572
8.86925151858938
8.86925151858938
30.3084610834994
93.5669131183668
54.7795037080476
17.2912471860765
50.7892262935753
8.40278645747945
93.5669131183668
22.9559847588815
209.314387358839
353.170580927922
8.40278645747945
22.9559847588815
74.9896844205921
33.8762771309068
39.2029437246248
19.6758614741515
65.4704441159223
77.7272519873178
47.9533370215254
56.8887006992601
39.2029437246248
22.3518468364473
119.849370197453
11.2254432985963
33.8762771309068
114.32044959783
11.2254432985963
57.3979124250177
77.7272519873178
57.9741576458856
44.2510212339783
32.9866730476112
156.179392795593
99.6694001520833
19.1883901226757
32.9866730476112
57.9741576458856
59.29040558345
57.3979124250177
19.1883901226757
14.7537829132057
75.5240271478296
107.489803624576
20.7320314670319
24.6793188469617
58.3313402140402
170.458110991381
16.2102280212217
3.94945898193664
0.769899019352538
0.769899019352538
3.94945898193664
16.2102280212217
58.3313402140402
32.0641633954482
32.0655182789862
30.8203969190859
136.100912728387
36.857659672041
45.7169262008066
57.7366648045243
86.2165008945503
93.7743445871524
36.857659672041
14.2503794160015
133.131543929303
37.7694648989101
1.12111729983976
1.12111729983976
36.3814891325245
69.0577116149963
70.6041045991662
57.7366648045243
17.5668024053895
14.2503794160015
36.3814891325245
34.080447422239
17.5668024053895
30.8760544354359
690
69.7818426992294
48.6482908461335
69.7818426992294
128.741935528017
419.55582348668
143.159993791911
136.167348049193
48.6482908461335
29.7796557946864
76.666964707754
51.0567130698795
54.198746752818
95.2576987872896
51.0567130698795
82.659155287821
55.16515478316
76.666964707754
89.016925675099
30.6349898482111
67.881132518543
29.7796557946864
82.659155287821
30.6349898482111
54.198746752818
58.5540317783498
50.3654363459317
97.5874076584679
40.4727350725152
67.215332770879
67.215332770879
117.869334571168
58.5540317783498
71.5264297340501
50.3654363459317
13.7257112930442
54.9852618457892
71.5264297340501
87.9427873378482
99.218695094473
40.4727350725152
66.0077330185638
70.6443586601223
59.6960469545514
91.9155498025225
100.524410151216
187.980857481995
13.7257112930442
19.8208129815606
20.747928264046
81.6404576818381
89.0193840428931
124.700668781286
90.945932862608
27.2842874288481
89.7483068962864
272.540663878945
89.0193840428931
61.0910448695224
148.967160846779
81.6404576818381
182.701071850304
19.8208129815606
23.0007388631322
20.747928264046
28.774964860969
41.5544444193398
21.9618447995609
0.637083393285369
21.9618447995609
23.6068251041939
27.6237516550522
44.1037129559406
21.3221443867637
19.5063256278572
13.8662105403748
14.025894276302
14.025894276302
11.2407544008398
15.6046821819606
92.7453625296165
21.9784226003597
27.6237516550522
73.7900723810459
23.6068251041939
0.637083393285369
84.7444168426452
21.9784226003597
46.4515179757347
81.8974556885011
113.065143093484
32.2602857085922
28.774964860969
97.5280523798153
28.8051034931312
11.2407544008398
243.237775530266
41.793229370916
84.7444168426452
90.9918058797054
690
50.8766342636775
113.660924132923
82.7413651763735
298.228604450512
82.7413651763735
113.660924132923
50.8766342636775
49.7812884124146
394.90965674126
49.7812884124146
105.368388369093
82.0956841511781
51.4377529884422
38.3044008731373
51.4377529884422
121.688151363434
38.3044008731373
176.232515031665
220.451385299004
229.368529779589
140.65065679548
82.0956841511781
76.3796730305256
109.775432845879
34.5953297931961
109.775432845879
43.7846457847954
43.7846457847954
125.907148529184
36.6204133646795
82.3894219070761
90.1547383030975
54.3067917990006
34.5953297931961
36.6204133646795
61.9961352243025
90.1547383030975
46.8083509856948
46.8083509856948
54.3067917990006
93.1619318939131
57.025379678701
76.3796730305256
114.099829980154
52.2965493531839
114.099829980154
108.319407762413
178.166584707964
105.008643554947
9.06615101628028
9.06615101628028
52.2965493531839
101.438196352508
105.008643554947
76.1518789935613
85.985974487122
159.986517855412
159.986517855412
690
166.514606507958
164.184457386246
125.142428803144
125.142428803144
99.8553555762033
143.785417016991
99.8553555762033
61.1932657140473
143.785417016991
61.1932657140473
73.002521737266
84.978297367622
297.488818877702
297.488818877702
73.002521737266
31.2157136271141
1.00820310453797
36.9997662289912
1.23719905431584
17.2412002554927
0.959199275437591
56.4694305433674
18.5761597013484
66.4336805186195
60.0027705485338
1.00820310453797
48.2606046480978
25.6193803642867
28.5271610969266
25.6193803642867
69.4671785611738
81.2217784125662
0.677817453301403
0.959199275437591
9.84508142424429
31.769461326878
36.9997662289912
93.4905441742639
48.5096131941907
83.9101918973494
60.0027705485338
1.23719905431584
93.4905441742639
45.5554700996488
25.2428981745361
31.2157136271141
28.5271610969266
108.649751828985
59.8497842289344
55.3387958172203
73.5958457266176
53.59646897651
55.3387958172203
65.6491850920482
25.6437133085285
44.3610036772163
39.6370618613439
48.2606046480978
66.4232882146766
17.2412002554927
66.6811105580133
25.2428981745361
0.677817453301403
104.299470168818
66.932320707189
56.4694305433674
48.5096131941907
32.2389532243217
0.676938882027026
187.384376780056
0.676938882027026
174.212890420744
213.831482488468
96.9035051765415
64.1028839211318
303.239880851777
41.3121041947756
248.220175534746
22.1577844729567
31.9290743445531
22.1577844729567
64.1028839211318
54.4399942872885
14.0510753592029
22.1726859333731
85.1795637858636
102.852763002508
93.1958908206048
14.0510753592029
109.807836133202
116.030937317381
109.807836133202
85.1795637858636
138.54333590114
22.1726859333731
102.852763002508
16.8746267958731
24.538256875744
93.1958908206048
16.8746267958731
113.209372613313
113.209372613313
54.8466889930468
54.8466889930468
68.0918573711277
203.836303607208
68.0918573711277
99.4828323315607
82.6098375694445
53.8442661640959
53.8442661640959
39.6548048601932
76.975167317129
17.7054591581241
42.2281127449475
17.7054591581241
13.2590461761018
220.277528918067
76.975167317129
39.6548048601932
13.2590461761018
42.2281127449475
106.450704601942
116.007418377016
116.007418377016
264.579393334496
49.7300596747078
304.439928540098
33.4543459844906
72.8909644709137
130.2181783858
36.1421710194615
72.9196394133713
153.487305091496
39.2263027699527
33.8631515884154
33.4543459844906
36.1421710194615
45.7132550881033
72.9196394133713
33.8631515884154
690
93.2274905459758
93.2274905459758
179.506185449833
101.123737372834
249.263934909365
153.658458079912
66.1639215452802
101.123737372834
66.1639215452802
62.0829489091006
22.5833795577633
63.6021886533789
48.0659913400317
78.0664344248288
63.6021886533789
96.3200272282457
22.5833795577633
48.0659913400317
96.3200272282457
63.7845662464675
62.0829489091006
101.629042442661
70.9792539584631
70.9792539584631
219.309726889279
25.8806573815272
105.31494434552
59.7144772584505
130.217547875661
67.8009883998751
48.1470831125833
64.673744537486
77.2652513828176
90.1732922280761
18.8031330168672
105.31494434552
48.1470831125833
59.7144772584505
18.8031330168672
102.462078493704
25.8806573815272
155.775874525711
79.1472108731571
71.9482177072511
67.9830531860698
71.9482177072511
135.486384556715
67.9830531860698
93.784796446439
46.3678198038909
157.106522593748
0.830153449670602
0.830153449670602
46.3678198038909
157.574945890043
105.607548714569
48.7292929253031
60.4561387639833
56.0220620313997
84.0669932076561
10.6388177562171
56.0220620313997
10.6388177562171
119.054601319101
96.3159677883164
108.594634570498
18.2187441114913
56.403058081987
96.3159677883164
18.2187441114913
11.396180873433
45.2621592613521
11.396180873433
33.5499506817819
690
39.393395617159
56.9094833397739
48.2426713346183
56.0901887008771
45.5509890150587
15.7020866925387
97.5781132862283
39.393395617159
52.5398188139244
30.3089323343796
45.8128954143918
27.1600031157951
50.8757321558727
35.7039498235139
19.0857355176582
15.7020866925387
77.0204599343577
75.4676421310226
20.728821946172
76.1074466563956
39.9541281158781
51.7444912067942
29.5483185054581
52.5398188139244
11.6148747518
45.8128954143918
42.3420567521229
75.7433730517066
19.0857355176582
52.6638742616796
56.0289878299617
33.6988893659717
31.6706429718438
43.8650371765487
20.728821946172
11.6148747518
38.9898388589899
60.0730005472508
29.5483185054581
88.4055417569289
103.881465486852
45.5509890150587
19.0460623883258
75.7433730517066
29.9391031804562
29.4231000321176
31.6706429718438
38.9898388589899
64.8234299706217
38.4145687402579
19.0460623883258
9.92503301002067
31.1315238102795
56.0289878299617
31.1315238102795
58.2535947946562
27.5382405892243
42.0384446548632
9.92503301002067
30.3089323343796
88.4055417569289
53.8619365461362
27.5382405892243
64.9312914048381
64.9312914048381
52.1138363408999
62.2460790581712
1.62736174527976
52.1138363408999
94.2003468265908
73.2561662387543
84.4352382569031
1.62736174527976
73.2561662387543
82.84029913349
78.8587065849422
44.0875039693789
84.2786048995598
44.0875039693789
104.056947246448
154.85888300159
110.564653963065
19.9617608310515
401.312550997868
19.9617608310515
401.416559684346
401.416559684346
45.4989735653454
86.269552383793
39.8871627281259
59.7717353876395
26.9009090413317
37.9415151878519
1.92242717677419
79.3246009350189
59.7717353876395
30.404386303624
30.404386303624
94.3069396044962
56.2347354288255
37.9415151878519
103.132416758748
63.9776524479447
63.9776524479447
134.048399250047
26.9009090413317
1.92242717677419
45.2002347479092
103.663711025122
83.5386921028214
106.748262960106
102.924347902962
83.5386921028214
51.7452732841368
112.073848719164
87.9909362036795
43.450541478214
81.1723709968484
55.9665822545026
52.5245929541582
85.4383636386489
209.403987560529
87.9909362036795
43.450541478214
51.7452732841368
98.0356336772502
82.0146402635901
45.9119280435499
10.4211131962953
64.4783310229103
47.1455596689656
30.8735656006251
134.770339164915
50.9984339980161
99.3911404766848
22.3064845168395
53.5304494773769
30.6449150879881
9.18387148755904
59.8939574852923
48.5216099975052
131.749898938291
50.9984339980161
131.357143965573
0.690861961610277
30.6449150879881
51.1708507868493
77.5286315144283
57.560455918104
45.9119280435499
107.802767800739
30.8735656006251
61.1719635229245
22.3064845168395
43.063338917808
0.690861961610277
9.18387148755904
73.4160648495954
57.560455918104
63.9477206669636
10.4211131962953
81.0035400039165
61.1719635229245
96.8199212688174
90.6891837192407
86.9779507553846
191.509512430192
60.4657358178994
78.2980141271156
47.9860647584275
118.312100043698
47.9860647584275
78.2980141271156
174.399083375601
118.312100043698
62.8292362300386
264.656355207382
132.103066978689
66.4009123657198
132.103066978689
86.9598489246618
66.4009123657198
8.41814139225518
36.2547891801897
18.6990318265412
15.0674183173495
74.2181926568547
62.7874408819152
106.509557518328
17.7881210432693
62.3620686876245
22.7311732254651
14.6871569151419
45.8554320146479
114.175721106766
14.6871569151419
37.9140716291458
32.3683736268908
8.41814139225518
29.2660268784473
66.9251804965814
31.944112450497
25.4825417001523
17.7881210432693
43.6455953447768
74.3875124348838
19.8758629057961
41.1976517473994
78.2213913021879
42.9408737277201
21.8386362554991
21.8386362554991
46.8431237856742
27.8332050840359
61.3246792123693
18.6990318265412
39.1484408022848
105.518806950467
78.2213913021879
36.0826625022323
21.9783142893171
32.3683736268908
42.9408737277201
16.3611134935859
29.2660268784473
54.7823608678012
35.5909096575235
19.8758629057961
23.708253404669
22.7311732254651
125.86516959384
15.0674183173495
43.5398912007839
43.5398912007839
89.9726261357092
9.18957221528837
89.9726261357092
156.113708448361
153.871678578288
9.18957221528837
48.2589265551576
42.7371317474629
34.0899456218399
42.7670098962518
65.5013278510444
76.2714480146404
66.3713829861937
46.3485896872817
34.7734158266052
63.4213510322037
35.2330817166197
58.2201887599997
81.785486357605
42.7670098962518
68.0033755855994
53.9377572322951
66.394476905086
66.394476905086
82.555739088812
46.3485896872817
42.7371317474629
90.7505525290403
52.1859571843805
141.897929612274
35.2330817166197
53.9377572322951
81.785486357605
52.1859571843805
163.93375204713
63.4213510322037
61.1105639333332
68.0033755855994
66.3713829861937
34.7734158266052
34.0899456218399
63.7611990574989
63.7611990574989
30.9357288947586
183.843879300362
203.137259761719
138.758077711231
63.775048696571
117.290117974005
119.293821429486
103.69606685114
14.9840454650939
14.9840454650939
30.9357288947586
185.015870344276
63.775048696571
119.473181200845
183.843879300362
103.911343972331
21.6291888717538
104.335654977098
192.6158678373
25.7058571633003
27.4664421658503
69.8646466336873
206.830527000368
21.6233549258666
21.6291888717538
25.7058571633003
50.4080891945926
79.8612480274382
70.1554000790388
5.0173486524259
23.2825672553522
21.6233549258666
42.8600819002951
69.8646466336873
70.1554000790388
4.04180420728169
34.3949254905429
59.0425847566822
5.0173486524259
59.0425847566822
4.04180420728169
15.1026877823121
15.1026877823121
63.2781540976031
49.0425721440057
37.8298438735874
138.9103160532
87.9956569865809
138.9103160532
37.8298438735874
77.4814238866323
63.2781540976031
183.68211481116
137.624072249175
62.3693019080701
93.8768836522069
57.2074917908485
46.270815564457
185.611750130578
48.2461869866417
31.4924534174459
150.218934770221
55.4839485910114
21.4198606087902
18.4654623012802
18.4654623012802
66.5260915581248
31.4924534174459
37.5103223293269
26.9295650029851
26.9295650029851
40.4651322128076
17.8135296965537
57.2074917908485
43.4831956162378
21.4198606087902
89.4466763520372
64.5956555988868
69.0365689345147
40.4651322128076
43.4831956162378
17.8135296965537
49.9783556677288
88.1585852129559
46.270815564457
49.9783556677288
185.611750130578
690
179.376475428775
179.376475428775
178.32823402507
94.8769109069014
122.659735391636
94.8769109069014
170.700662456975
87.9532685421986
170.249753927135
71.9897290330364
71.9897290330364
89.7078351385764
42.5530473908744
34.3783108878258
63.0112915059674
2.06884968037796
58.6254592775187
36.7636150595939
30.6755445795181
2.06884968037796
48.3180105705936
34.3783108878258
111.102824259782
40.8820487316866
61.8386492130933
40.8626930811725
63.0112915059674
36.8928424155689
104.900204386121
83.1898951434373
46.8766647304392
32.4115335721715
36.7636150595939
30.6755445795181
44.1013649788757
40.8626930811725
58.6254592775187
96.6556644977417
32.4115335721715
48.6427244148598
47.643250888767
57.2714444094961
65.6644401026918
37.9946668954999
30.7627351657179
72.2076356025185
46.0289091034102
61.7667944044371
36.3987916832413
65.6644401026918
69.4967626638105
42.5052041225542
16.6644999699961
69.6530393324656
34.2979976237681
61.8962883741828
78.554704524936
47.297386167208
30.5296735979931
81.889374709116
36.3987916832413
48.9141506136006
38.5509983917408
57.2714444094961
29.6234486555836
37.6829240804107
38.5509983917408
30.7627351657179
38.9498888348863
142.577385277863
37.2548406150127
22.4327447194074
60.0033061339123
16.6644999699961
17.934890618568
48.9141506136006
76.5071318587359
88.0725470961298
8.87113011402718
57.8746420572084
37.2548406150127
68.2106967601123
32.2064290903229
38.9498888348863
72.640010121833
32.2064290903229
30.1986956382225
75.8105059886161
61.45102772737
40.1533760224467
20.3406686836987
97.4205428792413
30.5296735979931
109.806260508115
79.7270218134981
29.6234486555836
22.4327447194074
57.6931619978148
88.330307623862
46.5593701552115
29.8340632582959
67.7369963627706
72.2076356025185
8.87113011402718
75.8105059886161
30.1986956382225
53.279148768538
52.9062758777255
99.019364456737
55.6125446459699
110.440253732306
33.6199623512579
48.4841500234871
78.1084208897229
83.0691083104905
69.4967626638105
33.6199623512579
44.7683996140134
463.329914882743
463.329914882743
87.1028736265343
154.776797505311
148.187877750678
116.062148335493
116.062148335493
54.4138064212567
181.957333708345
84.749908327384
87.1028736265343
147.846552949333
224.866890452446
155.260505434293
54.4138064212567
155.260505434293
9.3398197118574
186.905257455739
9.3398197118574
91.121606121984
108.82812141285
101.468840267592
109.966058967074
109.966058967074
137.626869682123
83.7829427881952
127.238011236816
112.812822999454
83.7829427881952
137.626869682123
180.918546051808
101.586033555307
112.812822999454
151.256845088082
200.461904880952
187.48383093483
126.682999383303
107.790726921429
43.4295806133331
43.4295806133331
126.682999383303
151.256845088082
107.790726921429
132.4990140652
48.0303196272938
44.6724379371666
64.3569106955586
74.7373365427214
22.6436985770876
54.2163191599172
14.6977288551667
132.394895125341
65.3748145886472
48.0303196272938
95.6139627626954
27.8982154671226
22.6436985770876
43.3814556550377
118.553420797335
44.1945673301595
99.2254127542435
28.2744286414421
36.3315305003794
169.166165240718
44.6724379371666
48.7802306498237
43.3814556550377
14.6977288551667
78.0530839413152
27.8982154671226
81.816391760759
35.3958513331167
132.360444882525
147.712756229785
132.360444882525
10.4033375654162
74.3809883590296
107.505465444786
147.355541537793
10.4033375654162
74.3809883590296
151.386994584244
186.780886402319
35.3958513331167
107.505465444786
147.355541537793
24.039296984313
66.0812985590477
48.7010241216753
8.84768626534644
66.0812985590477
108.891758823412
1.05323928905069
53.7507010582188
1.05323928905069
28.1862044048148
127.763645559877
8.84768626534644
72.8034201291395
56.3739078874261
63.9830299419784
25.0339997253735
25.0339997253735
72.8034201291395
99.3342354616474
38.6487010292713
24.039296984313
77.0274524098389
38.6487010292713
39.0916514616612
90.4286198985144
47.4467325560991
98.2718495819123
1.55747536096081
132.545439501893
28.1862044048148
86.0012066703136
1.55747536096081
39.0916514616612
48.7010241216753
47.4467325560991
690
218.643387307391
218.643387307391
408.854529186727
408.854529186727
33.3575217379829
33.3575217379829
80.532622175737
690
46.2959920781486
10.5043860482181
56.3799472933959
123.121693438752
31.1875801962897
95.6851824618107
121.642088496113
115.194218770952
103.073535139967
76.8371542598371
0.766800821595804
55.7761084941393
44.1751585311247
31.1875801962897
85.6288020654038
85.6288020654038
40.5212068592003
76.8371542598371
56.5500119779483
143.18525286829
55.7761084941393
56.3799472933959
10.5043860482181
0.766800821595804
46.2959920781486
122.174515404195
122.174515404195
101.564080002479
52.7258997621292
84.9112287053367
84.9112287053367
114.973961052057
52.7258997621292
10.0551964923615
126.391253775276
10.0551964923615
78.5360882572464
47.9157929653679
64.6354070247105
65.5276529012752
19.3510558432867
20.8626038523479
26.2140299124343
19.3373038580873
43.9572919803984
131.875802832309
86.7037853542162
20.8626038523479
63.5345619303864
47.6829066778652
24.1739902271015
39.4385705401451
65.5677650926886
86.9309706620719
65.5677650926886
97.7378484800029
160.662236524256
133.106578547404
58.1686881427629
30.0805577159068
82.6102519479641
49.6887799533255
55.3989973984187
28.5555397515088
0.704509936054844
43.9875541176138
37.9539045718619
53.3131727179128
28.5555397515088
26.5480134002528
43.9572919803984
65.5175347235379
95.2932780538585
19.3510558432867
65.5175347235379
66.9833381539768
58.1686881427629
24.1739902271015
33.6523759413804
37.9984415831755
95.2932780538585
19.3373038580873
63.4825311995355
33.6523759413804
1.69225928864344
1.69225928864344
0.704509936054844
42.1628535472873
30.0805577159068
170.897441560721
288.640115557852
227.798899431055
272.991273346787
55.7874067644303
55.7874067644303
108.149361655536
117.533565846102
162.86155741841
43.4343353696128
43.4343353696128
132.469501882721
117.533565846102
112.261208190986
202.68378712121
78.315714313923
78.315714313923
52.6429529899302
117.522309264029
162.965135023569
52.6429529899302
117.522309264029
162.965135023569
66.44027341342
30.3326621235262
53.8980734915089
47.8456916085451
58.6033354063572
69.1149093810887
18.5940277710344
53.8980734915089
30.3326621235262
28.9023737130707
41.950538831462
66.44027341342
44.6985014346119
18.5940277710344
86.1604881514723
41.950538831462
181.781066377937
370.10246409812
123.35846360303
123.35846360303
24.7053485858832
23.3377136412289
93.656310657638
47.5596483744361
32.9352149871532
126.724627196517
47.5596483744361
54.5965559798061
109.035420191101
140.988807784519
107.578694621175
132.252981466393
28.9771659328513
168.477898524554
71.4080163251998
23.3377136412289
71.4080163251998
33.0132553264594
54.5965559798061
33.0132553264594
14.0238574668313
108.513299224104
183.892691851678
122.341548350305
78.0990163782489
65.7622490035127
32.9352149871532
14.0238574668313
109.035420191101
64.9057147406914
107.578694621175
83.9481940423146
38.6006129614544
46.9007283046447
55.6794729366218
50.4312829253827
55.6794729366218
220.474976809583
57.8847288021634
40.0355814495056
237.032551665538
48.8546921927669
61.8839127944412
56.4561482878526
30.4828732282572
81.4352969740394
28.9419839938453
63.5861551192247
77.3212503746544
30.396516675435
114.372708704918
50.4312829253827
117.500355067549
23.6977333251516
83.9481940423146
53.2218720288003
23.6977333251516
22.5134111031625
53.2218720288003
30.4828732282572
117.482666777938
46.0532228351068
50.0931802618879
116.452396506925
22.5134111031625
146.18240079119
124.589283055366
72.2039138136992
63.9616787889436
28.9419839938453
36.2157823987002
36.2157823987002
43.0909971948898
43.5708229581448
30.7520816002754
14.3774377932927
49.9666281145336
0.831585984730382
35.3052509763066
111.359293246006
25.784613129733
98.5174729312014
74.246340576489
38.1889599426326
35.6674275144704
29.2337984745397
38.1889599426326
3.93557152774537
34.9221297353125
22.6330780993218
177.054067225241
35.6674275144704
53.9822041301576
43.0909971948898
69.7491884791501
78.2089508847932
28.4956216373674
29.2337984745397
67.1562328566753
3.93557152774537
32.0990565982865
42.6285998362602
0.831585984730382
52.5390259093181
66.4304644534418
30.7520816002754
56.0455659040035
32.0990565982865
28.4956216373674
13.5997407144401
13.5997407144401
33.9810289021683
64.3609590143745
1.63465936818653
22.6330780993218
31.8117314445473
82.8904340515237
14.3774377932927
1.63465936818653
11.1152660899323
86.1543819982478
86.3018034429177
11.1152660899323
86.1543819982478
22.7339555621102
43.9280928250931
22.7339555621102
54.7393573491688
54.7393573491688
27.3071150480969
41.0878343491112
41.0878343491112
124.0769446246
27.3071150480969
124.0769446246
474.381735606726
474.381735606726
63.338373262186
26.7094623963119
112.573607001757
41.0659283774274
26.9431084787929
112.573607001757
113.675369251655
41.0659283774274
63.338373262186
89.4093376289636
91.438594861187
115.423373448578
57.009243118989
10.1087943643147
26.7094623963119
27.1815338971148
38.2715732398082
89.4388728951232
57.009243118989
54.4798369077955
103.274411654098
27.1815338971148
120.341583371044
10.1087943643147
58.3471604964629
112.468777677407
85.152800478023
81.9537242884666
180.126056558473
38.2715732398082
26.9431084787929
58.3471604964629
54.4798369077955
171.497948846335
74.0227147215637
74.0227147215637
212.042301796717
91.0082862559778
77.8180060557966
77.8180060557966
55.2281749970067
18.8951054376524
52.1655971977701
25.3354291704325
27.626336809284
25.3354291704325
50.4554921737961
190.486215268576
64.3293553597423
27.626336809284
54.1048663014705
80.168320413989
33.9558184054824
55.2281749970067
1.61266743316779
1.61266743316779
18.8951054376524
56.894401776449
134.649838514631
54.1048663014705
79.8812168566554
56.2660837405626
84.8463585974672
79.8812168566554
56.2660837405626
61.1068534536021
70.5598267818601
33.9558184054824
50.4554921737961
9.96620149555486
67.2815989071306
122.689940758197
109.155012285282
52.1655971977701
9.96620149555486
87.3208358254203
55.7158444026473
29.5389717238092
21.4276108852574
69.9691838658713
18.1596543331639
39.5038106769461
33.6194313009605
38.3735700743363
16.8363181322402
75.9034028782636
17.8985853700788
50.7389565866307
24.3439246065625
30.2282022745316
35.3995386516548
26.2397392803358
42.2337777910052
38.3735700743363
52.9354981441197
78.6896674316266
49.2817978872524
32.6775105347699
2.02582871931464
30.6571278575815
18.0904723197046
68.6032218066324
21.782017003712
23.6128494945019
21.782017003712
27.0007412398252
40.1945581018127
28.2766596595142
30.981480230131
21.4276108852574
24.3614220490102
8.24932442688491
50.085005907457
8.24932442688491
18.1596543331639
72.2270992529812
26.2397392803358
119.92683486611
31.2691449915088
45.7388816325891
47.2383358246478
50.8343305281972
56.2417937614013
37.8655221111501
40.6431378894396
64.8837877920979
18.7454726934265
76.9956159848475
74.7631875674787
12.527504420119
59.749577780935
61.4803745637581
45.1316177695859
30.2282022745316
45.3299673643165
17.9541261692125
17.8985853700788
26.523163810149
48.6667839521989
27.0007412398252
74.1898094518378
57.4254235879022
49.7110642463023
67.4130706243233
150.033376124281
28.8930033485617
21.2607094765462
24.3614220490102
33.620865117513
50.8343305281972
47.2383358246478
18.7454726934265
12.527504420119
45.7388816325891
28.2458939715138
66.9546522898148
40.2176785941208
51.3957258412604
26.523163810149
35.3995386516548
31.2691449915088
61.2678011944782
59.9806586013358
23.950281673709
69.2088990252417
64.8286763458117
52.6848437052821
50.5730579978114
33.620865117513
16.8363181322402
49.0749615384465
23.950281673709
49.0285907863973
18.0904723197046
22.5526317920991
21.2607094765462
17.9541261692125
69.6580716464359
44.6073793362713
44.7822625014637
2.02582871931464
28.2766596595142
33.7392890670506
47.5885221604548
125.077060531698
82.7645580396585
22.5898086147271
96.4700817429943
8.66842965882518
54.933675184262
22.23473476905
59.1478629220871
165.065934121793
152.066376793984
58.7345452395777
77.5813950860643
16.5110887057759
77.5813950860643
16.5110887057759
60.6813614279541
8.66842965882518
72.3198749895635
60.6813614279541
79.5613011630026
40.1580296391643
54.933675184262
82.7645580396585
72.3198749895635
22.5898086147271
67.2640829603734
17.3632711059869
125.077060531698
105.462998933351
76.5786390222495
52.3129337186321
83.7474762261526
59.1478629220871
78.2214902088934
40.5165009440598
38.6799931424503
27.7527787122299
141.854037105632
64.1770201805132
38.6799931424503
41.3086040715019
105.306671092101
66.9005262423249
196.868704139236
83.8641637545501
48.4474595463993
45.6461597864486
27.001887350702
56.9083748450085
65.8757060759124
48.4474595463993
15.3176114815594
88.1861166879458
78.1927411336884
59.4236036058063
27.001887350702
40.5165009440598
45.3149587388094
54.7153950564747
9.87574175695173
95.5767940375696
126.197213242805
9.87574175695173
45.3149587388094
15.3176114815594
66.9005262423249
54.7153950564747
41.3086040715019
17.1651628815459
97.175287159339
64.3650551619433
28.1043954124617
30.0960646679927
41.6085018385666
76.7959150866763
30.0960646679927
41.6085018385666
61.9456698970961
61.9456698970961
128.62940414326
10.303666289239
58.5974248175634
76.9435372738094
25.5171525106153
90.9343759133475
75.7912941999277
44.4932443776581
20.2527929740567
11.0707376786734
35.0678541901269
45.9722953445877
65.2334152371313
41.1833625660897
101.527449251205
28.5789345716386
78.0411282366298
50.3468489604861
58.6750274541904
29.1606441286882
74.0933023339492
50.1992427532528
35.0678541901269
41.1833625660897
30.6413415951391
61.4874246286678
62.6750780733459
11.0707376786734
39.35403673386
10.303666289239
164.330326700521
17.1802379349065
60.9377632055854
76.62350584677
45.150088180977
34.9735061081957
45.150088180977
69.1933778701842
7.13549747740128
70.0956886067182
16.279431032748
17.1802379349065
61.1844539262221
65.2334152371313
58.6750274541904
25.5171525106153
7.13549747740128
20.2527929740567
61.4874246286678
44.4932443776581
31.3610313486339
28.5789345716386
31.3610313486339
76.6571414522228
25.4470652924851
30.6413415951391
102.324406069618
67.6351096639164
75.6459477580663
80.3874727087498
34.9735061081957
69.3548772816303
58.2566799774927
11.4968370650366
206.511654332752
73.698290812949
43.1312095529444
48.3441890716971
36.8892288547755
26.1497483209686
45.8245852272555
41.9237078422949
25.1261157513452
41.9237078422949
25.3937108798616
42.9160170361836
81.0106796987286
25.1261157513452
64.3792740755905
31.6603249983319
36.8892288547755
40.4361488336859
60.3026939883286
35.2989123416006
45.8245852272555
25.3937108798616
22.8705077228294
109.672496431631
77.3721324686738
31.6603249983319
30.3361935070964
11.4968370650366
64.10624534513
47.303274466468
50.9957266077267
59.1512536004098
35.2989123416006
39.3354621207124
22.417329072617
133.759062781742
54.2178229690201
175.896681981714
64.124995105263
64.124995105263
69.9199678453873
22.417329072617
39.3354621207124
143.024827624109
252.911989044114
85.5853008962403
126.840346741484
93.742781918248
85.5853008962403
222.453651119733
56.9882149001002
56.9882149001002
231.743396611222
465.529662724091
231.743396611222
11.7762807583719
18.8437281940172
25.9338590552968
56.444087675327
158.209770331987
139.208111336948
69.0591593888892
36.4382395225126
139.208111336948
11.7762807583719
25.9338590552968
29.5715316605346
149.579364318745
17.0086399588562
149.579364318745
129.176703032126
29.5715316605346
109.633959733059
86.6252749865765
17.0086399588562
110.65537658537
94.7802156531098
102.761992810601
101.195180993217
38.515800618058
31.494040757737
110.466047314349
127.507556740767
79.9072210081792
36.3180141562008
82.4801205458018
38.515800618058
36.3180141562008
173.911242282522
83.455785241348
188.285068898615
51.3997436909952
64.4456860270724
98.9316961418331
79.9072210081792
110.466047314349
31.494040757737
34.9449748962565
34.9449748962565
319.31997546505
132.224602061228
319.31997546505
178.437108441602
132.224602061228
285.676755758585
81.2520485987892
81.2520485987892
257.314150002786
87.7017414992428
257.314150002786
244.903872558194
69.2041106076799
98.513594657032
51.2998874998766
36.7705266347927
41.011794282255
25.0274376085527
111.559072182633
98.513594657032
69.2041106076799
25.0274376085527
111.559072182633
41.011794282255
36.7705266347927
83.343838693991
111.109246547036
40.4201623079374
40.4201623079374
111.109246547036
375.677273839196
690
113.717845799373
152.106513159365
79.6009805797014
107.372541514346
107.372541514346
79.6009805797014
401.124927528507
401.124927528507
59.685608233895
145.256426673301
310.308972237349
73.6024895282082
137.183756915679
59.685608233895
61.7106544690623
200.046499052336
226.029787785814
66.1612950390937
156.545311521138
115.79980375631
80.6109086909594
66.1612950390937
115.79980375631
75.8610128277365
172.388249352298
80.6109086909594
68.8704516356616
158.61401680878
12.3347029352149
12.3347029352149
142.517942438838
17.5716123975576
45.302099628494
249.094790293274
291.882050283158
237.982885539066
111.495791003517
17.5716123975576
106.406741656749
52.9765221536862
44.804463421628
52.9765221536862
70.8723970156929
54.4865982994901
54.4865982994901
126.86668314497
44.804463421628
126.86668314497
690
163.699086318464
163.699086318464
189.976404475661
262.070786088892
269.44375649521
189.976404475661
195.917505119502
264.823573080268
264.823573080268
408.489892697513
408.489892697513
690
112.704812485076
252.243495918626
160.503447176147
112.704812485076
171.656832780551
45.5702475055392
110.689549669334
23.1203803439736
213.918769069584
93.3891549391577
45.5702475055392
81.9329452952602
80.9862644187272
81.9329452952602
90.5160478009286
326.82997071255
110.689549669334
134.066152146058
80.9862644187272
23.1203803439736
96.9909686388377
82.3717682431305
82.3717682431305
175.435142605465
73.444625528353
143.312904489617
55.8743663319773
43.1646981282158
55.0270241358735
43.1646981282158
108.916297830031
74.3268531655955
73.444625528353
102.603800434
102.603800434
134.393810114157
55.8743663319773
690
36.839199512883
36.839199512883
168.890654594918
82.7393943823014
193.491840560526
168.984497156544
46.4111819015633
177.251364179518
37.3520300954312
168.890654594918
46.4111819015633
690
186.07370983018
142.067908538487
2.33430171571714
10.9571587215847
264.058208540276
6.41560872014495
133.318767422295
47.8621294011884
17.1356328742186
52.4749649880779
30.0583712507847
17.1356328742186
30.0583712507847
52.4749649880779
56.3994388735385
2.33430171571714
112.309668356674
10.9571587215847
23.9284051338571
98.3997639440766
69.893543103065
41.0357450645166
41.0357450645166
174.706831601543
35.6836920630419
252.276694189634
180.059836410705
35.6836920630419
306.582723769621
174.706831601543
120.601316961093
190.089547545561
120.601316961093
221.048115048512
118.229189574741
43.6518399096762
221.048115048512
143.837740433469
130.039324159833
43.6518399096762
50.8367772631193
95.6032537155509
76.8064303509153
203.658312877231
76.8064303509153
101.880988455894
137.750490375715
103.882341542006
38.3679399955223
8.56670499667171
38.3679399955223
8.56670499667171
124.376442794647
170.752228481798
124.376442794647
25.2625057397322
91.5687259890078
167.719521200742
25.2625057397322
159.962839291662
91.5687259890078
35.7267614716196
137.831908502712
23.1710075201749
98.3436766472558
110.161665786017
31.6023389719812
8.88232634223715
31.6023389719812
30.324381378686
23.1710075201749
8.88232634223715
275.541392139638
110.161665786017
77.5436216767698
92.8660923453765
77.5436216767698
74.1190246933943
61.0679334041197
74.1190246933943
45.6244075714962
108.409902857165
59.2210764719791
45.6244075714962
59.2210764719791
70.0490790035815
77.7676911850288
10.9284434047123
82.1839874334173
70.0490790035815
85.4352221188662
79.3613166930212
47.2245144125379
82.1839874334173
40.2766481785662
102.537882917729
16.678671664734
102.537882917729
16.678671664734
40.2766481785662
95.5426346572565
10.9284434047123
77.7676911850288
49.0786115864131
57.4558633104577
57.4558633104577
102.983777127759
6.86419962559365
111.87224411466
48.4918456057304
48.4918456057304
111.87224411466
69.5595009531128
6.86419962559365
102.983777127759
690
690
104.537055177817
104.537055177817
332.933329947604
1.30599703292159
1.30599703292159
45.81275252045
165.095281017648
69.1509276835821
45.81275252045
69.1509276835821
166.349555517891
196.843301705316
83.4149287492952
175.646759692219
194.507432478813
83.4149287492952
166.349555517891
690
288.029997742423
171.219162246082
195.122414059098
171.219162246082
64.0218220628716
100.429760734804
64.0218220628716
147.055289864901
64.09207728534
64.09207728534
100.636151096413
225.168494070552
100.429760734804
305.505156138609
305.505156138609
388.640222962704
388.640222962704
527.844788895846
527.844788895846
192.171887488779
150.00717432843
150.00717432843
166.746441306854
169.911375681559
166.890564737046
233.483896650981
277.371430651212
277.371430651212
59.3994325919869
79.2933097493099
59.3994325919869
63.564290912823
31.0841362353854
100.455291689886
63.564290912823
31.0841362353854
690
60.6019678083971
83.1860391457004
60.6019678083971
690
121.348466995879
121.348466995879
140.527465648179
155.242854502228
140.527465648179
64.369502376902
64.369502376902
26.3296260892554
150.939049534903
118.653781115479
118.653781115479
51.0710364761672
26.3296260892554
72.7086497330269
72.7086497330269
81.0131333102849
249.468586328018
65.7220381873539
77.1942954450003
163.378978207877
140.035992977698
163.378978207877
77.1942954450003
690
171.736335714082
99.3401111576593
56.560285284818
134.376011930143
30.9184295768721
57.3872319706222
35.4531776431958
177.886115061013
134.376011930143
30.9184295768721
136.396490307691
50.5312538682744
35.4531776431958
57.3872319706222
71.201514239516
102.851096568048
44.9795726385878
102.851096568048
51.4962976169161
184.6718067627
25.5527645128663
44.9795726385878
25.5527645128663
36.5446858140825
70.7613502927269
64.9002680849625
66.6491248217109
127.447889307105
166.164646892021
66.6491248217109
62.8650305833855
151.986647865857
108.830133796895
64.9002680849625
70.7613502927269
71.8297042472681
65.4323591137909
26.3065836864082
127.447889307105
65.4323591137909
26.3065836864082
228.017560149432
171.23110123164
171.23110123164
48.391707579915
12.3471446496751
54.6434477270605
69.9221716160625
8.99074236367609
67.9324974312736
48.391707579915
12.3471446496751
128.370234946618
8.99074236367609
84.2901167385957
237.613858163715
54.6434477270605
85.5637142338971
84.2901167385957
142.974514390677
56.6576138396244
17.5377450802548
690
72.4656629497723
273.88746262927
273.88746262927
72.4656629497723
89.7291212344131
135.006267346187
270.203046756094
153.848962070759
135.006267346187
153.848962070759
43.1948817801369
82.9552912507695
72.3251420548207
56.9677012569403
20.0501106605425
157.667791381614
72.3251420548207
39.780699202
59.9655058721262
166.043374739102
43.1948817801369
56.9677012569403
20.0501106605425
153.864469070998
110.33624953018
74.5486486597846
110.33624953018
74.5486486597846
242.536928950637
117.689492539691
155.618620380082
228.722089454648
228.722089454648
155.618620380082
150.52546497686
150.52546497686
140.584541011805
293.263503394984
140.584541011805
79.5929505719571
79.5929505719571
383.125150013347
404.192697614022
88.3014947410292
102.786387018837
88.3014947410292
105.342918272896
102.786387018837
105.342918272896
60.4564242368005
76.0988750196085
74.2705035175473
211.30984137103
245.791438360859
93.0043001437896
59.0781650654453
140.202337607117
76.0988750196085
59.0781650654453
86.5413503130151
75.0930601204266
180.928404306096
75.0930601204266
18.9128609813534
18.9128609813534
227.121492036201
107.495810636973
23.2971324522998
77.1697755228691
129.342970835295
23.2971324522998
73.8630819574298
73.8630819574298
176.735253613986
63.7771389468828
50.2150433261787
176.735253613986
39.1040417028726
36.2348393780075
36.2348393780075
39.1040417028726
50.2150433261787
99.8947068079686
690
332.92224685358
332.92224685358
73.9001516016713
113.004948805351
169.633809161087
220.899986931303
175.458914088171
87.5609932033094
183.413123251855
113.004948805351
53.4371144828199
87.5609932033094
73.9001516016713
53.4371144828199
189.36248921843
117.503176170902
117.503176170902
340.171002038778
340.171002038778
42.7148873432905
40.4932277393393
40.4932277393393
50.2617166564175
31.6150477976865
153.954513393567
70.3834752818444
98.3783576275798
51.0335820171385
31.6150477976865
51.0335820171385
127.959123341206
137.708867740048
127.959123341206
112.994505126356
112.994505126356
231.08352902468
51.4033245276616
51.4033245276616
168.127519458446
545.330256336928
545.330256336928
457.259750731393
457.259750731393
32.4951542310542
206.075272239296
149.511711848938
206.075272239296
275.271812077928
32.4951542310542
56.6808016704069
690
690
37.8172092670784
124.578716558046
32.5470520554474
37.8172092670784
94.9579957889276
76.4435769276922
32.5470520554474
33.3315532603868
165.000534040045
165.000534040045
690
690
690
264.796175427913
264.796175427913
244.216222983855
136.609148622082
136.609148622082
220.857979340797
140.263223930045
140.263223930045
106.751953567605
171.857538302805
106.751953567605
312.428384641185
312.428384641185
690
105.792397851878
236.712618247317
52.0088844525625
52.0088844525625
79.8364514163173
216.03189548363
144.584285641338
95.5747703489263
95.5747703489263
158.930205736531
199.268989589449
170.171406500181
163.343659339749
218.053253711106
98.4026246220089
98.4026246220089
72.4225590890021
130.882583204374
72.4225590890021
138.256657129362
110.018352519023
138.256657129362
690
68.3338147881413
33.3433888274722
33.3433888274722
288.615095152153
68.3338147881413
157.886512554113
157.886512554113
342.639719648058
131.560226040951
131.560226040951
102.462920685973
102.462920685973
265.92903685993
243.180219281914
243.180219281914
173.593818362003
173.593818362003
54.009659094462
46.1505430981045
132.297359761849
71.5063778761454
115.139453571528
46.1505430981045
27.4054675657979
86.2285590349856
64.6680758837001
63.3151703800124
64.6680758837001
163.098679177013
27.4054675657979
88.2890917584732
23.9683892762947
71.5063778761454
23.9683892762947
172.695654600763
228.009542099667
204.502465518756
90.2706855656918
204.424750772136
90.2706855656918
74.7663635935305
74.7663635935305
38.1894430340376
38.1894430340376
249.467676184303
690
94.6351916545848
94.6351916545848
237.398701532359
258.750758998887
369.260662314915
152.905731996057
71.9391266731811
109.001105245543
119.148306129378
40.2361269663222
35.7409676491838
37.7675740384526
108.675799520868
91.9663426871483
91.9663426871483
53.1960242358393
72.9884172146513
45.0896654179203
35.7409676491838
45.0896654179203
40.2361269663222
28.4343215058844
28.4343215058844
129.335811264707
129.335811264707
39.8387919056289
34.2063628949352
20.8872357074841
90.0921376619514
34.2063628949352
147.793542474798
90.0921376619514
147.793542474798
102.522100756373
65.6963436140094
48.0560728030288
65.6084877226263
67.0811314305297
138.893717919494
20.8872357074841
67.0811314305297
276.914238717062
97.0667723644399
111.453722421012
144.25219442525
83.2837574530592
85.4971396100478
97.0667723644399
342.801192030229
83.2837574530592
144.25219442525
85.4971396100478
51.3628649463793
38.5464595455925
42.0768907863925
40.8564055963077
149.245468149073
140.7594376827
105.851470605042
38.5464595455925
64.3574914170837
140.7594376827
48.2810335975733
42.0768907863925
40.8564055963077
196.238796129868
136.990134028878
69.6005927722602
69.6005927722602
5.80523371622539
67.9826942703068
106.125600231518
86.8731990388866
68.8558529906216
85.4422572911086
107.354656215164
19.1853814465598
85.4422572911086
106.125600231518
67.9826942703068
86.8731990388866
108.59743493863
55.634198098257
5.80523371622539
108.59743493863
19.1853814465598
187.882251913931
62.9482446876003
34.7245027934166
55.9176570458742
34.7245027934166
16.9815013912198
41.6966292072872
33.4384030906083
154.960942904978
127.388511226484
71.8170847465977
33.4384030906083
71.8170847465977
98.9663514635151
16.9815013912198
122.426418251944
39.0514398454142
96.072719340612
260.267036340594
315.610817820344
224.646171820265
39.0514398454142
96.072719340612
129.150939251738
32.1252247852058
79.9929799388671
38.7947706173139
60.7982997994187
38.7947706173139
105.410220754441
40.1965272660463
104.994049009932
83.2475778026003
60.7982997994187
79.9929799388671
40.1965272660463
171.638252410411
99.5775789598241
32.1252247852058
690
295.008406617083
91.8335630434211
112.048628144212
229.008455883729
178.742050690978
91.8335630434211
178.742050690978
77.159548876014
174.214332000126
77.159548876014
174.214332000126
195.419115944423
264.728189229285
186.219089513535
51.5449050852749
122.771420984593
104.090902459101
52.5644721770323
82.310413504307
82.310413504307
51.5449050852749
122.771420984593
52.5644721770323
77.277635789729
82.6932543167821
97.0789908553854
28.4067854702006
28.4067854702006
93.365911437205
82.6932543167821
99.0352170997772
177.703029876392
68.7708586484857
131.395354272083
49.4978102015635
97.0789908553854
131.395354272083
96.8712389321516
49.4978102015635
96.8712389321516
106.190064079696
127.706590766687
88.0765540325574
51.2013592226808
47.8247904909159
78.2355032641831
88.0765540325574
86.309671258498
259.950483150157
51.2013592226808
89.3712361696983
72.4628782015737
143.783438570824
104.130659094716
66.7514822869125
78.2355032641831
100.755529710532
47.8247904909159
66.7514822869125
91.3039029135666
168.834321906122
1.07836647295806
1.07836647295806
330.796256646368
330.796256646368
309.789675606929
309.789675606929
452.075821894126
103.266966158109
59.6441942878768
47.626909497153
47.626909497153
103.266966158109
162.698295232821
101.228908569884
59.6441942878768
178.877020504312
154.144633275051
43.7133651930391
99.0924444521377
130.294606685196
254.252716392569
113.407966547267
58.6327170123473
232.671343058723
99.0924444521377
43.7133651930391
84.4426738873776
144.333791963282
138.660414381683
77.6032926314986
19.1803555949831
190.566447022544
141.266816812194
19.1803555949831
113.671008160612
84.4426738873776
141.266816812194
138.660414381683
77.6032926314986
38.1481712209118
56.0204897983764
75.9830290179985
30.2447944859938
117.263757429506
78.9508134046129
14.9457089995758
90.2246678020268
94.3013309052423
30.2447944859938
75.9830290179985
38.1481712209118
102.526081412566
102.211604203858
14.9457089995758
40.6520396720755
156.780980089155
120.44119978749
44.3850511490074
82.6522153044073
42.072803044247
57.1405514433489
57.1405514433489
44.3850511490074
92.5209084828937
42.072803044247
114.363722109548
88.20020645384
74.0393953480173
69.6561493283256
80.1920273873906
85.0054446653272
42.6679508413516
71.7089865550337
44.8476778244983
86.3430032573572
94.711102614741
42.6679508413516
41.2977681509546
69.6561493283256
88.20020645384
41.2977681509546
99.4895437935369
2.91131761407099
85.0869464988608
17.932733624576
17.932733624576
87.3513296183069
48.1371441949977
48.1371441949977
2.91131761407099
87.3513296183069
224.592927871685
120.705062781144
109.951261844737
37.677996353973
52.785529899301
109.890190468713
52.785529899301
109.951261844737
130.851482477273
160.610532392804
325.792346830002
37.677996353973
165.898823824945
195.144985865638
143.526323478482
143.526323478482
163.978180622454
118.459677468749
32.7274623007361
118.459677468749
80.5689130030932
32.7274623007361
133.546438546672
130.718105282895
80.5689130030932
117.179015107228
228.415456662854
30.1702450686102
74.7042593514587
30.1702450686102
391.923864527602
192.80941943471
151.659449364357
65.8684965025011
77.7745093523579
98.9851415781682
23.7246845221617
168.067319215397
65.8684965025011
77.7745093523579
148.597799901277
23.7246845221617
98.9851415781682
252.082717857155
47.0864336752105
200.660251119897
298.171471819985
242.743983988041
47.0864336752105
339.104819053785
339.104819053785
29.6360622763889
155.872542489048
37.4688742625129
29.6360622763889
71.188657983558
59.0880362890831
90.1402410108826
59.0880362890831
67.3231765961768
71.188657983558
246.61717797834
178.696109547046
320.545813316031
115.928342333745
115.928342333745
211.712220554813
211.712220554813
59.5793124960334
59.5793124960334
94.8716440315545
73.0489577235706
81.2901559999733
73.0489577235706
81.1593343291454
58.6213377022394
81.2901559999733
121.054153367408
171.948529543727
83.6625719904433
67.6332759196692
35.6400362689209
58.7668208016743
83.6625719904433
58.7668208016743
35.6400362689209
57.3460780829866
58.6213377022394
39.0520037033953
46.4144131547518
46.4144131547518
57.4892372927316
131.828107056121
39.0520037033953
94.1178463895132
94.1178463895132
97.5102143380374
63.8029721447206
150.713568859111
690
190.689992166605
48.5239648498554
94.8865127694453
48.5239648498554
160.902703600654
94.8865127694453
211.170912442978
163.352672843146
178.431358449125
163.352672843146
52.4540260103655
4.38380844700131
49.2475989795442
4.38380844700131
93.7209057694707
84.796501406308
21.3417948218068
21.8935053725985
21.3417948218068
49.2475989795442
45.2049275356128
15.2755154086532
15.2755154086532
74.378034957816
194.99914392488
50.325307398465
68.2230063486651
51.1420231389999
50.325307398465
11.2278287527019
40.5284279864899
31.4182125724873
11.2278287527019
167.973324500041
203.831670114092
191.138039451858
203.831670114092
167.973324500041
149.248359737218
86.0908946399449
256.890097382616
135.988007166073
98.1002570982869
17.3870416402561
98.1002570982869
17.3870416402561
99.8348574772359
46.0236853397248
46.0236853397248
69.0778829202951
18.4105266763338
65.9997263346599
49.1468090749542
18.4105266763338
85.4439080347452
35.2437046080573
49.1468090749542
35.2437046080573
134.450970672398
