# Supplementary material for: Structure of tetrameric forms of the serotonin-gated 5-HT3A receptor ion channel
Source: EMBO J. 2024 Sep 4;43(20):4451–71. doi: 10.1038/s44318-024-00191-5 (PMC11480441; doi:10.1038/s44318-024-00191-5)
Supplement: Supplementary file 7 — Source data Fig. 7 [file 44318_2024_191_MOESM7_ESM.zip]

Archive with 17 entries (13 files):
- Figure 7/7A/
- Figure 7/7A/7A_ECD.dat
- Figure 7/7A/7A_TMD.dat
- Figure 7/7A/desktop.ini
- Figure 7/7B/
- Figure 7/7B/7B_ECD.dat
- Figure 7/7B/7B_TMD.dat
- Figure 7/7B/desktop.ini
- Figure 7/7E/
- Figure 7/7E/7E_ECD.dat
- Figure 7/7E/7E_TMD.dat
- Figure 7/7E/desktop.ini
- Figure 7/7F/
- Figure 7/7F/7F_ECD.dat
- Figure 7/7F/7F_TMD.dat
- Figure 7/7F/desktop.ini
- Figure 7/desktop.ini
