# Supplementary material for: Structure of tetrameric forms of the serotonin-gated 5-HT3A receptor ion channel
Source: EMBO J. 2024 Sep 4;43(20):4451–71. doi: 10.1038/s44318-024-00191-5 (PMC11480441; doi:10.1038/s44318-024-00191-5)
Supplement: Supplementary file 7 — Source data Fig. 7 [file 44318_2024_191_MOESM7_ESM.zip › Figure 7/7A/7A_ECD.dat]

0	26.20975
1	26.209751
2	26.29172
3	26.057075
4	26.46685
5	25.956801
6	26.037155
7	26.107838
8	26.260052
9	25.934908
10	26.896534
11	27.240695
12	27.04122
13	27.537845
14	27.58025
15	27.034839
16	25.800735
17	26.407248
18	25.675147
19	26.383813
20	26.900828
21	26.301886
22	26.350644
23	27.443581
24	26.904705
25	27.586084
26	27.520252
27	28.227373
28	28.491107
29	28.768417
30	28.177403
31	28.230941
32	28.628235
33	28.700422
34	29.353886
35	28.358484
36	29.006285
37	27.961026
38	28.100263
39	27.659539
40	27.877801
41	27.780592
42	28.615973
43	27.463413
44	27.199565
45	27.428826
46	27.077443
47	28.221776
48	29.09208
49	29.950348
50	30.17221
51	30.145856
52	30.966895
53	30.755503
54	30.733016
55	29.604272
56	29.379704
57	29.696616
58	29.894969
59	29.081549
60	29.081363
61	29.588966
62	29.701888
63	30.140428
64	29.389002
65	30.014532
66	30.130458
67	30.398341
68	29.826618
69	29.834205
70	30.356937
71	31.038592
72	31.790665
73	31.148098
74	31.80168
75	32.307617
76	32.140277
77	33.597947
78	35.169155
79	34.911495
80	33.720758
81	32.534224
82	31.871234
83	31.699943
84	31.910806
85	32.078903
86	33.131958
87	34.219772
88	34.360181
89	35.740268
90	34.872718
91	34.090449
92	34.086314
93	34.87782
94	36.481262
95	37.662368
96	38.256852
97	40.0687
98	37.779443
99	36.733754
100	36.999714
101	37.493636
102	38.06302
103	36.713291
104	36.295811
105	35.474538
106	35.184515
107	35.870183
108	38.492268
109	40.62246
110	41.212631
111	40.876105
112	42.238798
113	39.28322
114	38.576418
115	38.298984
116	39.993948
117	39.690971
118	38.12043
119	36.5616
120	35.634711
121	34.382818
122	33.438583
123	32.934903
124	33.876005
125	34.727468
126	36.111981
127	35.045396
128	34.38224
129	33.727223
130	33.385961
131	33.284897
132	33.65557
133	32.75763
134	32.255359
135	32.156401
136	32.329359
137	33.104526
138	33.198139
139	33.372484
140	32.761058
141	32.630249
142	32.32444
143	31.967273
144	32.524315
145	33.100009
146	33.474404
147	32.756071
148	32.126679
149	32.441596
150	33.074965
151	31.951564
152	31.261814
153	30.686715
154	30.873008
155	30.324225
156	30.088467
157	31.33148
158	31.053493
159	31.170045
160	31.935774
161	31.24266
162	30.794352
163	31.778053
164	32.600533
165	33.833336
166	33.935203
167	34.48092
168	34.689378
169	35.493738
170	35.33362
171	36.959208
172	37.107986
173	35.630771
174	36.261976
175	34.761041
176	35.545501
177	35.622672
178	36.874307
179	38.144314
180	38.261571
181	39.989601
182	39.58784
183	41.697882
184	42.971924
185	40.935904
186	42.140182
187	40.610227
188	39.760324
189	38.914508
190	37.977603
191	37.322797
192	37.526984
193	36.343146
194	38.070201
195	37.844507
196	38.621706
197	38.037625
198	35.854603
199	35.515665
200	36.618238
201	37.036356
202	37.570847
203	38.534575
204	40.218286
205	40.20356
206	39.455397
207	39.093262
208	38.66782
209	38.478565
210	38.689407
211	39.743095
212	40.143607
213	39.005256
214	39.484481
215	38.193411
216	37.320995
217	37.443251
218	36.071004
219	36.492847
220	35.44063
221	35.802013
222	36.593354
223	34.738544
224	35.736006
225	34.90177
226	34.57628
227	35.230478
228	35.080734
229	35.150197
230	34.133218
231	33.989098
232	35.445432
233	36.324479
234	36.142579
235	37.153453
236	37.054427
237	36.130309
238	37.310099
239	36.021154
240	36.634199
241	37.521914
242	38.683123
243	38.900758
244	39.282174
245	39.977913
246	38.295672
247	37.21653
248	36.068482
249	35.278203
250	35.409093
251	35.677542
252	35.291061
253	34.920114
254	34.624979
255	33.649488
256	33.278129
257	33.660531
258	33.798238
259	34.09363
260	33.750282
261	33.085556
262	34.359211
263	33.928605
264	33.640427
265	32.853207
266	31.629139
267	32.489219
268	32.971398
269	33.428453
270	33.025571
271	33.641122
272	32.409813
273	32.476201
274	32.221716
275	31.631681
276	31.837262
277	30.679858
278	31.508489
279	31.146325
280	31.760494
281	32.06536
282	31.930458
283	32.630251
284	32.981376
285	32.407463
286	32.643083
287	32.002228
288	31.416686
289	31.881942
290	32.125879
291	32.435148
292	33.049355
293	32.748682
294	32.491514
295	31.885733
296	32.600953
297	33.121595
298	32.989963
299	31.993908
300	32.30722
301	31.537965
302	31.647931
303	32.021744
304	30.940369
305	30.531181
306	30.038688
307	30.194872
308	30.685661
309	30.737143
310	30.108548
311	29.775249
312	29.576566
313	28.868842
314	29.176305
315	29.243182
316	30.5518
317	30.889725
318	30.960411
319	30.903354
320	30.327261
321	31.149822
322	30.982779
323	30.724876
324	30.847001
325	30.802536
326	30.294861
327	30.138084
328	31.036706
329	30.826662
330	30.668354
331	30.586826
332	30.713392
333	31.330022
334	31.042923
335	30.496516
336	29.89208
337	31.476984
338	31.136234
339	30.750728
340	30.901193
341	30.748356
342	30.816021
343	30.381548
344	30.646941
345	29.931999
346	30.870912
347	31.554379
348	30.818121
349	31.271072
350	31.522394
351	31.768921
352	31.742169
353	31.656145
354	31.891365
355	31.791251
356	32.361167
357	32.964689
358	32.518768
359	32.813217
360	33.63793
361	33.816669
362	32.513153
363	33.130239
364	33.150531
365	33.160366
366	33.346063
367	33.494149
368	31.769384
369	31.137851
370	30.855464
371	31.278221
372	30.684329
373	31.290505
374	30.213274
375	30.793673
376	30.872494
377	30.473453
378	30.144849
379	29.929077
380	30.10156
381	29.902501
382	29.518436
383	30.743608
384	30.179477
385	30.504243
386	31.689116
387	31.779164
388	31.839908
389	31.766836
390	31.658751
391	31.559875
392	31.253392
393	31.227971
394	31.436316
395	31.420997
396	32.150793
397	31.605435
398	31.305498
399	31.675038
400	31.172217
401	31.966623
402	33.002897
403	32.376177
404	31.999418
405	31.732335
406	32.367145
407	32.31778
408	32.902028
409	33.519504
410	32.569662
411	32.857265
412	33.203441
413	32.686657
414	32.927832
415	33.286673
416	32.554715
417	32.688325
418	32.918085
419	33.988527
420	34.027435
421	33.857843
422	33.566613
423	34.64863
424	35.224182
425	35.171358
426	34.421072
427	34.935448
428	36.133406
429	34.871661
430	34.018573
431	34.458602
432	34.302303
433	34.115924
434	33.711805
435	34.14278
436	33.897051
437	34.174985
438	33.376785
439	33.34318
440	33.268869
441	33.544257
442	33.761503
443	33.198188
444	33.31985
445	33.446397
446	34.126538
447	34.037816
448	33.310691
449	33.749923
450	33.794974
451	33.709078
452	33.679559
453	34.296411
454	32.998261
455	33.00492
456	32.993171
457	32.681399
458	33.8199
459	34.02783
460	33.267433
461	32.800375
462	33.331759
463	34.354627
464	34.81201
465	36.014668
466	35.804076
467	36.045348
468	36.613543
469	36.876012
470	35.543936
471	35.43435
472	34.493421
473	34.435032
474	33.414928
475	34.036784
476	34.91086
477	34.935972
478	35.332101
479	37.51561
480	37.341087
481	38.029105
482	39.365174
483	39.854399
484	41.488994
485	39.946579
486	38.63549
487	38.661532
488	39.627293
489	40.711928
490	42.253521
491	43.607324
492	41.378059
493	43.565632
494	44.603681
495	44.096219
496	44.170308
497	42.512606
498	40.074121
499	40.764009
500	42.88141
501	41.565423
502	42.710881
503	43.143793
504	44.150326
505	44.822438
506	46.09009
507	47.303254
508	45.00179
509	45.933887
510	46.913817
511	48.050478
512	49.124424
513	49.642568
514	47.767356
515	47.755693
516	49.009638
517	50.896209
518	53.371538
519	51.198337
520	51.30839
521	48.910885
522	48.294254
523	46.418121
524	44.838128
525	44.759078
526	43.800592
527	45.249547
528	45.797612
529	45.324132
530	44.846279
531	43.017879
532	42.045775
533	43.966808
534	42.52506
535	42.448049
536	42.765179
537	43.594062
538	44.394999
539	43.322359
540	41.979212
541	40.766121
542	42.585231
543	42.207636
544	42.676935
545	44.338465
546	43.495601
547	44.657743
548	45.842112
549	46.895954
550	43.764909
551	43.941948
552	45.893789
553	46.714343
554	45.836162
555	45.687373
556	47.783597
557	50.374371
558	48.610228
559	48.126328
560	51.770755
561	48.83579
562	51.206391
563	53.905507
564	53.358367
565	52.846956
566	51.155366
567	50.111259
568	49.375293
569	46.118877
570	48.486154
571	47.533234
572	47.539688
573	46.230303
574	46.131488
575	45.430982
576	42.725611
577	40.935948
578	39.577604
579	39.955575
580	38.556819
581	37.752283
582	38.654294
583	38.238458
584	37.356958
585	35.901368
586	36.068988
587	36.34607
588	36.030522
589	36.396773
590	36.631574
591	36.526862
592	36.266874
593	35.259215
594	36.562984
595	36.973346
596	37.666931
597	38.530694
598	39.827534
599	38.565735
600	38.859574
601	40.910914
602	40.203545
603	40.05508
604	38.709208
605	37.820977
606	39.039953
607	40.588017
608	41.476148
609	41.334932
610	42.084764
611	44.216536
612	44.607739
613	42.792865
614	41.91725
615	40.467516
616	40.386768
617	39.302552
618	40.663355
619	39.878194
620	41.341455
621	41.190589
622	42.468228
623	44.14504
624	44.781391
625	45.806923
626	46.695554
627	47.241221
628	46.744606
629	44.995429
630	43.843439
631	44.455139
632	43.169227
633	45.506715
634	44.398916
635	42.823706
636	42.533269
637	40.632476
638	40.696529
639	40.668926
640	40.760433
641	40.604059
642	39.849043
643	38.781188
644	39.209156
645	39.666481
646	40.883123
647	40.619529
648	40.500151
649	38.350264
650	37.724451
651	37.223262
652	35.695647
653	38.007236
654	37.339818
655	38.229861
656	37.309304
657	35.295
658	34.849522
659	34.449579
660	34.875876
661	35.693425
662	35.033726
663	36.214747
664	36.063007
665	34.96392
666	34.321341
667	33.030831
668	33.969462
669	34.137734
670	34.141394
671	32.954273
672	32.980756
673	32.747125
674	33.683561
675	33.395511
676	32.517159
677	32.272871
678	34.055534
679	32.73313
680	33.657068
681	33.99962
682	34.640475
683	34.705265
684	34.95007
685	33.709704
686	33.36453
687	33.860545
688	33.644044
689	33.011889
690	32.610822
691	32.576305
692	32.967451
693	33.813133
694	33.106406
695	32.798512
696	33.45484
697	32.294102
698	32.231253
699	32.557576
700	33.063154
701	33.385791
702	34.251548
703	33.868415
704	33.820264
705	33.057518
706	33.236292
707	34.565158
708	35.023359
709	34.538897
710	35.8265
711	35.168458
712	35.959286
713	36.613712
714	36.98082
715	36.190318
716	36.313615
717	36.495891
718	35.590003
719	35.621532
720	35.609047
721	35.665241
722	35.114324
723	36.286415
724	36.187911
725	35.354838
726	35.804244
727	34.916764
728	35.217681
729	35.261508
730	35.860421
731	34.947346
732	34.339887
733	34.579538
734	34.603388
735	34.693433
736	35.090361
737	36.104855
738	35.303427
739	34.343397
740	34.738806
741	34.603536
742	33.486688
743	33.654234
744	33.247054
745	33.059454
746	33.322622
747	32.212658
748	32.526097
749	33.799535
750	33.987991
751	33.712898
752	33.630761
753	33.980378
754	34.409136
755	34.060788
756	33.142841
757	33.349211
758	33.062533
759	33.065972
760	33.757862
761	32.936411
762	33.291888
763	33.827465
764	33.570156
765	34.131833
766	34.027808
767	33.105366
768	33.17797
769	32.705123
770	31.77314
771	32.492855
772	31.871619
773	32.887343
774	32.416019
775	32.865984
776	32.737563
777	32.083332
778	32.06391
779	31.825305
780	31.679133
781	32.583536
782	32.326286
783	32.864186
784	32.015002
785	32.702023
786	32.504979
787	32.063382
788	32.285996
789	31.865313
790	31.565311
791	31.642512
792	31.476177
793	31.403983
794	31.856469
795	32.523569
796	31.952508
797	32.029383
798	32.675867
799	32.864258
800	32.682936
801	32.405308
802	32.916837
803	32.616018
804	33.251764
805	32.668271
806	32.150639
807	31.749781
808	31.020262
809	31.403485
810	31.09476
811	30.73588
812	30.764554
813	31.59734
814	31.462061
815	32.350653
816	32.005359
817	32.553631
818	32.033186
819	31.675619
820	30.831843
821	31.142282
822	31.42346
823	31.344402
824	31.785375
825	30.810876
826	30.39798
827	30.645653
828	30.390564
829	30.324717
830	31.381235
831	31.936407
832	32.081923
833	32.221424
834	31.323272
835	31.880489
836	31.935051
837	31.636345
838	30.27902
839	31.046351
840	31.500948
841	32.347649
842	32.289798
843	31.875357
844	31.48122
845	30.846778
846	30.183237
847	30.798132
848	31.085388
849	30.539518
850	31.107446
851	29.874666
852	30.097151
853	30.921526
854	31.179148
855	30.428073
856	30.401349
857	30.422421
858	30.226142
859	30.946376
860	31.039562
861	31.055937
862	31.337955
863	31.123337
864	31.352908
865	31.17669
866	31.994406
867	31.586463
868	31.883159
869	31.905488
870	32.480592
871	32.365987
872	32.270582
873	32.225997
874	31.59949
875	31.310326
876	31.956781
877	31.579821
878	31.11666
879	30.708545
880	30.888288
881	31.140408
882	31.179295
883	31.93017
884	31.321644
885	31.572848
886	32.167729
887	32.705874
888	32.611166
889	32.528484
890	33.3126
891	32.929205
892	32.803148
893	32.853072
894	32.688254
895	34.086328
896	34.276429
897	33.614935
898	33.383055
899	32.912029
900	32.721596
901	33.466625
902	33.364988
903	33.949588
904	33.364149
905	34.097175
906	34.637733
907	35.092558
908	35.326164
909	34.847102
910	34.450233
911	33.685436
912	34.079326
913	33.925376
914	34.389998
915	33.700708
916	33.110745
917	34.066983
918	33.324303
919	33.799398
920	34.220854
921	34.499317
922	33.812254
923	33.748206
924	33.845248
925	34.016209
926	33.913006
927	33.769106
928	33.367946
929	33.557031
930	34.071278
931	34.601585
932	35.158471
933	34.590678
934	34.828956
935	33.916357
936	32.797648
937	32.81649
938	32.889436
939	32.950589
940	33.048262
941	33.47282
942	33.092695
943	32.29007
944	32.320821
945	32.701017
946	33.224218
947	32.955725
948	34.053589
949	34.264925
950	34.760069
951	33.776685
952	34.997413
953	34.60001
954	33.804647
955	33.442572
956	32.846899
957	33.834928
958	33.158557
959	33.935914
960	33.442287
961	32.696421
962	32.558374
963	32.513576
964	32.533665
965	32.352602
966	32.779279
967	32.911887
968	33.238314
969	34.836159
970	34.279277
971	34.018691
972	33.677196
973	34.190427
974	33.908819
975	34.664325
976	34.919281
977	34.370653
978	34.463338
979	34.55607
980	35.916843
981	35.591296
982	36.618232
983	35.002088
984	34.483292
985	34.00803
986	33.99713
987	34.636086
988	35.269327
989	35.502609
990	35.982255
991	36.919148
992	36.778487
993	37.086598
994	37.288956
995	36.358605
996	35.72215
997	35.791892
998	35.677515
999	35.007559
1000	34.673421
1001	35.783251
1002	35.861995
1003	35.215384
1004	37.196837
1005	37.311055
1006	36.395175
1007	37.175072
1008	37.565578
1009	38.422986
1010	37.99166
1011	38.461636
1012	38.987399
1013	39.354117
1014	39.613717
1015	38.704565
1016	38.636454
1017	38.191754
1018	38.371325
1019	38.514748
1020	37.170539
1021	37.621437
1022	36.523694
1023	36.890957
1024	37.513816
1025	36.031587
1026	37.18099
1027	37.60419
1028	36.426105
1029	36.808054
1030	36.425321
1031	35.901084
1032	36.985696
1033	37.122197
1034	37.179769
1035	36.790599
1036	37.86672
1037	38.652157
1038	39.80736
1039	41.484909
1040	41.510956
1041	42.054837
1042	41.044543
1043	40.039273
1044	40.416963
1045	39.992402
1046	38.739482
1047	39.896875
1048	40.400785
1049	41.650345
1050	43.291
1051	45.143885
1052	44.871135
1053	43.072927
1054	41.859176
1055	42.305609
1056	41.540155
1057	42.749864
1058	43.221579
1059	42.916008
1060	43.64031
1061	45.291917
1062	45.062098
1063	43.643188
1064	45.139499
1065	46.860075
1066	49.713846
1067	48.266699
1068	46.725075
1069	45.7535
1070	46.192417
1071	46.528664
1072	48.649715
1073	49.878722
1074	48.590059
1075	45.370472
1076	46.157762
1077	44.50255
1078	46.221413
1079	47.143414
1080	46.467194
1081	49.248064
1082	50.805328
1083	49.023313
1084	48.610668
1085	46.799257
1086	47.420174
1087	46.263052
1088	47.159903
1089	47.084384
1090	45.475713
1091	44.122348
1092	43.361255
1093	44.062542
1094	44.138362
1095	44.051938
1096	44.6103
1097	41.043204
1098	41.646842
1099	41.365781
1100	39.73544
1101	40.192299
1102	40.254973
1103	38.635172
1104	39.267812
1105	40.04109
1106	41.324195
1107	41.728556
1108	41.604628
1109	41.115458
1110	40.8392
1111	41.01692
1112	41.206942
1113	42.349637
1114	43.961689
1115	42.722883
1116	42.350238
1117	42.122808
1118	40.908658
1119	40.765312
1120	40.101045
1121	39.732666
1122	39.436276
1123	38.048627
1124	38.244629
1125	36.66653
1126	36.211952
1127	36.994323
1128	36.293635
1129	37.902751
1130	37.564095
1131	38.662704
1132	37.816903
1133	39.205859
1134	38.481018
1135	39.898001
1136	41.046945
1137	43.161761
1138	46.801041
1139	48.035182
1140	50.267584
1141	49.805351
1142	48.270435
1143	47.306197
1144	49.389473
1145	48.723854
1146	52.722277
1147	54.269328
1148	55.137201
1149	56.420894
1150	53.033278
1151	52.108666
1152	52.653495
1153	50.288005
1154	51.741981
1155	51.824817
1156	52.923221
1157	54.578061
1158	54.74004
1159	55.779837
1160	53.802858
1161	54.202359
1162	55.051249
1163	56.157622
1164	57.665776
1165	57.258811
1166	58.638513
1167	59.465931
1168	60.593328
1169	60.268501
1170	62.754714
1171	62.257828
1172	60.076623
1173	57.598216
1174	58.215097
1175	61.47522
1176	60.310956
1177	60.047408
1178	59.252984
1179	57.157934
1180	54.537426
1181	57.353801
1182	57.704702
1183	55.250923
1184	56.98216
1185	56.281598
1186	54.06811
1187	50.817013
1188	49.744303
1189	47.723079
1190	49.740202
1191	51.610588
1192	53.078854
1193	54.081226
1194	50.835495
1195	49.562615
1196	49.858978
1197	50.166016
1198	50.931581
1199	51.990573
1200	51.993449
1201	52.344648
1202	54.125403
1203	54.494909
1204	54.287635
1205	54.516512
1206	52.914344
1207	50.633837
1208	50.245784
1209	52.2149
1210	53.348348
1211	54.839164
1212	57.710831
1213	60.215672
1214	57.644868
1215	57.51672
1216	59.05702
1217	60.136276
1218	60.635599
1219	63.456595
1220	64.00861
1221	64.786639
1222	65.577609
1223	63.890493
1224	65.905046
1225	67.771839
1226	66.179873
1227	63.991612
1228	66.431653
1229	62.204175
1230	63.928882
1231	67.215476
1232	68.080765
1233	69.904475
1234	72.605984
1235	70.936072
1236	73.997222
1237	73.173649
1238	69.496057
1239	68.683488
1240	69.392182
1241	71.981635
1242	66.85731
1243	64.730932
1244	64.6598
1245	60.747175
1246	62.011728
1247	60.378473
1248	58.355721
1249	60.680781
1250	57.417548
1251	55.47668
1252	56.323861
1253	54.260324
1254	51.985725
1255	53.012554
1256	52.295618
1257	52.349825
1258	54.604164
1259	55.21929
1260	56.491031
1261	57.82624
1262	57.18787
1263	56.154196
1264	56.398143
1265	56.506213
1266	55.834055
1267	56.905634
1268	60.0399
1269	61.27261
1270	59.08764
1271	56.960244
1272	57.278734
1273	57.399786
1274	59.006565
1275	59.643817
1276	60.636827
1277	63.11749
1278	62.035676
1279	64.289276
1280	63.777123
1281	63.204828
1282	60.889873
1283	58.867699
1284	59.320581
1285	61.055906
1286	60.85436
1287	61.957798
1288	62.467516
1289	61.434091
1290	60.193995
1291	60.180093
1292	63.115588
1293	64.225573
1294	64.351358
1295	65.115021
1296	61.919657
1297	63.847691
1298	63.621013
1299	66.399587
1300	68.348839
1301	69.977301
1302	70.645706
1303	73.972813
1304	72.381881
1305	71.538253
1306	71.414782
1307	71.985526
1308	72.61197
1309	75.246328
1310	74.137267
1311	76.55512
1312	75.007211
1313	79.645691
1314	80.68818
1315	78.011193
1316	78.530342
1317	77.815188
1318	78.813596
1319	77.385835
1320	75.535407
1321	76.312718
1322	74.519515
1323	73.198737
1324	71.450674
1325	71.835078
1326	74.657212
1327	73.756748
1328	75.471603
1329	76.803536
1330	75.815469
1331	79.353995
1332	77.057434
1333	77.206413
1334	80.341735
1335	79.614741
1336	81.328849
1337	82.583432
1338	84.733339
1339	81.379538
1340	83.85056
1341	84.38777
1342	84.065732
1343	81.841099
1344	82.828331
1345	80.921627
1346	79.218847
1347	77.492635
1348	75.173005
1349	76.740186
1350	74.84649
1351	72.704137
1352	69.94657
1353	71.172547
1354	67.829135
1355	65.868096
1356	66.666143
1357	67.724842
1358	67.602924
1359	66.447763
1360	69.015789
1361	70.610874
1362	69.450655
1363	65.484669
1364	62.151979
1365	62.467429
1366	64.078107
1367	65.78747
1368	65.226616
1369	63.983195
1370	64.1248
1371	64.748294
1372	63.822177
1373	62.512509
1374	62.398904
1375	60.488378
1376	61.13208
1377	59.768449
1378	61.615087
1379	62.34806
1380	62.059617
1381	61.551928
1382	60.323453
1383	58.571363
1384	57.023618
1385	56.686212
1386	53.972877
1387	56.93936
1388	56.62116
1389	58.664322
1390	59.273368
1391	60.890562
1392	58.111917
1393	54.585748
1394	55.229727
1395	56.680002
1396	53.164823
1397	51.741656
1398	52.423304
1399	51.756364
1400	53.729662
1401	52.634294
1402	53.3231
1403	52.491235
1404	50.672603
1405	50.086111
1406	49.532022
1407	47.863534
1408	47.392466
1409	46.769049
1410	45.111994
1411	48.344593
1412	50.466273
1413	48.658189
1414	47.316522
1415	48.781565
1416	46.697626
1417	46.054904
1418	45.512004
1419	46.021054
1420	45.985655
1421	46.272877
1422	44.455306
1423	43.810408
1424	43.392402
1425	45.022253
1426	46.095053
1427	44.344652
1428	45.35935
1429	47.133345
1430	47.318159
1431	44.909114
1432	43.464075
1433	43.652986
1434	42.64836
1435	42.08305
1436	42.285082
1437	40.290447
1438	40.01997
1439	40.189581
1440	40.526009
1441	42.223251
1442	42.01919
1443	43.816126
1444	42.915528
1445	44.787818
1446	44.758073
1447	45.443661
1448	45.117939
1449	45.122112
1450	44.046966
1451	44.930592
1452	43.506374
1453	43.521765
1454	41.475112
1455	42.013973
1456	40.427635
1457	41.446554
1458	40.892611
1459	40.653816
1460	39.892951
1461	39.658514
1462	40.969818
1463	40.615641
1464	42.156066
1465	42.565912
1466	43.572298
1467	41.958301
1468	42.474147
1469	40.114872
1470	39.699428
1471	40.512285
1472	39.573101
1473	42.108589
1474	43.795729
1475	43.636267
1476	42.787209
1477	41.313127
1478	42.160973
1479	41.087347
1480	42.593844
1481	41.160298
1482	40.863613
1483	39.17071
1484	38.918889
1485	39.296187
1486	38.724318
1487	39.557319
1488	40.375054
1489	40.074033
1490	40.376177
1491	41.816099
1492	43.549796
1493	44.621349
1494	44.059474
1495	42.621927
1496	42.97192
1497	44.552709
1498	44.131123
1499	44.4125
1500	46.347116
1501	46.970554
1502	49.26253
1503	49.012786
1504	47.405358
1505	49.83408
1506	49.520056
1507	51.397817
1508	51.344088
1509	49.788535
1510	52.28985
1511	52.066165
1512	54.349025
1513	55.252829
1514	52.126885
1515	53.632716
1516	54.471089
1517	56.023926
1518	56.572451
1519	56.150613
1520	53.09871
1521	53.193474
1522	51.917549
1523	51.888584
1524	54.432872
1525	54.512757
1526	52.761592
1527	50.838075
1528	50.322758
1529	48.405272
1530	50.277012
1531	50.858625
1532	52.274353
1533	53.587348
1534	55.405669
1535	56.05061
1536	55.844829
1537	56.619559
1538	54.17946
1539	55.487785
1540	54.842796
1541	56.957119
1542	54.92458
1543	53.927619
1544	54.501612
1545	54.203823
1546	52.350131
1547	52.209799
1548	52.392985
1549	54.130343
1550	53.177926
1551	51.903182
1552	52.165101
1553	53.350597
1554	55.428483
1555	59.081684
1556	57.825663
1557	57.31533
1558	57.061131
1559	58.658173
1560	60.234313
1561	62.055827
1562	62.465812
1563	64.970965
1564	65.342599
1565	65.913986
1566	68.199477
1567	65.01033
1568	63.340674
1569	63.55393
1570	64.465553
1571	66.255769
1572	69.137587
1573	68.302072
1574	66.569596
1575	67.232825
1576	64.417538
1577	63.655609
1578	61.469961
1579	60.53417
1580	60.422121
1581	57.620771
1582	57.441881
1583	59.594461
1584	58.612776
1585	57.379848
1586	58.647135
1587	59.363745
1588	60.969337
1589	62.75042
1590	61.463506
1591	62.586919
1592	63.370544
1593	62.879921
1594	65.380064
1595	64.234506
1596	62.895438
1597	63.119075
1598	61.990041
1599	60.557007
1600	62.911211
1601	64.236142
1602	66.18842
1603	69.784676
1604	70.439215
1605	71.915082
1606	69.270421
1607	67.233655
1608	66.279442
1609	69.667958
1610	72.260564
1611	71.324028
1612	72.875578
1613	72.434288
1614	69.357849
1615	70.540213
1616	69.285394
1617	67.826845
1618	68.172379
1619	67.861518
1620	65.589427
1621	67.809883
1622	64.676745
1623	63.394257
1624	60.694115
1625	59.659112
1626	59.994749
1627	59.607089
1628	62.077672
1629	64.715929
1630	64.537741
1631	62.583867
1632	62.289472
1633	63.613054
1634	61.757379
1635	63.564278
1636	66.93331
1637	69.323163
1638	68.911559
1639	66.095199
1640	65.874155
1641	66.213239
1642	65.880223
1643	67.823107
1644	69.910403
1645	68.918197
1646	67.506031
1647	67.148729
1648	65.822514
1649	63.119709
1650	61.874707
1651	62.911369
1652	63.46736
1653	63.967617
1654	62.052236
1655	63.064146
1656	61.25442
1657	61.717631
1658	60.488799
1659	59.016912
1660	58.724802
1661	59.076845
1662	59.21103
1663	61.29062
1664	60.262034
1665	57.780449
1666	55.884005
1667	54.020338
1668	53.927898
1669	51.781054
1670	51.950384
1671	56.284534
1672	57.365619
1673	58.448509
1674	56.438664
1675	56.494604
1676	56.519509
1677	58.659398
1678	57.979624
1679	60.082746
1680	59.823315
1681	60.924893
1682	60.609163
1683	62.33115
1684	62.313576
1685	62.617412
1686	62.458107
1687	61.423136
1688	62.213901
1689	64.361948
1690	61.940496
1691	63.401274
1692	61.191783
1693	59.695533
1694	57.867953
1695	59.603614
1696	59.491152
1697	59.264052
1698	58.540509
1699	55.942068
1700	57.499203
1701	60.20976
1702	58.803239
1703	56.06997
1704	52.708927
1705	50.756266
1706	50.026365
1707	49.887879
1708	48.886344
1709	49.794756
1710	48.978791
1711	46.698053
1712	48.066921
1713	45.538815
1714	46.261305
1715	46.173557
1716	46.440762
1717	49.006752
1718	51.369353
1719	51.564539
1720	55.119957
1721	53.956166
1722	52.328811
1723	51.407932
1724	49.36983
1725	50.989455
1726	52.606729
1727	51.840621
1728	50.775086
1729	53.027739
1730	52.35758
1731	53.933905
1732	53.65194
1733	55.189023
1734	55.610707
1735	57.956905
1736	56.579519
1737	54.40856
1738	54.289438
1739	53.468637
1740	55.030295
1741	54.140514
1742	55.835583
1743	56.021249
1744	54.368625
1745	57.119061
1746	57.18033
1747	58.007252
1748	60.057777
1749	62.948012
1750	65.346801
1751	64.371266
1752	65.907927
1753	66.200702
1754	68.140678
1755	65.652356
1756	64.310297
1757	61.884296
1758	60.870009
1759	61.205166
1760	61.44024
1761	61.081008
1762	61.473619
1763	58.225015
1764	57.730969
1765	57.190622
1766	55.590125
1767	57.365423
1768	56.793953
1769	55.787551
1770	57.560281
1771	59.37714
1772	60.010152
1773	60.036302
1774	58.040433
1775	60.39249
1776	63.980426
1777	64.390686
1778	67.299184
1779	68.237411
1780	67.340618
1781	66.415082
1782	64.777625
1783	65.243508
1784	63.135615
1785	62.315345
1786	62.997272
1787	62.255177
1788	61.490521
1789	59.803866
1790	58.69498
1791	58.886193
1792	62.093367
1793	61.946889
1794	63.457269
1795	62.260364
1796	62.966504
1797	63.075465
1798	64.805817
1799	67.207215
1800	69.061381
1801	68.669236
1802	69.038017
1803	69.426428
1804	70.894689
1805	68.578211
1806	71.015834
1807	69.032752
1808	68.070191
1809	67.120037
1810	67.330815
1811	67.158708
1812	65.669326
1813	67.937809
1814	69.759144
1815	72.238281
1816	71.158352
1817	69.217833
1818	70.190123
1819	68.901155
1820	66.771967
1821	66.88907
1822	66.34891
1823	68.7349
1824	68.084046
1825	66.773583
1826	67.939218
1827	70.031252
1828	68.108233
1829	69.126885
1830	71.839158
1831	74.839245
1832	76.026003
1833	74.518013
1834	72.817693
1835	73.877617
1836	71.673861
1837	71.819693
1838	71.82007
1839	74.15673
1840	72.271479
1841	75.31845
1842	75.88704
1843	76.824374
1844	76.707241
1845	77.156489
1846	78.470778
1847	76.767635
1848	77.574483
1849	81.059686
1850	81.359904
1851	84.617613
1852	87.038059
1853	88.154423
1854	86.68751
1855	83.202279
1856	81.537448
1857	79.64855
1858	79.232094
1859	76.138821
1860	74.348947
1861	74.312361
1862	74.443893
1863	72.52118
1864	70.816585
1865	69.054648
1866	71.061094
1867	68.549981
1868	68.124323
1869	69.153532
1870	68.664088
1871	69.717329
1872	71.387891
1873	69.873766
1874	70.896009
1875	68.53089
1876	67.715998
1877	65.95321
1878	65.738902
1879	65.742103
1880	64.660042
1881	64.753913
1882	66.968662
1883	68.491548
1884	68.592027
1885	69.694653
1886	66.210994
1887	66.94653
1888	66.102966
1889	64.614852
1890	63.400428
1891	65.042974
1892	67.424054
1893	65.90677
1894	67.039992
1895	68.675784
1896	70.681996
1897	71.574408
1898	72.809376
1899	76.174318
1900	73.926483
1901	75.316238
1902	76.635816
1903	77.891768
1904	80.91009
1905	78.019908
1906	76.333814
1907	74.804177
1908	76.002966
1909	74.272112
1910	77.279282
1911	80.008341
1912	82.335601
1913	79.887945
1914	82.197819
1915	84.827535
1916	83.36632
1917	80.45697
1918	82.044862
1919	82.241825
1920	79.759437
1921	79.205839
1922	78.402011
1923	80.6477
1924	78.329074
1925	77.749165
1926	77.822564
1927	76.769089
1928	79.873435
1929	82.431438
1930	82.222524
1931	79.246832
1932	78.256852
1933	75.853919
1934	72.884844
1935	73.301877
1936	71.60284
1937	72.501359
1938	73.915405
1939	70.90182
1940	69.935621
1941	70.804241
1942	70.274391
1943	70.772983
1944	71.21454
1945	72.109254
1946	70.313856
1947	71.733835
1948	73.417928
1949	72.46717
1950	74.330043
1951	73.005169
1952	76.211093
1953	74.799861
1954	72.614697
1955	70.899151
1956	72.925994
1957	71.939507
1958	69.200719
1959	72.208937
1960	74.02311
1961	75.99658
1962	77.125007
1963	78.589535
1964	79.054797
1965	78.199722
1966	77.895928
1967	74.393889
1968	74.991403
1969	77.578234
1970	79.087653
1971	80.784772
1972	83.794187
1973	85.723078
1974	84.51149
1975	84.208718
1976	85.050367
1977	85.991697
1978	85.295146
1979	84.203587
1980	82.192848
1981	84.501441
1982	85.118219
1983	89.41088
1984	89.750463
1985	89.684668
1986	90.378234
1987	86.350437
1988	83.777186
1989	83.096921
1990	84.85615
1991	84.249163
1992	85.674222
1993	90.370177
1994	86.465841
1995	84.746546
1996	83.079668
1997	80.578469
1998	84.85943
1999	88.083631
[truncated: 3,002 more rows]
