# Supplementary material for: Structure of tetrameric forms of the serotonin-gated 5-HT3A receptor ion channel
Source: EMBO J. 2024 Sep 4;43(20):4451–71. doi: 10.1038/s44318-024-00191-5 (PMC11480441; doi:10.1038/s44318-024-00191-5)
Supplement: Supplementary file 7 — Source data Fig. 7 [file 44318_2024_191_MOESM7_ESM.zip › Figure 7/7A/7A_TMD.dat]

0	23.906775
1	23.906776
2	22.876019
3	22.673024
4	22.702608
5	22.658494
6	22.976711
7	23.8326
8	24.190437
9	24.258078
10	24.81177
11	24.012264
12	23.679884
13	23.380236
14	22.65913
15	21.990249
16	22.621382
17	21.820364
18	22.404357
19	23.003721
20	22.601175
21	23.155721
22	23.090874
23	22.823411
24	21.704961
25	21.686042
26	23.117481
27	23.09385
28	22.33436
29	22.063428
30	21.799351
31	21.778658
32	23.207206
33	22.638127
34	22.615781
35	23.355945
36	22.926103
37	23.673009
38	24.217755
39	25.003635
40	24.81201
41	25.318472
42	24.367971
43	24.548995
44	24.475342
45	24.339522
46	25.201175
47	24.164891
48	24.019254
49	24.211233
50	23.592307
51	23.847176
52	23.942222
53	24.477667
54	25.044111
55	25.253069
56	25.695571
57	24.839894
58	24.488166
59	23.893961
60	24.322649
61	24.222568
62	23.030538
63	22.953136
64	22.136276
65	22.202669
66	21.847111
67	22.570044
68	22.592147
69	22.912705
70	22.620815
71	22.965818
72	23.333269
73	21.906228
74	22.163395
75	22.911172
76	23.403954
77	22.902468
78	23.056083
79	23.743559
80	23.750653
81	24.11782
82	24.552391
83	23.604149
84	23.351673
85	23.097419
86	23.578654
87	24.018434
88	24.904657
89	23.631647
90	23.858621
91	23.383153
92	22.621022
93	22.332058
94	22.376636
95	22.802577
96	22.928107
97	22.071216
98	21.940474
99	23.343578
100	22.794578
101	23.259762
102	24.098143
103	23.488061
104	23.193872
105	23.533315
106	23.493589
107	22.862082
108	23.367994
109	23.276878
110	23.470501
111	22.891786
112	22.097017
113	21.585882
114	21.905962
115	21.793379
116	21.451878
117	22.314591
118	21.900456
119	21.598362
120	21.68753
121	21.704404
122	21.592488
123	21.248693
124	21.405017
125	21.119857
126	21.63516
127	21.567269
128	21.696982
129	22.384801
130	22.588009
131	22.327292
132	22.349181
133	22.324824
134	21.686716
135	22.214957
136	22.919017
137	23.351835
138	22.826138
139	22.930967
140	23.471267
141	23.865061
142	24.538887
143	25.528574
144	25.308927
145	25.292807
146	26.206409
147	25.873893
148	25.197266
149	26.294963
150	26.634737
151	27.000323
152	26.388632
153	25.973944
154	25.361377
155	25.991487
156	25.311108
157	25.028593
158	24.852627
159	24.300675
160	24.540703
161	24.417113
162	24.146398
163	24.703836
164	24.67818
165	24.895178
166	24.961155
167	25.090788
168	25.781184
169	26.186154
170	25.026815
171	25.754053
172	26.236989
173	26.063151
174	25.635937
175	25.984992
176	24.891552
177	24.390064
178	24.520101
179	25.349965
180	24.751843
181	24.969319
182	25.655275
183	25.289988
184	24.846253
185	24.758964
186	24.836567
187	24.003326
188	23.834552
189	24.294051
190	24.386985
191	24.053963
192	24.434575
193	24.414609
194	25.806652
195	25.95136
196	26.521849
197	26.770404
198	26.808766
199	26.66808
200	26.036787
201	26.442142
202	27.117559
203	25.847779
204	25.787286
205	25.471382
206	24.721994
207	24.929343
208	25.153697
209	24.916079
210	24.789118
211	25.050474
212	24.276358
213	24.180383
214	25.183324
215	25.417792
216	25.342883
217	25.64841
218	26.268508
219	25.581345
220	25.23172
221	25.178156
222	24.992008
223	25.719178
224	25.635891
225	24.761205
226	24.516684
227	24.551129
228	24.445361
229	24.331009
230	24.757338
231	24.088564
232	24.526399
233	24.530745
234	23.98751
235	24.558012
236	24.168196
237	24.543377
238	25.192906
239	24.663586
240	24.727368
241	23.929523
242	23.67658
243	23.827228
244	23.563956
245	23.60624
246	23.363013
247	23.807834
248	23.47269
249	23.932776
250	23.563021
251	24.077365
252	24.267963
253	24.056386
254	24.316769
255	24.568114
256	24.464732
257	24.878116
258	24.970289
259	24.872781
260	25.798668
261	26.640554
262	26.390664
263	27.33854
264	26.910941
265	27.876961
266	27.330604
267	26.629243
268	25.895126
269	26.330625
270	26.775172
271	26.127901
272	26.278855
273	25.556267
274	26.397337
275	26.645149
276	27.168645
277	26.894658
278	25.82815
279	25.403069
280	26.139219
281	25.522739
282	25.345447
283	25.01963
284	25.445671
285	24.678193
286	24.154485
287	24.663783
288	25.273226
289	24.228584
290	24.173945
291	24.213192
292	24.448275
293	24.990036
294	25.292579
295	25.523435
296	24.891195
297	25.378635
298	25.59019
299	25.322671
300	26.118987
301	25.758014
302	25.846977
303	27.036962
304	27.601176
305	26.887224
306	27.393393
307	26.593246
308	26.819931
309	26.354888
310	26.012813
311	25.710428
312	26.306511
313	25.785727
314	26.527641
315	26.974442
316	27.409859
317	26.946177
318	27.042474
319	26.66314
320	27.042834
321	26.366732
322	25.828825
323	26.672881
324	26.516321
325	25.759742
326	26.142494
327	25.795017
328	25.763172
329	25.452482
330	25.149924
331	24.612359
332	25.100785
333	25.086973
334	24.793054
335	24.59666
336	24.459497
337	24.51365
338	24.540983
339	24.406735
340	24.024577
341	23.631353
342	24.397098
343	24.219531
344	24.09873
345	25.129629
346	24.710876
347	25.251339
348	24.481014
349	24.235447
350	25.047457
351	23.879396
352	24.12097
353	24.561956
354	24.621202
355	24.878522
356	24.813291
357	24.899828
358	25.030939
359	25.021695
360	24.652433
361	24.560642
362	24.911502
363	24.993071
364	25.679402
365	25.339243
366	25.878146
367	25.737221
368	25.620039
369	25.917703
370	25.665449
371	26.019903
372	25.610994
373	25.514454
374	25.887342
375	25.208345
376	24.787285
377	25.368642
378	24.925735
379	25.363285
380	24.481878
381	25.538321
382	25.351936
383	25.849616
384	25.05395
385	25.365662
386	25.002747
387	25.39998
388	25.37467
389	25.824217
390	25.604276
391	24.822414
392	24.912287
393	25.271161
394	25.468511
395	26.189247
396	26.558872
397	27.145391
398	27.590919
399	28.165395
400	28.529215
401	28.122605
402	28.040381
403	27.668617
404	28.702889
405	27.539863
406	26.853577
407	27.415209
408	28.44688
409	28.369266
410	27.733725
411	27.459107
412	27.278456
413	26.463484
414	26.063876
415	26.50499
416	26.355936
417	25.893433
418	26.238221
419	26.634541
420	26.049887
421	26.093121
422	26.03292
423	26.744445
424	26.732855
425	27.501889
426	27.751683
427	27.374339
428	28.007352
429	26.469645
430	27.216444
431	26.232242
432	25.955887
433	25.375592
434	25.782105
435	25.445531
436	25.62029
437	25.495751
438	25.640678
439	25.442017
440	26.887592
441	26.557179
442	26.693997
443	27.280198
444	27.043602
445	27.032266
446	27.17903
447	28.628115
448	27.416832
449	26.632728
450	26.827016
451	25.932414
452	26.254708
453	26.037771
454	25.704208
455	25.927429
456	26.741365
457	26.405078
458	26.800184
459	26.804273
460	27.105617
461	27.235958
462	27.467899
463	26.797498
464	26.329595
465	26.931177
466	26.609831
467	27.276698
468	27.583268
469	28.154049
470	28.482416
471	28.036862
472	28.825327
473	29.481409
474	29.038038
475	28.297495
476	28.110031
477	27.902557
478	27.59995
479	27.927278
480	27.333237
481	28.232002
482	27.303732
483	27.900055
484	27.219392
485	27.574779
486	27.40363
487	27.244153
488	27.291901
489	26.927347
490	27.43234
491	25.948694
492	26.239908
493	27.058808
494	26.844908
495	27.41582
496	28.581802
497	27.919465
498	28.283896
499	27.469307
500	27.236911
501	27.553727
502	27.041856
503	27.564059
504	26.942603
505	26.885933
506	27.445716
507	26.838375
508	26.177955
509	26.759605
510	26.617293
511	26.599281
512	27.147935
513	26.541061
514	26.874901
515	27.232554
516	27.209535
517	27.31093
518	27.331903
519	28.01452
520	28.462624
521	28.196732
522	28.734223
523	27.689635
524	28.186707
525	28.950348
526	28.555966
527	27.405779
528	27.540115
529	28.572409
530	27.834531
531	27.643301
532	28.487474
533	28.754641
534	28.725979
535	28.642372
536	28.153409
537	27.502632
538	27.291511
539	27.597593
540	27.731566
541	26.530264
542	27.115649
543	26.128148
544	25.814999
545	26.006899
546	26.200687
547	26.089195
548	26.765132
549	26.038386
550	25.082148
551	25.430929
552	26.840549
553	25.614843
554	25.288284
555	25.117315
556	25.652835
557	26.057051
558	26.17324
559	26.191456
560	26.37742
561	26.214031
562	26.818265
563	26.733671
564	27.434729
565	27.665254
566	27.601127
567	27.642032
568	27.118639
569	27.126974
570	27.473588
571	27.821731
572	26.874683
573	26.921943
574	27.523397
575	27.536573
576	27.804658
577	28.287616
578	28.545732
579	27.655727
580	27.940762
581	27.628756
582	27.994588
583	28.780622
584	28.488471
585	29.009169
586	28.512496
587	27.741189
588	27.126556
589	27.928705
590	28.362119
591	29.442273
592	29.23107
593	29.410609
594	30.743313
595	29.572049
596	29.348063
597	29.724454
598	29.579246
599	29.269161
600	31.052868
601	30.481695
602	28.953733
603	29.946924
604	29.107019
605	29.387993
606	28.942222
607	28.940921
608	29.558345
609	28.760793
610	28.914237
611	29.591968
612	30.016812
613	30.052827
614	30.191083
615	30.366854
616	29.926081
617	29.854308
618	29.261099
619	29.244693
620	29.702852
621	29.428432
622	30.957729
623	30.209955
624	30.416715
625	30.123463
626	29.545677
627	30.296094
628	29.161783
629	29.255562
630	29.654197
631	28.850735
632	29.027154
633	29.075119
634	28.7678
635	29.081871
636	29.369049
637	29.051131
638	28.725477
639	28.555098
640	28.608737
641	28.537748
642	28.207785
643	28.833882
644	28.686642
645	28.516745
646	28.365064
647	27.864653
648	28.360621
649	28.362051
650	28.743821
651	28.997659
652	28.893694
653	28.974277
654	29.085462
655	30.335356
656	31.066042
657	30.610375
658	30.600292
659	30.664911
660	29.403598
661	30.026978
662	29.147037
663	29.805578
664	29.868352
665	29.801883
666	29.281758
667	29.50598
668	30.384575
669	30.808544
670	30.277552
671	29.927807
672	30.431524
673	30.343273
674	31.359539
675	31.322045
676	30.85077
677	30.017213
678	29.226133
679	29.206786
680	28.948518
681	29.375348
682	30.333516
683	30.747094
684	30.712463
685	30.333474
686	30.290783
687	29.572146
688	30.06804
689	29.744568
690	29.666479
691	29.095516
692	29.188083
693	28.537519
694	29.170544
695	28.912301
696	28.76796
697	28.905765
698	30.112545
699	30.015735
700	29.895667
701	28.517316
702	29.114205
703	28.351044
704	28.462869
705	28.356005
706	28.802088
707	29.387723
708	28.998481
709	28.725533
710	28.378406
711	28.744298
712	29.590954
713	28.867073
714	28.567371
715	29.2469
716	28.900529
717	28.765373
718	28.039936
719	27.978936
720	28.345978
721	28.462875
722	29.159387
723	29.352419
724	29.683956
725	30.268547
726	30.710674
727	29.809215
728	29.351612
729	29.427913
730	29.59365
731	29.080124
732	29.048304
733	28.621915
734	28.69632
735	29.275129
736	29.241459
737	28.518411
738	29.546436
739	29.385439
740	28.113193
741	27.820148
742	27.618736
743	27.95669
744	27.981725
745	27.813428
746	28.250407
747	28.09341
748	28.656982
749	29.106338
750	29.838901
751	30.159177
752	29.587355
753	29.138321
754	29.604185
755	29.098221
756	28.999496
757	28.756837
758	27.972196
759	28.375261
760	28.399226
761	28.431028
762	28.445243
763	28.70032
764	28.778536
765	28.884298
766	28.799658
767	29.244247
768	29.787557
769	28.898499
770	29.217158
771	30.081494
772	30.584568
773	30.84767
774	29.872064
775	29.737144
776	31.425645
777	31.185627
778	30.072189
779	28.889692
780	29.280046
781	29.894447
782	29.885525
783	29.120352
784	28.739111
785	29.464996
786	29.801552
787	28.403488
788	28.168531
789	28.511464
790	28.742182
791	27.946349
792	27.977534
793	27.831546
794	28.172669
795	28.004183
796	28.163703
797	27.939668
798	28.038104
799	29.468945
800	29.02963
801	28.627442
802	29.211326
803	29.476421
804	29.580602
805	29.96626
806	30.502031
807	30.059792
808	29.360801
809	30.264539
810	30.910935
811	29.760238
812	31.105727
813	31.587284
814	31.740338
815	32.653979
816	30.874698
817	31.616529
818	31.307813
819	31.775949
820	31.730357
821	30.998461
822	30.289793
823	30.193905
824	30.031729
825	29.277898
826	29.407679
827	28.997885
828	29.602503
829	30.516631
830	30.12325
831	30.39656
832	30.590314
833	29.653005
834	29.072961
835	29.244211
836	29.256362
837	29.059499
838	28.839012
839	28.625556
840	29.511287
841	30.389216
842	30.666668
843	30.568138
844	30.389383
845	29.793475
846	29.876011
847	28.862679
848	28.907292
849	29.102366
850	28.527541
851	29.2061
852	29.319612
853	30.075383
854	29.484768
855	30.398299
856	31.608844
857	31.315122
858	30.031049
859	30.835044
860	30.532607
861	30.991221
862	30.077484
863	29.185399
864	29.459309
865	29.569275
866	28.67185
867	28.963333
868	29.14881
869	29.140119
870	29.320065
871	28.874849
872	28.608938
873	28.939461
874	28.626115
875	28.105297
876	28.899185
877	28.797155
878	28.442162
879	28.332331
880	28.06925
881	27.735742
882	27.397882
883	27.602039
884	27.686826
885	27.544508
886	27.621224
887	27.900062
888	27.380166
889	27.919817
890	27.769973
891	27.445484
892	27.499963
893	27.631447
894	28.171969
895	27.733226
896	27.710579
897	27.809122
898	27.968154
899	28.227895
900	27.886879
901	27.666399
902	27.762212
903	27.631191
904	27.557037
905	27.715945
906	28.299767
907	27.518156
908	27.77094
909	27.043418
910	27.341223
911	27.224071
912	27.467258
913	28.187367
914	27.33904
915	28.450065
916	28.293423
917	28.687381
918	28.171315
919	28.662688
920	28.891317
921	28.348759
922	28.506935
923	29.146833
924	29.443096
925	30.183377
926	30.815963
927	30.569807
928	31.336947
929	32.367048
930	32.741471
931	32.053074
932	31.197054
933	31.095579
934	30.593199
935	31.332473
936	31.834672
937	32.389957
938	33.32984
939	32.444776
940	33.70842
941	32.627771
942	32.164372
943	33.481186
944	33.719502
945	34.664791
946	35.289203
947	34.266567
948	34.053948
949	33.843911
950	33.830187
951	32.167194
952	32.709237
953	33.441396
954	31.9221
955	32.082706
956	31.524241
957	32.408887
958	31.758112
959	31.800468
960	30.982163
961	31.020727
962	31.820412
963	32.224088
964	31.517785
965	32.712088
966	31.957991
967	31.606565
968	32.466347
969	31.715214
970	30.928307
971	30.976137
972	30.914319
973	31.579944
974	31.143837
975	31.72698
976	32.453981
977	32.544061
978	33.135951
979	34.376427
980	35.05833
981	33.639084
982	34.912599
983	34.944579
984	34.989889
985	35.839879
986	35.072714
987	34.046375
988	34.104205
989	33.504342
990	33.447234
991	33.690164
992	32.990831
993	34.13194
994	34.978663
995	35.3038
996	35.958445
997	35.167797
998	36.52392
999	36.571931
1000	37.203507
1001	38.238532
1002	36.942037
1003	38.09792
1004	38.997911
1005	38.637965
1006	37.522884
1007	36.580342
1008	38.147714
1009	36.298994
1010	35.316042
1011	35.27813
1012	34.540957
1013	33.381803
1014	35.461298
1015	36.935086
1016	38.027947
1017	38.499341
1018	37.373664
1019	36.514099
1020	35.375126
1021	35.745156
1022	36.086963
1023	34.332201
1024	34.986534
1025	35.002037
1026	36.519558
1027	36.878145
1028	36.367997
1029	34.408813
1030	34.752069
1031	34.725051
1032	34.065287
1033	33.895697
1034	34.346229
1035	34.116787
1036	33.10742
1037	33.323024
1038	33.543866
1039	34.09118
1040	35.081322
1041	35.30341
1042	35.747583
1043	36.13929
1044	34.289111
1045	35.056753
1046	34.060722
1047	33.047225
1048	33.777861
1049	33.497876
1050	34.029139
1051	34.688564
1052	35.36366
1053	35.090442
1054	34.424644
1055	34.356137
1056	33.235827
1057	33.193112
1058	33.64363
1059	33.950566
1060	34.836408
1061	33.958085
1062	33.112773
1063	33.061541
1064	33.016072
1065	33.089831
1066	33.349743
1067	32.69422
1068	32.322223
1069	32.187236
1070	33.26789
1071	34.730891
1072	34.671635
1073	33.919432
1074	34.652526
1075	35.502673
1076	35.924446
1077	35.194985
1078	36.129046
1079	36.565834
1080	36.380567
1081	35.100746
1082	34.500187
1083	35.586129
1084	35.29112
1085	34.021727
1086	34.516328
1087	34.605475
1088	33.56543
1089	31.969821
1090	31.472978
1091	32.80137
1092	32.071167
1093	32.159313
1094	32.943592
1095	32.003232
1096	31.481181
1097	32.539768
1098	32.203507
1099	31.494862
1100	31.807133
1101	32.377857
1102	32.896141
1103	31.65488
1104	32.382409
1105	33.196355
1106	32.907476
1107	32.740257
1108	31.97472
1109	31.305286
1110	31.523123
1111	31.72315
1112	31.357096
1113	31.458246
1114	31.492026
1115	32.377456
1116	33.182443
1117	33.158625
1118	32.580085
1119	32.399208
1120	32.087625
1121	30.851132
1122	30.743881
1123	31.654506
1124	32.103943
1125	31.929586
1126	31.377267
1127	32.297702
1128	31.718531
1129	32.320255
1130	31.953305
1131	32.055662
1132	31.31855
1133	31.405362
1134	31.833494
1135	31.030588
1136	30.652744
1137	30.810732
1138	30.657401
1139	31.051306
1140	30.593693
1141	30.120201
1142	30.030782
1143	30.375124
1144	31.198109
1145	31.917717
1146	32.004565
1147	31.302899
1148	31.841795
1149	30.457898
1150	30.468962
1151	29.954763
1152	29.93151
1153	29.888953
1154	30.520909
1155	29.46773
1156	29.329569
1157	29.598851
1158	30.35873
1159	30.475981
1160	29.64503
1161	30.672585
1162	30.900158
1163	30.552764
1164	30.439502
1165	29.641361
1166	30.256976
1167	30.619545
1168	30.393749
1169	29.770775
1170	30.729177
1171	31.052789
1172	31.29793
1173	31.229582
1174	30.984559
1175	31.747496
1176	32.075549
1177	31.263498
1178	32.399854
1179	31.971733
1180	32.210395
1181	32.331233
1182	31.543479
1183	31.57685
1184	32.126697
1185	31.512562
1186	31.195626
1187	31.692911
1188	32.047844
1189	31.723511
1190	32.287799
1191	31.892151
1192	31.464225
1193	31.335368
1194	31.164012
1195	31.18522
1196	31.265205
1197	30.723674
1198	30.12122
1199	30.4123
1200	30.131194
1201	31.520429
1202	32.453362
1203	32.424292
1204	33.263416
1205	33.365521
1206	32.778605
1207	32.811643
1208	32.453688
1209	33.132436
1210	33.313339
1211	32.960135
1212	33.04026
1213	33.223351
1214	33.622841
1215	32.969896
1216	32.942223
1217	32.8819
1218	32.40064
1219	32.836319
1220	31.792268
1221	31.685138
1222	32.460264
1223	33.138661
1224	32.975983
1225	33.526079
1226	33.338476
1227	33.926315
1228	34.312432
1229	34.756791
1230	35.291056
1231	35.244458
1232	34.752297
1233	35.189744
1234	35.521706
1235	34.571302
1236	35.622255
1237	34.253967
1238	33.809316
1239	34.040785
1240	35.116557
1241	36.007431
1242	35.045036
1243	34.876426
1244	35.867736
1245	35.546764
1246	35.011022
1247	34.225559
1248	34.920488
1249	34.711004
1250	35.167331
1251	33.970214
1252	35.209759
1253	35.137675
1254	34.70177
1255	34.498583
1256	33.81656
1257	33.677681
1258	34.495245
1259	34.382346
1260	34.535834
1261	35.432537
1262	33.922553
1263	33.652477
1264	33.760194
1265	33.568689
1266	33.32399
1267	32.322301
1268	33.889832
1269	33.826007
1270	34.42582
1271	33.39595
1272	33.004261
1273	33.444657
1274	33.261604
1275	32.332961
1276	33.105431
1277	33.525623
1278	33.022026
1279	34.484292
1280	33.95788
1281	34.813887
1282	33.546732
1283	33.083115
1284	33.21841
1285	34.062113
1286	33.70263
1287	33.385449
1288	33.044873
1289	32.834096
1290	32.415895
1291	32.33965
1292	32.253895
1293	33.165791
1294	33.40381
1295	33.207878
1296	32.20548
1297	32.356056
1298	31.200731
1299	31.839241
1300	32.215135
1301	32.476872
1302	33.126588
1303	33.17713
1304	34.016171
1305	33.563406
1306	32.607596
1307	33.45902
1308	32.938957
1309	32.874298
1310	33.358453
1311	33.008701
1312	34.057458
1313	34.487609
1314	34.001114
1315	33.774089
1316	33.751261
1317	33.431971
1318	33.435098
1319	33.940255
1320	33.622915
1321	35.295454
1322	34.767173
1323	34.72637
1324	35.588318
1325	35.553681
1326	35.662067
1327	35.717069
1328	35.887203
1329	36.46747
1330	35.601026
1331	36.324754
1332	35.310708
1333	35.249536
1334	36.398241
1335	36.948956
1336	37.268615
1337	36.091087
1338	35.57843
1339	35.73103
1340	37.092928
1341	36.863817
1342	37.471918
1343	38.35592
1344	39.075995
1345	39.481612
1346	39.882805
1347	38.291601
1348	37.317156
1349	37.610735
1350	37.809597
1351	37.466236
1352	36.414402
1353	36.464987
1354	36.777785
1355	35.955153
1356	36.948053
1357	37.355061
1358	36.033593
1359	37.456067
1360	37.878544
1361	39.403232
1362	38.075504
1363	37.725176
1364	36.677395
1365	37.083965
1366	38.215225
1367	38.773973
1368	39.909622
1369	40.505724
1370	41.705892
1371	40.520511
1372	40.079842
1373	41.46519
1374	40.595688
1375	40.811418
1376	39.848426
1377	40.022416
1378	41.571903
1379	42.653853
1380	43.889226
1381	41.867191
1382	42.62318
1383	41.140015
1384	42.238003
1385	40.245591
1386	40.912983
1387	39.88368
1388	38.418081
1389	37.646474
1390	37.267088
1391	36.8248
1392	36.944442
1393	37.420533
1394	37.45475
1395	39.195095
1396	40.250108
1397	38.71352
1398	38.009161
1399	37.672441
1400	37.401339
1401	37.296592
1402	37.804067
1403	39.720247
1404	38.861534
1405	39.621061
1406	38.556923
1407	39.09407
1408	39.623097
1409	38.739648
1410	39.679719
1411	41.129781
1412	40.995748
1413	41.271139
1414	41.866724
1415	43.133737
1416	43.940414
1417	42.399805
1418	43.198224
1419	44.140296
1420	40.517393
1421	38.227337
1422	38.658948
1423	38.405246
1424	38.078557
1425	36.582948
1426	38.060787
1427	37.734611
1428	37.634486
1429	38.075491
1430	37.886919
1431	38.08343
1432	36.274824
1433	36.264754
1434	37.059159
1435	37.792019
1436	38.026355
1437	36.730696
1438	37.261548
1439	36.839721
1440	36.09741
1441	36.460693
1442	35.929517
1443	35.94344
1444	36.260539
1445	36.571462
1446	35.336896
1447	34.320349
1448	33.811369
1449	33.342703
1450	33.922336
1451	34.93272
1452	34.27926
1453	35.344014
1454	34.913878
1455	36.072251
1456	36.033991
1457	36.829997
1458	35.520811
1459	35.283182
1460	35.430217
1461	37.981021
1462	38.633194
1463	38.881748
1464	38.487397
1465	39.704602
1466	39.452219
1467	39.343773
1468	40.285136
1469	39.668241
1470	40.30781
1471	39.359216
1472	37.75007
1473	38.033606
1474	37.935041
1475	37.918234
1476	36.651291
1477	37.620605
1478	37.101886
1479	37.507553
1480	38.410216
1481	39.493534
1482	39.919514
1483	38.112472
1484	38.062284
1485	37.003661
1486	35.326844
1487	36.249257
1488	36.959587
1489	38.099151
1490	38.826246
1491	39.284427
1492	40.990504
1493	39.565574
1494	41.035713
1495	40.966689
1496	42.761071
1497	42.839805
1498	43.441454
1499	42.189746
1500	41.077525
1501	42.615415
1502	41.706946
1503	41.06356
1504	40.238588
1505	39.893993
1506	41.621517
1507	42.899539
1508	42.940423
1509	41.55362
1510	42.006926
1511	41.253358
1512	40.92446
1513	41.213943
1514	40.069328
1515	41.391633
1516	42.205124
1517	41.724028
1518	42.662814
1519	42.32885
1520	42.720479
1521	43.386185
1522	43.326415
1523	44.831505
1524	45.006446
1525	45.714811
1526	43.920385
1527	45.038354
1528	46.09535
1529	45.093931
1530	46.17257
1531	46.518262
1532	46.198378
1533	46.026973
1534	46.248608
1535	45.122987
1536	45.657005
1537	44.365972
1538	43.334122
1539	43.335501
1540	41.618851
1541	41.876197
1542	41.007841
1543	40.433168
1544	39.4254
1545	39.542513
1546	39.842495
1547	40.709159
1548	42.228454
1549	41.895294
1550	42.958827
1551	42.274261
1552	42.994447
1553	43.839462
1554	44.348554
1555	44.943006
1556	43.083831
1557	44.473707
1558	45.787068
1559	44.227936
1560	43.407623
1561	45.512722
1562	44.283409
1563	43.957855
1564	43.55068
1565	45.755872
1566	46.654404
1567	45.773528
1568	45.754466
1569	45.009968
1570	47.077982
1571	47.891333
1572	46.362174
1573	47.834515
1574	48.944817
1575	49.491721
1576	48.029068
1577	47.873761
1578	47.606661
1579	46.745044
1580	47.178942
1581	46.901992
1582	46.014647
1583	45.290327
1584	45.464917
1585	47.589365
1586	47.110967
1587	48.745748
1588	48.654122
1589	48.271179
1590	47.329844
1591	46.383741
1592	45.518326
1593	45.033821
1594	44.279039
1595	43.660163
1596	44.248586
1597	45.37643
1598	43.987926
1599	44.807363
1600	44.2419
1601	45.738838
1602	44.650764
1603	45.195988
1604	45.701007
1605	46.106378
1606	45.54276
1607	43.789824
1608	43.559473
1609	44.239818
1610	43.90039
1611	42.752442
1612	44.244988
1613	41.719596
1614	43.10557
1615	41.795823
1616	43.277021
1617	41.612913
1618	42.587406
1619	43.115005
1620	42.560089
1621	40.812771
1622	41.771541
1623	41.817776
1624	42.663382
1625	42.573487
1626	43.205626
1627	43.082826
1628	43.297095
1629	42.786589
1630	42.195414
1631	42.675365
1632	43.964302
1633	43.908843
1634	42.399589
1635	42.624128
1636	43.044455
1637	44.767148
1638	44.592069
1639	45.155148
1640	44.292199
1641	45.649465
1642	47.636779
1643	46.937194
1644	47.491352
1645	48.679555
1646	50.233029
1647	50.475517
1648	49.723458
1649	49.302496
1650	50.044272
1651	48.686854
1652	48.137774
1653	50.425873
1654	48.260685
1655	48.214131
1656	49.466958
1657	49.129004
1658	50.480016
1659	49.729348
1660	52.166417
1661	53.153654
1662	51.448656
1663	51.704349
1664	49.492749
1665	48.66904
1666	48.969364
1667	47.875922
1668	48.498535
1669	49.257954
1670	48.619502
1671	49.702878
1672	50.41048
1673	52.018493
1674	50.594674
1675	51.8981
1676	51.317936
1677	52.869321
1678	53.044591
1679	55.274828
1680	54.366607
1681	52.460072
1682	52.951946
1683	53.413066
1684	52.24703
1685	52.466767
1686	51.841922
1687	51.911449
1688	50.722243
1689	51.228025
1690	50.993209
1691	51.1931
1692	50.446442
1693	50.472716
1694	49.515387
1695	48.201346
1696	49.18968
1697	50.955792
1698	50.206322
1699	49.555073
1700	51.82705
1701	52.448035
1702	51.656172
1703	50.206846
1704	50.542876
1705	50.053175
1706	51.056256
1707	52.49115
1708	50.427441
1709	49.420174
1710	48.337724
1711	50.486179
1712	53.41525
1713	51.922796
1714	52.683075
1715	55.109265
1716	56.136234
1717	55.310762
1718	55.497825
1719	53.4478
1720	54.612667
1721	55.803429
1722	55.140206
1723	56.504206
1724	56.081867
1725	54.364021
1726	55.32484
1727	56.611552
1728	56.880257
1729	58.242123
1730	59.329138
1731	58.68055
1732	59.051371
1733	58.225386
1734	57.817734
1735	58.078331
1736	56.924472
1737	56.434831
1738	56.897174
1739	56.84745
1740	57.180599
1741	56.177688
1742	54.138177
1743	52.589187
1744	53.751514
1745	55.667659
1746	54.632357
1747	55.128614
1748	55.884421
1749	55.820239
1750	54.318858
1751	53.565047
1752	53.491844
1753	52.309891
1754	54.205756
1755	54.271548
1756	55.482203
1757	54.338371
1758	54.888086
1759	55.358547
1760	56.533102
1761	57.69443
1762	58.154055
1763	57.126178
1764	57.527403
1765	56.299706
1766	54.619162
1767	56.074928
1768	57.835128
1769	57.296062
1770	59.495471
1771	57.998899
1772	58.76162
1773	56.802046
1774	56.674799
1775	57.201171
1776	56.249369
1777	57.02647
1778	58.613353
1779	56.737093
1780	55.557202
1781	56.10193
1782	58.301707
1783	58.082809
1784	58.532203
1785	57.817784
1786	59.324314
1787	61.078872
1788	60.730492
1789	60.390131
1790	60.869239
1791	58.932661
1792	59.999376
1793	58.800669
1794	61.24611
1795	60.533096
1796	61.134037
1797	58.935419
1798	59.375373
1799	59.722131
1800	59.874735
1801	58.497545
1802	56.786211
1803	57.64849
1804	58.12617
1805	59.268947
1806	57.09705
1807	57.120739
1808	57.859666
1809	60.136863
1810	60.906448
1811	60.550403
1812	62.195563
1813	62.064165
1814	62.700545
1815	61.832234
1816	60.811791
1817	61.033943
1818	62.225734
1819	60.810459
1820	59.093367
1821	59.923909
1822	63.098917
1823	62.921631
1824	61.861052
1825	60.018156
1826	59.932089
1827	59.306863
1828	58.952376
1829	58.536861
1830	59.335484
1831	59.975422
1832	58.148325
1833	59.507064
1834	58.166103
1835	57.242228
1836	56.791961
1837	55.665966
1838	55.064596
1839	56.555753
1840	57.763478
1841	58.762373
1842	58.795623
1843	58.416486
1844	57.532212
1845	55.996628
1846	55.761384
1847	57.152129
1848	55.763256
1849	56.911508
1850	56.034446
1851	57.57219
1852	55.808515
1853	54.528761
1854	53.23344
1855	52.26457
1856	53.165726
1857	51.570272
1858	54.04637
1859	53.397568
1860	53.447097
1861	51.636665
1862	52.886107
1863	52.305117
1864	52.419862
1865	53.899974
1866	53.153562
1867	53.675647
1868	51.920744
1869	51.195896
1870	53.491737
1871	52.418697
1872	51.14551
1873	50.43051
1874	52.037561
1875	51.810951
1876	50.533749
1877	52.142129
1878	51.369286
1879	50.789519
1880	50.309592
1881	48.4909
1882	48.788123
1883	50.421575
1884	49.716443
1885	49.66929
1886	51.308739
1887	51.136485
1888	50.404071
1889	52.044584
1890	52.503373
1891	51.67195
1892	52.143729
1893	53.706035
1894	54.828256
1895	54.77336
1896	54.76426
1897	53.580387
1898	54.397371
1899	55.219946
1900	54.184313
1901	53.131881
1902	54.151567
1903	53.381125
1904	55.490004
1905	55.861595
1906	54.520237
1907	55.179125
1908	56.326534
1909	55.848906
1910	57.691558
1911	57.987693
1912	59.35394
1913	59.026266
1914	57.759262
1915	58.684974
1916	58.34789
1917	58.035742
1918	56.605481
1919	55.51395
1920	54.794006
1921	56.217123
1922	56.996816
1923	58.910484
1924	58.349961
1925	58.912835
1926	61.631898
1927	60.635841
1928	60.64907
1929	60.309229
1930	60.777381
1931	60.152731
1932	61.924568
1933	59.992162
1934	60.49605
1935	60.091832
1936	59.859589
1937	62.241952
1938	60.476859
1939	61.556647
1940	63.252769
1941	62.075162
1942	60.350401
1943	58.220846
1944	58.387627
1945	58.723988
1946	56.811219
1947	56.637668
1948	57.386519
1949	53.472038
1950	54.213621
1951	53.507719
1952	52.094011
1953	50.827298
1954	50.1739
1955	49.797453
1956	50.172494
1957	49.034744
1958	48.41648
1959	48.906234
1960	48.488958
1961	49.385155
1962	49.975553
1963	51.716097
1964	50.264764
1965	48.961524
1966	49.19255
1967	49.883368
1968	51.663843
1969	52.939131
1970	52.743255
1971	53.796476
1972	53.823055
1973	53.776604
1974	52.413158
1975	52.874932
1976	51.857361
1977	52.437233
1978	51.123575
1979	51.393874
1980	49.176689
1981	49.762638
1982	49.641627
1983	51.919613
1984	52.182568
1985	53.783695
1986	54.593505
1987	54.54188
1988	54.409733
1989	54.078019
1990	55.071205
1991	55.472851
1992	55.740819
1993	57.348201
1994	56.113148
1995	57.227512
1996	56.645272
1997	56.664436
1998	56.939571
1999	57.771629
[truncated: 3,002 more rows]
