# Supplementary material for: Structure of tetrameric forms of the serotonin-gated 5-HT3A receptor ion channel
Source: EMBO J. 2024 Sep 4;43(20):4451–71. doi: 10.1038/s44318-024-00191-5 (PMC11480441; doi:10.1038/s44318-024-00191-5)
Supplement: Supplementary file 7 — Source data Fig. 7 [file 44318_2024_191_MOESM7_ESM.zip › Figure 7/7B/7B_ECD.dat]

0	38.261295
1	37.536921
2	37.250992
3	36.492671
4	36.172920
5	36.919197
6	37.635614
7	36.335959
8	34.870466
9	36.274777
10	34.996626
11	35.359284
12	34.700889
13	34.182939
14	35.608712
15	35.844052
16	36.303199
17	35.476428
18	34.667433
19	34.506052
20	33.630697
21	34.390180
22	33.272443
23	33.733813
24	32.933606
25	32.749419
26	33.605379
27	33.678584
28	32.373371
29	32.467633
30	31.674592
31	32.150218
32	32.154592
33	33.284208
34	33.278045
35	33.478900
36	34.627505
37	34.010323
38	33.871406
39	33.651842
40	32.888632
41	32.188185
42	32.340559
43	32.829611
44	33.794464
45	34.236099
46	34.760973
47	35.340940
48	35.289119
49	35.971296
50	36.387892
51	36.941898
52	38.108734
53	37.106760
54	35.959358
55	36.799801
56	36.943495
57	38.744575
58	40.243151
59	41.039839
60	42.014221
61	40.115871
62	39.191127
63	39.650379
64	38.553459
65	39.863101
66	39.927101
67	40.178582
68	41.215719
69	41.052214
70	43.033889
71	41.800951
72	44.300769
73	43.846329
74	45.152723
75	46.392932
76	48.731488
77	47.858819
78	49.938120
79	49.072842
80	47.795718
81	46.510158
82	46.249327
83	48.419338
84	50.035875
85	50.680169
86	49.631608
87	51.842086
88	53.710566
89	52.970141
90	50.666548
91	49.282097
92	47.271641
93	48.478662
94	49.261784
95	51.174989
96	50.642394
97	49.565291
98	49.658277
99	48.815621
100	47.357849
101	45.311969
102	43.988081
103	43.171352
104	42.726036
105	41.606126
106	43.143184
107	42.395182
108	43.101148
109	43.464114
110	44.750713
111	45.722803
112	46.200715
113	44.962163
114	44.350132
115	44.838039
116	45.554723
117	46.509207
118	47.070098
119	46.860527
120	45.581406
121	44.788525
122	44.270746
123	42.778740
124	42.884721
125	43.694150
126	42.288215
127	41.891865
128	41.727605
129	43.278444
130	42.829312
131	43.175095
132	43.619251
133	44.291265
134	43.340070
135	45.071877
136	44.944613
137	44.857791
138	46.554148
139	46.056009
140	46.296157
141	45.612238
142	45.565591
143	44.888352
144	44.437302
145	42.988706
146	43.424700
147	44.666614
148	46.838386
149	46.828429
150	46.220831
151	47.729374
152	47.638125
153	48.277936
154	47.852347
155	48.359575
156	49.251546
157	48.398697
158	46.917353
159	46.356855
160	46.532365
161	45.799648
162	44.728077
163	44.183928
164	45.657807
165	47.041953
166	47.251412
167	47.697600
168	47.694094
169	47.156772
170	46.232034
171	44.650898
172	44.949895
173	44.719289
174	45.363958
175	44.963179
176	44.457770
177	42.617242
178	43.207146
179	43.687451
180	44.353906
181	44.322202
182	44.347569
183	44.230268
184	43.184910
185	43.816680
186	42.467302
187	42.138304
188	41.932113
189	41.233938
190	41.613542
191	40.449106
192	39.677427
193	40.197539
194	40.503024
195	40.468158
196	39.335255
197	39.884996
198	39.489208
199	38.394542
200	39.172458
201	39.467993
202	40.525116
203	40.328370
204	41.138406
205	41.538342
206	40.854905
207	41.078796
208	40.903728
209	41.293910
210	42.324828
211	41.694505
212	41.698209
213	42.014255
214	42.227957
215	41.678840
216	41.496329
217	41.036570
218	40.789746
219	41.677570
220	41.894145
221	42.458663
222	42.536723
223	42.771017
224	42.538625
225	42.548090
226	42.129603
227	42.395329
228	41.449039
229	41.978612
230	41.487530
231	42.144652
232	43.313474
233	42.121194
234	42.058973
235	43.616622
236	42.655574
237	43.007540
238	42.436877
239	41.301187
240	40.971943
241	41.673825
242	42.398829
243	42.757159
244	42.354085
245	41.696623
246	41.440870
247	40.844419
248	40.874204
249	40.348592
250	41.121102
251	40.845375
252	41.968979
253	42.127384
254	42.178921
255	41.505353
256	41.489563
257	40.867620
258	40.576922
259	40.017855
260	39.616627
261	39.875396
262	40.187073
263	39.406277
264	38.950906
265	39.171361
266	39.638296
267	38.673438
268	39.287638
269	39.625761
270	40.121732
271	40.713271
272	40.531462
273	41.025020
274	41.474197
275	40.692246
276	40.686830
277	39.613759
278	40.358452
279	41.219067
280	41.107170
281	39.777938
282	41.063006
283	41.083119
284	40.309608
285	39.398084
286	38.928441
287	39.430661
288	39.782470
289	40.877376
290	41.130222
291	41.132597
292	40.940504
293	41.730657
294	41.627277
295	41.821807
296	42.629551
297	41.901709
298	43.309238
299	42.379474
300	42.942318
301	43.680944
302	43.689461
303	43.192978
304	44.078273
305	44.501031
306	44.191661
307	45.366783
308	44.195806
309	43.888934
310	44.029729
311	44.458700
312	44.844123
313	45.890439
314	45.788000
315	44.931083
316	46.508113
317	46.807794
318	48.300780
319	46.430400
320	45.763439
321	45.432315
322	44.885558
323	44.874220
324	46.091889
325	45.137623
326	45.825523
327	45.280178
328	46.695728
329	46.675771
330	46.719490
331	47.582998
332	46.360929
333	48.240062
334	46.526013
335	47.369219
336	48.263429
337	49.327721
338	48.867272
339	50.188644
340	50.460992
341	51.597565
342	50.449150
343	50.253465
344	51.022965
345	52.438124
346	52.457734
347	53.764104
348	53.291242
349	52.280024
350	54.236465
351	54.431966
352	53.594904
353	54.306879
354	56.182733
355	55.146622
356	57.501262
357	56.931632
358	55.260604
359	54.381871
360	56.620655
361	57.951835
362	59.863444
363	59.109553
364	58.162219
365	59.476524
366	61.827606
367	62.704093
368	63.747253
369	62.622402
370	61.381643
371	60.045497
372	61.038501
373	58.329027
374	59.477741
375	61.220078
376	63.848216
377	65.351539
378	63.749577
379	66.633333
380	67.610412
381	68.685022
382	67.534731
383	68.456878
384	66.539931
385	65.097390
386	66.180052
387	64.970586
388	66.351709
389	67.493037
390	69.658028
391	69.940728
392	71.590883
393	71.744550
394	71.600045
395	71.375514
396	70.014995
397	69.600443
398	68.439863
399	66.763790
400	68.200868
401	63.502925
402	63.574430
403	60.769309
404	59.410532
405	59.023256
406	56.488756
407	54.787775
408	55.364390
409	57.109589
410	58.458701
411	58.989126
412	58.809718
413	57.579328
414	57.402973
415	57.142805
416	55.444767
417	55.206914
418	52.970606
419	52.716498
420	54.637474
421	53.675551
422	52.889486
423	50.983012
424	49.787753
425	48.456377
426	49.290486
427	47.624152
428	47.525595
429	46.728145
430	47.248208
431	47.414654
432	48.177657
433	46.830852
434	46.855822
435	47.132572
436	48.826754
437	47.564487
438	48.358414
439	47.579801
440	48.958904
441	48.974307
442	49.249531
443	50.761388
444	49.577436
445	48.684358
446	48.672284
447	47.973131
448	47.245593
449	45.458538
450	46.404214
451	46.568724
452	45.793968
453	46.436359
454	47.387470
455	46.625826
456	45.798457
457	45.077619
458	44.661094
459	45.190376
460	44.718783
461	45.752226
462	45.792069
463	45.438613
464	44.309954
465	43.943704
466	44.682537
467	43.608640
468	42.829215
469	43.649170
470	44.754600
471	43.854396
472	44.184928
473	44.430951
474	45.340156
475	43.841587
476	44.116680
477	44.285998
478	44.065414
479	46.292684
480	46.706482
481	47.331757
482	47.940637
483	48.070207
484	47.596144
485	46.620571
486	46.753120
487	47.347500
488	47.722117
489	46.731558
490	46.195256
491	46.194180
492	46.146048
493	47.786354
494	47.045315
495	47.630690
496	48.484074
497	49.784164
498	48.769191
499	48.703220
500	48.057907
501	47.575624
502	48.873415
503	50.437725
504	51.451199
505	52.459972
506	50.510501
507	48.892109
508	50.161813
509	50.682542
510	50.952170
511	49.239445
512	49.755755
513	50.809508
514	53.077661
515	54.262324
516	54.377103
517	53.634028
518	53.669235
519	53.391066
520	53.686908
521	51.840206
522	50.743401
523	50.888017
524	52.005582
525	53.149029
526	51.782132
527	51.561543
528	51.698460
529	54.140954
530	53.595190
531	53.682460
532	53.124022
533	53.838021
534	53.049670
535	52.031418
536	50.498289
537	50.070429
538	49.720830
539	50.775814
540	51.347107
541	50.539568
542	50.626931
543	50.565298
544	51.857971
545	50.269006
546	50.316076
547	52.432317
548	51.799922
549	52.637664
550	52.918800
551	54.987498
552	56.141601
553	55.790222
554	57.243437
555	55.508339
556	53.579961
557	53.172538
558	53.866395
559	51.901525
560	51.336752
561	49.414796
562	52.001946
563	51.550299
564	50.795583
565	51.617431
566	52.494590
567	53.515280
568	54.643479
569	53.724275
570	53.042082
571	52.047603
572	54.072244
573	55.869255
574	54.970246
575	56.939536
576	56.301422
577	57.177794
578	56.163919
579	58.233416
580	57.887832
581	59.845683
582	61.179589
583	59.518130
584	61.672350
585	61.483409
586	60.251606
587	59.233987
588	57.923059
589	57.241593
590	58.801441
591	59.022507
592	60.795620
593	62.834641
594	62.692093
595	59.783022
596	58.564137
597	60.413692
598	59.866638
599	60.758632
600	61.575597
601	59.718407
602	60.790904
603	63.061713
604	65.195063
605	66.865286
606	65.277126
607	64.512680
608	64.034398
609	64.420758
610	63.432053
611	66.319632
612	66.977049
613	67.560504
614	66.917789
615	65.756724
616	66.033388
617	64.325366
618	62.558639
619	63.263429
620	62.672199
621	64.502012
622	62.674470
623	61.572099
624	61.532194
625	59.777057
626	61.918626
627	61.010117
628	60.533334
629	61.607785
630	59.566402
631	58.644025
632	57.996869
633	59.498660
634	57.290177
635	56.270681
636	57.696666
637	56.583428
638	55.988905
639	58.804267
640	57.800912
641	57.864735
642	56.584309
643	55.744239
644	56.393154
645	57.536435
646	59.669196
647	60.916253
648	61.749295
649	59.813717
650	62.270119
651	60.163340
652	59.293977
653	59.324544
654	60.648942
655	62.755581
656	63.194440
657	63.044753
658	65.861830
659	67.339034
660	68.753864
661	69.971205
662	67.618606
663	68.153586
664	69.096643
665	70.482457
666	69.719146
667	67.630037
668	66.400032
669	68.862443
670	70.548611
671	69.977629
672	71.897409
673	71.011825
674	70.474311
675	69.496659
676	68.928617
677	69.417374
678	71.084214
679	70.432868
680	71.166932
681	69.279051
682	68.438430
683	66.986082
684	66.979825
685	68.392870
686	67.538424
687	67.872752
688	69.103813
689	68.867933
690	69.492865
691	66.189904
692	65.272093
693	65.132176
694	66.683090
695	67.710587
696	68.181599
697	66.446417
698	65.964756
699	65.539267
700	64.404577
701	63.615161
702	63.993184
703	65.580461
704	64.543309
705	62.956773
706	62.643494
707	63.380342
708	63.160041
709	63.985504
710	61.763916
711	61.267961
712	60.837982
713	60.512733
714	63.397736
715	60.920164
716	59.693273
717	58.655163
718	57.857726
719	56.300856
720	54.820536
721	55.767303
722	54.563469
723	55.808130
724	56.472784
725	58.653078
726	60.648167
727	58.598228
728	56.794731
729	56.947861
730	56.482217
731	54.687804
732	55.126816
733	54.743593
734	56.155677
735	57.056225
736	55.604057
737	57.567999
738	60.058528
739	58.498617
740	57.848021
741	59.644006
742	59.052418
743	57.798306
744	58.232936
745	55.658105
746	54.906551
747	54.600274
748	55.098841
749	52.575065
750	51.481243
751	50.780305
752	50.404589
753	50.310399
754	51.538153
755	52.614936
756	50.962944
757	52.369160
758	50.917303
759	50.449420
760	50.184017
761	51.877187
762	52.192013
763	51.064207
764	52.007313
765	52.973852
766	53.464277
767	52.267947
768	53.215505
769	52.689510
770	52.753055
771	51.531821
772	52.902064
773	51.804299
774	50.770637
775	50.915031
776	50.527514
777	49.393632
778	49.506207
779	49.499617
780	50.565931
781	49.854690
782	50.702680
783	51.525651
784	51.545928
785	52.507291
786	52.862261
787	53.917913
788	53.222080
789	53.394769
790	54.740708
791	54.895320
792	53.854842
793	55.104526
794	53.855065
795	53.805849
796	55.245387
797	54.106742
798	53.207085
799	54.236856
800	55.221651
801	54.859429
802	55.830500
803	56.340791
804	57.477789
805	60.065822
806	59.333062
807	59.012453
808	57.480042
809	56.185728
810	57.487482
811	57.421585
812	55.740195
813	56.101879
814	55.762971
815	54.830097
816	54.752623
817	54.051056
818	54.739358
819	57.677440
820	57.581929
821	58.494712
822	58.278594
823	58.978347
824	58.730697
825	60.820102
826	60.856837
827	62.645496
828	62.921857
829	64.652959
830	64.351054
831	62.648198
832	61.709171
833	59.839998
834	58.969023
835	57.025460
836	55.709466
837	57.230087
838	58.379276
839	57.567045
840	58.140237
841	56.332901
842	55.708190
843	55.885079
844	55.699174
845	55.076704
846	56.551835
847	57.219906
848	58.082687
849	56.640666
850	54.673214
851	53.426222
852	54.201108
853	54.460834
854	54.980391
855	52.880716
856	55.601177
857	55.258867
858	53.670407
859	52.431870
860	52.035681
861	51.957056
862	52.418711
863	52.937087
864	53.649980
865	55.294844
866	56.390561
867	56.914776
868	56.306732
869	55.133918
870	55.761076
871	56.314978
872	58.869477
873	60.525984
874	61.417668
875	59.605190
876	62.180906
877	62.780784
878	61.215097
879	59.709734
880	58.532291
881	57.923195
882	59.608549
883	59.079962
884	58.086221
885	57.729848
886	59.541197
887	58.295032
888	58.833183
889	59.824567
890	58.797593
891	60.994476
892	61.943020
893	61.461120
894	63.835153
895	63.463340
896	63.600009
897	62.757050
898	64.340268
899	63.742818
900	65.956840
901	65.083903
902	66.046755
903	64.025423
904	65.423526
905	66.879798
906	66.106974
907	63.476916
908	66.474660
909	68.687184
910	70.067687
911	72.531713
912	74.390277
913	72.586815
914	70.565540
915	72.231596
916	75.159437
917	76.513862
918	77.207213
919	79.604001
920	76.674844
921	75.390679
922	73.288476
923	71.483521
924	71.040012
925	72.658302
926	74.784110
927	73.516226
928	75.063559
929	72.984601
930	74.026178
931	72.359504
932	71.854990
933	73.879813
934	76.157200
935	75.799755
936	77.734613
937	78.250881
938	78.216515
939	77.195155
940	75.776428
941	73.897261
942	70.713941
943	69.865548
944	71.739185
945	72.309090
946	71.745560
947	70.589290
948	68.124513
949	66.879489
950	65.884294
951	66.009172
952	68.112013
953	69.264099
954	66.472668
955	64.265541
956	64.990868
957	63.135476
958	62.408409
959	61.301347
960	61.566856
961	61.738761
962	63.571933
963	64.640889
964	63.246952
965	62.025947
966	62.207327
967	63.143004
968	60.981757
969	61.483420
970	61.607512
971	63.569416
972	62.477802
973	64.080157
974	64.080453
975	65.759831
976	63.102208
977	62.478684
978	63.373756
979	62.172002
980	60.759756
981	62.602720
982	64.149661
983	60.836121
984	59.809181
985	59.139654
986	59.348959
987	59.983511
988	58.631402
989	56.837501
990	57.027232
991	58.520493
992	57.754156
993	57.545272
994	57.354082
995	56.367182
996	55.920801
997	56.053043
998	54.534056
999	54.888234
1000	56.396305
1001	56.684597
1002	58.348210
1003	57.394483
1004	58.480794
1005	59.489115
1006	60.383092
1007	60.404180
1008	59.240825
1009	58.378528
1010	59.962928
1011	58.280623
1012	58.508085
1013	58.687415
1014	59.030232
1015	59.453566
1016	59.110510
1017	61.144685
1018	61.209819
1019	61.492412
1020	60.441255
1021	59.555645
1022	58.203441
1023	56.070000
1024	55.534922
1025	54.282842
1026	53.829850
1027	53.756710
1028	54.221180
1029	55.558443
1030	55.527559
1031	55.700169
1032	55.551144
1033	54.224200
1034	53.408028
1035	52.711602
1036	52.769085
1037	50.652658
1038	52.280417
1039	51.489407
1040	51.048731
1041	49.290578
1042	49.852469
1043	50.163967
1044	48.686313
1045	48.179822
1046	48.235639
1047	49.105017
1048	49.192988
1049	47.299778
1050	47.019728
1051	47.600013
1052	48.594776
1053	48.380099
1054	48.566412
1055	48.048523
1056	48.378986
1057	48.284111
1058	48.869070
1059	47.913215
1060	48.058228
1061	49.805086
1062	48.864699
1063	48.631868
1064	49.870765
1065	50.986470
1066	51.050526
1067	51.452827
1068	52.010805
1069	52.899974
1070	53.080359
1071	52.502762
1072	52.152396
1073	54.447294
1074	53.583980
1075	54.661138
1076	55.200961
1077	55.283215
1078	56.523131
1079	55.620226
1080	53.938352
1081	53.306033
1082	55.180648
1083	56.524123
1084	55.988614
1085	55.300563
1086	56.812416
1087	57.110307
1088	57.907354
1089	59.242293
1090	58.557496
1091	60.086194
1092	58.458495
1093	57.341709
1094	56.414341
1095	57.897061
1096	59.351757
1097	58.042522
1098	58.585774
1099	59.889612
1100	60.419256
1101	60.996211
1102	62.179620
1103	62.602671
1104	62.500322
1105	63.600276
1106	65.962219
1107	65.441779
1108	63.417195
1109	61.905959
1110	60.501889
1111	61.125123
1112	59.889671
1113	61.530593
1114	62.177696
1115	63.783487
1116	61.867985
1117	61.573504
1118	63.058578
1119	61.826363
1120	61.354138
1121	59.405173
1122	59.883159
1123	58.313502
1124	56.133886
1125	55.046962
1126	55.230033
1127	55.784085
1128	56.948627
1129	56.747611
1130	56.416390
1131	56.990837
1132	57.428611
1133	56.265668
1134	56.192436
1135	56.656032
1136	57.889389
1137	56.629463
1138	55.929741
1139	54.176704
1140	53.507095
1141	53.810413
1142	52.889853
1143	52.733128
1144	50.539155
1145	51.566963
1146	51.478121
1147	51.749009
1148	49.314736
1149	49.443520
1150	50.232442
1151	50.004051
1152	50.549360
1153	51.207433
1154	51.226773
1155	51.317789
1156	52.266102
1157	53.157927
1158	51.337111
1159	51.214156
1160	50.613489
1161	49.832876
1162	50.146254
1163	49.396588
1164	49.966207
1165	49.360225
1166	50.322756
1167	49.842634
1168	50.721461
1169	49.617059
1170	50.724147
1171	51.251733
1172	48.833701
1173	48.627867
1174	49.481463
1175	48.886243
1176	47.512513
1177	47.645787
1178	47.632394
1179	48.038933
1180	46.664306
1181	46.316540
1182	46.105549
1183	45.965964
1184	45.062736
1185	45.046522
1186	44.749368
1187	43.499229
1188	45.108002
1189	45.529112
1190	43.918903
1191	44.492113
1192	44.462518
1193	43.019976
1194	44.202482
1195	43.667840
1196	44.511519
1197	44.603440
1198	44.583659
1199	45.589420
1200	45.836625
1201	45.203178
1202	45.400055
1203	44.977872
1204	45.750573
1205	46.542832
1206	46.462359
1207	45.334269
1208	46.945496
1209	46.548866
1210	46.487352
1211	45.978219
1212	46.163069
1213	44.833846
1214	43.640598
1215	43.451762
1216	43.858947
1217	44.178437
1218	43.318950
1219	42.303125
1220	42.545453
1221	42.875438
1222	42.887728
1223	43.036122
1224	41.898134
1225	43.282295
1226	43.834017
1227	43.687505
1228	42.944798
1229	43.723030
1230	44.372471
1231	44.893932
1232	45.151931
1233	45.215372
1234	45.537840
1235	46.250605
1236	46.495780
1237	45.749492
1238	46.983584
1239	46.394530
1240	48.075262
1241	47.141807
1242	45.924871
1243	45.207651
1244	44.378135
1245	44.090712
1246	43.699000
1247	43.253210
1248	44.110837
1249	43.014728
1250	42.644965
1251	42.325551
1252	41.437539
1253	42.593010
1254	42.963494
1255	41.685677
1256	43.249334
1257	43.269976
1258	41.234640
1259	40.893310
1260	40.986294
1261	42.075905
1262	42.754791
1263	41.548473
1264	41.964013
1265	42.164565
1266	41.273534
1267	40.225908
1268	40.608537
1269	40.736762
1270	41.140111
1271	40.448665
1272	41.108727
1273	40.028633
1274	40.100479
1275	39.692738
1276	40.494813
1277	42.247759
1278	42.738923
1279	42.666172
1280	41.333429
1281	41.365196
1282	42.355492
1283	42.771146
1284	43.340417
1285	43.282319
1286	43.620293
1287	44.149737
1288	44.684949
1289	44.467230
1290	45.601347
1291	45.359218
1292	45.618850
1293	45.213193
1294	44.743662
1295	45.363622
1296	45.067108
1297	44.845257
1298	45.558508
1299	44.226054
1300	44.441878
1301	45.758815
1302	45.432324
1303	44.408188
1304	45.998793
1305	45.753460
1306	44.776241
1307	45.100308
1308	45.973549
1309	46.111299
1310	46.979726
1311	45.919993
1312	46.152127
1313	45.682234
1314	45.541404
1315	45.453869
1316	44.405834
1317	45.664192
1318	44.142382
1319	45.981623
1320	47.056516
1321	48.113986
1322	47.131570
1323	48.598434
1324	49.108019
1325	48.206564
1326	47.475724
1327	48.205785
1328	47.532124
1329	48.514779
1330	48.677934
1331	49.737785
1332	48.779969
1333	47.791423
1334	46.537325
1335	48.051007
1336	49.018694
1337	50.384173
1338	49.671031
1339	49.076151
1340	48.387229
1341	50.522442
1342	50.723664
1343	49.556567
1344	50.124834
1345	49.185754
1346	49.086589
1347	50.758959
1348	50.234328
1349	50.695221
1350	50.265058
1351	50.577435
1352	51.144872
1353	49.943185
1354	48.695141
1355	49.338582
1356	48.757088
1357	48.557815
1358	48.236672
1359	47.098018
1360	47.195181
1361	47.760161
1362	47.430248
1363	47.790813
1364	48.371525
1365	46.777213
1366	46.982440
1367	46.666838
1368	47.537519
1369	48.074432
1370	49.686490
1371	48.554904
1372	50.319357
1373	48.740491
1374	48.635852
1375	48.273638
1376	48.262249
1377	49.833047
1378	49.079164
1379	50.170304
1380	49.299122
1381	49.002326
1382	48.573509
1383	51.005491
1384	51.491353
1385	50.432119
1386	52.427661
1387	53.064234
1388	53.551753
1389	54.929082
1390	55.504908
1391	55.382025
1392	54.636771
1393	54.802023
1394	56.163064
1395	56.953578
1396	57.939606
1397	57.319079
1398	58.346998
1399	58.524355
1400	57.497553
1401	58.712108
1402	59.530991
1403	59.351945
1404	58.673646
1405	60.756642
1406	60.541532
1407	62.531194
1408	62.720291
1409	60.555539
1410	62.799827
1411	61.144007
1412	59.872665
1413	60.793482
1414	60.276329
1415	62.068216
1416	63.765724
1417	64.476750
1418	65.956269
1419	64.384208
1420	64.018552
1421	63.874659
1422	63.077376
1423	63.492788
1424	63.654188
1425	64.948906
1426	65.788172
1427	61.830951
1428	65.148113
1429	67.002337
1430	68.616114
1431	67.330015
1432	66.894563
1433	66.881086
1434	69.768900
1435	69.370814
1436	70.882124
1437	71.805808
1438	70.094981
1439	71.393775
1440	72.291331
1441	73.562646
1442	75.342240
1443	76.326226
1444	76.516064
1445	73.509728
1446	75.628299
1447	75.569494
1448	77.657125
1449	78.072522
1450	76.250094
1451	73.324075
1452	73.063942
1453	74.959478
1454	73.860249
1455	71.503268
1456	67.853269
1457	70.922872
1458	71.568535
1459	71.007956
1460	72.610578
1461	70.998282
1462	69.743616
1463	69.777121
1464	69.147564
1465	68.703387
1466	70.019705
1467	69.177954
1468	67.896440
1469	68.677112
1470	67.189378
1471	65.729299
1472	67.307249
1473	66.095408
1474	67.220194
1475	69.392702
1476	70.174307
1477	67.147889
1478	67.530543
1479	66.521260
1480	65.805061
1481	64.169062
1482	64.646199
1483	64.113934
1484	62.094405
1485	61.628128
1486	62.736980
1487	64.205366
1488	65.505012
1489	63.537631
1490	63.664432
1491	66.054187
1492	69.334336
1493	70.215769
1494	70.680285
1495	71.947928
1496	70.123528
1497	69.192979
1498	67.505255
1499	68.040810
1500	67.730306
1501	66.269597
1502	66.277058
1503	70.089816
1504	69.323017
1505	71.545209
1506	73.361347
1507	73.349688
1508	71.795904
1509	72.910341
1510	73.850969
1511	71.099867
1512	67.800915
1513	68.325967
1514	71.350721
1515	70.588675
1516	68.531034
1517	70.997426
1518	69.266365
1519	68.796711
1520	70.967671
1521	69.355809
1522	70.035859
1523	70.392589
1524	70.034157
1525	67.524234
1526	66.313616
1527	63.942731
1528	65.440883
1529	63.636772
1530	61.505274
1531	59.035357
1532	61.459911
1533	62.610010
1534	64.588183
1535	63.717960
1536	66.083710
1537	67.097809
1538	65.199296
1539	65.883060
1540	63.477990
1541	63.861274
1542	63.590453
1543	64.398852
1544	61.756483
1545	57.818910
1546	59.947523
1547	61.447851
1548	63.336156
1549	60.463764
1550	61.417898
1551	62.263552
1552	63.276466
1553	63.444683
1554	66.443417
1555	66.485485
1556	66.617704
1557	65.698480
1558	65.488608
1559	65.629960
1560	64.889109
1561	63.607611
1562	62.636368
1563	62.800461
1564	61.163478
1565	63.776386
1566	63.368897
1567	60.961273
1568	60.208315
1569	60.645726
1570	58.239267
1571	58.761065
1572	58.435687
1573	57.107336
1574	58.882226
1575	59.705434
1576	60.330798
1577	60.000343
1578	59.794281
1579	60.664539
1580	61.749654
1581	59.812561
1582	57.535615
1583	56.006357
1584	57.901259
1585	56.086355
1586	56.436709
1587	54.144659
1588	53.664791
1589	55.133873
1590	53.008376
1591	54.155579
1592	53.463111
1593	53.744099
1594	53.355278
1595	51.866634
1596	53.130104
1597	54.821388
1598	55.502530
1599	55.729881
1600	55.597971
1601	56.010629
1602	54.633513
1603	53.906952
1604	56.633921
1605	56.313637
1606	54.459068
1607	56.542175
1608	55.234059
1609	54.600081
1610	54.697001
1611	52.823702
1612	52.573159
1613	51.914648
1614	51.231114
1615	51.054680
1616	52.879342
1617	52.929622
1618	53.166773
1619	51.937857
1620	51.339153
1621	50.552832
1622	50.437857
1623	52.534983
1624	53.184088
1625	51.502220
1626	52.878011
1627	54.426567
1628	53.599191
1629	55.407103
1630	55.616793
1631	53.333155
1632	52.812890
1633	52.965482
1634	53.488723
1635	53.199713
1636	52.544008
1637	52.910151
1638	52.831319
1639	52.937351
1640	54.046921
1641	55.452357
1642	54.635454
1643	55.419764
1644	55.983784
1645	56.556128
1646	56.570847
1647	57.683015
1648	57.881073
1649	57.412362
1650	57.520488
1651	58.477725
1652	59.533163
1653	59.776272
1654	58.222027
1655	57.335347
1656	57.827019
1657	58.745115
1658	56.677263
1659	57.909976
1660	58.910293
1661	59.997956
1662	61.899204
1663	63.410989
1664	64.352744
1665	64.429351
1666	66.051800
1667	68.168811
1668	67.339348
1669	66.772568
1670	67.851802
1671	70.443756
1672	71.766566
1673	71.554001
1674	69.343139
1675	69.467395
1676	70.302091
1677	70.735317
1678	72.664869
1679	74.913531
1680	75.548811
1681	76.515637
1682	74.493632
1683	73.107462
1684	75.517991
1685	76.003415
1686	77.211281
1687	74.858442
1688	75.955337
1689	79.414672
1690	76.559025
1691	78.590215
1692	79.059064
1693	78.688995
1694	79.744335
1695	77.676931
1696	78.709994
1697	80.847825
1698	78.563472
1699	75.671986
1700	76.392629
1701	74.052384
1702	73.520301
1703	70.997493
1704	73.059608
1705	69.964524
1706	70.914878
1707	71.446138
1708	72.487020
1709	72.578236
1710	71.456195
1711	70.278037
1712	71.317683
1713	71.094638
1714	73.091492
1715	73.108148
1716	70.639059
1717	70.072374
1718	69.216088
1719	68.423679
1720	69.645141
1721	68.587857
1722	67.719731
1723	65.047982
1724	63.860226
1725	66.849341
1726	67.139197
1727	65.611313
1728	64.767710
1729	61.282900
1730	61.732048
1731	63.841460
1732	67.202202
1733	66.335182
1734	65.084977
1735	63.772003
1736	63.180465
1737	64.391833
1738	65.581753
1739	66.751329
1740	65.292131
1741	66.710062
1742	66.492900
1743	67.024607
1744	68.090930
1745	69.510685
1746	68.964667
1747	68.020314
1748	65.238437
1749	65.577944
1750	64.904644
1751	64.785433
1752	62.285676
1753	60.218722
1754	61.234925
1755	59.717740
1756	59.757544
1757	59.208906
1758	58.077363
1759	58.465875
1760	60.074442
1761	60.913441
1762	59.239090
1763	58.570087
1764	58.723807
1765	57.166005
1766	55.962074
1767	55.664903
1768	56.485115
1769	57.405228
1770	56.371961
1771	55.620097
1772	55.414398
1773	54.859120
1774	55.551634
1775	55.028141
1776	56.343624
1777	55.706924
1778	54.747298
1779	56.324331
1780	56.578501
1781	57.689100
1782	58.299968
1783	59.345514
1784	59.153116
1785	59.791476
1786	59.179933
1787	60.995198
1788	63.322997
1789	63.698556
1790	65.420351
1791	66.883962
1792	66.921455
1793	64.577781
1794	66.221153
1795	68.374870
1796	68.940773
1797	68.569887
1798	70.904187
1799	71.305273
1800	74.313847
1801	74.640328
1802	74.097387
1803	73.978871
1804	73.888959
1805	74.333929
1806	74.111492
1807	74.700885
1808	77.453451
1809	77.742090
1810	77.375613
1811	76.169382
1812	75.573622
1813	79.139806
1814	78.092518
1815	79.257914
1816	77.803158
1817	77.758287
1818	77.693247
1819	80.537616
1820	80.312273
1821	80.305057
1822	81.916820
1823	80.973365
1824	81.148577
1825	81.519623
1826	79.149874
1827	77.844786
1828	77.493999
1829	79.689280
1830	80.993794
1831	83.079183
1832	80.893404
1833	80.965938
1834	81.461181
1835	82.513171
1836	79.857869
1837	80.211899
1838	81.118383
1839	82.077228
1840	82.012307
1841	82.856112
1842	84.351190
1843	83.647738
1844	82.224944
1845	85.111889
1846	86.347538
1847	85.969577
1848	85.113957
1849	85.988564
1850	84.980954
1851	85.936337
1852	85.473848
1853	82.780392
1854	82.431485
1855	80.607856
1856	80.039479
1857	82.183166
1858	81.615856
1859	80.668063
1860	78.794949
1861	80.446755
1862	80.117712
1863	78.937224
1864	77.011741
1865	75.978596
1866	75.187738
1867	73.807693
1868	72.938340
1869	71.154761
1870	71.852801
1871	71.191073
1872	68.609780
1873	70.160910
1874	70.873016
1875	71.948806
1876	69.038527
1877	68.454198
1878	69.397368
1879	67.184878
1880	66.951414
1881	67.918114
1882	65.693761
1883	62.871992
1884	61.425862
1885	59.584565
1886	58.245353
1887	60.573269
1888	62.117116
1889	64.777313
1890	65.612126
1891	66.792406
1892	66.637970
1893	68.235573
1894	66.772370
1895	68.714850
1896	68.069224
1897	69.747355
1898	70.821913
1899	73.384766
1900	72.502855
1901	71.115881
1902	71.001445
1903	69.191855
1904	70.258590
1905	73.548811
1906	72.416426
1907	73.219702
1908	71.727877
1909	74.918907
1910	76.160126
1911	77.165477
1912	77.248186
1913	78.342920
1914	81.156274
1915	78.464750
1916	77.130423
1917	78.298453
1918	80.981477
1919	83.024829
1920	83.635099
1921	83.897626
1922	81.887209
1923	84.014259
1924	83.955094
1925	80.811054
1926	81.038299
1927	81.420191
1928	80.924905
1929	86.742299
1930	88.192354
1931	89.864256
1932	87.280664
1933	88.762148
1934	88.709917
1935	90.358500
1936	91.514255
1937	91.221461
1938	94.328715
1939	94.447584
1940	93.106681
1941	93.105801
1942	92.538759
1943	96.043315
1944	95.543231
1945	95.989050
1946	96.504634
1947	94.721383
1948	97.389023
1949	99.339644
1950	96.185679
1951	95.290719
1952	95.395469
1953	94.994543
1954	95.481102
1955	95.324608
1956	93.229694
1957	94.131990
1958	97.611221
1959	99.723627
1960	100.810119
1961	101.200896
1962	101.368754
1963	104.532068
1964	103.427341
1965	103.954561
1966	104.223723
1967	103.357784
1968	100.931018
1969	101.291136
1970	97.896469
1971	98.249967
1972	98.424116
1973	96.353180
1974	98.233725
1975	101.696131
1976	100.351257
1977	99.270141
1978	96.503024
1979	96.992982
1980	96.585747
1981	94.789077
1982	93.952511
1983	93.365170
1984	93.427977
1985	96.818449
1986	97.113164
1987	94.372775
1988	95.144665
1989	94.528528
1990	90.206610
1991	92.046717
1992	89.497573
1993	87.369790
1994	88.339400
1995	89.282384
1996	90.198670
1997	91.176599
1998	90.873493
1999	89.622224
[truncated: 3,001 more rows]
