# Supplementary material for: Structure of tetrameric forms of the serotonin-gated 5-HT3A receptor ion channel
Source: EMBO J. 2024 Sep 4;43(20):4451–71. doi: 10.1038/s44318-024-00191-5 (PMC11480441; doi:10.1038/s44318-024-00191-5)
Supplement: Supplementary file 7 — Source data Fig. 7 [file 44318_2024_191_MOESM7_ESM.zip › Figure 7/7B/7B_TMD.dat]

0	29.500691
1	29.623019
2	28.863387
3	29.021726
4	29.400968
5	30.259519
6	29.645485
7	28.400968
8	29.764854
9	29.385498
10	28.281597
11	28.122595
12	29.067402
13	29.303147
14	30.580503
15	30.109784
16	30.510345
17	31.243311
18	30.841139
19	30.041908
20	30.227740
21	30.922792
22	30.126089
23	29.768494
24	29.923772
25	30.622000
26	29.951135
27	30.872149
28	30.572548
29	29.816082
30	29.702621
31	30.349211
32	31.019394
33	30.781472
34	30.864312
35	30.860216
36	30.691502
37	30.063592
38	29.527741
39	29.276742
40	29.347630
41	29.076311
42	29.118838
43	28.681022
44	28.984165
45	28.654852
46	29.618963
47	28.965153
48	29.549926
49	29.744910
50	29.634907
51	28.828533
52	30.194048
53	30.577190
54	30.217751
55	30.145080
56	30.254407
57	30.746183
58	29.987555
59	29.612500
60	30.308681
61	30.157067
62	30.349116
63	30.111882
64	29.937044
65	30.710291
66	30.212662
67	30.297755
68	30.473168
69	30.340561
70	30.207957
71	30.444802
72	30.234719
73	30.311175
74	29.709726
75	30.200755
76	29.854807
77	29.378885
78	30.178731
79	31.133377
80	30.938690
81	31.041034
82	31.050634
83	31.370074
84	31.270631
85	30.907771
86	30.647756
87	31.350723
88	30.782431
89	31.544249
90	32.344674
91	32.220029
92	32.164537
93	32.799718
94	32.316371
95	32.004330
96	32.445524
97	32.774584
98	33.298014
99	33.112986
100	33.479322
101	32.294467
102	31.978310
103	32.044891
104	32.389595
105	32.144828
106	32.779348
107	31.838431
108	31.657028
109	32.612359
110	33.174524
111	33.341683
112	32.584327
113	32.052453
114	31.970085
115	31.514241
116	31.304278
117	31.998647
118	31.670226
119	31.726549
120	31.625927
121	30.947016
122	30.929705
123	31.046007
124	31.240323
125	31.028365
126	31.201191
127	30.983561
128	31.742873
129	31.905108
130	31.160338
131	31.567299
132	31.344505
133	31.555197
134	31.294925
135	31.994795
136	31.499688
137	32.801855
138	33.024166
139	31.993681
140	31.674087
141	31.926504
142	31.805318
143	32.351404
144	32.377275
145	32.903931
146	33.385836
147	33.586025
148	33.776161
149	32.611357
150	32.813633
151	32.387338
152	31.886713
153	31.755498
154	31.417448
155	32.706649
156	33.848437
157	32.548459
158	32.746196
159	32.013005
160	31.649521
161	32.741537
162	34.110884
163	34.064963
164	33.754768
165	34.367500
166	33.746919
167	33.421214
168	33.516133
169	33.154010
170	32.808696
171	32.914264
172	32.877390
173	32.426728
174	32.163435
175	32.004185
176	32.603698
177	32.812911
178	33.841984
179	34.335390
180	33.445465
181	33.444447
182	32.740238
183	32.365260
184	32.179174
185	32.734143
186	32.605875
187	33.072803
188	33.411026
189	33.320626
190	33.469063
191	33.338025
192	32.697745
193	31.842882
194	32.038421
195	31.431341
196	31.619834
197	32.182059
198	32.196934
199	32.046509
200	31.107552
201	30.922087
202	31.891844
203	32.153655
204	32.385742
205	32.198991
206	31.080178
207	31.957428
208	32.591230
209	31.862568
210	32.302672
211	32.070181
212	32.087585
213	31.367230
214	31.467562
215	31.440561
216	30.729911
217	31.187792
218	31.507928
219	31.903793
220	33.111957
221	33.643426
222	34.110599
223	33.880091
224	32.869710
225	32.574299
226	33.052988
227	32.987397
228	34.208664
229	35.210784
230	34.420826
231	35.667947
232	35.237845
233	36.314752
234	36.057798
235	35.369170
236	35.116496
237	34.961102
238	35.119427
239	36.287165
240	36.085798
241	36.277291
242	37.025660
243	36.470179
244	37.594647
245	37.079147
246	37.979115
247	38.779399
248	37.173399
249	36.148739
250	36.671895
251	34.811259
252	35.269256
253	35.753731
254	34.434400
255	34.751836
256	34.033323
257	33.842240
258	34.516661
259	34.889171
260	33.744805
261	34.376022
262	33.651010
263	33.489510
264	33.100143
265	34.073268
266	34.566631
267	33.356163
268	33.139633
269	32.923633
270	33.377779
271	33.215409
272	34.021814
273	33.596117
274	34.258446
275	34.901515
276	35.155484
277	35.509735
278	35.013496
279	34.608660
280	35.974418
281	36.210234
282	37.095580
283	35.990273
284	35.004901
285	35.170464
286	35.804768
287	35.192503
288	35.028643
289	34.512755
290	34.714095
291	35.295666
292	35.691311
293	34.771199
294	34.113072
295	33.962339
296	34.659302
297	33.994753
298	34.303918
299	33.852667
300	33.861835
301	33.806663
302	34.604423
303	34.743672
304	34.880359
305	34.826581
306	35.278654
307	35.584847
308	36.327054
309	36.726192
310	35.870358
311	35.075688
312	35.354132
313	35.291936
314	35.043871
315	34.404656
316	35.022383
317	35.605368
318	35.617341
319	35.659054
320	35.897078
321	37.201563
322	37.568504
323	38.243960
324	37.471173
325	38.584802
326	38.977047
327	39.060806
328	38.757229
329	37.541337
330	37.954520
331	39.113781
332	37.928161
333	37.670919
334	37.480498
335	36.175119
336	36.335745
337	37.153987
338	35.941363
339	36.194569
340	35.274235
341	35.384738
342	36.035107
343	35.764759
344	37.405152
345	36.564001
346	35.594158
347	36.668339
348	36.308140
349	35.420491
350	35.159878
351	35.339346
352	34.705225
353	34.475152
354	35.088681
355	35.088465
356	35.192201
357	34.700620
358	33.645459
359	34.451195
360	33.989773
361	34.387392
362	34.670805
363	35.637479
364	35.015752
365	36.352226
366	36.307048
367	35.231340
368	36.006887
369	35.321683
370	36.636917
371	35.582215
372	36.563426
373	36.718943
374	37.817098
375	37.476509
376	36.814616
377	36.960030
378	36.624879
379	36.542900
380	37.229597
381	36.785027
382	36.598086
383	37.614401
384	37.559151
385	36.324326
386	36.366818
387	35.442821
388	37.137465
389	36.036154
390	36.187603
391	35.416012
392	36.324566
393	37.113399
394	37.871125
395	37.147788
396	38.251242
397	39.225190
398	39.775562
399	40.306841
400	39.603003
401	40.021534
402	40.379486
403	39.863888
404	38.904512
405	39.965317
406	39.005804
407	38.323538
408	39.721847
409	39.590544
410	40.562485
411	40.217938
412	41.528591
413	42.668264
414	40.440545
415	41.786269
416	41.280523
417	42.586668
418	41.854160
419	42.210080
420	43.983318
421	43.124027
422	42.656919
423	42.324437
424	41.342649
425	40.642521
426	39.967167
427	40.209264
428	39.853952
429	40.408077
430	40.592813
431	39.853104
432	41.833085
433	41.909548
434	43.529895
435	43.661032
436	43.017452
437	42.446324
438	43.956911
439	44.121602
440	44.154060
441	43.053521
442	43.799767
443	44.000403
444	42.619181
445	41.482461
446	42.512996
447	40.733980
448	40.947655
449	40.709102
450	42.489912
451	40.962867
452	41.071127
453	40.630210
454	40.219537
455	39.131001
456	40.064950
457	40.190790
458	40.847878
459	41.411367
460	41.849553
461	42.272039
462	41.960966
463	41.437549
464	40.879026
465	38.889834
466	39.684643
467	40.223939
468	39.681862
469	40.937654
470	41.769408
471	41.968262
472	41.595203
473	42.686156
474	43.436693
475	43.160785
476	44.137173
477	42.956891
478	42.969092
479	43.885405
480	44.869773
481	45.131798
482	44.033952
483	45.722782
484	43.031114
485	42.550394
486	41.922393
487	41.739084
488	41.957806
489	42.002624
490	40.505231
491	40.451778
492	39.498368
493	39.942690
494	39.955639
495	40.301871
496	39.792715
497	40.212656
498	39.261235
499	38.958651
500	38.714388
501	39.067958
502	38.178588
503	38.495192
504	39.477993
505	38.511221
506	37.843387
507	37.874811
508	37.261957
509	37.817057
510	38.786218
511	38.735496
512	37.776966
513	37.543674
514	37.391569
515	37.588219
516	36.943743
517	37.996469
518	36.765849
519	36.867662
520	36.469315
521	36.417796
522	36.675275
523	37.043135
524	38.594026
525	37.914753
526	38.388963
527	38.938276
528	40.088385
529	40.248193
530	38.918140
531	39.692484
532	39.065611
533	37.662034
534	37.733369
535	38.029794
536	39.501883
537	39.382504
538	40.479037
539	40.350061
540	39.764773
541	39.562330
542	39.658043
543	40.024862
544	41.297445
545	40.990653
546	40.785375
547	40.460892
548	40.892229
549	39.528877
550	40.566446
551	40.444607
552	40.692473
553	41.893837
554	41.865286
555	40.894064
556	41.974475
557	41.155535
558	42.416146
559	41.495378
560	41.342969
561	40.608677
562	41.799164
563	42.032619
564	42.062599
565	43.234670
566	43.447507
567	44.344597
568	45.629242
569	44.473614
570	45.369765
571	46.028903
572	45.441935
573	44.742735
574	44.193304
575	44.235319
576	42.647656
577	44.038572
578	42.872854
579	43.734799
580	44.650989
581	44.627459
582	43.330916
583	42.805140
584	44.092722
585	42.706487
586	42.088924
587	44.060090
588	41.426196
589	42.662496
590	42.594099
591	41.752090
592	41.351239
593	41.522589
594	40.811024
595	40.992286
596	41.372339
597	41.084835
598	40.111406
599	40.153181
600	39.542385
601	39.090899
602	39.915617
603	41.293460
604	41.761093
605	41.060897
606	40.496929
607	40.739617
608	41.897639
609	42.769182
610	43.244964
611	43.219901
612	42.914301
613	42.420700
614	44.273145
615	43.896469
616	43.948985
617	44.683822
618	43.325560
619	42.530256
620	42.612844
621	43.320572
622	43.690826
623	43.323712
624	42.649136
625	42.521834
626	41.832041
627	41.452563
628	42.278649
629	41.767184
630	41.699730
631	43.401727
632	43.762075
633	45.226051
634	44.554539
635	43.822045
636	45.802846
637	45.146093
638	44.802015
639	46.498494
640	45.315953
641	43.487733
642	42.903391
643	43.680563
644	43.783924
645	43.599571
646	43.607811
647	44.987696
648	44.574628
649	45.237482
650	45.939192
651	45.387863
652	46.910444
653	47.413919
654	47.717889
655	46.552509
656	46.371757
657	45.515854
658	45.640859
659	45.835621
660	45.006261
661	45.347258
662	44.867423
663	43.176151
664	43.697608
665	43.714790
666	44.437622
667	45.181930
668	44.127761
669	42.626558
670	42.389242
671	41.617044
672	41.683669
673	42.932011
674	43.165487
675	43.065900
676	41.925394
677	41.425513
678	41.671090
679	42.320012
680	42.571537
681	42.911004
682	43.841851
683	42.027253
684	41.959867
685	41.580490
686	41.187051
687	40.502664
688	40.690246
689	40.516135
690	41.831922
691	42.596991
692	41.379806
693	40.746577
694	40.827398
695	40.962064
696	41.997317
697	41.804681
698	42.058799
699	43.042816
700	42.900971
701	42.491151
702	43.854801
703	43.106324
704	42.142554
705	42.162072
706	44.987903
707	43.228248
708	44.607967
709	44.406186
710	45.353288
711	44.639770
712	44.804865
713	45.999458
714	45.293095
715	45.586359
716	46.309579
717	45.830246
718	46.873420
719	46.321451
720	46.111641
721	46.973716
722	47.920481
723	47.549269
724	47.230699
725	48.211757
726	49.788325
727	48.155879
728	47.002017
729	46.354946
730	46.863812
731	48.051772
732	48.096891
733	49.156480
734	48.894769
735	49.917935
736	49.900871
737	49.958144
738	48.160825
739	47.987235
740	48.404306
741	50.793047
742	50.081622
743	48.787771
744	50.852633
745	50.514595
746	49.696792
747	50.939787
748	52.057551
749	50.603215
750	51.246192
751	50.302044
752	52.422989
753	52.821066
754	53.051821
755	51.809745
756	49.935683
757	49.504877
758	48.499047
759	48.364329
760	47.023722
761	48.136586
762	47.110219
763	46.943381
764	46.341045
765	48.376675
766	46.964922
767	48.938106
768	47.996579
769	48.207372
770	48.056860
771	46.270450
772	47.472638
773	45.258389
774	44.704062
775	44.201854
776	43.242627
777	42.643010
778	44.757818
779	45.481755
780	45.823041
781	44.394729
782	44.681988
783	43.602560
784	45.132516
785	44.824401
786	44.215106
787	45.132813
788	42.870409
789	43.072849
790	43.728221
791	43.183710
792	43.156846
793	42.074131
794	41.530393
795	41.270652
796	41.714747
797	40.912762
798	40.718191
799	39.978442
800	39.422215
801	39.362234
802	40.326628
803	40.083612
804	40.147169
805	40.614043
806	40.881464
807	40.597053
808	40.852000
809	40.517972
810	39.738782
811	40.515596
812	41.290898
813	41.419900
814	42.510701
815	41.845392
816	41.994406
817	42.493533
818	42.311913
819	42.194824
820	42.157802
821	42.563139
822	41.942271
823	41.850403
824	42.392915
825	41.676384
826	41.586562
827	42.323230
828	40.733462
829	41.343080
830	40.614199
831	40.323002
832	40.271997
833	39.431033
834	38.440664
835	38.851366
836	38.442398
837	39.418695
838	39.157163
839	39.335615
840	37.826034
841	37.854860
842	37.657207
843	37.831948
844	37.713137
845	39.029012
846	39.551017
847	40.341111
848	39.826575
849	40.342640
850	38.573041
851	38.744458
852	39.294322
853	38.601127
854	38.336296
855	38.459905
856	38.294853
857	38.750491
858	37.741823
859	38.531910
860	38.656410
861	39.203648
862	37.966704
863	37.902782
864	38.481763
865	38.560116
866	38.349699
867	37.205327
868	36.553440
869	37.034372
870	36.519970
871	35.975802
872	37.477103
873	37.803921
874	38.174116
875	38.130662
876	38.138233
877	39.183318
878	38.207168
879	37.329162
880	36.738801
881	37.041091
882	38.065518
883	38.617140
884	37.603879
885	37.427231
886	38.489561
887	38.727248
888	39.473611
889	38.631918
890	39.630756
891	39.068988
892	39.336508
893	40.493742
894	39.684969
895	38.771292
896	37.822103
897	37.596204
898	38.114412
899	37.856287
900	37.737867
901	38.210680
902	37.919964
903	38.585487
904	39.253280
905	38.013035
906	38.786807
907	38.737796
908	39.415448
909	39.234552
910	39.238392
911	38.665132
912	38.891840
913	37.954379
914	38.686999
915	39.239336
916	39.876867
917	38.882757
918	39.865719
919	39.260344
920	38.359912
921	38.466836
922	39.788123
923	39.632951
924	40.290731
925	41.109203
926	41.065613
927	41.912918
928	43.023485
929	42.340144
930	43.047480
931	42.462953
932	42.069637
933	42.147033
934	41.927624
935	41.506312
936	41.744587
937	42.381884
938	42.938034
939	41.337017
940	41.450594
941	41.156364
942	40.969349
943	41.240090
944	40.580585
945	41.564758
946	41.271044
947	40.811675
948	40.255561
949	40.056222
950	40.154849
951	40.101334
952	40.766049
953	39.611119
954	40.032177
955	39.744881
956	40.508479
957	39.973396
958	38.880360
959	40.557113
960	41.221530
961	40.378255
962	40.690531
963	39.216460
964	39.342343
965	39.383855
966	37.946868
967	38.411729
968	38.229472
969	37.802541
970	37.520794
971	38.306920
972	38.199410
973	39.219798
974	38.626608
975	37.898412
976	37.277462
977	37.191838
978	37.156236
979	36.583187
980	37.426412
981	37.038116
982	37.009372
983	36.637048
984	36.398386
985	36.474894
986	36.258509
987	36.209710
988	36.416664
989	36.669777
990	36.113396
991	36.447885
992	36.628614
993	37.779179
994	37.341251
995	37.419507
996	37.080373
997	37.520334
998	38.094938
999	37.768475
1000	38.653511
1001	38.852820
1002	38.787612
1003	37.579054
1004	37.713474
1005	37.497802
1006	37.947564
1007	37.963251
1008	36.896467
1009	37.406565
1010	37.886346
1011	38.362212
1012	38.904861
1013	37.751534
1014	37.659514
1015	37.135146
1016	36.766147
1017	36.248822
1018	36.330112
1019	36.680079
1020	36.077078
1021	35.584216
1022	35.580266
1023	35.790996
1024	36.039308
1025	35.984997
1026	36.866842
1027	37.121438
1028	36.282416
1029	36.360854
1030	37.173626
1031	36.840207
1032	37.149400
1033	37.172562
1034	37.341085
1035	37.269632
1036	37.309923
1037	37.330170
1038	37.332216
1039	38.063041
1040	36.968512
1041	36.849838
1042	36.417415
1043	37.159000
1044	36.533365
1045	36.752115
1046	37.179389
1047	36.694030
1048	37.793961
1049	37.250639
1050	37.366262
1051	37.382987
1052	37.181134
1053	38.263415
1054	38.132020
1055	38.280959
1056	38.629109
1057	40.678247
1058	40.290097
1059	40.202758
1060	39.671700
1061	38.638452
1062	39.282089
1063	39.477183
1064	39.305520
1065	39.121029
1066	39.191280
1067	39.057756
1068	39.602993
1069	39.704466
1070	39.223193
1071	39.768422
1072	39.898271
1073	40.043340
1074	39.999420
1075	39.692532
1076	39.714278
1077	40.150469
1078	40.023634
1079	40.363200
1080	40.366122
1081	40.889087
1082	40.983850
1083	41.298648
1084	42.178595
1085	40.475407
1086	41.374435
1087	40.822349
1088	41.050474
1089	41.039752
1090	40.984729
1091	40.798733
1092	40.303061
1093	40.385027
1094	40.360988
1095	39.818328
1096	40.085749
1097	39.431031
1098	39.548712
1099	39.992596
1100	40.678672
1101	41.462362
1102	41.090413
1103	41.355181
1104	41.395436
1105	41.299496
1106	40.875759
1107	41.901243
1108	41.694757
1109	40.393005
1110	39.707164
1111	39.361234
1112	38.996941
1113	39.188639
1114	39.045356
1115	39.349764
1116	39.590316
1117	39.315221
1118	39.020025
1119	38.652793
1120	37.972740
1121	38.181167
1122	38.196259
1123	37.879576
1124	38.709919
1125	37.725551
1126	37.579562
1127	38.227968
1128	37.387054
1129	36.720196
1130	37.614786
1131	37.775067
1132	37.875922
1133	37.184422
1134	36.908848
1135	36.505949
1136	36.613440
1137	37.850120
1138	38.445508
1139	38.271657
1140	38.673020
1141	38.442511
1142	38.724267
1143	38.667231
1144	37.919401
1145	38.204262
1146	38.410090
1147	38.429766
1148	37.790074
1149	38.009024
1150	37.963935
1151	36.552645
1152	36.623296
1153	35.390634
1154	35.846350
1155	36.327587
1156	36.118981
1157	36.049653
1158	36.721329
1159	36.363988
1160	36.185392
1161	36.117898
1162	37.462541
1163	36.596398
1164	37.222474
1165	35.552738
1166	35.936583
1167	35.374535
1168	36.084834
1169	35.750929
1170	35.440123
1171	34.748693
1172	34.755468
1173	34.361057
1174	34.766396
1175	34.995339
1176	35.196541
1177	35.656256
1178	36.084726
1179	35.737098
1180	36.369664
1181	36.568711
1182	35.882111
1183	36.662257
1184	36.255744
1185	36.853714
1186	37.081154
1187	37.580222
1188	37.601953
1189	37.019347
1190	36.263918
1191	37.687393
1192	37.320622
1193	38.072283
1194	38.105521
1195	38.731175
1196	38.387809
1197	38.878669
1198	38.117608
1199	37.807192
1200	38.146429
1201	37.716616
1202	38.242423
1203	37.370970
1204	37.260023
1205	38.109727
1206	38.282049
1207	38.849518
1208	38.230497
1209	37.547806
1210	37.259568
1211	36.957093
1212	36.956396
1213	36.724810
1214	36.680328
1215	37.373652
1216	37.645895
1217	37.465283
1218	37.318751
1219	38.271474
1220	39.263168
1221	39.053765
1222	39.767986
1223	40.884882
1224	40.562527
1225	40.134850
1226	39.531712
1227	39.607950
1228	39.044608
1229	39.052647
1230	39.348801
1231	38.250139
1232	39.434949
1233	38.801060
1234	38.828523
1235	38.853554
1236	38.873713
1237	39.258130
1238	38.431663
1239	39.544604
1240	39.197020
1241	38.143715
1242	38.604742
1243	38.651300
1244	38.160780
1245	38.663347
1246	38.052464
1247	38.826325
1248	39.263738
1249	39.201995
1250	38.120829
1251	39.286563
1252	38.897526
1253	39.021637
1254	40.000004
1255	40.100800
1256	40.388770
1257	40.014935
1258	39.737296
1259	38.937021
1260	40.913372
1261	38.963065
1262	39.732134
1263	38.453472
1264	38.011622
1265	38.564077
1266	38.372122
1267	38.399513
1268	38.515475
1269	38.193616
1270	38.754583
1271	39.867877
1272	39.487942
1273	39.795425
1274	38.172049
1275	38.001808
1276	37.359752
1277	37.891708
1278	37.517136
1279	37.376741
1280	37.398295
1281	38.877165
1282	38.612859
1283	37.975433
1284	37.711777
1285	37.970142
1286	38.525095
1287	38.259236
1288	38.229535
1289	39.170089
1290	38.154091
1291	38.765200
1292	39.507056
1293	40.621336
1294	40.584207
1295	41.183024
1296	40.712335
1297	40.790074
1298	41.140911
1299	41.205039
1300	41.059505
1301	40.955449
1302	39.918924
1303	40.082183
1304	40.627497
1305	42.274122
1306	41.974416
1307	42.076609
1308	43.051893
1309	43.171230
1310	42.605854
1311	42.128495
1312	44.282865
1313	44.339411
1314	43.558159
1315	45.017602
1316	44.485097
1317	44.541639
1318	45.033594
1319	45.876018
1320	46.486542
1321	46.392759
1322	44.841205
1323	45.007846
1324	45.995930
1325	47.047878
1326	47.623171
1327	48.776434
1328	48.741562
1329	49.323748
1330	47.683065
1331	46.709035
1332	45.772500
1333	45.184594
1334	45.143312
1335	44.882461
1336	44.910325
1337	46.337682
1338	45.788887
1339	46.759525
1340	46.882815
1341	47.788078
1342	47.619872
1343	48.466979
1344	49.568438
1345	48.047460
1346	47.537450
1347	47.504328
1348	48.906860
1349	47.743756
1350	46.606920
1351	46.311619
1352	45.596650
1353	44.954853
1354	46.007944
1355	47.298020
1356	46.246442
1357	46.131171
1358	44.043439
1359	44.172746
1360	46.044040
1361	46.725062
1362	45.626255
1363	46.446622
1364	46.462902
1365	45.049712
1366	44.782356
1367	44.686967
1368	43.469658
1369	44.462952
1370	44.688000
1371	43.692277
1372	44.761103
1373	44.791777
1374	44.361535
1375	43.224945
1376	43.298114
1377	43.917748
1378	43.068340
1379	44.112973
1380	44.339117
1381	43.692507
1382	42.565811
1383	42.973987
1384	43.222959
1385	43.413400
1386	43.323578
1387	45.220372
1388	43.941241
1389	44.876749
1390	44.351306
1391	44.257955
1392	44.720656
1393	46.285897
1394	45.731808
1395	46.039387
1396	45.056214
1397	45.951494
1398	45.439816
1399	45.001910
1400	44.056611
1401	44.896989
1402	43.618370
1403	43.537660
1404	45.361720
1405	44.509130
1406	44.931733
1407	46.777286
1408	46.804480
1409	48.463043
1410	48.048593
1411	50.217151
1412	49.657573
1413	49.305352
1414	47.950503
1415	47.533473
1416	48.373411
1417	48.099737
1418	48.300632
1419	46.813334
1420	46.327898
1421	47.107118
1422	46.669658
1423	46.197303
1424	45.251843
1425	46.026607
1426	46.549302
1427	45.944833
1428	45.260383
1429	47.351053
1430	46.367971
1431	47.738938
1432	46.758185
1433	45.599744
1434	46.393394
1435	47.477530
1436	47.001626
1437	46.224588
1438	46.614455
1439	45.629305
1440	45.482850
1441	46.371968
1442	45.999399
1443	45.254653
1444	44.664485
1445	44.735544
1446	45.022578
1447	45.842791
1448	45.458710
1449	47.459019
1450	47.144588
1451	46.679379
1452	47.779593
1453	48.787690
1454	49.355299
1455	48.327587
1456	48.010797
1457	49.767768
1458	49.672862
1459	47.713399
1460	48.261363
1461	48.783714
1462	48.415017
1463	48.988503
1464	48.789031
1465	47.012547
1466	47.185556
1467	46.131841
1468	47.269432
1469	48.346030
1470	49.167806
1471	49.529039
1472	48.523180
1473	50.521051
1474	50.162219
1475	50.755901
1476	50.605623
1477	49.104827
1478	49.923786
1479	48.117873
1480	48.434696
1481	49.454713
1482	48.555222
1483	48.629980
1484	50.230372
1485	50.240030
1486	50.790978
1487	50.330244
1488	50.338421
1489	50.940099
1490	51.714822
1491	51.537375
1492	52.653623
1493	51.936913
1494	51.376692
1495	52.247277
1496	52.265354
1497	50.870936
1498	51.173084
1499	50.965286
1500	52.377337
1501	53.491651
1502	52.693302
1503	53.379579
1504	54.315774
1505	54.191156
1506	54.103786
1507	54.888773
1508	55.556135
1509	55.905326
1510	57.265146
1511	56.260848
1512	56.502194
1513	58.465746
1514	57.592902
1515	56.092690
1516	54.717944
1517	53.909923
1518	53.011781
1519	53.402452
1520	53.934146
1521	53.572337
1522	54.103546
1523	54.750739
1524	55.195068
1525	54.648402
1526	54.208683
1527	53.104611
1528	55.536124
1529	54.815986
1530	53.862862
1531	54.071838
1532	53.765867
1533	53.111936
1534	53.516054
1535	52.686859
1536	53.529250
1537	53.990168
1538	54.100264
1539	54.844659
1540	53.922098
1541	55.162560
1542	56.671399
1543	57.683447
1544	55.311142
1545	56.299939
1546	56.775195
1547	56.179563
1548	58.579153
1549	56.489253
1550	55.018262
1551	55.096464
1552	55.134012
1553	54.433443
1554	55.786509
1555	56.191076
1556	57.141025
1557	58.350503
1558	57.285737
1559	58.617315
1560	59.897185
1561	59.864702
1562	58.117209
1563	57.395689
1564	58.718278
1565	60.644080
1566	60.235951
1567	60.414215
1568	58.611126
1569	59.548130
1570	58.012358
1571	58.424238
1572	58.946772
1573	59.529945
1574	59.595245
1575	58.233311
1576	57.778518
1577	57.126117
1578	55.113354
1579	54.637970
1580	54.438634
1581	55.533390
1582	55.371592
1583	53.484683
1584	55.047699
1585	52.869359
1586	53.841509
1587	53.724093
1588	54.665979
1589	54.620985
1590	54.814151
1591	54.200107
1592	52.615210
1593	53.531739
1594	54.183807
1595	52.975778
1596	53.039172
1597	53.054567
1598	51.883277
1599	53.955807
1600	55.250115
1601	54.700798
1602	55.566563
1603	56.919055
1604	56.687647
1605	58.455052
1606	58.612239
1607	57.388360
1608	55.920031
1609	56.512889
1610	56.516918
1611	55.537607
1612	56.484810
1613	56.106923
1614	56.240574
1615	57.472474
1616	57.146504
1617	58.680555
1618	59.514312
1619	58.766930
1620	59.680667
1621	58.981277
1622	58.263812
1623	59.599853
1624	60.856827
1625	60.715042
1626	62.709423
1627	62.232567
1628	60.196574
1629	60.425036
1630	60.182261
1631	61.254758
1632	59.734312
1633	60.543456
1634	61.905151
1635	63.791847
1636	61.612302
1637	61.291179
1638	59.374514
1639	59.672405
1640	59.318224
1641	59.633328
1642	58.300255
1643	58.487373
1644	60.198718
1645	59.930233
1646	57.592863
1647	57.807641
1648	59.980914
1649	60.467855
1650	61.195803
1651	61.686340
1652	60.402351
1653	59.211589
1654	57.839668
1655	56.708991
1656	56.727135
1657	56.286339
1658	56.399487
1659	58.101100
1660	58.276495
1661	58.688175
1662	58.364766
1663	59.241118
1664	57.930081
1665	58.712079
1666	59.408219
1667	60.295774
1668	61.286888
1669	60.110624
1670	58.445192
1671	59.109351
1672	60.622545
1673	58.757735
1674	59.567227
1675	58.544313
1676	59.335676
1677	57.349075
1678	58.295978
1679	58.484250
1680	58.494971
1681	57.977368
1682	58.170815
1683	59.568428
1684	59.668837
1685	60.800318
1686	59.531899
1687	58.646597
1688	60.244611
1689	60.481859
1690	59.015432
1691	58.429706
1692	59.345666
1693	61.821731
1694	62.391300
1695	62.770910
1696	63.356808
1697	63.662597
1698	62.626363
1699	62.178253
1700	62.927556
1701	60.550822
1702	62.639763
1703	61.531986
1704	62.553829
1705	61.488979
1706	62.004072
1707	62.625278
1708	63.203463
1709	63.601697
1710	64.411495
1711	66.498889
1712	68.005654
1713	64.659618
1714	65.468953
1715	63.777102
1716	63.708330
1717	64.784267
1718	62.652145
1719	64.238622
1720	62.578383
1721	62.092684
1722	61.735955
1723	61.808051
1724	62.301074
1725	63.134586
1726	63.919756
1727	63.766583
1728	64.375788
1729	62.290592
1730	63.745472
1731	63.099593
1732	63.316115
1733	65.404399
1734	64.769517
1735	63.989854
1736	62.375849
1737	63.534231
1738	61.930151
1739	61.246306
1740	61.927695
1741	62.549203
1742	59.437689
1743	60.840501
1744	60.146551
1745	60.594976
1746	61.362875
1747	61.003283
1748	59.137404
1749	59.642981
1750	61.109561
1751	60.684872
1752	61.115644
1753	61.310377
1754	62.553838
1755	62.746580
1756	61.583292
1757	60.745876
1758	62.324213
1759	63.429979
1760	63.812098
1761	64.062834
1762	65.188710
1763	64.967715
1764	65.168045
1765	66.090907
1766	63.455457
1767	62.673012
1768	62.375222
1769	63.394341
1770	62.380763
1771	60.755475
1772	63.306926
1773	62.192438
1774	61.628701
1775	60.631612
1776	60.118025
1777	60.133842
1778	61.343342
1779	63.424712
1780	63.587686
1781	64.630948
1782	62.962871
1783	63.561431
1784	62.979293
1785	66.654029
1786	66.305750
1787	66.473068
1788	65.492625
1789	66.020112
1790	65.956997
1791	65.323083
1792	67.772822
1793	66.599712
1794	66.155276
1795	65.109153
1796	64.792885
1797	64.158538
1798	65.260829
1799	66.102609
1800	66.514769
1801	65.442571
1802	64.491980
1803	68.010413
1804	68.552263
1805	68.979365
1806	66.924692
1807	67.956403
1808	68.268279
1809	68.576264
1810	71.208710
1811	71.275215
1812	72.534797
1813	71.753828
1814	71.002273
1815	69.525704
1816	68.269241
1817	68.474518
1818	67.140597
1819	70.731842
1820	70.095965
1821	69.120758
1822	70.027875
1823	68.328238
1824	69.824009
1825	70.224137
1826	70.380284
1827	72.589674
1828	72.883197
1829	74.205436
1830	71.922059
1831	72.293074
1832	71.273352
1833	72.713262
1834	72.636527
1835	74.732255
1836	74.743208
1837	73.789277
1838	73.201317
1839	75.090957
1840	74.919535
1841	73.026897
1842	73.446567
1843	71.247484
1844	68.594686
1845	69.784534
1846	69.912904
1847	71.271809
1848	71.465337
1849	74.136013
1850	74.143406
1851	75.091550
1852	74.433737
1853	73.902843
1854	71.844841
1855	71.844526
1856	72.278237
1857	72.739229
1858	71.156380
1859	70.966066
1860	71.567287
1861	72.375846
1862	71.938592
1863	73.336228
1864	73.543973
1865	74.961956
1866	72.640239
1867	72.772996
1868	71.500493
1869	71.217913
1870	69.235969
1871	69.269581
1872	68.406244
1873	70.955924
1874	71.851082
1875	72.936823
1876	73.021951
1877	72.297449
1878	74.072259
1879	74.642357
1880	72.017949
1881	71.979672
1882	71.500662
1883	72.296232
1884	72.140548
1885	71.360693
1886	72.346333
1887	71.863276
1888	72.100795
1889	71.334061
1890	72.251648
1891	73.722828
1892	73.676807
1893	75.692242
1894	76.696811
1895	78.760368
1896	77.724336
1897	76.898119
1898	75.838327
1899	77.203588
1900	76.746014
1901	78.669699
1902	77.412696
1903	77.423851
1904	75.354638
1905	76.703449
1906	75.002376
1907	74.690149
1908	73.977525
1909	75.418476
1910	76.614121
1911	75.901809
1912	74.383135
1913	75.857893
1914	76.298202
1915	76.693246
1916	75.407028
1917	75.087279
1918	75.271131
1919	76.062886
1920	76.481003
1921	78.601830
1922	76.933288
1923	74.981168
1924	74.561706
1925	75.070342
1926	74.744009
1927	76.289980
1928	75.784600
1929	77.900499
1930	77.684688
1931	77.787800
1932	76.872874
1933	76.394751
1934	75.046118
1935	76.184228
1936	77.223026
1937	77.919183
1938	78.706391
1939	77.880327
1940	75.942884
1941	74.720854
1942	74.370130
1943	74.996828
1944	75.418886
1945	73.612837
1946	75.540459
1947	76.689497
1948	77.911141
1949	76.878572
1950	76.013515
1951	75.551994
1952	75.159393
1953	76.985612
1954	77.641570
1955	77.861504
1956	76.882339
1957	79.167134
1958	78.828649
1959	78.591116
1960	77.013199
1961	77.664912
1962	78.625073
1963	79.220023
1964	81.420217
1965	81.543792
1966	83.397209
1967	81.770511
1968	80.411376
1969	81.871289
1970	81.302969
1971	80.940228
1972	79.665915
1973	78.238938
1974	78.229323
1975	78.968856
1976	80.325535
1977	81.423910
1978	81.598591
1979	82.390713
1980	81.836026
1981	80.954284
1982	83.570465
1983	84.053933
1984	81.998418
1985	84.443154
1986	85.337686
1987	84.723366
1988	85.835588
1989	87.032992
1990	85.898159
1991	84.879089
1992	83.282346
1993	83.616420
1994	82.898256
1995	82.423862
1996	83.168667
1997	82.620003
1998	80.980511
1999	82.572737
[truncated: 3,001 more rows]
