# Supplementary material for: Structure of tetrameric forms of the serotonin-gated 5-HT3A receptor ion channel
Source: EMBO J. 2024 Sep 4;43(20):4451–71. doi: 10.1038/s44318-024-00191-5 (PMC11480441; doi:10.1038/s44318-024-00191-5)
Supplement: Supplementary file 7 — Source data Fig. 7 [file 44318_2024_191_MOESM7_ESM.zip › Figure 7/7E/7E_ECD.dat]

0 28.793211
1 30.26498
2 30.137621
3 28.164774
4 27.036777
5 27.51389
6 26.302178
7 25.068512
8 26.796978
9 25.277176
10 24.25054
11 25.652743
12 25.647892
13 24.464814
14 26.147099
15 25.623075
16 25.950118
17 26.464395
18 26.780967
19 26.794448
20 26.737112
21 26.835807
22 26.819605
23 27.315114
24 27.230953
25 27.458025
26 28.250836
27 27.88779
28 26.954452
29 26.884739
30 26.024024
31 24.984833
32 24.059766
33 23.845903
34 25.271238
35 24.005378
36 24.445518
37 25.451497
38 26.093367
39 25.822304
40 25.46563
41 25.756948
42 25.012393
43 25.097644
44 25.57939
45 26.619785
46 26.452908
47 26.023041
48 26.371255
49 26.392096
50 26.344385
51 25.876104
52 26.195389
53 25.538154
54 26.195706
55 26.592628
56 26.362142
57 27.10205
58 27.010971
59 27.201853
60 27.111233
61 27.343714
62 27.069674
63 27.00622
64 26.929901
65 26.231556
66 25.47419
67 25.387908
68 25.054555
69 24.610497
70 24.494617
71 24.068046
72 24.099393
73 23.933087
74 23.656414
75 23.554051
76 23.792542
77 23.950152
78 23.547883
79 24.3475
80 24.6946
81 22.996359
82 23.188982
83 22.65111
84 22.499688
85 22.165958
86 23.895078
87 23.343253
88 23.083127
89 22.690773
90 21.845941
91 21.588172
92 21.259312
93 22.23509
94 22.302686
95 22.371923
96 23.293509
97 23.621531
98 23.628057
99 23.406071
100 23.636049
101 24.058198
102 23.470098
103 23.268528
104 24.165696
105 24.386512
106 24.399254
107 24.710765
108 25.04167
109 24.829697
110 24.405085
111 25.544891
112 25.502613
113 26.768248
114 26.279652
115 25.246337
116 25.45768
117 25.420757
118 25.601756
119 24.828081
120 24.07826
121 23.975354
122 25.040158
123 25.982552
124 26.540187
125 25.580778
126 25.158786
127 25.562179
128 27.044453
129 27.984831
130 27.302213
131 26.504374
132 26.878574
133 28.301587
134 28.472485
135 29.460585
136 29.221517
137 30.838631
138 31.367886
139 29.862734
140 29.993735
141 29.189511
142 28.356138
143 28.404554
144 28.872131
145 28.424581
146 28.326616
147 27.848469
148 29.461072
149 29.422126
150 30.027873
151 29.810234
152 30.120595
153 30.726826
154 31.98144
155 31.860735
156 31.444373
157 30.593558
158 29.929057
159 30.309792
160 29.62448
161 28.70799
162 28.839064
163 28.451948
164 28.74043
165 28.847876
166 27.465937
167 27.652882
168 27.306881
169 27.326718
170 27.018158
171 26.573512
172 26.00025
173 25.99284
174 25.953643
175 26.507924
176 26.215161
177 25.8194
178 25.343871
179 25.127611
180 24.606338
181 24.927191
182 25.181419
183 25.892477
184 25.630342
185 26.27092
186 26.090489
187 25.926958
188 25.122575
189 25.387741
190 25.055949
191 24.551604
192 25.131377
193 25.097229
194 24.99478
195 24.520322
196 24.091222
197 24.145516
198 24.09439
199 23.923281
200 23.434784
201 23.429983
202 23.842737
203 22.627658
204 22.455228
205 22.008853
206 23.023258
207 22.531195
208 23.109943
209 22.837333
210 23.241013
211 23.741359
212 23.821215
213 24.356985
214 24.232201
215 24.615715
216 24.231574
217 23.953715
218 23.517614
219 23.590475
220 23.056601
221 24.072689
222 23.321552
223 23.193486
224 23.400443
225 23.70626
226 23.863389
227 24.206038
228 24.059155
229 24.229689
230 23.89782
231 23.941727
232 24.754987
233 24.409572
234 24.800951
235 25.036485
236 25.585825
237 25.219721
238 25.24262
239 25.071994
240 25.179104
241 24.744169
242 24.652128
243 24.576609
244 24.376551
245 24.76604
246 24.766927
247 24.453618
248 24.600291
249 24.325926
250 24.668985
251 24.699026
252 25.019763
253 24.855835
254 25.024487
255 25.020131
256 25.433407
257 25.049721
258 24.668568
259 24.806719
260 25.217296
261 24.601037
262 25.025244
263 24.568163
264 24.714459
265 24.837575
266 25.665603
267 25.424155
268 26.08147
269 26.070805
270 25.91746
271 26.440341
272 26.905577
273 26.638625
274 27.017614
275 26.754492
276 26.717982
277 26.602714
278 27.643562
279 27.996118
280 27.594788
281 27.696851
282 27.858947
283 28.079606
284 28.22899
285 28.601538
286 28.459379
287 29.579114
288 28.969485
289 29.073124
290 29.763081
291 30.868639
292 29.439623
293 29.063129
294 30.088318
295 30.409621
296 31.280023
297 32.651358
298 31.893306
299 31.254414
300 30.907231
301 31.809162
302 31.594307
303 30.426919
304 31.213534
305 31.970565
306 32.696056
307 33.491808
308 33.483817
309 33.80375
310 33.867385
311 33.617642
312 31.687144
313 32.765471
314 33.618178
315 32.997486
316 34.464967
317 33.249597
318 33.310173
319 32.56109
320 32.034751
321 31.793071
322 31.269825
323 31.310722
324 31.726726
325 32.893114
326 32.62347
327 31.96537
328 31.932473
329 32.204879
330 30.53127
331 30.472746
332 29.493109
333 30.115258
334 29.899391
335 29.69939
336 29.857218
337 29.605191
338 29.025502
339 28.811297
340 28.648588
341 28.581681
342 27.93009
343 28.14923
344 28.398469
345 28.235686
346 28.779076
347 28.790581
348 28.84344
349 29.343761
350 29.387638
351 29.849461
352 30.393036
353 30.960403
354 31.424978
355 31.454569
356 32.283584
357 32.166815
358 31.371725
359 31.079683
360 30.75526
361 30.670141
362 30.647333
363 31.048892
364 30.274291
365 29.926492
366 29.95583
367 30.03751
368 29.458929
369 29.511669
370 29.395176
371 28.899412
372 29.272081
373 28.841627
374 28.937468
375 29.436697
376 28.874443
377 28.939415
378 28.762869
379 29.454145
380 28.858772
381 29.340511
382 29.661168
383 30.183286
384 30.06008
385 29.555033
386 30.031257
387 30.589881
388 30.413442
389 31.096375
390 30.843464
391 30.512198
392 30.403337
393 30.032903
394 30.661331
395 30.689198
396 29.57341
397 29.381422
398 28.192248
399 27.946589
400 28.287691
401 28.525673
402 28.466501
403 27.482584
404 27.279478
405 27.632768
406 26.878526
407 27.01102
408 26.533111
409 26.711663
410 26.626459
411 27.023329
412 26.515994
413 26.622967
414 26.846503
415 27.351881
416 27.326985
417 26.77173
418 26.74632
419 26.328456
420 26.547713
421 26.484475
422 26.672046
423 26.411415
424 26.514858
425 26.008544
426 26.000806
427 26.043698
428 26.329138
429 26.298551
430 25.719241
431 25.564864
432 25.359652
433 24.586277
434 25.423571
435 25.006149
436 25.854595
437 25.747429
438 25.570847
439 25.537211
440 24.962469
441 25.475048
442 25.640787
443 25.665038
444 26.004513
445 26.141398
446 25.782878
447 26.2928
448 26.133625
449 26.705988
450 26.079152
451 25.867571
452 25.518492
453 25.428902
454 25.135503
455 25.181058
456 25.674643
457 25.416936
458 25.130714
459 25.254543
460 24.822521
461 25.495918
462 24.856371
463 24.589303
464 24.740054
465 24.951081
466 25.17356
467 25.807941
468 25.07575
469 25.507289
470 25.341922
471 25.339833
472 24.958881
473 24.511365
474 24.536285
475 24.532829
476 25.22909
477 24.808137
478 24.951241
479 24.154869
480 24.840327
481 24.229224
482 24.031283
483 24.091267
484 24.133971
485 23.866067
486 23.971616
487 24.148451
488 23.927498
489 24.384248
490 25.098164
491 24.656064
492 25.131034
493 24.825607
494 25.628626
495 25.271996
496 25.452006
497 25.775747
498 25.763851
499 25.906984
500 25.539282
501 25.98733
502 25.97512
503 25.449332
504 25.280273
505 25.636811
506 26.224441
507 26.223366
508 26.250488
509 26.44622
510 26.178141
511 25.939923
512 26.187083
513 26.142931
514 26.548299
515 26.263278
516 26.147584
517 26.662782
518 25.844856
519 26.317229
520 26.267972
521 25.879033
522 25.493696
523 25.197141
524 25.499544
525 25.911377
526 26.194741
527 26.19977
528 26.723844
529 26.403297
530 25.799175
531 25.70665
532 26.089124
533 26.41025
534 26.781674
535 26.485844
536 26.130376
537 25.694012
538 25.559294
539 25.435311
540 25.029545
541 24.70494
542 24.676801
543 24.856883
544 24.598461
545 24.781986
546 24.654628
547 24.8301
548 24.325879
549 24.592082
550 24.196447
551 24.325216
552 24.558401
553 24.414469
554 24.173672
555 24.303275
556 23.853937
557 24.249541
558 24.123057
559 24.164284
560 24.913351
561 25.07721
562 24.998471
563 24.969072
564 24.928375
565 24.464538
566 25.154349
567 25.109162
568 25.524196
569 25.534534
570 26.33969
571 25.905524
572 25.76496
573 25.105885
574 25.998493
575 26.166838
576 25.724923
577 24.446904
578 23.906778
579 24.430564
580 24.324044
581 24.153734
582 23.818612
583 24.474459
584 24.020263
585 24.749997
586 24.760765
587 24.782176
588 25.14674
589 23.245578
590 23.314437
591 23.005857
592 22.506669
593 22.914365
594 23.399724
595 23.58353
596 23.196642
597 23.859186
598 23.795585
599 24.073039
600 23.924245
601 23.917925
602 23.942981
603 23.617879
604 23.452376
605 23.956254
606 23.487234
607 23.114517
608 23.005126
609 23.465697
610 23.044547
611 21.940232
612 22.246079
613 22.089969
614 23.002563
615 23.32399
616 23.390424
617 23.675403
618 23.589704
619 23.970098
620 23.769162
621 23.06651
622 23.41842
623 23.261694
624 23.913951
625 24.137515
626 23.93263
627 24.084538
628 24.333882
629 23.839607
630 23.129907
631 22.57637
632 22.628612
633 22.175737
634 22.755674
635 22.593142
636 23.306673
637 23.585062
638 24.433442
639 24.463239
640 23.786304
641 23.680361
642 24.018297
643 24.814906
644 25.016796
645 25.384919
646 24.808082
647 25.079045
648 24.64128
649 24.631745
650 24.557934
651 24.809198
652 25.933689
653 25.905429
654 26.122734
655 25.769464
656 25.58453
657 25.339458
658 25.517224
659 26.063567
660 26.546906
661 26.076976
662 25.527692
663 25.880132
664 27.22252
665 26.400627
666 26.112373
667 25.809555
668 25.338918
669 25.508977
670 25.109321
671 24.866681
672 25.25908
673 25.16222
674 25.405275
675 25.97247
676 26.154247
677 27.343674
678 27.307004
679 27.506914
680 26.656336
681 26.627304
682 26.445805
683 26.639999
684 26.56238
685 26.452176
686 26.43054
687 26.183657
688 25.331067
689 25.805486
690 25.127122
691 25.574431
692 25.352412
693 25.245258
694 25.929561
695 26.34738
696 26.005571
697 26.133627
698 25.913075
699 25.548022
700 25.164683
701 25.420674
702 25.323792
703 25.030527
704 25.679694
705 25.599041
706 25.155291
707 25.46116
708 25.27472
709 25.057501
710 25.285698
711 25.058204
712 25.129008
713 25.678865
714 25.972241
715 26.411588
716 26.563882
717 26.974595
718 26.578882
719 26.221446
720 26.266339
721 26.318344
722 26.105328
723 26.566193
724 26.336325
725 26.68413
726 26.114653
727 25.895219
728 25.931502
729 25.848988
730 25.81569
731 25.809584
732 26.030219
733 26.011059
734 25.636364
735 25.312083
736 25.22137
737 25.79404
738 27.059241
739 27.355552
740 27.581855
741 27.137658
742 26.116328
743 26.339402
744 25.4526
745 25.963561
746 25.729011
747 26.267188
748 26.214296
749 26.18614
750 26.751062
751 26.761759
752 27.045798
753 27.838501
754 27.741876
755 28.255522
756 28.176773
757 28.126269
758 28.435366
759 29.376839
760 28.978899
761 28.114973
762 28.380388
763 27.77788
764 27.312614
765 27.751055
766 26.821395
767 27.089312
768 26.773064
769 27.116077
770 26.141277
771 26.507539
772 26.356967
773 26.02656
774 26.751995
775 25.582697
776 24.873795
777 24.610732
778 25.456648
779 25.460457
780 24.769914
781 24.463913
782 24.525655
783 25.355417
784 25.588912
785 25.686017
786 26.130914
787 26.01769
788 25.830448
789 25.605666
790 25.265791
791 24.944446
792 24.591044
793 25.29346
794 25.433119
795 25.164592
796 25.262078
797 24.752249
798 25.018421
799 24.435148
800 24.816797
801 24.078062
802 24.063438
803 23.809304
804 23.994792
805 24.534735
806 24.174731
807 24.377913
808 24.12872
809 24.983716
810 25.014303
811 25.153655
812 24.878741
813 24.75655
814 24.528501
815 24.248077
816 24.354357
817 23.896672
818 24.348041
819 23.97495
820 24.323751
821 24.632515
822 24.779348
823 24.98294
824 24.849529
825 25.469298
826 25.408456
827 25.331819
828 25.285945
829 25.633979
830 25.807444
831 25.871608
832 25.96418
833 25.573352
834 25.560137
835 25.961227
836 25.312634
837 26.184669
838 25.068845
839 25.150726
840 25.171646
841 24.577845
842 24.817992
843 24.890719
844 25.025619
845 25.119503
846 25.698498
847 25.307904
848 25.235488
849 24.935133
850 24.964341
851 25.49046
852 24.952599
853 24.807648
854 24.897709
855 24.678136
856 24.504522
857 25.184122
858 24.769586
859 25.094371
860 25.385594
861 26.166401
862 25.99773
863 26.220688
864 25.791678
865 25.126269
866 24.761822
867 25.403746
868 25.116173
869 25.646632
870 25.239305
871 25.409429
872 24.669361
873 24.895162
874 24.475331
875 24.574898
876 24.58836
877 24.732805
878 24.872563
879 24.790215
880 24.610002
881 24.150589
882 24.129517
883 24.151799
884 24.475559
885 24.400499
886 24.4089
887 24.647436
888 24.501113
889 24.185832
890 24.240407
891 24.273842
892 24.155834
893 24.770167
894 24.949791
895 24.629487
896 23.992556
897 24.223242
898 24.30089
899 24.047462
900 23.819173
901 24.165597
902 24.52902
903 24.695286
904 24.793873
905 25.124367
906 24.995545
907 24.939208
908 25.192267
909 25.562703
910 25.695097
911 25.39184
912 25.587127
913 25.919682
914 25.697457
915 24.967999
916 25.559012
917 26.053581
918 26.243724
919 26.546639
920 26.747881
921 26.926487
922 27.024418
923 27.098956
924 27.649491
925 26.948266
926 27.45616
927 27.066749
928 26.925048
929 26.452738
930 26.411088
931 26.356429
932 27.358398
933 27.109138
934 26.911932
935 27.261248
936 27.305364
937 27.774576
938 27.828545
939 27.734576
940 27.149826
941 27.361403
942 27.897296
943 28.366249
944 29.601936
945 29.653706
946 30.429662
947 29.82609
948 30.192147
949 30.578123
950 30.619695
951 29.83177
952 28.7789
953 28.502005
954 28.17826
955 28.126561
956 28.458481
957 28.723075
958 28.83296
959 29.982381
960 29.556673
961 30.496486
962 29.420489
963 30.636181
964 30.032631
965 31.590057
966 31.615159
967 29.902514
968 29.291139
969 29.8244
970 28.093596
971 27.774839
972 27.926157
973 27.624682
974 27.401177
975 27.466241
976 27.60896
977 27.785867
978 27.905464
979 28.441741
980 28.000886
981 27.662817
982 27.584557
983 27.533085
984 27.345238
985 27.123736
986 27.221713
987 27.160253
988 27.104921
989 27.601871
990 26.947282
991 27.125482
992 27.087571
993 28.062722
994 27.827315
995 27.406185
996 27.644622
997 28.36176
998 28.349629
999 27.901256
1000 27.844565
1001 27.45019
1002 27.050227
1003 27.278133
1004 27.369403
1005 27.401154
1006 27.521429
1007 27.073084
1008 26.954344
1009 27.3231
1010 27.049934
1011 26.696567
1012 26.813396
1013 26.725026
1014 26.308889
1015 26.52607
1016 26.327017
1017 26.725134
1018 26.465523
1019 26.504292
1020 26.542164
1021 26.407664
1022 26.511217
1023 26.400874
1024 26.606159
1025 26.804033
1026 26.384465
1027 26.568829
1028 26.657531
1029 27.037098
1030 27.028673
1031 27.049721
1032 26.896146
1033 27.246355
1034 27.063622
1035 27.111118
1036 27.056699
1037 26.87607
1038 26.713195
1039 27.742823
1040 27.641442
1041 27.420833
1042 27.622401
1043 27.834409
1044 28.223586
1045 28.744801
1046 28.669702
1047 28.938769
1048 28.853205
1049 28.727163
1050 28.54158
1051 28.660243
1052 28.454545
1053 28.580173
1054 28.336753
1055 28.611599
1056 28.016961
1057 28.267588
1058 28.081742
1059 27.875946
1060 28.415368
1061 28.204806
1062 27.56491
1063 27.485285
1064 27.904368
1065 27.608728
1066 27.495925
1067 27.616341
1068 26.898864
1069 27.54362
1070 27.535959
1071 27.211158
1072 27.417781
1073 27.391599
1074 26.838893
1075 27.386301
1076 27.39185
1077 27.518209
1078 27.563503
1079 27.350775
1080 27.54124
1081 27.340632
1082 27.422727
1083 27.602679
1084 27.643505
1085 27.298607
1086 27.649695
1087 27.440591
1088 27.480027
1089 27.300074
1090 27.920501
1091 27.848518
1092 27.439338
1093 27.463473
1094 27.479189
1095 27.053275
1096 26.854539
1097 26.996331
1098 26.835799
1099 26.811613
1100 26.599173
1101 26.838856
1102 26.549393
1103 26.648482
1104 26.844611
1105 26.736791
1106 26.616137
1107 26.796062
1108 27.00926
1109 26.929755
1110 26.606717
1111 26.471327
1112 26.534165
1113 26.67792
1114 26.467803
1115 26.526805
1116 26.641467
1117 26.387205
1118 26.293553
1119 26.464847
1120 26.231121
1121 26.448214
1122 26.435653
1123 26.159213
1124 26.502286
1125 26.425483
1126 26.326026
1127 26.533075
1128 26.706429
1129 26.229835
1130 27.05088
1131 26.530286
1132 26.331886
1133 26.611605
1134 26.898538
1135 26.749001
1136 26.612993
1137 26.824924
1138 26.57434
1139 26.932241
1140 26.620363
1141 27.137564
1142 27.385647
1143 27.283498
1144 27.514643
1145 26.852388
1146 27.173092
1147 27.417731
1148 26.819905
1149 27.539661
1150 27.258982
1151 27.870341
1152 27.975754
1153 28.008187
1154 27.795188
1155 28.642245
1156 28.759144
1157 29.104396
1158 29.230184
1159 29.660721
1160 29.290526
1161 29.124158
1162 28.951658
1163 28.924996
1164 29.429154
1165 29.11767
1166 29.786501
1167 28.63196
1168 29.204286
1169 29.505493
1170 29.609327
1171 29.735037
1172 30.284788
1173 29.593982
1174 29.76931
1175 29.444356
1176 29.393996
1177 29.091058
1178 29.556753
1179 29.529332
1180 29.110408
1181 29.70826
1182 29.200448
1183 29.123653
1184 29.18502
1185 28.985459
1186 29.327646
1187 29.298431
1188 29.184375
1189 29.852659
1190 29.694076
1191 29.44144
1192 29.439963
1193 29.094806
1194 29.35998
1195 28.957461
1196 28.747605
1197 29.162603
1198 28.875601
1199 29.556913
1200 29.009346
1201 28.858674
1202 29.724541
1203 29.759874
1204 29.848498
1205 29.306868
1206 29.718664
1207 29.91344
1208 29.905139
1209 29.954362
1210 29.176091
1211 29.18239
1212 29.410884
1213 28.924604
1214 28.632085
1215 29.502005
1216 28.605781
1217 28.082205
1218 28.302844
1219 28.437125
1220 28.74727
1221 29.578883
1222 29.769917
1223 29.218873
1224 28.799616
1225 29.089206
1226 28.912649
1227 29.242516
1228 28.981133
1229 28.478451
1230 28.49516
1231 28.542741
1232 29.28062
1233 28.96353
1234 29.547322
1235 28.843955
1236 30.365613
1237 29.562505
1238 28.641329
1239 28.387867
1240 28.210551
1241 28.518904
1242 28.640928
1243 28.723418
1244 29.856329
1245 30.250812
1246 30.685554
1247 30.906498
1248 30.610157
1249 30.29899
1250 30.180302
1251 29.947501
1252 29.892666
1253 29.615843
1254 29.663778
1255 29.708785
1256 28.614018
1257 28.553773
1258 28.441447
1259 28.116891
1260 27.695197
1261 28.142812
1262 28.544099
1263 28.557613
1264 28.36456
1265 28.526698
1266 28.373275
1267 28.060686
1268 28.7576
1269 29.096124
1270 28.203239
1271 28.818494
1272 28.939172
1273 28.485708
1274 28.566541
1275 28.814692
1276 29.244336
1277 28.48492
1278 28.132273
1279 28.389977
1280 28.586524
1281 27.492422
1282 27.736896
1283 27.67605
1284 27.493447
1285 27.61063
1286 27.9664
1287 27.619341
1288 27.812053
1289 27.306803
1290 27.26247
1291 27.415257
1292 27.314311
1293 27.210171
1294 27.113478
1295 27.137896
1296 27.473302
1297 27.072129
1298 27.020593
1299 27.053509
1300 26.737576
1301 26.966885
1302 26.614394
1303 26.949072
1304 27.274256
1305 27.439649
1306 27.012914
1307 27.179998
1308 27.167418
1309 27.047567
1310 27.273351
1311 27.517391
1312 27.420787
1313 27.240369
1314 27.463865
1315 27.860896
1316 27.479285
1317 27.819759
1318 27.737988
1319 27.628947
1320 27.745699
1321 27.026008
1322 27.042005
1323 27.350859
1324 28.127263
1325 26.962224
1326 26.892809
1327 26.753737
1328 26.648531
1329 26.598946
1330 26.515064
1331 27.609866
1332 27.514636
1333 27.539463
1334 28.369856
1335 27.905948
1336 27.718677
1337 27.487402
1338 28.338982
1339 28.371455
1340 27.628979
1341 27.419899
1342 28.529881
1343 28.623084
1344 29.15605
1345 28.260665
1346 27.927021
1347 27.181865
1348 27.159275
1349 26.822693
1350 27.699957
1351 26.624867
1352 26.591283
1353 27.444682
1354 27.014993
1355 26.657443
1356 26.53693
1357 26.392931
1358 27.219685
1359 27.021079
1360 27.578028
1361 26.972226
1362 27.244552
1363 26.738682
1364 26.793658
1365 26.356047
1366 26.964232
1367 27.309902
1368 27.753502
1369 27.925904
1370 28.737002
1371 27.667906
1372 27.745182
1373 27.457959
1374 27.227369
1375 27.480821
1376 28.366835
1377 28.685364
1378 28.930251
1379 28.473036
1380 28.84541
1381 28.351086
1382 28.040672
1383 28.358458
1384 28.365631
1385 28.299659
1386 28.468062
1387 28.19694
1388 28.251621
1389 28.251831
1390 28.798386
1391 28.213603
1392 27.684564
1393 27.651884
1394 27.462841
1395 28.111133
1396 27.761355
1397 28.601364
1398 28.226864
1399 28.640538
1400 28.227251
1401 29.278145
1402 29.258692
1403 28.655967
1404 28.536044
1405 28.331639
1406 28.402647
1407 27.917486
1408 27.817011
1409 27.968032
1410 27.669144
1411 27.821069
1412 27.799998
1413 27.982009
1414 28.099986
1415 27.752155
1416 28.260689
1417 27.94207
1418 28.529395
1419 28.02773
1420 28.094273
1421 28.170443
1422 27.48388
1423 27.996899
1424 27.641418
1425 27.81523
1426 27.844164
1427 27.46376
1428 27.559687
1429 28.643268
1430 28.298945
1431 28.732042
1432 28.419584
1433 28.36497
1434 27.9419
1435 28.694664
1436 28.870809
1437 29.516473
1438 28.518499
1439 28.667295
1440 28.572986
1441 28.388739
1442 28.05181
1443 27.601743
1444 27.789705
1445 28.01964
1446 27.880116
1447 28.241575
1448 27.600055
1449 27.830906
1450 28.05798
1451 27.767697
1452 27.588615
1453 27.86526
1454 27.524753
1455 27.830767
1456 27.570531
1457 27.234124
1458 27.506333
1459 26.997906
1460 26.666529
1461 26.915539
1462 26.937309
1463 27.054458
1464 26.491767
1465 26.844552
1466 27.185592
1467 26.947575
1468 26.324739
1469 26.547339
1470 26.971089
1471 27.012219
1472 27.193023
1473 27.150932
1474 27.139447
1475 27.304771
1476 27.214045
1477 27.142392
1478 27.199152
1479 27.19818
1480 27.208106
1481 27.447756
1482 27.369734
1483 27.295215
1484 27.599579
1485 27.885601
1486 28.662844
1487 28.374191
1488 27.403914
1489 27.156744
1490 27.334857
1491 26.538118
1492 26.977959
1493 26.244572
1494 26.108745
1495 26.10688
1496 26.289753
1497 26.397177
1498 26.046275
1499 25.649673
1500 26.235475
1501 26.035503
1502 26.802409
1503 26.527226
1504 26.270759
1505 26.672432
1506 27.040663
1507 27.225039
1508 27.920187
1509 27.455906
1510 28.031869
1511 27.832163
1512 28.317261
1513 28.928196
1514 28.554846
1515 28.038468
1516 27.354945
1517 27.427687
1518 28.346636
1519 28.022205
1520 28.738044
1521 27.617145
1522 27.222019
1523 26.762513
1524 27.400491
1525 27.15806
1526 27.358119
1527 27.137566
1528 27.460502
1529 28.351232
1530 28.494769
1531 28.199961
1532 27.918873
1533 28.560377
1534 28.642605
1535 29.064224
1536 28.636831
1537 28.33445
1538 28.034453
1539 28.512971
1540 28.935743
1541 29.095111
1542 28.065125
1543 29.094965
1544 29.590101
1545 28.899337
1546 28.652523
1547 28.832138
1548 28.176695
1549 27.769526
1550 28.125445
1551 27.464282
1552 27.610627
1553 27.563752
1554 27.195521
1555 28.068084
1556 28.047108
1557 28.095388
1558 29.030434
1559 29.596848
1560 29.611449
1561 29.855857
1562 29.657307
1563 29.591078
1564 29.747428
1565 29.35046
1566 29.480521
1567 29.976353
1568 30.396578
1569 30.131627
1570 29.878252
1571 29.639964
1572 29.505299
1573 29.792276
1574 29.607199
1575 30.50018
1576 31.104756
1577 30.287447
1578 30.201798
1579 30.411772
1580 30.276095
1581 29.536079
1582 29.880187
1583 29.614319
1584 29.862349
1585 29.851731
1586 29.727335
1587 29.839315
1588 30.535365
1589 29.810615
1590 30.42573
1591 30.544217
1592 30.043131
1593 30.163785
1594 29.841997
1595 29.71846
1596 29.701937
1597 30.490757
1598 29.426924
1599 29.40885
1600 29.256869
1601 29.493091
1602 29.422317
1603 29.525033
1604 29.48674
1605 30.144004
1606 30.348302
1607 31.156507
1608 31.083462
1609 30.808418
1610 31.04977
1611 31.295022
1612 31.420253
1613 31.416169
1614 31.279213
1615 32.020393
1616 31.215573
1617 30.81656
1618 30.737469
1619 30.009582
1620 30.866108
1621 30.202463
1622 30.19567
1623 29.666076
1624 29.676857
1625 29.489141
1626 29.064242
1627 29.266683
1628 29.379895
1629 29.335913
1630 29.39482
1631 29.466635
1632 29.629204
1633 29.158678
1634 29.170368
1635 29.369397
1636 29.709635
1637 29.398934
1638 29.360079
1639 29.509945
1640 29.727228
1641 29.25286
1642 28.651316
1643 29.505532
1644 29.216505
1645 29.361868
1646 29.120662
1647 29.150574
1648 28.725968
1649 28.688424
1650 28.747299
1651 28.776743
1652 29.323425
1653 28.894506
1654 29.028551
1655 28.668148
1656 29.075997
1657 29.544101
1658 29.601668
1659 29.068003
1660 28.712634
1661 28.457284
1662 29.227664
1663 28.755019
1664 28.764401
1665 28.565382
1666 28.662899
1667 28.519708
1668 28.468104
1669 29.163009
1670 29.067065
1671 29.205015
1672 29.442664
1673 29.559378
1674 29.732866
1675 29.554734
1676 29.877177
1677 30.106828
1678 30.440946
1679 30.544274
1680 31.186031
1681 31.47197
1682 30.846464
1683 30.913305
1684 30.734261
1685 31.084843
1686 31.961699
1687 32.811624
1688 32.983175
1689 32.230726
1690 31.71581
1691 32.259087
1692 31.472101
1693 31.342966
1694 31.459491
1695 31.935464
1696 30.910491
1697 30.686649
1698 30.614617
1699 30.637611
1700 30.957474
1701 31.204039
1702 31.435232
1703 31.660654
1704 32.473982
1705 32.465851
1706 32.333167
1707 32.284082
1708 33.234747
1709 32.131958
1710 32.218902
1711 31.549494
1712 32.806197
1713 31.482878
1714 31.132744
1715 30.942698
1716 31.608887
1717 31.987093
1718 30.936762
1719 30.831569
1720 30.93318
1721 30.866966
1722 30.083318
1723 30.373444
1724 30.904763
1725 30.164344
1726 30.493334
1727 31.052477
1728 31.73216
1729 32.895143
1730 33.066647
1731 32.498317
1732 32.231289
1733 32.671555
1734 33.328922
1735 32.527132
1736 31.769759
1737 31.511849
1738 31.212689
1739 32.801457
1740 32.188335
1741 30.941897
1742 30.477149
1743 30.734858
1744 30.460491
1745 30.518626
1746 30.236854
1747 30.076059
1748 30.522325
1749 31.587654
1750 31.805055
1751 31.361779
1752 31.7608
1753 30.799099
1754 31.40043
1755 31.561708
1756 30.603292
1757 30.651439
1758 30.322906
1759 31.18154
1760 30.353764
1761 30.210563
1762 29.796611
1763 30.40335
1764 30.358777
1765 30.246774
1766 30.217363
1767 29.959018
1768 30.245702
1769 30.251513
1770 31.308136
1771 31.84722
1772 31.788221
1773 32.706388
1774 33.396045
1775 32.960127
1776 32.646103
1777 32.300408
1778 32.242519
1779 32.540168
1780 32.007684
1781 31.743111
1782 31.617318
1783 31.87378
1784 33.243826
1785 33.762217
1786 32.590342
1787 33.724094
1788 33.462042
1789 33.037237
1790 33.392535
1791 34.409922
1792 33.233866
1793 33.248881
1794 33.946818
1795 34.551119
1796 35.514491
1797 36.019295
1798 36.25408
1799 34.698116
1800 35.471667
1801 35.567296
1802 36.358516
1803 36.868735
1804 37.263791
1805 37.600242
1806 36.499108
1807 35.826787
1808 34.636281
1809 34.852049
1810 33.906662
1811 33.860038
1812 33.610133
1813 34.851457
1814 35.866379
1815 34.712716
1816 35.557274
1817 34.164467
1818 34.015354
1819 33.719323
1820 34.052007
1821 34.221493
1822 33.543934
1823 34.375336
1824 34.731453
1825 35.017525
1826 34.237684
1827 34.119557
1828 33.479304
1829 33.344911
1830 33.635153
1831 34.430985
1832 33.574595
1833 33.117328
1834 33.446525
1835 34.048047
1836 34.624184
1837 35.283735
1838 35.054767
1839 34.239822
1840 35.625785
1841 35.256992
1842 34.515107
1843 34.505858
1844 33.726493
1845 34.325348
1846 34.880436
1847 35.660763
1848 36.618355
1849 36.526781
1850 36.219797
1851 36.056254
1852 38.268553
1853 38.343003
1854 37.692631
1855 36.786091
1856 37.329851
1857 36.130142
1858 37.029232
1859 36.815678
1860 36.535015
1861 35.837057
1862 35.427168
1863 35.094351
1864 36.126093
1865 35.647579
1866 34.849922
1867 34.771469
1868 35.612704
1869 33.732423
1870 33.874033
1871 34.120986
1872 33.91356
1873 35.179853
1874 34.91596
1875 35.251851
1876 35.759466
1877 35.926536
1878 37.213305
1879 36.986132
1880 36.980572
1881 37.649289
1882 38.175401
1883 37.941004
1884 40.148205
1885 40.951825
1886 39.347791
1887 38.458019
1888 40.066825
1889 38.705717
1890 38.677068
1891 38.066377
1892 37.649268
1893 36.789342
1894 37.282044
1895 38.112274
1896 37.616411
1897 37.82609
1898 38.701866
1899 38.164939
1900 38.50056
1901 38.86306
1902 38.724441
1903 38.683278
1904 39.260816
1905 40.041451
1906 41.283551
1907 40.027613
1908 39.624471
1909 40.402103
1910 41.461885
1911 41.484601
1912 41.632867
1913 43.289821
1914 42.718179
1915 42.37196
1916 42.042494
1917 42.918772
1918 43.413091
1919 44.146478
1920 43.937544
1921 46.178282
1922 45.002414
1923 43.921546
1924 43.771258
1925 45.576114
1926 45.718579
1927 46.176806
1928 46.465925
1929 44.442126
1930 43.256344
1931 42.962928
1932 42.020212
1933 42.980565
1934 45.512092
1935 45.08729
1936 45.101714
1937 45.690187
1938 45.008507
1939 44.175122
1940 44.625663
1941 44.046922
1942 42.299503
1943 42.067882
1944 42.633694
1945 41.370385
1946 39.351197
1947 41.516635
1948 41.647104
1949 40.589677
1950 38.405586
1951 39.201499
1952 39.600346
1953 38.980881
1954 37.060625
1955 36.250682
1956 35.990362
1957 36.562974
1958 37.116787
1959 37.166783
1960 35.601834
1961 35.285655
1962 34.887916
1963 36.05967
1964 35.970944
1965 34.087228
1966 35.104845
1967 36.040787
1968 34.358914
1969 33.457142
1970 33.553703
1971 33.698793
1972 34.065922
1973 34.412101
1974 33.615855
1975 34.688466
1976 35.715985
1977 36.114734
1978 36.99296
1979 38.606373
1980 40.087797
1981 40.396512
1982 41.053099
1983 40.604602
1984 40.50538
1985 40.862519
1986 41.836271
1987 41.881773
1988 41.456795
1989 42.61867
1990 40.845507
1991 41.153423
1992 39.828971
1993 40.659871
1994 40.790379
1995 39.699746
1996 38.356172
1997 38.299637
1998 37.849282
1999 37.80764
2000 38.73791
2001 39.388667
2002 39.095665
2003 38.484834
2004 37.567117
2005 37.628294
2006 37.362792
2007 37.610502
2008 36.607239
2009 36.314503
2010 37.227576
2011 37.113759
2012 36.800296
2013 36.262894
2014 36.009084
2015 36.228457
2016 36.967679
2017 37.086919
2018 37.086254
2019 36.383606
2020 35.904258
2021 35.449735
2022 35.126558
2023 35.177318
2024 34.51596
2025 33.773694
2026 34.450142
2027 34.128409
2028 34.547507
2029 34.685196
2030 35.488747
2031 35.537252
2032 35.438612
2033 34.819826
2034 35.415919
2035 35.570112
2036 35.546864
2037 35.87645
2038 35.800441
2039 36.101428
2040 35.690627
2041 35.574853
2042 34.978608
2043 36.665563
2044 36.369557
2045 36.723921
2046 36.718867
2047 36.752289
2048 37.236944
2049 37.525465
2050 37.599604
2051 37.683113
2052 38.525881
2053 37.542072
2054 36.405728
2055 37.255085
2056 36.835327
2057 36.759814
2058 35.570971
2059 35.291525
2060 35.531037
2061 34.874683
2062 34.141721
2063 34.558991
2064 34.317015
2065 35.045924
2066 35.159436
2067 34.216602
2068 33.922497
2069 33.346752
2070 32.974319
2071 33.954634
2072 34.304043
2073 33.855688
2074 33.562649
2075 34.180417
2076 34.060096
2077 33.367769
2078 33.951606
2079 32.979214
2080 32.925201
2081 32.607419
2082 32.665187
2083 32.608867
2084 32.57888
2085 32.697437
2086 32.699294
2087 32.520309
2088 33.060776
2089 32.937551
2090 33.169121
2091 32.598421
2092 32.610379
2093 33.33972
2094 33.362998
2095 33.420649
2096 32.703847
2097 32.678403
2098 32.656879
2099 32.591132
2100 32.711217
2101 32.15121
2102 32.514248
2103 32.584512
2104 32.23257
2105 32.458834
2106 33.097819
2107 33.078085
2108 33.463467
2109 32.844291
2110 33.029982
2111 32.555474
2112 32.173939
2113 32.302867
2114 31.84153
2115 32.080055
2116 32.202595
2117 31.853054
2118 32.071553
2119 31.839279
2120 31.66338
2121 31.247144
2122 31.38374
2123 31.493631
2124 31.941433
2125 32.567916
2126 32.638307
2127 32.25663
2128 32.089684
2129 31.652519
2130 31.785619
2131 32.06913
2132 32.441438
2133 32.281824
2134 33.295348
2135 32.524522
2136 33.455488
2137 33.187489
2138 33.243302
2139 33.303699
2140 32.845477
2141 32.624046
2142 32.53857
2143 32.479019
2144 32.541701
2145 32.760754
2146 32.480878
2147 33.02586
2148 33.531498
2149 33.924795
2150 33.374795
2151 34.473293
2152 33.629969
2153 33.064653
2154 33.726822
2155 33.574577
2156 34.075441
2157 33.702491
2158 33.40077
2159 33.52576
2160 33.674277
2161 33.793917
2162 34.342038
2163 34.979011
2164 34.226165
2165 34.455105
2166 34.564419
2167 34.124056
2168 33.489402
2169 34.058392
2170 33.100764
2171 33.146246
2172 32.556982
2173 32.894879
2174 33.248897
2175 33.126885
2176 33.250693
2177 33.581474
2178 33.545488
2179 33.999788
2180 34.545617
2181 34.60996
2182 34.189621
2183 34.712626
2184 34.510403
2185 34.619689
2186 35.118223
2187 35.459686
2188 35.273629
2189 34.34518
2190 34.938296
2191 35.716169
2192 35.918479
2193 36.233509
2194 36.275811
2195 35.66068
2196 36.04073
2197 35.683846
2198 36.00601
2199 36.694704
2200 36.156579
2201 35.45812
2202 35.37994
2203 36.487744
2204 36.476852
2205 36.925462
2206 36.723061
2207 37.592799
2208 37.474915
2209 37.255844
2210 37.438698
2211 37.754031
2212 38.378598
2213 38.840231
2214 39.540263
2215 40.620411
2216 40.543647
2217 39.389086
2218 38.571561
2219 38.249792
2220 38.023151
2221 37.795271
2222 38.534107
2223 38.28685
2224 38.760785
2225 38.340925
2226 37.318166
2227 37.107123
2228 37.57635
2229 37.159945
2230 38.092597
2231 37.912624
2232 37.223416
2233 37.523863
2234 36.992512
2235 36.406702
2236 36.894945
2237 35.965601
2238 36.464088
2239 36.957906
2240 36.437375
2241 37.073807
2242 35.663354
2243 35.873191
2244 35.183815
2245 35.349078
2246 35.531119
2247 35.059981
2248 34.988349
2249 34.949677
2250 34.734648
2251 34.837588
2252 34.116338
2253 35.452135
2254 35.980501
2255 35.868
2256 36.204406
2257 36.619208
2258 37.083325
2259 38.5617
2260 38.844663
2261 40.511106
2262 41.058646
2263 40.229903
2264 39.567225
2265 38.78271
2266 37.523133
2267 36.196033
2268 36.072705
2269 35.361
2270 35.685013
2271 34.810082
2272 35.190208
2273 35.278473
2274 35.059748
2275 34.138365
2276 33.956603
2277 34.854751
2278 34.786574
2279 34.269276
2280 33.401218
2281 34.922998
2282 35.076028
2283 35.870828
2284 36.058947
2285 36.907274
2286 36.833582
2287 36.524799
2288 35.77884
2289 37.070714
2290 38.021063
2291 37.358878
2292 36.835503
2293 36.744472
2294 36.349106
2295 35.077888
2296 35.422515
2297 36.726544
2298 37.240405
2299 35.828124
2300 35.484314
2301 36.871619
2302 38.014581
2303 38.413351
2304 38.792818
2305 37.689313
2306 37.383623
2307 37.866846
2308 37.933137
2309 39.261933
2310 40.338346
2311 38.934682
2312 38.219343
2313 38.642038
2314 38.892139
2315 38.327411
2316 38.64779
2317 38.744738
2318 37.592304
2319 37.738132
2320 38.413141
2321 40.307471
2322 39.590228
2323 39.31638
2324 38.460378
2325 38.932691
2326 39.902849
2327 39.020582
2328 38.603318
2329 38.729002
2330 37.744867
2331 37.986662
2332 38.15395
2333 38.722046
2334 39.040742
2335 38.083004
2336 39.131964
2337 39.51693
2338 40.251851
2339 41.904814
2340 42.469787
2341 44.377448
2342 45.515633
2343 44.943505
2344 43.604908
2345 43.249204
2346 44.979011
2347 45.550378
2348 46.896469
2349 47.458123
2350 48.76281
2351 49.438395
2352 49.71624
2353 49.07325
2354 48.389655
2355 46.51545
2356 47.43423
2357 49.084123
2358 49.038843
2359 47.000186
2360 45.959575
2361 44.751686
2362 44.711455
2363 46.279212
2364 44.920052
2365 45.680448
2366 46.375768
2367 47.246008
2368 48.650421
2369 50.653662
2370 52.431027
2371 51.010113
2372 50.551246
2373 48.457787
2374 48.883317
2375 48.81276
2376 46.651629
2377 46.19769
2378 46.449613
2379 48.230899
2380 49.897375
2381 47.541603
2382 47.924083
2383 46.720795
2384 47.71785
2385 47.516907
2386 47.260171
2387 47.238573
2388 47.126611
2389 47.914614
2390 48.951886
2391 51.400541
2392 53.878328
2393 53.227827
2394 54.818259
2395 53.135992
2396 51.428085
2397 51.389643
2398 49.862209
2399 51.162998
2400 51.442724
2401 53.236543
2402 50.812792
2403 54.835817
2404 54.113334
2405 55.639733
2406 55.654953
2407 56.308878
2408 58.381126
2409 58.939656
2410 61.245821
2411 61.651301
2412 60.312477
2413 58.997766
2414 57.82587
2415 57.740746
2416 58.14766
2417 60.009514
2418 63.361547
2419 61.986237
2420 61.198765
2421 60.030373
2422 59.852292
2423 58.105726
2424 57.36465
2425 56.016827
2426 56.115116
2427 55.038168
2428 53.336748
2429 55.941548
2430 56.210315
2431 54.912173
2432 53.0267
2433 51.4838
2434 53.285659
2435 52.380479
2436 50.697481
2437 49.624418
2438 50.26347
2439 50.067193
2440 51.666445
2441 52.472936
2442 53.784919
2443 53.549542
2444 52.272317
2445 53.181966
2446 51.825439
2447 52.576121
2448 54.409054
2449 54.04978
2450 56.44616
2451 57.29775
2452 57.369937
2453 58.522617
2454 56.668016
2455 56.659382
2456 55.555248
2457 54.860463
2458 56.060509
2459 56.969443
2460 57.232104
2461 58.1362
2462 59.74735
2463 59.513766
2464 61.424982
2465 64.413668
2466 63.623468
2467 65.937514
2468 67.838611
2469 69.242551
2470 71.867657
2471 70.791536
2472 68.44188
2473 69.377556
2474 67.406475
2475 65.980316
2476 64.390455
2477 66.039642
2478 67.875441
2479 66.275001
2480 65.315074
2481 63.142359
2482 60.387178
2483 61.869959
2484 63.776691
2485 64.461427
2486 63.961694
2487 62.710514
2488 64.431177
2489 65.893589
2490 66.666098
2491 69.314894
2492 68.385881
2493 66.696231
2494 65.669572
2495 64.586418
2496 65.053682
2497 64.879097
2498 63.604563
2499 63.568597
2500 64.655936
2501 64.345638
2502 66.2944
2503 66.575863
2504 68.34193
2505 68.015314
2506 71.232055
2507 70.225308
2508 69.306452
2509 68.977073
2510 66.999956
2511 64.100614
2512 62.506172
2513 60.70254
2514 63.607128
2515 64.485973
2516 63.865119
2517 62.32308
2518 61.831494
2519 59.839727
2520 57.165945
2521 57.333118
2522 55.62911
2523 53.134747
2524 53.325569
2525 51.4401
2526 50.08059
2527 52.175143
2528 51.314265
2529 52.429483
2530 53.733988
2531 55.377893
2532 53.87055
2533 54.713652
2534 53.61442
2535 55.850698
2536 58.750455
2537 60.646263
2538 60.353951
2539 61.353574
2540 58.05452
2541 58.727796
2542 58.376666
2543 56.383582
2544 55.555506
2545 56.775307
2546 58.317852
2547 55.975085
2548 55.150098
2549 53.839374
2550 52.781296
2551 52.84948
2552 50.75467
2553 52.360195
2554 51.488752
2555 52.803541
2556 53.432369
2557 55.108239
2558 55.063446
2559 54.087652
2560 51.963435
2561 50.009825
2562 47.871737
2563 46.098029
2564 48.523582
2565 48.61109
2566 49.444018
2567 46.858724
2568 45.920644
2569 46.97075
2570 45.663667
2571 44.919102
2572 45.417243
2573 48.006349
2574 49.044013
2575 49.016638
2576 48.037545
2577 47.342784
2578 45.635557
2579 43.907811
2580 43.355233
2581 44.987382
2582 45.865507
2583 45.058681
2584 45.128727
2585 46.717829
2586 45.790092
2587 43.89093
2588 43.383676
2589 42.654284
2590 43.32959
2591 44.403092
2592 45.558366
2593 44.791873
2594 44.880345
2595 45.214137
2596 46.700661
2597 48.392645
2598 48.838834
2599 48.747209
2600 49.216285
2601 50.051797
2602 50.908506
2603 50.402692
2604 50.371057
2605 49.603874
2606 47.489118
2607 46.689866
2608 46.999141
2609 47.443661
2610 47.784564
2611 48.94643
2612 49.391553
2613 51.107888
2614 51.592941
2615 51.60847
2616 51.155212
2617 51.414428
2618 52.965869
2619 53.678006
2620 52.475634
2621 53.40553
2622 53.029202
2623 51.585389
2624 51.23666
2625 50.276306
2626 49.855246
2627 49.747976
2628 49.273981
2629 47.705914
2630 49.142744
2631 48.045042
2632 47.508749
2633 46.680875
2634 48.199279
2635 46.227469
2636 46.006133
2637 46.34937
2638 47.477368
2639 47.488633
2640 45.947635
2641 45.495071
2642 44.840616
2643 44.083087
2644 44.586775
2645 44.729021
2646 44.746614
2647 42.926259
2648 42.770892
2649 42.970085
2650 43.484641
2651 42.09595
2652 42.730068
2653 41.664828
2654 41.522809
2655 41.903314
2656 40.615684
2657 40.17139
2658 40.256003
2659 41.262512
2660 41.540862
2661 40.108793
2662 40.358368
2663 41.517668
2664 41.00731
2665 42.368946
2666 42.489941
2667 42.578831
2668 43.267113
2669 43.625494
2670 44.354343
2671 43.895277
2672 43.985461
2673 45.686911
2674 45.812786
2675 47.382402
2676 46.350997
2677 47.618782
2678 47.657011
2679 48.936449
2680 47.999097
2681 48.526852
2682 49.507541
2683 49.36215
2684 48.361689
2685 47.623175
2686 47.667187
2687 48.473613
2688 49.412145
2689 48.801517
2690 47.537725
2691 46.901998
2692 45.885223
2693 45.819767
2694 45.905834
2695 46.14807
2696 45.429888
2697 46.239319
2698 46.153058
2699 47.213791
2700 48.05229
2701 49.814699
2702 48.952122
2703 47.336526
2704 47.033565
2705 46.88988
2706 46.900085
2707 45.886491
2708 45.083794
2709 44.845202
2710 46.451322
2711 47.080001
2712 47.778478
2713 47.453419
2714 47.274618
2715 47.730382
2716 47.172468
2717 46.287799
2718 45.353611
2719 46.492727
2720 46.287784
2721 45.857321
2722 44.922031
2723 45.090663
2724 44.456173
2725 45.173593
2726 44.106356
2727 44.729301
2728 46.29698
2729 46.937888
2730 47.634335
2731 46.562379
2732 47.97106
2733 49.189672
2734 47.676189
2735 46.931617
2736 46.283132
2737 46.639162
2738 45.653674
2739 46.431562
2740 47.519993
2741 47.292762
2742 47.380874
2743 45.847069
2744 45.861823
2745 46.307045
2746 45.524395
2747 46.29976
2748 46.058867
2749 44.279111
2750 44.471389
2751 44.480444
2752 43.43913
2753 44.999745
2754 45.008571
2755 45.194739
2756 45.486679
2757 44.568266
2758 43.566864
2759 42.963485
2760 43.907597
2761 43.575651
2762 43.011035
2763 42.862787
2764 42.035958
2765 42.097443
2766 42.180913
2767 41.153562
2768 41.781934
2769 42.211364
2770 43.189678
2771 42.713807
2772 43.646495
2773 44.354132
2774 44.492231
2775 44.80876
2776 45.93852
2777 45.415541
2778 45.439886
2779 44.517841
2780 44.281021
2781 44.749757
2782 45.501406
2783 44.936364
2784 45.590457
2785 46.49945
2786 47.309577
2787 47.183143
2788 46.678155
2789 47.966767
2790 47.498638
2791 47.507096
2792 46.406172
2793 44.815795
2794 43.505473
2795 45.26435
2796 46.903104
2797 45.988831
2798 44.214338
2799 43.384446
2800 42.222361
2801 43.684158
2802 43.191978
2803 42.971465
2804 41.773491
2805 42.442668
2806 42.801723
2807 42.225568
2808 42.953213
2809 42.280817
2810 40.814866
2811 42.217978
2812 43.19366
2813 41.494246
2814 42.292158
2815 40.849836
2816 41.045436
2817 41.403753
2818 41.501181
2819 42.361326
2820 40.008786
2821 40.303728
2822 41.10139
2823 41.17216
2824 42.298656
2825 42.749758
2826 43.552354
2827 43.931386
2828 44.033953
2829 44.292844
2830 45.695002
2831 46.376277
2832 47.099793
2833 46.590137
2834 45.107866
2835 44.54331
2836 46.447408
2837 48.572804
2838 49.734409
2839 50.880894
2840 51.774001
2841 53.085415
2842 49.34151
2843 49.185884
2844 48.442606
2845 47.558961
2846 47.851991
2847 47.922117
2848 50.126707
2849 50.557688
2850 52.029104
2851 53.94965
2852 54.699825
2853 54.481351
2854 53.580624
2855 51.792626
2856 51.187299
2857 51.864099
2858 51.852138
2859 51.82186
2860 52.650092
2861 52.421348
2862 50.742888
2863 49.727976
2864 50.863897
2865 50.471102
2866 51.752728
2867 54.460852
2868 53.917967
2869 52.714619
2870 51.021954
2871 52.673539
2872 51.575346
2873 51.143403
2874 51.091445
2875 51.440025
2876 52.988994
2877 52.394081
2878 54.932761
2879 56.963786
2880 54.846824
2881 55.116863
2882 57.297594
2883 57.849207
2884 58.783458
2885 58.663586
2886 60.148256
2887 60.470907
2888 62.154411
2889 61.562158
2890 64.461136
2891 63.281254
2892 61.613201
2893 61.397056
2894 60.663432
2895 59.442082
2896 60.813909
2897 61.628869
2898 61.946365
2899 60.069371
2900 58.005264
2901 56.532205
2902 56.684764
2903 53.785891
2904 54.760185
2905 56.204543
2906 57.991413
2907 56.521238
2908 54.731798
2909 52.355069
2910 53.474172
2911 52.595611
2912 54.804331
2913 56.267906
2914 54.243622
2915 55.109347
2916 56.564807
2917 56.514238
2918 57.987771
2919 58.845706
2920 58.359953
2921 57.929435
2922 56.688277
2923 55.457709
2924 55.463427
2925 54.786874
2926 55.294475
2927 54.704493
2928 54.559274
2929 56.354512
2930 58.063718
2931 58.669786
2932 58.422077
2933 60.000595
2934 59.16604
2935 62.550493
2936 61.347183
2937 62.820089
2938 63.36385
2939 65.391129
2940 64.743326
2941 61.864098
2942 60.10368
2943 59.293246
2944 58.385107
2945 57.209606
2946 57.388433
2947 56.672942
2948 56.308851
2949 55.202877
2950 55.800607
2951 54.656622
2952 55.418653
2953 54.388939
2954 53.087983
2955 53.549717
2956 52.417427
2957 53.652361
2958 53.51772
2959 54.306562
2960 53.618093
2961 53.728936
2962 54.873892
2963 55.032448
2964 55.251676
2965 56.642949
2966 57.721849
2967 58.396309
2968 55.806864
2969 56.391779
2970 57.668321
2971 57.279678
2972 55.819391
2973 54.91636
2974 53.659187
2975 52.798347
2976 52.139565
2977 49.881035
2978 50.455255
2979 50.765911
2980 52.423543
2981 49.948602
2982 48.714314
2983 48.751024
2984 50.396563
2985 51.164579
2986 49.269845
2987 48.07068
2988 48.683456
2989 47.243233
2990 46.171747
2991 46.326763
2992 44.436547
2993 45.639968
2994 47.908729
2995 47.237129
2996 48.443373
2997 49.537647
2998 50.006395
2999 50.045725
3000 50.100329
3001 49.69814
3002 49.608272
3003 48.751247
3004 48.735098
3005 49.360152
3006 48.856673
3007 47.321016
3008 46.371386
3009 45.347373
3010 45.553015
3011 44.635965
3012 43.850596
3013 44.738179
3014 43.265729
3015 43.816847
3016 42.341322
3017 41.908281
3018 40.72982
3019 41.661029
3020 40.474249
3021 39.552197
3022 40.392662
3023 40.854915
3024 41.492179
3025 42.70781
3026 41.818704
3027 41.339602
3028 41.633297
3029 41.377094
3030 40.233011
3031 39.37713
3032 38.733907
3033 39.959928
3034 39.360664
3035 39.870487
3036 39.240433
3037 39.79686
3038 39.805267
3039 39.248437
3040 38.130371
3041 37.241299
3042 37.966196
3043 36.720418
3044 36.164722
3045 36.399445
3046 35.745148
3047 37.3829
3048 36.199821
3049 36.900624
3050 37.395352
3051 37.769144
3052 38.372754
3053 39.239036
3054 38.571841
3055 39.113359
3056 40.698483
3057 41.71387
3058 39.266028
3059 39.489122
3060 39.997182
3061 40.482959
3062 42.439157
3063 42.641657
3064 44.420047
3065 43.360048
3066 45.0842
3067 44.00516
3068 43.514293
3069 46.050677
3070 45.396853
3071 44.974169
3072 44.775722
3073 45.699171
3074 47.866704
3075 46.995412
3076 46.841213
3077 48.328649
3078 49.363007
3079 49.976603
3080 52.932297
3081 53.667675
3082 56.081203
3083 54.443903
3084 54.095154
3085 54.109833
3086 56.338061
3087 58.107393
3088 58.912944
3089 60.321215
3090 60.851419
3091 60.990011
3092 61.656326
3093 61.095189
3094 60.095721
3095 57.609231
3096 58.992771
3097 60.684997
3098 61.864987
3099 62.791958
3100 65.690503
3101 66.749647
3102 69.191606
3103 65.995624
3104 68.214673
3105 69.173021
3106 70.081897
3107 68.375872
3108 68.941487
3109 64.852796
3110 63.589079
3111 62.371752
3112 62.962273
3113 63.969566
3114 64.459535
3115 65.114686
3116 62.946731
3117 62.356339
3118 60.70325
3119 57.926622
3120 56.781748
3121 56.939927
3122 56.836412
3123 55.71633
3124 55.005231
3125 53.363667
3126 52.731712
3127 52.346102
3128 53.101498
3129 54.743554
3130 55.753062
3131 53.663576
3132 52.677151
3133 52.266957
3134 53.134784
3135 52.876247
3136 51.228039
3137 52.309159
3138 53.182923
3139 55.029967
3140 53.922398
3141 56.438314
3142 54.878111
3143 55.964245
3144 55.099216
3145 55.95472
3146 56.980575
3147 57.897938
3148 59.867835
3149 59.438061
3150 60.128047
3151 60.689239
3152 58.172264
3153 58.208659
3154 58.256427
3155 59.299999
3156 59.761239
3157 58.565838
3158 60.433605
3159 61.131275
3160 58.575393
3161 57.700314
3162 56.486163
3163 57.862123
3164 58.220233
3165 59.078623
3166 58.537812
3167 57.130588
3168 56.531932
3169 54.828407
3170 55.025169
3171 55.981441
3172 57.689201
3173 58.148161
3174 58.435337
3175 57.419499
3176 59.507036
3177 59.583254
3178 57.039724
3179 56.746603
3180 56.77496
3181 55.779453
3182 55.934568
3183 54.753867
3184 53.591458
3185 53.007711
3186 52.889542
3187 54.086103
3188 54.357336
3189 55.418714
3190 55.586131
3191 54.708587
3192 52.128765
3193 51.49976
3194 50.78108
3195 51.063407
3196 52.626763
3197 53.117023
3198 52.109944
3199 51.800424
3200 52.452117
3201 53.560488
3202 53.293959
3203 52.979734
3204 53.595141
3205 54.021261
3206 51.778207
3207 49.834345
3208 48.254524
3209 48.871766
3210 48.11166
3211 47.246472
3212 46.858794
3213 47.086723
3214 45.996286
3215 46.654932
3216 45.183454
3217 46.351608
3218 46.019498
3219 47.696742
3220 48.330372
3221 47.742921
3222 47.93609
3223 49.00218
3224 48.859325
3225 48.258289
3226 49.946966
3227 49.949312
3228 50.45177
3229 50.637395
3230 50.527893
3231 49.526211
3232 49.428915
3233 48.524429
3234 48.55858
3235 49.066055
3236 48.283509
3237 48.44027
3238 46.857032
3239 46.07974
3240 47.208478
3241 47.348072
3242 47.922234
3243 48.364418
3244 49.228916
3245 48.388552
3246 50.327604
3247 52.100139
3248 51.929133
3249 52.649465
3250 53.147728
3251 51.51616
3252 50.956524
3253 50.450155
3254 48.843685
3255 49.032756
3256 47.026253
3257 46.416041
3258 46.737732
3259 47.571072
3260 47.857994
3261 47.901022
3262 48.8397
3263 48.672109
3264 49.253661
3265 46.978536
3266 46.598693
3267 48.83826
3268 47.754685
3269 47.457447
3270 47.05701
3271 46.192281
3272 49.679605
3273 50.453829
3274 51.088614
3275 52.810754
3276 53.290108
3277 51.499987
3278 52.386476
3279 51.8015
3280 49.894518
3281 50.475903
3282 52.012646
3283 53.639229
3284 53.947592
3285 56.919107
3286 55.990971
3287 56.865859
3288 58.244575
3289 58.89796
3290 61.052915
3291 60.688602
3292 62.592104
3293 65.651717
3294 67.171307
3295 67.144262
3296 69.369231
3297 73.282727
3298 72.677798
3299 74.27047
3300 76.469024
3301 73.206805
3302 75.713894
3303 71.665617
3304 69.036287
3305 68.717704
3306 69.390425
3307 69.446706
3308 71.739231
3309 72.682404
3310 75.279998
3311 76.122685
3312 77.692239
3313 77.312463
3314 74.892703
3315 72.536952
3316 71.532268
3317 69.84094
3318 71.263923
3319 71.212945
3320 71.380541
3321 74.346281
3322 75.801701
3323 78.9664
3324 77.171613
3325 78.645769
3326 76.791006
3327 73.656936
3328 73.307026
3329 73.191299
3330 76.052951
3331 74.290911
3332 71.176969
3333 71.241778
3334 68.237203
3335 67.119445
3336 68.388775
3337 67.330133
3338 63.097912
3339 64.413123
3340 65.374926
3341 63.663691
3342 63.241458
3343 61.591278
3344 62.629948
3345 64.619871
3346 65.894766
3347 64.046481
3348 62.170997
3349 62.972565
3350 61.661629
3351 59.555091
3352 61.467595
3353 62.277087
3354 62.185296
3355 58.469711
3356 59.680549
3357 56.97964
3358 57.777213
3359 58.719936
3360 59.095915
3361 58.182428
3362 58.111904
3363 60.272118
3364 61.383594
3365 60.445101
3366 60.575929
3367 57.715838
3368 57.241691
3369 56.934968
3370 55.89956
3371 54.191547
3372 54.046087
3373 54.598265
3374 56.040594
3375 57.226773
3376 58.247109
3377 56.19275
3378 54.349043
3379 53.7884
3380 53.290908
3381 53.551099
3382 53.012425
3383 52.996964
3384 52.701375
3385 51.042918
3386 51.035259
3387 50.769351
3388 50.292996
3389 50.944063
3390 50.626386
3391 50.675094
3392 49.531238
3393 50.895147
3394 50.847713
3395 50.033249
3396 49.88193
3397 50.650686
3398 51.493528
3399 52.044851
3400 52.070321
3401 52.067794
3402 52.052425
3403 52.021079
3404 52.335323
3405 52.204493
3406 49.739941
3407 49.785937
3408 49.890592
3409 49.248456
3410 48.275679
3411 48.802815
3412 47.339039
3413 47.843318
3414 47.687551
3415 47.601081
3416 47.026938
3417 45.969348
3418 45.431842
3419 45.038535
3420 44.732908
3421 43.710079
3422 44.815632
3423 46.847872
3424 46.924801
3425 45.310359
3426 44.853344
3427 45.570338
3428 46.017159
3429 45.484276
3430 45.886712
3431 43.155598
3432 43.607691
3433 43.728384
3434 44.219495
3435 42.53889
3436 42.770835
3437 42.795612
3438 42.945544
3439 41.696827
3440 42.589692
3441 43.381003
3442 44.168264
3443 44.85817
3444 46.18183
3445 44.280336
3446 43.95505
3447 43.713875
3448 43.559844
3449 42.719993
3450 43.106323
3451 42.610896
3452 43.260811
3453 43.942317
3454 43.435387
3455 42.240931
3456 41.990985
3457 41.971875
3458 41.043329
3459 41.196688
3460 41.626054
3461 42.081123
3462 42.582208
3463 42.531485
3464 42.746103
3465 42.471288
3466 43.768811
3467 44.416718
3468 45.399223
3469 45.667885
3470 46.200469
3471 46.278961
3472 45.173286
3473 44.734779
3474 44.83028
3475 44.514627
3476 43.710802
3477 45.097221
3478 44.906822
3479 44.223202
3480 42.829483
3481 43.933027
3482 41.881887
3483 41.540728
3484 42.204497
3485 41.491049
3486 40.941493
3487 40.523276
3488 39.511707
3489 38.037677
3490 38.176863
3491 38.498124
3492 37.587525
3493 36.389679
3494 35.831752
3495 34.604682
3496 35.28364
3497 34.623763
3498 33.706445
3499 33.315019
3500 32.588184
3501 33.569463
3502 32.226993
3503 31.649363
3504 32.88205
3505 32.836022
3506 31.32538
3507 32.239486
3508 31.397618
3509 32.568988
3510 32.609477
3511 31.171042
3512 32.248636
3513 31.855401
3514 31.030518
3515 31.917106
3516 31.296779
3517 30.354118
3518 30.429065
3519 29.607291
3520 29.381009
3521 29.116576
3522 29.589391
3523 29.083542
3524 29.200402
3525 28.848546
3526 28.650018
3527 28.929506
3528 29.977204
3529 30.185252
3530 30.329552
3531 29.78829
3532 29.615326
3533 30.673355
3534 30.187977
3535 31.041483
3536 30.2419
3537 29.570513
3538 30.275374
3539 30.361881
3540 30.802222
3541 30.119172
3542 30.629188
3543 31.060049
3544 31.07002
3545 31.848368
3546 32.015157
3547 34.106266
3548 33.790752
3549 34.593961
3550 34.224659
3551 33.282964
3552 33.454393
3553 34.473335
3554 34.004813
3555 34.098602
3556 33.951803
3557 33.841997
3558 34.454326
3559 35.05811
3560 35.817002
3561 35.041767
3562 34.993886
3563 35.149106
3564 35.170748
3565 35.668462
3566 35.289178
3567 35.651491
3568 33.985499
3569 32.992347
3570 32.828504
3571 33.699985
3572 33.150298
3573 32.921855
3574 32.500587
3575 32.315324
3576 32.333474
3577 32.501559
3578 32.200099
3579 31.676193
3580 31.620116
3581 31.607005
3582 31.245383
3583 32.029232
3584 32.498567
3585 32.956525
3586 33.026265
3587 32.025339
3588 32.015105
3589 31.859461
3590 31.159156
3591 30.845792
3592 31.131562
3593 31.167134
3594 31.778583
3595 31.434276
3596 32.306803
3597 33.007642
3598 33.220067
3599 33.418863
3600 33.211426
3601 33.538172
3602 34.16393
3603 34.069344
3604 34.544862
3605 33.781541
3606 34.100171
3607 33.400945
3608 33.955335
3609 33.725431
3610 33.270049
3611 32.94941
3612 32.954005
3613 32.511006
3614 33.320797
3615 33.904602
3616 34.477649
3617 35.26764
3618 34.293335
3619 33.405239
3620 32.926025
3621 32.829722
3622 32.256751
3623 32.550702
3624 33.149222
3625 33.131924
3626 33.123692
3627 33.217989
3628 33.309654
3629 33.363175
3630 33.835294
3631 33.395121
3632 34.161757
3633 33.764952
3634 34.437058
3635 34.594626
3636 34.728515
3637 34.963335
3638 35.374237
3639 35.802993
3640 36.223803
3641 35.701342
3642 36.470904
3643 36.54014
3644 37.48094
3645 37.509027
3646 37.905058
3647 37.113045
3648 37.266538
3649 37.079128
3650 36.776588
3651 36.295817
3652 36.242572
3653 36.319738
3654 37.12625
3655 36.441617
3656 37.341719
3657 36.642943
3658 37.68401
3659 37.561326
3660 38.537692
3661 37.295567
3662 38.435084
3663 39.198704
3664 40.034905
3665 40.728409
3666 40.532025
3667 39.597781
3668 39.393126
3669 40.730178
3670 40.234731
3671 39.827583
3672 39.918532
3673 40.535356
3674 39.814472
3675 39.628526
3676 40.934756
3677 40.374117
3678 40.172782
3679 39.874283
3680 40.367882
3681 39.204178
3682 39.943052
3683 41.76812
3684 41.760019
3685 41.298238
3686 41.805809
3687 42.333943
3688 42.618206
3689 42.392909
3690 41.386961
3691 40.790734
3692 41.180038
3693 41.900899
3694 41.24254
3695 41.260428
3696 40.444154
3697 40.635263
3698 39.889142
3699 38.444142
3700 39.355807
3701 40.433295
3702 38.807551
3703 39.46687
3704 39.474809
3705 39.832902
3706 40.804584
3707 39.9025
3708 39.102921
3709 39.503594
3710 40.958901
3711 41.913789
3712 42.065821
3713 42.185237
3714 41.501973
3715 42.952269
3716 43.326345
3717 43.744663
3718 42.689551
3719 43.055251
3720 42.703766
3721 43.316134
3722 41.961734
3723 41.391835
3724 41.598583
3725 41.767276
3726 42.85155
3727 41.645823
3728 42.742475
3729 43.135072
3730 41.797166
3731 41.246312
3732 40.314193
3733 40.440015
3734 40.772017
3735 40.34576
3736 39.978084
3737 39.383371
3738 38.953349
3739 37.86487
3740 39.142642
3741 39.151682
3742 39.324939
3743 38.796109
3744 38.80017
3745 38.705913
3746 38.652019
3747 38.278567
3748 38.325876
3749 38.329812
3750 38.565709
3751 38.188654
3752 37.373714
3753 37.000537
3754 37.974678
3755 37.331507
3756 37.06461
3757 37.390378
3758 37.956283
3759 38.010426
3760 37.825079
3761 38.018598
3762 38.192024
3763 38.781192
3764 39.046228
3765 38.437526
3766 38.745292
3767 37.89229
3768 38.028731
3769 38.818231
3770 39.930379
3771 38.581487
3772 39.506243
3773 40.406586
3774 40.901549
3775 41.317851
3776 42.345531
3777 41.902424
3778 41.11888
3779 41.89606
3780 43.052131
3781 43.355068
3782 43.770381
3783 42.410906
3784 42.239399
3785 42.121725
3786 42.852093
3787 44.313081
3788 45.089971
3789 43.908324
3790 43.776049
3791 45.225583
3792 46.839627
3793 47.792452
3794 47.124772
3795 48.1188
3796 47.247036
3797 45.977355
3798 48.317405
3799 48.503145
3800 47.428727
3801 46.341597
3802 46.748436
3803 45.666415
3804 44.417179
3805 44.030415
3806 44.210157
3807 44.461683
3808 43.510181
3809 43.040915
3810 43.34575
3811 44.80647
3812 45.706376
3813 45.738801
3814 44.791652
3815 44.125392
3816 45.203961
3817 45.164386
3818 43.951695
3819 43.653776
3820 42.374898
3821 42.343014
3822 41.059101
3823 41.240966
3824 41.302033
3825 42.909908
3826 41.071831
3827 41.82896
3828 41.170164
3829 40.470854
3830 42.078986
3831 41.413083
3832 41.147236
3833 40.737532
3834 41.415511
3835 41.610245
3836 42.413296
3837 41.790624
3838 41.49956
3839 41.084141
3840 41.597095
3841 42.664277
3842 42.826664
3843 42.357363
3844 43.606098
3845 44.149788
3846 44.307691
3847 45.357122
3848 45.561534
3849 44.963416
3850 45.093332
3851 43.712319
3852 43.875871
3853 42.627719
3854 42.032723
3855 41.030896
3856 41.081718
3857 40.573541
3858 40.503005
3859 41.405779
3860 41.842619
3861 41.802934
3862 42.227922
3863 41.942789
3864 40.389736
3865 41.897964
3866 41.301344
3867 40.93366
3868 40.23175
3869 40.362863
3870 39.841597
3871 39.34804
3872 40.895061
3873 40.864578
3874 41.835999
3875 41.726397
3876 41.81354
3877 41.611683
3878 43.274272
3879 42.906925
3880 42.937423
3881 43.764554
3882 43.896747
3883 43.634388
3884 44.741969
3885 44.792064
3886 43.880093
3887 44.419553
3888 44.074429
3889 44.752728
3890 43.227813
3891 43.113806
3892 43.322453
3893 42.666862
3894 42.444155
3895 41.824636
3896 41.874839
3897 40.795243
3898 40.911193
3899 41.748608
3900 42.17901
3901 41.770104
3902 43.214845
3903 42.384067
3904 43.464547
3905 45.01342
3906 45.021365
3907 45.541032
3908 46.978004
3909 47.328447
3910 46.622313
3911 45.681327
3912 46.189693
3913 46.890575
3914 48.46307
3915 48.288338
3916 49.353719
3917 48.185267
3918 47.691305
3919 48.071366
3920 49.548445
3921 49.949446
3922 49.341649
3923 49.578977
3924 50.042195
3925 51.515877
3926 51.565434
3927 51.520013
3928 50.652771
3929 50.416051
3930 50.876729
3931 49.041959
3932 49.910166
3933 51.261864
3934 51.562793
3935 50.682602
3936 50.448142
3937 50.698256
3938 51.049642
3939 50.058012
3940 51.054168
3941 51.114379
3942 52.7686
3943 52.50059
3944 52.07802
3945 53.136036
3946 53.430526
3947 52.828667
3948 54.267471
3949 54.064682
3950 52.588483
3951 51.665201
3952 52.276084
3953 52.440971
3954 52.280143
3955 52.600702
3956 52.016648
3957 50.539852
3958 51.463082
3959 51.227763
3960 50.733043
3961 51.562663
3962 51.421564
3963 49.964526
3964 49.586267
3965 49.115224
3966 48.974074
3967 48.221234
3968 49.031544
3969 48.643271
3970 48.410163
3971 50.000333
3972 49.252634
3973 50.094677
3974 51.696785
3975 50.328218
3976 52.07039
3977 51.94352
3978 53.530675
3979 53.770072
3980 54.453559
3981 54.125974
3982 55.534394
3983 54.530201
3984 56.188187
3985 57.068754
3986 57.371539
3987 57.111323
3988 56.734316
3989 58.112092
3990 60.764443
3991 60.897008
3992 60.951252
3993 59.50325
3994 58.623387
3995 58.197767
3996 56.802678
3997 57.108355
3998 55.002188
3999 55.012172
4000 57.470224
4001 56.606052
4002 55.805701
4003 53.937818
4004 55.535791
4005 56.311143
4006 54.809774
4007 54.781336
4008 56.179043
4009 54.971308
4010 56.375947
4011 56.525305
4012 57.659764
4013 57.882475
4014 57.202719
4015 55.286572
4016 54.550868
4017 56.519997
4018 59.029003
4019 58.965587
4020 59.621438
4021 59.823208
4022 60.040342
4023 61.406901
4024 60.705897
4025 58.643101
4026 60.068436
4027 61.230774
4028 62.168016
4029 62.322976
4030 63.38262
4031 62.933987
4032 61.734934
4033 60.925753
4034 61.488576
4035 60.393607
4036 59.67026
4037 58.134759
4038 57.561272
4039 58.157103
4040 58.207775
4041 59.959713
4042 58.334303
4043 58.285353
4044 57.983156
4045 57.478512
4046 58.421213
4047 58.693326
4048 58.685607
4049 56.819032
4050 56.872189
4051 55.634637
4052 55.662793
4053 57.088982
4054 56.754488
4055 58.842695
4056 60.059308
4057 60.482808
4058 59.2951
4059 60.63651
4060 61.470532
4061 61.554028
4062 62.566758
4063 61.641435
4064 60.745267
4065 60.186092
4066 59.797676
4067 58.869486
4068 59.732874
4069 60.089668
4070 61.30254
4071 61.988258
4072 62.552156
4073 62.795959
4074 61.188546
4075 60.713669
4076 60.784003
4077 62.736344
4078 60.961149
4079 58.668765
4080 58.990571
4081 59.101709
4082 60.110795
4083 58.142615
4084 57.907166
4085 56.855827
4086 57.815092
4087 57.767809
4088 55.347488
4089 55.186741
4090 55.136272
4091 55.746823
4092 54.004944
4093 53.918358
4094 53.695178
4095 54.157114
4096 54.411825
4097 54.46377
4098 53.294663
4099 53.649833
4100 54.300816
4101 54.605819
4102 53.868416
4103 53.454188
4104 53.829944
4105 53.314287
4106 53.133324
4107 52.917655
4108 52.111166
4109 52.842982
4110 53.653553
4111 52.898134
4112 54.883976
4113 54.523112
4114 54.28048
4115 55.602057
4116 55.874636
4117 56.914913
4118 56.580667
4119 57.564323
4120 56.331963
4121 55.250943
4122 54.673797
4123 55.123383
4124 54.282554
4125 53.44082
4126 52.357481
4127 52.14206
4128 52.879886
4129 51.817
4130 52.508236
4131 51.769815
4132 49.744293
4133 49.670907
4134 49.060179
4135 50.551762
4136 51.349896
4137 52.028393
4138 52.326426
4139 50.602031
4140 52.606453
4141 52.763129
4142 55.037025
4143 56.305211
4144 56.138783
4145 58.095937
4146 59.331094
4147 59.108889
4148 60.641393
4149 61.295607
4150 61.951491
4151 63.18366
4152 64.767388
4153 63.896043
4154 64.034757
4155 61.930534
4156 60.990445
4157 61.069146
4158 62.637699
4159 63.020325
4160 63.366828
4161 62.47906
4162 60.382979
4163 59.367219
4164 58.82643
4165 57.582104
4166 59.189222
4167 59.023869
4168 60.418962
4169 61.568781
4170 62.161011
4171 62.892371
4172 64.056624
4173 60.266761
4174 59.418962
4175 60.085454
4176 62.208861
4177 61.783475
4178 59.068394
4179 59.975071
4180 62.573547
4181 65.456287
4182 66.262066
4183 66.594056
4184 64.595696
4185 64.972612
4186 66.364047
4187 65.94009
4188 65.797704
4189 65.11331
4190 65.629381
4191 66.396785
4192 67.40669
4193 68.513431
4194 70.784621
4195 69.277183
4196 70.653657
4197 72.396154
4198 73.316147
4199 71.697485
4200 71.342115
4201 67.901352
4202 67.688823
4203 68.100146
4204 67.568878
4205 69.344073
4206 69.282611
4207 69.233808
4208 67.034254
4209 66.646154
4210 65.58881
4211 65.447444
4212 64.084484
4213 63.991485
4214 63.710842
4215 65.554296
4216 64.832069
4217 63.941314
4218 65.679321
4219 66.868385
4220 66.751187
4221 68.311244
4222 68.036513
4223 68.034837
4224 66.047522
4225 67.700499
4226 70.04897
4227 72.893068
4228 71.948985
4229 69.830775
4230 71.570951
4231 72.102697
4232 74.565651
4233 75.895786
4234 74.186798
4235 73.266447
4236 75.741304
4237 72.243245
4238 69.64779
4239 70.249222
4240 72.083622
4241 71.22427
4242 70.586667
4243 70.146416
4244 67.996905
4245 68.648549
4246 65.724157
4247 66.079194
4248 68.215525
4249 68.561699
4250 67.467381
4251 69.761186
4252 69.018276
4253 68.661135
4254 68.707012
4255 70.303746
4256 70.574405
4257 71.540731
4258 69.769355
4259 68.487421
4260 67.848993
4261 67.055356
4262 67.471762
4263 65.081186
4264 65.069926
4265 62.728872
4266 61.379744
4267 59.46529
4268 58.286195
4269 57.034776
4270 54.166841
4271 53.80843
4272 52.850909
4273 51.077101
4274 49.848308
4275 49.802395
4276 51.323384
4277 54.802622
4278 54.52085
4279 53.372526
4280 52.513739
4281 55.225744
4282 57.572759
4283 56.642259
4284 56.310697
4285 54.806837
4286 52.258323
4287 51.624311
4288 49.25014
4289 49.520733
4290 49.173095
4291 46.874744
4292 48.095243
4293 50.348247
4294 51.281826
4295 52.578985
4296 54.205168
4297 55.015458
4298 57.071562
4299 56.954276
4300 58.757875
4301 57.887968
4302 57.071733
4303 58.152697
4304 55.404026
4305 56.979507
4306 55.729045
4307 54.448144
4308 53.626182
4309 53.435212
4310 53.757321
4311 54.840853
4312 53.405783
4313 51.837397
4314 51.650639
4315 51.348135
4316 50.530773
4317 52.187297
4318 52.573553
4319 53.460539
4320 53.2922
4321 49.984981
4322 49.029914
4323 47.713498
4324 47.357198
4325 48.169356
4326 47.043728
4327 46.308331
4328 45.765314
4329 45.520784
4330 44.792401
4331 43.53839
4332 42.207599
4333 42.406307
4334 43.972443
4335 43.644334
4336 40.662362
4337 40.470881
4338 41.237544
4339 41.115898
4340 41.892843
4341 40.490011
4342 39.195994
4343 39.549421
4344 39.975693
4345 41.286181
4346 43.000142
4347 44.975372
4348 45.074067
4349 45.703885
4350 47.562616
4351 46.324257
4352 45.953772
4353 46.194695
4354 47.014517
4355 46.843641
4356 46.879358
4357 48.539736
4358 47.464254
4359 49.18269
4360 50.363403
4361 51.847776
4362 51.459411
4363 48.927396
4364 48.701918
4365 48.484838
4366 49.726272
4367 50.414142
4368 52.193775
4369 53.255927
4370 53.743991
4371 56.048615
4372 55.658682
4373 56.38441
4374 54.539484
4375 54.084255
4376 55.992978
4377 56.555378
4378 58.202132
4379 58.942342
4380 57.488172
4381 61.065664
4382 59.829383
4383 62.249585
4384 61.089628
4385 61.996186
4386 63.185323
4387 63.282374
4388 61.934887
4389 60.213662
4390 58.926739
4391 57.77077
4392 56.904656
4393 55.365454
4394 57.150323
4395 57.158743
4396 55.315329
4397 55.756512
4398 55.446995
4399 56.710475
4400 55.591949
4401 57.335995
4402 57.814979
4403 58.307573
4404 58.181704
4405 57.715573
4406 58.735504
4407 59.683206
4408 62.466837
4409 64.431466
4410 64.400937
4411 66.030606
4412 68.295748
4413 68.270342
4414 64.980826
4415 65.373678
4416 64.503803
4417 63.257725
4418 62.958362
4419 66.060415
4420 68.946299
4421 66.749205
4422 65.605609
4423 64.801934
4424 65.805395
4425 66.329216
4426 68.905049
4427 66.905932
4428 65.244044
4429 65.517353
4430 63.897167
4431 63.491279
4432 63.291398
4433 65.109994
4434 66.75312
4435 68.839131
4436 68.106893
4437 67.6997
4438 67.95638
4439 65.511193
4440 63.480198
4441 62.741557
4442 62.736107
4443 61.702429
4444 61.104747
4445 59.400096
4446 61.506955
4447 60.225369
4448 61.39588
4449 61.966282
4450 60.493153
4451 59.808945
4452 59.937634
4453 59.198778
4454 59.61305
4455 60.057924
4456 60.214899
4457 60.525137
4458 59.400758
4459 59.431104
4460 61.275494
4461 59.761199
4462 58.191708
4463 57.552596
4464 57.095297
4465 57.086815
4466 56.258415
4467 58.397703
4468 57.406714
4469 59.234579
4470 61.545333
4471 60.596385
4472 61.746443
4473 61.152188
4474 60.623583
4475 61.352278
4476 60.922312
4477 61.980624
4478 61.250094
4479 59.74711
4480 60.137617
4481 58.277767
4482 59.291994
4483 59.111936
4484 57.639473
4485 57.817756
4486 57.772303
4487 56.633421
4488 56.081797
4489 54.476814
4490 55.236779
4491 54.969696
4492 54.104123
4493 52.197253
4494 52.490985
4495 52.670334
4496 50.035859
4497 49.43771
4498 49.88921
4499 50.29175
4500 50.582849
4501 49.04625
4502 49.199112
4503 49.02882
4504 47.6977
4505 47.409744
4506 47.92191
4507 49.584704
4508 49.095798
4509 48.719361
4510 50.018357
4511 50.882157
4512 51.821877
4513 52.609974
4514 52.272177
4515 52.659912
4516 51.101902
4517 50.055093
4518 51.341951
4519 50.860627
4520 48.801146
4521 47.654143
4522 49.006646
4523 48.508534
4524 47.961969
4525 47.566801
4526 45.595093
4527 45.95324
4528 46.546275
4529 46.929752
4530 45.923466
4531 47.527868
4532 47.197776
4533 47.40335
4534 48.084062
4535 46.517035
4536 46.864967
4537 46.574477
4538 45.84717
4539 45.424718
4540 44.632939
4541 43.793441
4542 42.36308
4543 42.425633
4544 41.320291
4545 40.916703
4546 39.961594
4547 39.151001
4548 40.800609
4549 39.877255
4550 38.378637
4551 37.723439
4552 39.347361
4553 38.476286
4554 38.105448
4555 38.406873
4556 39.211234
4557 37.394709
4558 35.986131
4559 34.496854
4560 35.993816
4561 34.05886
4562 33.519858
4563 34.517081
4564 36.84255
4565 37.491639
4566 36.833921
4567 36.272472
4568 36.089127
4569 35.317609
4570 34.84384
4571 33.822815
4572 32.941109
4573 32.165296
4574 31.888773
4575 32.142798
4576 33.075033
4577 33.227479
4578 33.147547
4579 35.232
4580 36.095832
4581 36.374013
4582 35.689756
4583 35.122701
4584 37.22896
4585 37.473047
4586 38.119687
4587 38.749045
4588 40.114041
4589 41.219786
4590 42.927646
4591 41.27575
4592 39.967633
4593 40.289422
4594 40.768607
4595 41.380296
4596 40.195401
4597 40.173259
4598 38.255635
4599 38.003085
4600 37.983435
4601 38.066867
4602 37.681105
4603 36.952559
4604 35.897268
4605 36.249574
4606 37.267734
4607 37.545045
4608 37.16713
4609 37.307322
4610 37.110451
4611 36.372892
4612 36.193958
4613 35.940428
4614 35.375511
4615 34.385127
4616 33.596845
4617 33.70411
4618 34.203867
4619 34.014435
4620 34.660808
4621 34.602735
4622 34.268062
4623 33.873445
4624 33.111515
4625 32.399448
4626 32.28116
4627 31.345841
4628 30.765963
4629 30.90215
4630 30.821746
4631 31.014301
4632 30.165104
4633 30.576365
4634 30.84302
4635 30.9997
4636 30.732758
4637 31.063132
4638 31.550852
4639 31.771636
4640 32.078238
4641 33.109977
4642 32.734581
4643 32.49253
4644 33.658574
4645 33.095047
4646 32.570979
4647 32.065269
4648 32.451304
4649 31.917453
4650 32.047141
4651 32.919103
4652 32.768346
4653 32.582424
4654 33.586454
4655 34.103414
4656 33.857401
4657 33.997134
4658 33.815501
4659 32.967618
4660 33.853111
4661 34.062647
4662 34.704116
4663 34.000552
4664 32.594369
4665 33.594982
4666 32.803944
4667 32.995824
4668 31.661457
4669 31.515932
4670 31.544655
4671 31.238984
4672 30.38433
4673 30.884998
4674 31.461294
4675 30.469765
4676 30.775223
4677 30.979693
4678 30.775659
4679 30.436204
4680 30.253573
4681 30.609768
4682 30.65727
4683 30.705629
4684 30.096922
4685 30.364476
4686 29.968068
4687 30.02006
4688 30.537102
4689 29.873993
4690 29.473674
4691 29.768354
4692 29.815134
4693 29.768051
4694 29.859524
4695 29.523167
4696 29.208664
4697 28.931672
4698 29.006049
4699 28.639291
4700 27.997845
4701 28.560405
4702 29.256983
4703 29.859711
4704 29.484464
4705 29.099528
4706 30.11809
4707 30.072317
4708 30.54183
4709 29.499149
4710 29.994121
4711 29.884875
4712 29.820677
4713 30.491733
4714 30.945015
4715 31.146931
4716 31.709636
4717 31.874956
4718 31.901362
4719 32.072015
4720 32.654495
4721 32.257348
4722 33.133052
4723 34.172869
4724 35.079475
4725 34.373481
4726 33.992948
4727 34.451725
4728 33.820545
4729 34.229081
4730 33.897329
4731 35.096013
4732 35.663666
4733 37.14819
4734 37.603901
4735 38.946337
4736 39.587144
4737 39.000553
4738 38.83406
4739 38.050771
4740 36.981065
4741 37.388077
4742 37.929983
4743 38.853654
4744 39.606929
4745 40.490624
4746 39.658493
4747 37.880923
4748 38.398417
4749 37.756778
4750 37.990554
4751 37.469241
4752 36.635183
4753 36.188421
4754 35.679925
4755 36.183111
4756 35.422653
4757 36.887983
4758 36.753764
4759 37.027872
4760 36.109754
4761 35.605893
4762 35.260441
4763 36.864835
4764 35.693645
4765 37.031538
4766 36.677583
4767 37.469296
4768 37.833638
4769 38.057978
4770 39.704894
4771 38.62202
4772 40.102399
4773 40.814631
4774 41.695061
4775 40.482892
4776 40.229882
4777 39.665734
4778 38.610736
4779 39.301452
4780 38.740968
4781 38.13431
4782 39.284414
4783 38.538442
4784 40.365634
4785 39.240529
4786 39.484627
4787 39.392024
4788 38.838767
4789 39.88075
4790 41.335786
4791 40.635274
4792 41.939441
4793 40.44877
4794 41.397227
4795 40.606948
4796 41.818193
4797 41.952575
4798 43.087983
4799 43.205446
4800 41.901538
4801 40.451347
4802 39.649621
4803 40.93766
4804 41.379952
4805 41.256846
4806 41.951627
4807 41.900343
4808 42.480725
4809 42.127677
4810 41.374413
4811 41.626759
4812 41.586633
4813 43.674326
4814 44.241971
4815 44.257192
4816 47.137061
4817 45.121191
4818 44.252097
4819 43.478716
4820 43.962085
4821 41.275557
4822 42.039949
4823 40.153634
4824 39.009238
4825 38.17229
4826 39.517429
4827 38.227884
4828 37.24293
4829 36.628973
4830 36.802617
4831 37.58524
4832 38.805264
4833 37.339914
4834 37.131437
4835 37.802663
4836 38.802575
4837 39.468119
4838 40.555849
4839 40.433133
4840 40.15293
4841 39.16811
4842 38.216104
4843 37.107725
4844 37.303815
4845 38.57009
4846 39.140102
4847 38.158014
4848 38.181299
4849 37.375475
4850 39.784261
4851 39.366036
4852 40.436605
4853 40.431499
4854 39.229257
4855 39.72765
4856 39.077863
4857 37.903027
4858 38.997615
4859 41.588196
4860 40.28999
4861 39.381747
4862 39.493996
4863 39.085732
4864 40.493295
4865 41.687867
4866 42.263035
4867 41.502962
4868 42.656671
4869 45.447228
4870 45.132642
4871 46.766525
4872 47.510464
4873 46.11969
4874 45.676855
4875 43.930908
4876 43.245707
4877 43.095567
4878 43.267614
4879 42.640406
4880 41.605293
4881 41.027672
4882 41.422653
4883 42.3725
4884 42.081301
4885 40.597994
4886 39.946595
4887 39.41223
4888 38.367524
4889 37.984428
4890 37.646345
4891 36.902097
4892 36.178409
4893 34.159082
4894 34.51928
4895 33.967503
4896 34.68501
4897 35.601386
4898 35.605742
4899 34.99242
4900 35.500847
4901 34.022567
4902 35.487149
4903 36.014047
4904 35.70808
4905 36.672859
4906 36.856875
4907 36.796033
4908 37.36597
4909 35.175814
4910 36.066211
4911 36.418524
4912 36.836118
4913 37.345833
4914 36.916506
4915 37.95711
4916 37.827679
4917 37.960591
4918 37.488375
4919 38.178947
4920 38.742799
4921 38.745366
4922 37.429972
4923 36.634639
4924 36.346342
4925 34.217587
4926 33.18596
4927 32.947592
4928 34.018475
4929 34.649703
4930 35.389381
4931 34.244078
4932 34.015371
4933 33.102513
4934 31.690405
4935 32.685983
4936 33.579752
4937 33.64601
4938 33.22268
4939 33.537386
4940 32.137906
4941 32.232836
4942 31.931094
4943 31.995649
4944 32.364228
4945 33.00242
4946 33.711912
4947 34.651809
4948 34.842735
4949 34.278425
4950 34.703247
4951 34.638669
4952 34.354314
4953 34.920415
4954 35.455992
4955 35.842191
4956 36.148327
4957 35.855741
4958 35.669126
4959 35.378523
4960 34.71037
4961 34.5978
4962 33.221285
4963 34.268323
4964 36.091707
4965 35.661221
4966 35.01265
4967 36.065874
4968 36.189847
4969 35.357692
4970 34.933211
4971 36.261627
4972 36.156033
4973 36.52889
4974 37.236194
4975 36.753779
4976 36.175177
4977 36.557132
4978 36.359567
4979 36.378771
4980 36.949834
4981 37.907099
4982 36.917306
4983 36.743978
4984 38.17283
4985 36.756536
4986 37.619047
4987 36.970812
4988 38.166029
4989 39.211871
4990 39.867709
4991 38.645653
4992 38.261398
4993 38.132059
4994 37.536815
4995 38.192954
4996 37.203552
4997 36.226644
4998 35.835058
4999 35.560852
5000 35.910532
