# Supplementary material for: Structure of tetrameric forms of the serotonin-gated 5-HT3A receptor ion channel
Source: EMBO J. 2024 Sep 4;43(20):4451–71. doi: 10.1038/s44318-024-00191-5 (PMC11480441; doi:10.1038/s44318-024-00191-5)
Supplement: Supplementary file 7 — Source data Fig. 7 [file 44318_2024_191_MOESM7_ESM.zip › Figure 7/7E/7E_TMD.dat]

0 22.781599
1 22.506806
2 21.663794
3 22.37382
4 22.757891
5 23.084878
6 23.193645
7 22.977623
8 23.774248
9 22.563939
10 22.729222
11 22.188136
12 22.010892
13 21.356509
14 21.852952
15 22.402377
16 22.898047
17 22.843653
18 23.228797
19 22.459007
20 22.44849
21 22.132831
22 21.784829
23 21.208348
24 22.033987
25 20.827594
26 22.736296
27 22.166284
28 21.244532
29 20.702268
30 20.952236
31 21.164282
32 21.137708
33 20.39727
34 20.54525
35 20.225327
36 21.771909
37 21.326979
38 21.6784
39 21.870781
40 22.129289
41 22.161004
42 22.256468
43 21.690987
44 21.695732
45 21.795235
46 21.781128
47 22.199973
48 21.790478
49 22.371664
50 22.436823
51 22.421083
52 22.354516
53 22.613406
54 21.765604
55 21.312769
56 21.768332
57 22.419372
58 21.19806
59 22.02302
60 22.060356
61 22.728683
62 22.877863
63 23.493828
64 24.569199
65 24.902169
66 24.55075
67 23.628423
68 23.195675
69 23.458852
70 23.532046
71 22.181864
72 22.031055
73 21.790779
74 21.570326
75 22.952136
76 23.675292
77 23.055298
78 22.668627
79 23.140566
80 22.924325
81 22.917474
82 23.742843
83 24.129508
84 23.4338
85 23.057975
86 24.356332
87 24.771581
88 23.907744
89 22.41088
90 22.76149
91 23.143723
92 23.326663
93 21.886619
94 21.263434
95 20.884155
96 21.50646
97 21.095154
98 20.897212
99 20.483249
100 21.359937
101 21.749979
102 21.874616
103 21.873247
104 21.901089
105 21.676032
106 21.309904
107 21.956316
108 21.604099
109 20.828918
110 20.992875
111 20.883133
112 20.441084
113 20.606714
114 20.301727
115 20.83302
116 20.445389
117 20.470398
118 20.058662
119 20.762489
120 19.954241
121 20.022998
122 19.646196
123 19.502435
124 19.606348
125 20.226158
126 20.07599
127 20.39637
128 20.307417
129 20.608545
130 19.995831
131 20.20158
132 20.996467
133 21.02
134 21.212058
135 21.433805
136 20.996069
137 21.738774
138 20.584886
139 20.268503
140 20.886497
141 21.024296
142 21.307756
143 20.257472
144 19.818492
145 21.332806
146 19.702402
147 20.17904
148 20.209132
149 19.598188
150 20.25816
151 20.030683
152 21.237176
153 20.771773
154 21.252693
155 20.812103
156 21.453577
157 21.979283
158 21.468097
159 21.706427
160 21.352334
161 21.175666
162 21.581922
163 21.326976
164 20.766908
165 20.562834
166 20.920973
167 20.864413
168 21.026768
169 21.278358
170 20.69547
171 20.553543
172 21.066875
173 20.81631
174 20.749408
175 21.017873
176 20.890347
177 21.191457
178 21.452392
179 20.660568
180 20.263548
181 20.33815
182 19.745104
183 20.123241
184 19.809479
185 20.564378
186 20.627928
187 21.034289
188 21.078658
189 20.979138
190 21.267151
191 21.636668
192 21.680212
193 21.681015
194 20.914507
195 20.960268
196 20.49286
197 20.571053
198 20.47461
199 20.771982
200 20.116668
201 19.941012
202 19.159779
203 20.279342
204 20.195833
205 20.629509
206 20.984822
207 21.115661
208 21.119382
209 21.492536
210 20.947937
211 20.898813
212 21.13111
213 21.602081
214 21.370429
215 21.329977
216 21.395072
217 21.49387
218 21.42408
219 21.466559
220 21.733182
221 21.903612
222 21.814115
223 21.621225
224 21.710897
225 21.033174
226 20.83198
227 21.25593
228 20.564904
229 21.305323
230 20.740477
231 20.83802
232 20.858247
233 20.770237
234 20.646462
235 21.568973
236 20.882073
237 20.669757
238 21.512398
239 21.737011
240 21.266628
241 22.102921
242 21.788647
243 21.85667
244 22.100089
245 21.865982
246 22.268907
247 21.888284
248 22.088927
249 22.022569
250 22.641202
251 21.801242
252 21.576042
253 21.623931
254 21.608116
255 21.769421
256 21.887168
257 22.191039
258 22.137404
259 22.265777
260 22.363068
261 22.061377
262 22.701621
263 22.457736
264 22.204123
265 21.342691
266 21.520264
267 21.737384
268 21.374151
269 21.406464
270 21.461756
271 21.627293
272 21.582633
273 21.463411
274 21.675502
275 21.195811
276 21.717815
277 21.962614
278 21.494725
279 21.368036
280 21.348392
281 21.477132
282 22.036849
283 21.298807
284 21.262575
285 21.517135
286 21.776657
287 21.935859
288 22.250024
289 22.458125
290 22.268568
291 22.155347
292 21.755858
293 21.745195
294 22.50401
295 22.407799
296 22.193548
297 21.809811
298 21.268165
299 21.573943
300 21.512337
301 22.579425
302 22.636808
303 21.713199
304 21.567087
305 21.405128
306 20.737209
307 21.485247
308 22.16794
309 21.204312
310 20.962537
311 20.419257
312 20.169293
313 20.366675
314 20.286108
315 20.971006
316 20.331342
317 20.715156
318 21.459172
319 21.082125
320 21.087348
321 20.797923
322 21.031023
323 20.5974
324 21.387051
325 21.573155
326 22.506496
327 21.963766
328 22.194851
329 22.032212
330 21.582229
331 21.143586
332 21.242766
333 20.927293
334 21.02153
335 21.314172
336 21.416614
337 21.341752
338 21.62503
339 21.490596
340 21.75092
341 20.832733
342 20.866189
343 21.125726
344 22.064602
345 20.916918
346 20.930348
347 20.790085
348 20.887009
349 21.289199
350 21.43782
351 21.45643
352 21.272824
353 20.699689
354 20.258288
355 20.207136
356 20.031116
357 20.502373
358 20.768431
359 20.760003
360 20.767164
361 20.019078
362 20.605266
363 20.791745
364 21.063713
365 20.766551
366 20.560966
367 20.423167
368 20.413597
369 19.833047
370 20.194075
371 20.653936
372 20.89877
373 20.323113
374 20.601425
375 20.340203
376 19.979259
377 20.86874
378 21.300327
379 21.561282
380 21.984125
381 21.708377
382 21.175597
383 21.540159
384 21.126209
385 20.893741
386 22.1151
387 21.716983
388 21.408375
389 21.772403
390 21.297446
391 21.870889
392 21.937331
393 22.207756
394 22.077744
395 23.020697
396 22.76174
397 22.802342
398 22.298916
399 22.29
400 21.640209
401 22.310548
402 22.274791
403 21.452089
404 21.280594
405 21.213116
406 21.034232
407 20.869374
408 20.738197
409 20.469602
410 20.755342
411 21.028486
412 20.637656
413 20.011541
414 20.065003
415 20.659143
416 19.912216
417 19.57381
418 20.537394
419 20.731307
420 20.974019
421 20.807484
422 21.07717
423 21.101195
424 21.061329
425 20.838844
426 21.44303
427 20.812832
428 20.547323
429 21.35848
430 20.659237
431 20.814419
432 20.644504
433 20.49666
434 20.944379
435 20.999534
436 21.729732
437 21.685051
438 21.545224
439 21.371264
440 20.922144
441 20.926407
442 20.789278
443 21.103634
444 21.070104
445 21.113174
446 20.805582
447 20.66761
448 20.409002
449 20.715639
450 20.573671
451 20.371461
452 20.717594
453 21.042765
454 20.753617
455 20.583652
456 20.525565
457 20.611396
458 20.797241
459 20.634857
460 20.317946
461 20.915561
462 20.805255
463 20.147447
464 20.643157
465 20.238047
466 20.599356
467 21.218038
468 20.412647
469 21.004888
470 20.979363
471 21.15008
472 21.520891
473 20.17536
474 19.988654
475 19.913168
476 19.260348
477 19.642751
478 19.756034
479 19.837377
480 19.887724
481 20.138328
482 20.507174
483 20.713582
484 20.899885
485 20.850412
486 21.358678
487 21.41994
488 22.164361
489 21.599965
490 21.942389
491 21.504984
492 21.608323
493 21.808135
494 21.781328
495 21.261362
496 21.865254
497 21.951433
498 22.286041
499 22.03661
500 21.593928
501 21.572317
502 21.730564
503 21.485541
504 21.408022
505 21.138136
506 21.447397
507 21.488352
508 21.407519
509 21.443611
510 21.51727
511 21.278675
512 21.296498
513 21.458964
514 21.77717
515 21.529323
516 22.012983
517 22.290306
518 22.022347
519 22.684772
520 22.240558
521 22.657561
522 22.734053
523 22.715124
524 23.389656
525 23.525603
526 23.519908
527 23.808184
528 23.185852
529 23.470136
530 22.845101
531 23.288479
532 22.758415
533 23.395846
534 23.429097
535 22.692899
536 22.875593
537 23.054035
538 23.423073
539 23.164836
540 22.949687
541 23.009322
542 22.930713
543 22.801526
544 22.76336
545 23.270631
546 24.434018
547 24.311455
548 24.433075
549 23.991925
550 22.874779
551 23.366437
552 22.90185
553 22.899726
554 22.795009
555 22.837705
556 22.607283
557 22.81906
558 23.498814
559 23.471367
560 23.483288
561 23.493799
562 23.927022
563 23.962249
564 23.988788
565 24.504852
566 24.410417
567 24.677401
568 25.193149
569 24.015546
570 24.251759
571 24.802913
572 24.671341
573 25.81015
574 25.534267
575 25.909791
576 26.164977
577 25.515899
578 25.384908
579 26.072978
580 26.46799
581 25.746017
582 25.135024
583 24.914701
584 24.424293
585 25.057388
586 24.953415
587 25.513116
588 25.135603
589 25.068823
590 24.898571
591 25.969476
592 24.740213
593 24.798214
594 24.500315
595 24.320349
596 24.191739
597 24.176337
598 24.088964
599 24.073849
600 24.404685
601 24.481435
602 24.487892
603 24.057287
604 24.855873
605 25.12242
606 24.286538
607 24.362877
608 24.409977
609 24.127386
610 24.251689
611 24.375527
612 24.907065
613 25.097929
614 26.39713
615 26.040762
616 25.937086
617 26.625271
618 26.137871
619 26.147017
620 25.807623
621 25.886252
622 25.457648
623 26.105087
624 26.229033
625 26.098816
626 25.90497
627 25.990688
628 25.988796
629 26.127778
630 25.403069
631 25.973428
632 26.356112
633 26.382543
634 27.302594
635 27.117758
636 27.248384
637 27.46405
638 28.066425
639 27.438789
640 26.974378
641 27.205932
642 27.14841
643 27.425752
644 26.713767
645 26.911406
646 26.280469
647 26.247354
648 26.276087
649 25.762905
650 26.511172
651 27.136589
652 27.488508
653 26.594163
654 26.754293
655 26.407906
656 25.911784
657 25.573174
658 25.834425
659 25.968063
660 25.905923
661 25.241191
662 25.388027
663 25.092792
664 25.285251
665 25.182001
666 24.963402
667 24.787071
668 24.494866
669 24.758871
670 25.367844
671 25.000765
672 25.458451
673 25.607415
674 24.875348
675 24.36628
676 24.505063
677 24.827376
678 25.743861
679 26.17334
680 25.832474
681 26.578475
682 25.950329
683 25.220021
684 25.187519
685 24.669862
686 24.546423
687 24.383314
688 24.385126
689 24.412754
690 24.693968
691 25.169932
692 24.460016
693 24.600884
694 24.789906
695 24.867743
696 24.237999
697 24.056504
698 24.045622
699 23.856076
700 23.951145
701 24.196529
702 24.721909
703 24.54023
704 24.110542
705 23.98157
706 24.330966
707 24.192175
708 23.585038
709 23.712617
710 24.156625
711 23.980866
712 24.202528
713 23.861666
714 23.937363
715 24.12162
716 24.313911
717 24.283878
718 23.889999
719 24.10399
720 23.844497
721 24.021386
722 23.74468
723 24.183284
724 24.613307
725 24.573905
726 25.256565
727 25.473037
728 25.345026
729 25.466158
730 25.191379
731 25.58073
732 26.128156
733 26.598037
734 26.552535
735 26.262468
736 26.141111
737 27.934541
738 27.307755
739 27.177379
740 26.33851
741 28.059671
742 27.989601
743 27.698913
744 27.837104
745 27.535524
746 27.790133
747 26.715053
748 26.945474
749 26.725664
750 26.834684
751 27.162074
752 27.407399
753 27.304789
754 26.112128
755 27.191341
756 25.910602
757 25.467056
758 25.021368
759 26.490216
760 27.139595
761 28.482122
762 27.122086
763 27.137077
764 28.564942
765 27.633218
766 29.127796
767 29.854924
768 28.310632
769 29.970814
770 29.650955
771 28.888817
772 28.924233
773 29.671451
774 30.310156
775 29.898629
776 29.544749
777 29.121872
778 28.780276
779 29.542455
780 30.509642
781 30.362403
782 31.063275
783 30.766672
784 30.595749
785 29.872634
786 30.184964
787 29.950692
788 29.318837
789 28.61249
790 28.282521
791 28.894644
792 28.275227
793 27.414797
794 28.004037
795 27.827575
796 27.681515
797 28.076613
798 27.564031
799 28.773553
800 28.900155
801 29.13831
802 29.565738
803 29.213236
804 28.369362
805 27.833987
806 27.852339
807 27.647431
808 27.408665
809 27.37313
810 27.502338
811 27.555071
812 27.38385
813 28.278143
814 28.156727
815 27.882068
816 27.162416
817 27.457271
818 26.858875
819 27.076722
820 26.436985
821 26.834664
822 26.409006
823 26.577698
824 26.697174
825 26.805381
826 26.713862
827 26.281907
828 26.816385
829 26.580438
830 26.416306
831 26.461732
832 26.168007
833 25.91016
834 27.27602
835 26.159571
836 25.99847
837 26.572827
838 25.737551
839 25.9663
840 26.29699
841 25.736407
842 25.767816
843 25.84832
844 25.611958
845 25.995607
846 26.928029
847 26.750029
848 27.129377
849 26.418196
850 26.562886
851 26.104005
852 25.691685
853 25.849625
854 25.880272
855 25.699537
856 25.751784
857 25.320216
858 25.430646
859 25.391858
860 25.491799
861 25.70166
862 25.510494
863 25.774866
864 26.330518
865 26.038656
866 26.391298
867 27.02401
868 27.118355
869 26.814773
870 26.410731
871 26.717003
872 26.442674
873 26.829494
874 26.14347
875 26.761938
876 26.759035
877 27.536201
878 26.926245
879 27.227956
880 26.082905
881 26.344201
882 26.271624
883 25.744416
884 25.506513
885 25.579421
886 25.356796
887 24.993286
888 25.222754
889 25.402772
890 25.76578
891 25.153226
892 25.738997
893 25.528223
894 25.317669
895 25.391988
896 25.409265
897 25.111174
898 24.890232
899 24.958367
900 25.313442
901 25.412149
902 25.475747
903 24.728159
904 24.975047
905 25.050102
906 25.272076
907 25.575275
908 25.132866
909 24.849045
910 24.792847
911 25.80575
912 25.665771
913 25.550704
914 25.867249
915 25.438073
916 26.046054
917 26.265903
918 25.893806
919 26.22605
920 26.416391
921 26.04533
922 25.664609
923 25.790913
924 26.067708
925 26.909661
926 27.164177
927 26.994725
928 26.128408
929 27.281242
930 27.285059
931 27.874021
932 27.962256
933 28.301188
934 27.075373
935 26.792165
936 26.480301
937 26.40492
938 26.803613
939 26.234594
940 27.039405
941 27.330595
942 26.361487
943 26.400181
944 27.525207
945 26.697811
946 26.866553
947 25.291874
948 25.813601
949 25.718073
950 24.782872
951 24.671919
952 24.990958
953 24.735531
954 24.478719
955 24.49343
956 24.84733
957 25.339739
958 25.487043
959 25.885962
960 24.948544
961 26.154855
962 26.172558
963 25.027005
964 24.352508
965 24.372431
966 24.289182
967 23.93188
968 24.148221
969 23.826695
970 24.167615
971 24.700174
972 23.865053
973 24.549082
974 24.523969
975 24.536877
976 24.328945
977 25.02661
978 25.324386
979 25.077229
980 24.976403
981 25.623993
982 25.364104
983 24.981231
984 25.385919
985 25.130168
986 24.829465
987 24.912295
988 25.065183
989 24.655557
990 24.70652
991 25.391015
992 25.626617
993 25.202698
994 25.713789
995 25.477684
996 25.764074
997 25.650191
998 25.691895
999 25.991748
1000 25.863165
1001 26.079587
1002 25.943248
1003 25.596437
1004 25.581213
1005 25.408168
1006 25.832886
1007 25.343929
1008 25.644507
1009 25.632228
1010 25.925575
1011 25.489267
1012 25.599844
1013 25.36315
1014 25.37953
1015 25.486485
1016 25.695546
1017 25.633117
1018 26.037248
1019 25.329679
1020 24.897456
1021 25.246204
1022 25.629349
1023 24.69031
1024 24.922582
1025 24.889302
1026 25.198036
1027 25.193396
1028 25.666083
1029 25.775394
1030 24.790916
1031 24.889369
1032 24.595975
1033 24.255065
1034 24.180838
1035 23.975008
1036 23.746077
1037 24.325412
1038 24.026652
1039 23.624176
1040 23.68443
1041 23.80235
1042 24.197557
1043 23.414163
1044 23.740925
1045 23.423295
1046 23.82298
1047 23.515912
1048 23.656916
1049 23.96551
1050 24.40696
1051 24.179516
1052 24.103625
1053 24.029321
1054 24.608366
1055 24.691373
1056 24.306128
1057 24.138511
1058 24.332366
1059 24.805854
1060 25.0213
1061 24.659919
1062 24.624612
1063 24.508149
1064 24.592918
1065 24.357063
1066 24.82809
1067 25.15094
1068 24.6991
1069 24.345387
1070 24.50644
1071 24.525431
1072 24.927698
1073 24.449019
1074 24.336051
1075 25.175134
1076 24.384145
1077 25.083663
1078 25.268591
1079 24.455393
1080 24.493961
1081 23.930595
1082 24.050591
1083 24.210433
1084 24.330236
1085 24.015716
1086 24.701817
1087 24.343868
1088 23.688183
1089 23.576903
1090 23.773154
1091 23.705781
1092 23.49928
1093 23.501274
1094 24.299775
1095 24.074128
1096 24.101023
1097 23.550059
1098 23.81017
1099 24.59148
1100 24.693479
1101 24.806955
1102 25.001212
1103 23.871219
1104 24.717856
1105 24.637755
1106 25.249917
1107 24.499217
1108 24.364218
1109 24.689592
1110 24.198803
1111 24.070687
1112 24.635732
1113 24.706491
1114 24.747686
1115 24.730242
1116 24.663534
1117 24.546403
1118 24.630591
1119 24.749651
1120 24.926033
1121 24.368704
1122 24.056664
1123 24.454956
1124 24.03499
1125 24.516203
1126 24.626711
1127 24.027675
1128 23.734835
1129 23.929729
1130 23.405213
1131 23.792234
1132 24.372819
1133 23.909331
1134 23.86392
1135 24.175307
1136 23.898534
1137 23.552844
1138 23.582549
1139 23.324149
1140 23.519429
1141 24.065919
1142 23.449413
1143 22.910487
1144 23.234004
1145 23.377249
1146 22.808184
1147 23.335439
1148 23.038569
1149 23.677475
1150 23.429895
1151 22.866442
1152 23.216271
1153 23.01312
1154 23.140784
1155 23.089311
1156 23.71463
1157 23.826234
1158 23.862167
1159 23.833967
1160 24.042768
1161 23.972995
1162 23.539433
1163 23.002765
1164 23.074992
1165 22.957091
1166 23.323517
1167 23.078032
1168 22.881096
1169 22.932842
1170 23.190532
1171 23.926807
1172 23.610676
1173 23.339323
1174 22.887555
1175 23.922722
1176 23.858726
1177 24.577842
1178 24.438936
1179 24.837097
1180 24.817186
1181 24.397878
1182 25.033514
1183 25.004427
1184 25.485309
1185 25.389136
1186 25.072041
1187 24.718837
1188 24.500332
1189 25.200306
1190 24.770045
1191 24.326713
1192 24.72952
1193 24.597181
1194 24.987903
1195 25.239124
1196 25.73492
1197 26.013961
1198 26.249208
1199 26.040602
1200 25.016707
1201 25.339098
1202 25.399509
1203 25.52486
1204 26.225095
1205 27.423214
1206 28.041367
1207 28.605507
1208 27.76296
1209 28.967532
1210 27.876118
1211 29.302273
1212 29.481731
1213 28.858884
1214 30.037144
1215 30.217238
1216 30.587852
1217 30.321773
1218 29.120158
1219 28.377007
1220 28.838594
1221 28.903248
1222 29.052257
1223 29.161122
1224 28.764203
1225 29.429421
1226 29.753958
1227 29.13346
1228 28.186489
1229 28.154994
1230 27.574364
1231 27.895288
1232 27.289742
1233 27.136904
1234 27.893698
1235 27.849017
1236 28.686424
1237 28.186726
1238 28.409429
1239 29.215129
1240 29.343599
1241 29.167621
1242 29.296847
1243 29.743579
1244 29.173651
1245 29.512122
1246 28.148983
1247 28.324856
1248 29.497886
1249 29.196592
1250 28.880563
1251 29.492418
1252 28.010489
1253 28.403082
1254 28.786888
1255 28.14522
1256 28.335583
1257 28.253046
1258 28.996975
1259 27.910079
1260 27.50584
1261 27.768562
1262 27.115055
1263 26.687546
1264 27.141918
1265 26.359107
1266 26.960214
1267 26.624679
1268 26.804562
1269 26.802557
1270 27.866744
1271 27.409915
1272 27.398997
1273 27.301123
1274 26.219147
1275 26.477891
1276 27.119472
1277 27.631796
1278 27.727375
1279 27.499584
1280 27.73171
1281 27.406875
1282 28.204744
1283 28.868721
1284 27.855382
1285 27.850755
1286 27.439922
1287 27.15063
1288 27.888403
1289 27.573156
1290 28.403259
1291 27.849438
1292 28.084677
1293 28.071662
1294 28.440349
1295 28.562476
1296 28.617903
1297 28.075401
1298 28.462113
1299 28.397518
1300 28.019571
1301 28.950206
1302 28.99858
1303 27.794406
1304 27.860463
1305 28.372777
1306 27.660063
1307 27.210296
1308 27.076494
1309 27.169204
1310 27.549027
1311 28.702263
1312 30.173215
1313 31.24724
1314 31.526532
1315 30.505008
1316 29.844082
1317 29.557031
1318 29.705515
1319 29.188285
1320 29.087631
1321 29.825537
1322 30.431983
1323 29.928508
1324 30.661991
1325 30.428337
1326 30.281741
1327 29.311535
1328 30.600401
1329 30.19018
1330 31.400981
1331 31.043728
1332 29.993632
1333 30.618058
1334 31.101388
1335 31.948097
1336 31.304935
1337 31.228424
1338 30.760024
1339 32.180618
1340 31.139565
1341 33.108028
1342 32.915537
1343 32.425429
1344 31.177097
1345 31.757474
1346 32.052786
1347 33.286743
1348 32.545977
1349 33.351852
1350 34.342797
1351 33.922156
1352 32.081701
1353 32.572843
1354 31.917352
1355 31.285344
1356 31.810642
1357 31.236158
1358 31.797056
1359 32.362845
1360 31.821263
1361 32.16413
1362 30.878415
1363 31.539265
1364 32.280835
1365 33.408835
1366 33.250376
1367 32.961548
1368 32.420449
1369 32.302442
1370 33.678745
1371 34.323184
1372 33.657106
1373 35.439402
1374 34.912229
1375 35.995071
1376 35.013251
1377 34.379169
1378 33.910304
1379 33.235917
1380 32.814736
1381 33.42059
1382 33.511084
1383 31.165402
1384 31.783127
1385 30.832192
1386 31.800751
1387 32.23571
1388 32.661804
1389 31.519611
1390 31.966833
1391 32.550408
1392 33.35574
1393 33.266731
1394 32.79935
1395 33.482571
1396 34.023265
1397 34.022838
1398 33.75537
1399 34.721656
1400 34.871561
1401 34.21731
1402 32.701865
1403 33.548012
1404 34.214074
1405 33.496518
1406 33.304535
1407 33.068588
1408 32.366911
1409 31.911253
1410 32.303577
1411 31.508755
1412 31.064209
1413 31.553535
1414 30.273217
1415 30.541196
1416 30.168161
1417 30.362412
1418 30.931119
1419 31.345248
1420 30.994312
1421 31.185402
1422 30.951387
1423 31.258205
1424 31.7721
1425 31.642851
1426 31.730544
1427 32.420778
1428 32.238473
1429 31.627519
1430 31.347622
1431 30.954309
1432 30.230656
1433 30.252909
1434 30.372941
1435 30.662403
1436 31.781205
1437 31.775779
1438 30.506206
1439 30.649679
1440 30.721252
1441 30.920109
1442 31.014875
1443 30.440138
1444 29.855888
1445 29.689923
1446 29.718139
1447 29.748905
1448 30.127886
1449 30.252786
1450 30.140223
1451 30.889917
1452 31.169038
1453 30.553516
1454 30.867501
1455 30.987439
1456 31.135889
1457 31.160948
1458 30.748287
1459 30.829625
1460 31.130421
1461 31.155027
1462 30.723266
1463 31.23783
1464 31.465466
1465 30.793729
1466 31.584726
1467 31.752541
1468 32.285816
1469 31.268814
1470 32.061684
1471 32.685513
1472 31.933262
1473 32.713717
1474 33.049879
1475 33.197451
1476 33.257252
1477 32.648615
1478 34.040697
1479 34.324069
1480 33.234972
1481 33.657317
1482 33.160537
1483 34.313146
1484 34.722979
1485 35.408786
1486 35.970813
1487 37.945331
1488 37.765872
1489 36.456895
1490 36.361959
1491 36.842131
1492 35.733708
1493 35.077395
1494 36.36744
1495 33.875076
1496 34.419387
1497 35.040697
1498 35.511454
1499 36.182725
1500 37.644111
1501 36.266014
1502 36.903096
1503 38.715578
1504 37.001316
1505 36.453809
1506 36.108481
1507 36.657681
1508 36.746083
1509 38.321593
1510 37.982546
1511 36.349352
1512 36.647694
1513 37.388166
1514 37.333654
1515 38.930219
1516 39.121675
1517 38.523509
1518 38.119338
1519 37.296696
1520 38.198787
1521 38.505861
1522 38.572247
1523 39.403675
1524 40.402162
1525 41.791879
1526 42.326823
1527 41.139419
1528 40.003435
1529 40.910036
1530 39.378786
1531 38.873418
1532 38.70097
1533 38.999534
1534 37.669177
1535 36.462167
1536 36.651715
1537 36.513674
1538 36.830773
1539 35.970356
1540 35.450094
1541 36.397589
1542 35.528544
1543 35.112727
1544 36.021225
1545 35.762536
1546 36.463613
1547 36.339485
1548 36.575259
1549 36.110719
1550 37.015933
1551 35.42834
1552 35.711033
1553 35.747314
1554 35.400618
1555 34.909931
1556 35.199545
1557 34.97131
1558 34.976845
1559 34.790643
1560 34.483248
1561 33.505378
1562 34.019157
1563 32.247409
1564 32.824799
1565 33.681441
1566 33.657676
1567 35.86623
1568 35.97256
1569 35.610526
1570 36.415413
1571 37.962607
1572 37.400122
1573 37.262414
1574 36.687146
1575 36.86996
1576 36.721763
1577 38.123075
1578 37.576749
1579 36.827371
1580 37.564802
1581 39.196628
1582 37.566258
1583 36.405252
1584 35.782609
1585 35.751415
1586 35.276258
1587 34.684612
1588 33.6634
1589 32.257604
1590 33.356523
1591 33.335134
1592 32.686232
1593 31.104167
1594 31.249295
1595 31.950025
1596 32.481957
1597 31.055999
1598 31.19989
1599 32.147855
1600 32.04027
1601 32.623581
1602 31.87801
1603 30.743233
1604 30.588874
1605 30.36876
1606 30.225205
1607 31.36521
1608 32.160509
1609 32.443094
1610 32.126966
1611 33.122355
1612 33.015889
1613 33.908861
1614 34.1065
1615 34.612777
1616 35.20496
1617 33.622064
1618 33.038471
1619 33.056828
1620 32.976898
1621 32.821582
1622 33.228357
1623 33.186422
1624 32.443704
1625 32.416343
1626 31.997897
1627 31.719004
1628 33.134998
1629 33.126018
1630 32.82091
1631 33.328803
1632 33.53711
1633 33.818235
1634 34.12843
1635 34.122196
1636 34.14846
1637 35.494884
1638 35.390793
1639 35.330325
1640 35.513978
1641 36.333845
1642 36.289021
1643 36.699947
1644 36.472419
1645 36.392429
1646 37.226445
1647 36.477238
1648 35.343738
1649 34.817522
1650 35.127255
1651 34.881632
1652 35.494828
1653 35.194999
1654 34.0279
1655 34.071297
1656 34.957912
1657 34.870341
1658 34.150256
1659 35.186586
1660 34.582452
1661 34.144195
1662 33.632534
1663 33.149951
1664 33.473671
1665 34.033696
1666 33.150206
1667 33.558384
1668 34.491565
1669 34.289442
1670 33.959441
1671 33.313928
1672 33.725424
1673 34.88703
1674 33.707524
1675 33.846202
1676 33.754228
1677 34.031703
1678 35.122421
1679 35.046298
1680 35.145572
1681 35.206818
1682 35.237536
1683 34.562364
1684 34.841542
1685 36.071909
1686 36.718029
1687 35.77162
1688 34.898669
1689 35.31081
1690 34.957465
1691 36.474714
1692 37.195734
1693 38.252878
1694 36.013031
1695 37.935028
1696 35.473335
1697 36.306947
1698 36.765833
1699 36.252621
1700 36.082649
1701 35.289267
1702 34.748717
1703 34.378107
1704 34.545796
1705 33.419257
1706 34.050772
1707 33.210831
1708 33.021382
1709 31.922503
1710 30.73802
1711 31.39001
1712 31.797794
1713 30.660791
1714 30.504448
1715 31.333574
1716 31.540794
1717 30.08308
1718 29.730745
1719 30.046627
1720 30.918073
1721 31.469981
1722 31.176265
1723 30.891715
1724 30.958123
1725 30.625165
1726 31.59154
1727 31.718083
1728 30.882233
1729 30.901089
1730 31.658447
1731 31.417058
1732 30.284902
1733 29.869338
1734 29.770937
1735 29.52264
1736 29.335268
1737 29.230157
1738 28.807936
1739 28.782461
1740 28.874651
1741 29.555898
1742 29.714136
1743 30.062328
1744 29.83112
1745 29.721074
1746 30.16649
1747 30.319997
1748 30.296
1749 30.379469
1750 30.074271
1751 30.43885
1752 30.741798
1753 31.161993
1754 31.764473
1755 31.227427
1756 31.271609
1757 32.167275
1758 31.375455
1759 32.147656
1760 32.297888
1761 32.019291
1762 31.730891
1763 31.648405
1764 31.871939
1765 32.494446
1766 31.864655
1767 32.277662
1768 31.554883
1769 31.667755
1770 32.414547
1771 32.302846
1772 32.422691
1773 32.231856
1774 32.002919
1775 31.624639
1776 31.477591
1777 31.907204
1778 32.863737
1779 31.518906
1780 31.129693
1781 32.159007
1782 31.22207
1783 31.369939
1784 30.956778
1785 30.518666
1786 30.790631
1787 29.761067
1788 29.055211
1789 29.222298
1790 28.542289
1791 29.632064
1792 29.454219
1793 29.968626
1794 28.811682
1795 29.910781
1796 29.43842
1797 29.326721
1798 29.942667
1799 30.355307
1800 31.428824
1801 30.83064
1802 31.810325
1803 30.25768
1804 32.196505
1805 32.917022
1806 31.434205
1807 31.963813
1808 31.729777
1809 32.410108
1810 33.446134
1811 32.876024
1812 33.042221
1813 33.378978
1814 32.763634
1815 31.99778
1816 31.368299
1817 30.823606
1818 31.419283
1819 31.421732
1820 31.247475
1821 30.399418
1822 30.263496
1823 29.905295
1824 30.378256
1825 31.535063
1826 31.843835
1827 31.881163
1828 31.857236
1829 32.488173
1830 32.783439
1831 32.776143
1832 32.61586
1833 31.190076
1834 31.544197
1835 31.907805
1836 32.580683
1837 32.979329
1838 31.93066
1839 31.66199
1840 30.637888
1841 29.930314
1842 29.975292
1843 30.491067
1844 29.872181
1845 29.932239
1846 29.402947
1847 30.027459
1848 30.095352
1849 30.669048
1850 31.267487
1851 31.288533
1852 30.932515
1853 30.346754
1854 28.939227
1855 28.716754
1856 28.441841
1857 28.804937
1858 29.748537
1859 30.108353
1860 30.500009
1861 30.439932
1862 30.324002
1863 29.322289
1864 28.851829
1865 28.637254
1866 28.41328
1867 29.15498
1868 28.210776
1869 28.025781
1870 27.690719
1871 28.695704
1872 29.084462
1873 29.689542
1874 29.570324
1875 28.644397
1876 28.564476
1877 27.966158
1878 29.193906
1879 29.178239
1880 28.566794
1881 28.137782
1882 29.526228
1883 29.595411
1884 29.968941
1885 30.062364
1886 30.641352
1887 30.592817
1888 30.896295
1889 31.833531
1890 31.874455
1891 30.431329
1892 30.222722
1893 30.16717
1894 29.924893
1895 31.128021
1896 31.577659
1897 31.970141
1898 32.485956
1899 32.014381
1900 31.212856
1901 31.528807
1902 31.188133
1903 30.935007
1904 30.299859
1905 30.456328
1906 31.510111
1907 32.507085
1908 31.288102
1909 30.132888
1910 29.685452
1911 30.903916
1912 31.523885
1913 30.831788
1914 30.485197
1915 30.416669
1916 28.997784
1917 28.639324
1918 29.662164
1919 29.053971
1920 30.293363
1921 29.564781
1922 29.99292
1923 28.955779
1924 28.481318
1925 29.11211
1926 28.166122
1927 29.052464
1928 30.50001
1929 31.14379
1930 31.45893
1931 31.840891
1932 32.101572
1933 33.618493
1934 31.911858
1935 31.98362
1936 33.383592
1937 33.765057
1938 32.560872
1939 33.895268
1940 34.634554
1941 34.998577
1942 33.830979
1943 35.366306
1944 33.508175
1945 33.543813
1946 33.026661
1947 32.651822
1948 33.16047
1949 34.199466
1950 33.624078
1951 33.925742
1952 33.303822
1953 33.879142
1954 35.088918
1955 33.601431
1956 33.650284
1957 35.412169
1958 34.283875
1959 33.393664
1960 34.103931
1961 35.054738
1962 35.393091
1963 35.668244
1964 36.204507
1965 36.166163
1966 36.123912
1967 37.349945
1968 36.759891
1969 36.73244
1970 36.944015
1971 35.540817
1972 36.270412
1973 35.674724
1974 34.174863
1975 34.389067
1976 34.827508
1977 34.496507
1978 35.266942
1979 35.578522
1980 35.946007
1981 34.904006
1982 34.921619
1983 34.328659
1984 33.546729
1985 33.178982
1986 33.94051
1987 34.481581
1988 34.531181
1989 35.179229
1990 35.369313
1991 34.341003
1992 34.428806
1993 34.054716
1994 33.435889
1995 34.185416
1996 34.659206
1997 33.615327
1998 33.131044
1999 32.575738
2000 33.217204
2001 33.195528
2002 35.095743
2003 34.774743
2004 34.587547
2005 34.298956
2006 33.489441
2007 34.148591
2008 33.822711
2009 33.157308
2010 32.665711
2011 32.644918
2012 32.343008
2013 32.112957
2014 32.722069
2015 31.643419
2016 31.958753
2017 31.672903
2018 31.716455
2019 31.526601
2020 32.062678
2021 32.813175
2022 32.31787
2023 33.664538
2024 33.575315
2025 33.516713
2026 33.135109
2027 33.896302
2028 33.193708
2029 33.248924
2030 33.45541
2031 33.427167
2032 33.056444
2033 32.663439
2034 32.459254
2035 31.614448
2036 32.425724
2037 32.040378
2038 31.632928
2039 31.640433
2040 31.222281
2041 31.515395
2042 31.176898
2043 30.726893
2044 30.846905
2045 30.405733
2046 30.93437
2047 30.921035
2048 30.15411
2049 30.906059
2050 30.888033
2051 31.242004
2052 30.990146
2053 31.723599
2054 31.246624
2055 31.040048
2056 31.274229
2057 30.546559
2058 30.177518
2059 30.133303
2060 30.870186
2061 30.653121
2062 30.833856
2063 31.426394
2064 31.545066
2065 31.159958
2066 30.911246
2067 31.264786
2068 31.116819
2069 30.445122
2070 30.36988
2071 30.627497
2072 30.916113
2073 31.605793
2074 31.295801
2075 31.975424
2076 31.347219
2077 31.296033
2078 31.680223
2079 32.199305
2080 32.475254
2081 32.417222
2082 32.199892
2083 31.646893
2084 31.039276
2085 30.167026
2086 30.272144
2087 29.764315
2088 30.668163
2089 31.087611
2090 30.524923
2091 31.323349
2092 31.167791
2093 30.708481
2094 30.454202
2095 30.504701
2096 31.413949
2097 31.129428
2098 31.461462
2099 31.779405
2100 31.222838
2101 31.655798
2102 32.077063
2103 32.461718
2104 32.925878
2105 32.637067
2106 33.173583
2107 33.483551
2108 34.153986
2109 34.508033
2110 33.905404
2111 35.337804
2112 33.973109
2113 33.179395
2114 32.943317
2115 33.410974
2116 33.687405
2117 32.47895
2118 32.660565
2119 32.611734
2120 32.819894
2121 33.139158
2122 33.384128
2123 33.837015
2124 33.995669
2125 34.221411
2126 34.588138
2127 34.55694
2128 35.056375
2129 35.229276
2130 35.400728
2131 34.138198
2132 33.92432
2133 34.38146
2134 34.904267
2135 35.121185
2136 34.312459
2137 33.698065
2138 33.295584
2139 33.824987
2140 33.29578
2141 33.76862
2142 33.785884
2143 33.430195
2144 32.838299
2145 33.240169
2146 32.923275
2147 32.872299
2148 33.255098
2149 33.966737
2150 34.403969
2151 34.095314
2152 34.385671
2153 34.213577
2154 33.541657
2155 33.823903
2156 33.726791
2157 33.333047
2158 33.278203
2159 32.549314
2160 33.432163
2161 33.183119
2162 33.135875
2163 34.221513
2164 33.767802
2165 34.232603
2166 33.828913
2167 33.043423
2168 32.714408
2169 32.810895
2170 32.836042
2171 32.896341
2172 32.801654
2173 32.890318
2174 33.266881
2175 32.742261
2176 32.755406
2177 32.487209
2178 32.451863
2179 32.519889
2180 32.606805
2181 32.336745
2182 32.483046
2183 31.998728
2184 32.000779
2185 32.043507
2186 32.391267
2187 31.908073
2188 32.526499
2189 31.708559
2190 32.033688
2191 32.704814
2192 32.870912
2193 33.379335
2194 33.154977
2195 33.523968
2196 34.029934
2197 33.849533
2198 34.271924
2199 34.599735
2200 34.058816
2201 34.173018
2202 34.700357
2203 33.993521
2204 34.613979
2205 34.779899
2206 34.965958
2207 35.360701
2208 35.38374
2209 34.834243
2210 33.290745
2211 33.703068
2212 33.738027
2213 32.442067
2214 33.075652
2215 32.758189
2216 32.598224
2217 32.223709
2218 32.084945
2219 32.286561
2220 32.782669
2221 32.536718
2222 32.241043
2223 32.693955
2224 32.508801
2225 31.757627
2226 32.638205
2227 32.83204
2228 33.084155
2229 32.325949
2230 33.204862
2231 33.200249
2232 33.484598
2233 33.244175
2234 32.712064
2235 32.881807
2236 32.66786
2237 33.056917
2238 32.682273
2239 32.031487
2240 32.062547
2241 32.092307
2242 32.064566
2243 31.933229
2244 31.930354
2245 32.354735
2246 33.225283
2247 33.236017
2248 33.782147
2249 33.811375
2250 34.401591
2251 34.521083
2252 34.991095
2253 35.590393
2254 36.061499
2255 35.556971
2256 36.215329
2257 36.017689
2258 37.140546
2259 36.996762
2260 36.350976
2261 36.773994
2262 36.640832
2263 37.288731
2264 37.941017
2265 37.602499
2266 38.303599
2267 37.795826
2268 36.626552
2269 37.369206
2270 38.131777
2271 37.93997
2272 36.654194
2273 36.358473
2274 36.022985
2275 35.168091
2276 35.317546
2277 35.111522
2278 36.179104
2279 35.943752
2280 35.510477
2281 35.02513
2282 35.142425
2283 35.338053
2284 36.27423
2285 36.543671
2286 36.816623
2287 36.804714
2288 37.606114
2289 37.478929
2290 37.342243
2291 38.542803
2292 39.070681
2293 38.33047
2294 38.359863
2295 39.109964
2296 38.784102
2297 39.869637
2298 39.418169
2299 40.365106
2300 40.709806
2301 40.782808
2302 41.455399
2303 39.806327
2304 39.782271
2305 39.265691
2306 40.005188
2307 40.195832
2308 39.970731
2309 39.957289
2310 39.963034
2311 39.700293
2312 39.281322
2313 40.443702
2314 40.508179
2315 39.921759
2316 38.578685
2317 38.352456
2318 38.178386
2319 36.931513
2320 37.894101
2321 38.648181
2322 36.933307
2323 36.462327
2324 36.45217
2325 35.92601
2326 36.016781
2327 35.251593
2328 35.694163
2329 35.819654
2330 36.526171
2331 35.442755
2332 37.002325
2333 36.938427
2334 37.028424
2335 36.903991
2336 38.133117
2337 37.851592
2338 37.527845
2339 36.990579
2340 36.206871
2341 36.351221
2342 35.47267
2343 35.395877
2344 37.027575
2345 37.232866
2346 38.22636
2347 36.969307
2348 35.676028
2349 35.218971
2350 35.240388
2351 35.480534
2352 36.367785
2353 35.625089
2354 36.850285
2355 37.277274
2356 36.014637
2357 34.912573
2358 34.967068
2359 34.773394
2360 34.49579
2361 34.627428
2362 35.333076
2363 35.295124
2364 36.233358
2365 36.821463
2366 36.237984
2367 35.728003
2368 35.66395
2369 35.366192
2370 36.478209
2371 36.739803
2372 36.884682
2373 37.085492
2374 36.180392
2375 35.797444
2376 35.385591
2377 35.684435
2378 34.487866
2379 33.610501
2380 34.470564
2381 33.323933
2382 33.837608
2383 33.263854
2384 33.775327
2385 34.069913
2386 33.327855
2387 34.50877
2388 34.935792
2389 34.874803
2390 34.126357
2391 34.191279
2392 34.820816
2393 33.921696
2394 34.801121
2395 34.831448
2396 35.039266
2397 35.05242
2398 34.686262
2399 33.59351
2400 33.115042
2401 32.787181
2402 32.450624
2403 32.592235
2404 32.436075
2405 33.012759
2406 33.855655
2407 34.307803
2408 33.808491
2409 32.565692
2410 33.54232
2411 33.982185
2412 32.365412
2413 33.04318
2414 32.139315
2415 31.995689
2416 32.205117
2417 31.609059
2418 32.456037
2419 33.420936
2420 34.428357
2421 33.78743
2422 34.768657
2423 34.824561
2424 33.546553
2425 33.552507
2426 33.109531
2427 33.33131
2428 33.611323
2429 34.417505
2430 34.823187
2431 34.726921
2432 34.104811
2433 33.748736
2434 34.980681
2435 35.119938
2436 33.792463
2437 34.246045
2438 32.801857
2439 32.525065
2440 32.920227
2441 33.488124
2442 33.65093
2443 34.443738
2444 33.376422
2445 33.070843
2446 32.903936
2447 31.717732
2448 33.29751
2449 32.805388
2450 32.80273
2451 34.040719
2452 34.493516
2453 33.307763
2454 33.242968
2455 33.864287
2456 34.085163
2457 33.166489
2458 32.697937
2459 32.493425
2460 32.861405
2461 33.626923
2462 33.993067
2463 33.506424
2464 33.583035
2465 34.648419
2466 34.848222
2467 36.001366
2468 35.383444
2469 34.585538
2470 34.842173
2471 35.539717
2472 35.185519
2473 35.574668
2474 35.214311
2475 34.549381
2476 33.736445
2477 33.72414
2478 33.614167
2479 34.106506
2480 34.69148
2481 35.189062
2482 35.639046
2483 34.748228
2484 35.057487
2485 36.164386
2486 35.054617
2487 34.32194
2488 34.439204
2489 35.312217
2490 36.410929
2491 36.008582
2492 34.650982
2493 35.106483
2494 35.270022
2495 35.257792
2496 34.324755
2497 34.995885
2498 33.694425
2499 33.247596
2500 33.26405
2501 33.047157
2502 32.323415
2503 33.027048
2504 32.910881
2505 32.445129
2506 33.084241
2507 33.491151
2508 33.829794
2509 32.471358
2510 32.885932
2511 31.992836
2512 31.289693
2513 31.109766
2514 30.692841
2515 31.555651
2516 31.815928
2517 32.374315
2518 32.56845
2519 31.110513
2520 30.996657
2521 31.461094
2522 31.211626
2523 31.36426
2524 30.187081
2525 30.788005
2526 30.415031
2527 30.940402
2528 31.541236
2529 29.758862
2530 30.90049
2531 31.212601
2532 30.417975
2533 31.317495
2534 31.656791
2535 31.462942
2536 31.439384
2537 31.709271
2538 30.664013
2539 30.440639
2540 30.718984
2541 31.682341
2542 31.193217
2543 30.393501
2544 30.041369
2545 30.111652
2546 30.172132
2547 30.167921
2548 30.907432
2549 30.649289
2550 29.927412
2551 30.134735
2552 30.247411
2553 30.5553
2554 30.858606
2555 30.819868
2556 31.017533
2557 30.91409
2558 31.935515
2559 31.941913
2560 31.853648
2561 31.678825
2562 31.469948
2563 31.444951
2564 30.752727
2565 31.319776
2566 30.232117
2567 30.36871
2568 31.513429
2569 32.101133
2570 31.606834
2571 31.073817
2572 32.360913
2573 32.326718
2574 31.661884
2575 32.030737
2576 32.39643
2577 32.006296
2578 32.642238
2579 32.316905
2580 32.145299
2581 33.029213
2582 32.067233
2583 33.028199
2584 33.448254
2585 32.989158
2586 32.249126
2587 32.936314
2588 32.97595
2589 31.879182
2590 32.240904
2591 32.05156
2592 32.450516
2593 32.153207
2594 31.497167
2595 31.821603
2596 32.195624
2597 32.858688
2598 32.155459
2599 33.323722
2600 32.602201
2601 32.55087
2602 32.688155
2603 31.814285
2604 31.383763
2605 32.284233
2606 31.538898
2607 32.452115
2608 32.297018
2609 32.833117
2610 32.714652
2611 32.880807
2612 33.070024
2613 33.440179
2614 32.864588
2615 32.140158
2616 32.636211
2617 32.55768
2618 32.345958
2619 32.349222
2620 31.82424
2621 32.511256
2622 33.053269
2623 31.801731
2624 32.146371
2625 32.004879
2626 31.134528
2627 30.994693
2628 31.429719
2629 29.999383
2630 30.272515
2631 31.179073
2632 31.12725
2633 31.407287
2634 31.477426
2635 31.818814
2636 31.825468
2637 32.048109
2638 32.603007
2639 33.435183
2640 33.403242
2641 33.354326
2642 33.727882
2643 33.216123
2644 32.537596
2645 33.313649
2646 33.690246
2647 34.003973
2648 33.596062
2649 33.110398
2650 33.318604
2651 32.663438
2652 33.110374
2653 33.09749
2654 32.782642
2655 32.568878
2656 32.006989
2657 32.869166
2658 32.987625
2659 31.503105
2660 31.844806
2661 32.027457
2662 31.81906
2663 31.353297
2664 31.52732
2665 31.579062
2666 31.253256
2667 31.883709
2668 32.361376
2669 31.581324
2670 30.819815
2671 30.406562
2672 30.524139
2673 30.637375
2674 30.49895
2675 30.619162
2676 31.001947
2677 31.203758
2678 32.325384
2679 31.794994
2680 32.017392
2681 31.650073
2682 31.602127
2683 31.900571
2684 31.597272
2685 31.423174
2686 30.770497
2687 30.848473
2688 31.004626
2689 30.729196
2690 31.861521
2691 31.908604
2692 31.526881
2693 32.034586
2694 31.773978
2695 32.164269
2696 32.423024
2697 32.620576
2698 32.467868
2699 32.520383
2700 32.197861
2701 32.245331
2702 32.052468
2703 31.987466
2704 32.082728
2705 31.830509
2706 31.268554
2707 30.893382
2708 30.094433
2709 30.687036
2710 30.253957
2711 30.017435
2712 30.248751
2713 30.443643
2714 30.484645
2715 30.978657
2716 30.935074
2717 30.532678
2718 30.682245
2719 30.661044
2720 31.175548
2721 31.300014
2722 32.059797
2723 31.198753
2724 31.42428
2725 32.028123
2726 32.097133
2727 32.480576
2728 32.100501
2729 32.639764
2730 32.95223
2731 33.756347
2732 34.107208
2733 33.723691
2734 33.395197
2735 33.837669
2736 33.209685
2737 33.141097
2738 34.072067
2739 34.1264
2740 34.773215
2741 34.810518
2742 35.18948
2743 34.519252
2744 35.113996
2745 34.576844
2746 34.525525
2747 35.170246
2748 35.468276
2749 34.82691
2750 34.484461
2751 34.307269
2752 35.195005
2753 35.496843
2754 35.270764
2755 35.959257
2756 35.422709
2757 34.720917
2758 34.455674
2759 34.53007
2760 34.604263
2761 35.363945
2762 35.508723
2763 35.716492
2764 36.061823
2765 35.963185
2766 35.393125
2767 35.511768
2768 36.246816
2769 36.273447
2770 36.606857
2771 35.584695
2772 36.953243
2773 36.05934
2774 36.171554
2775 36.584989
2776 36.95182
2777 36.007077
2778 36.4357
2779 36.779149
2780 37.278116
2781 35.80166
2782 36.486333
2783 37.227588
2784 38.18573
2785 38.113128
2786 37.900376
2787 37.517126
2788 38.530832
2789 38.665602
2790 39.323242
2791 38.523749
2792 39.959331
2793 39.55942
2794 38.970579
2795 40.200479
2796 40.1997
2797 39.165918
2798 38.337376
2799 37.911194
2800 38.969252
2801 39.855816
2802 39.202595
2803 37.963285
2804 38.324741
2805 39.318176
2806 38.100652
2807 38.513456
2808 40.267132
2809 40.970409
2810 39.687724
2811 37.923368
2812 37.543127
2813 37.398082
2814 37.337615
2815 37.914084
2816 36.968539
2817 38.614663
2818 39.502844
2819 38.780316
2820 39.367453
2821 39.657487
2822 39.070943
2823 38.239618
2824 38.2928
2825 37.980492
2826 37.95442
2827 37.94939
2828 37.743476
2829 37.755379
2830 37.981118
2831 38.00807
2832 39.127586
2833 39.53646
2834 39.47452
2835 38.909362
2836 39.870625
2837 39.970088
2838 38.767676
2839 39.276666
2840 39.26839
2841 39.922736
2842 38.412421
2843 39.520731
2844 39.683578
2845 39.67944
2846 39.410207
2847 38.758494
2848 37.895333
2849 37.912031
2850 38.838183
2851 39.243695
2852 38.583778
2853 37.293264
2854 37.63072
2855 37.479564
2856 36.608631
2857 38.192152
2858 38.848328
2859 39.965261
2860 38.464581
2861 40.676478
2862 39.193801
2863 39.889285
2864 40.592635
2865 39.810672
2866 40.403404
2867 40.42296
2868 41.53227
2869 40.364421
2870 41.237346
2871 41.601312
2872 40.589355
2873 39.832384
2874 39.773104
2875 38.497529
2876 39.658334
2877 39.449163
2878 39.396865
2879 40.387224
2880 40.18124
2881 39.930913
2882 39.653765
2883 39.895524
2884 40.893207
2885 39.816337
2886 39.57249
2887 40.665093
2888 40.375575
2889 39.118475
2890 39.331006
2891 40.176713
2892 40.167133
2893 40.234967
2894 40.251217
2895 39.143189
2896 38.648247
2897 38.574437
2898 37.993134
2899 38.307203
2900 38.538821
2901 37.419649
2902 37.428802
2903 36.33265
2904 36.594042
2905 36.472035
2906 36.542558
2907 35.927706
2908 35.829164
2909 36.064629
2910 36.018873
2911 35.738491
2912 36.211057
2913 36.908183
2914 37.21205
2915 38.194826
2916 38.448827
2917 37.652343
2918 38.010132
2919 37.470713
2920 36.798223
2921 36.978724
2922 36.953574
2923 37.382358
2924 37.668715
2925 36.813225
2926 36.047294
2927 35.741815
2928 35.047375
2929 35.280225
2930 35.687693
2931 36.585988
2932 35.743547
2933 35.433717
2934 36.876744
2935 36.845893
2936 36.301309
2937 36.896972
2938 38.260667
2939 37.035907
2940 37.242062
2941 37.67304
2942 37.631095
2943 38.475005
2944 38.059715
2945 37.54881
2946 37.574753
2947 37.539099
2948 38.096246
2949 37.851512
2950 38.214797
2951 38.719145
2952 38.392496
2953 38.44419
2954 38.729208
2955 37.302431
2956 36.64404
2957 37.030326
2958 37.619401
2959 38.257385
2960 37.66836
2961 38.538516
2962 38.534221
2963 38.048962
2964 38.232667
2965 38.871662
2966 39.114967
2967 39.177097
2968 39.110402
2969 39.881093
2970 40.002318
2971 41.244858
2972 40.956096
2973 40.505854
2974 39.834563
2975 40.623083
2976 40.605809
2977 41.094322
2978 41.916053
2979 41.665749
2980 42.2634
2981 41.81393
2982 42.151293
2983 43.299488
2984 43.194041
2985 45.05261
2986 44.464788
2987 41.561836
2988 40.627744
2989 41.647133
2990 41.974737
2991 41.814166
2992 40.63552
2993 40.49311
2994 41.426289
2995 41.738429
2996 40.464222
2997 41.680267
2998 39.609018
2999 40.39654
3000 39.754997
3001 39.358899
3002 39.300192
3003 40.178403
3004 39.780096
3005 40.343335
3006 39.3986
3007 38.499798
3008 39.013461
3009 38.331005
3010 38.855031
3011 40.124142
3012 40.928063
3013 40.427896
3014 41.029132
3015 41.784012
3016 41.790837
3017 42.573648
3018 41.418773
3019 39.907176
3020 40.762585
3021 41.548859
3022 39.704489
3023 39.470423
3024 39.661084
3025 39.909117
3026 40.781992
3027 40.51876
3028 41.929494
3029 42.41402
3030 42.195005
3031 42.178254
3032 42.188487
3033 41.478125
3034 41.181536
3035 40.646027
3036 39.705426
3037 38.666823
3038 38.916264
3039 38.797316
3040 38.788039
3041 38.180808
3042 38.412907
3043 39.585185
3044 38.734896
3045 40.115729
3046 41.750964
3047 42.824245
3048 41.848854
3049 41.18574
3050 41.44712
3051 42.17076
3052 41.237572
3053 42.401836
3054 43.317036
3055 43.790034
3056 43.384027
3057 45.140984
3058 43.783566
3059 43.562723
3060 42.939929
3061 41.804513
3062 42.756588
3063 44.022602
3064 44.22226
3065 42.822126
3066 42.305641
3067 44.01313
3068 43.033481
3069 43.499124
3070 42.329614
3071 41.872968
3072 41.365828
3073 43.035702
3074 42.53705
3075 41.885088
3076 41.502899
3077 42.156576
3078 42.343184
3079 42.848062
3080 43.146839
3081 43.509624
3082 42.707472
3083 41.903157
3084 40.949878
3085 41.802052
3086 42.569264
3087 41.901417
3088 43.328969
3089 43.373115
3090 42.430024
3091 43.250749
3092 42.188219
3093 41.455986
3094 41.250708
3095 40.888765
3096 42.315653
3097 43.180722
3098 42.438675
3099 42.607091
3100 42.270152
3101 43.28772
3102 43.208968
3103 44.362817
3104 44.493533
3105 45.254119
3106 44.629315
3107 42.201609
3108 41.526015
3109 41.571977
3110 40.870188
3111 41.521805
3112 42.23545
3113 43.676025
3114 43.596613
3115 44.563257
3116 43.410627
3117 42.888735
3118 43.110106
3119 41.901252
3120 42.435144
3121 41.731664
3122 41.708564
3123 41.120545
3124 41.494386
3125 40.516788
3126 41.951376
3127 41.370798
3128 41.240099
3129 41.532044
3130 42.411749
3131 41.909796
3132 41.508901
3133 41.1254
3134 41.771314
3135 42.684347
3136 42.195413
3137 41.08043
3138 40.798289
3139 40.629861
3140 40.624296
3141 40.34263
3142 39.957156
3143 40.695262
3144 40.545632
3145 39.85978
3146 39.710696
3147 40.015637
3148 40.428534
3149 41.131326
3150 40.495191
3151 41.360112
3152 41.093209
3153 40.163298
3154 39.333385
3155 39.793138
3156 40.063686
3157 39.251334
3158 39.271463
3159 39.7495
3160 38.830496
3161 38.817941
3162 38.861415
3163 39.436626
3164 39.738042
3165 41.338715
3166 39.98835
3167 40.59878
3168 40.484272
3169 39.864915
3170 39.73368
3171 41.181465
3172 41.409788
3173 41.343156
3174 40.707886
3175 41.194022
3176 41.66955
3177 41.476387
3178 42.500134
3179 41.713372
3180 43.00348
3181 40.659997
3182 41.548626
3183 42.000174
3184 41.615495
3185 40.111269
3186 39.434892
3187 39.544517
3188 39.294472
3189 39.372857
3190 40.009419
3191 39.659691
3192 39.877888
3193 39.690915
3194 39.419765
3195 38.424414
3196 38.555873
3197 38.655508
3198 39.635863
3199 39.466462
3200 39.906013
3201 39.347504
3202 40.118022
3203 39.430405
3204 38.568824
3205 38.581975
3206 38.192598
3207 37.946968
3208 37.816022
3209 38.409281
3210 38.74103
3211 38.656909
3212 39.587406
3213 40.27042
3214 40.110005
3215 40.74519
3216 40.232952
3217 40.482108
3218 40.195637
3219 40.884604
3220 41.523124
3221 40.004661
3222 39.960921
3223 41.646718
3224 41.196252
3225 41.010075
3226 42.00871
3227 41.242859
3228 40.024395
3229 39.885141
3230 38.922041
3231 39.189118
3232 39.527722
3233 39.088686
3234 39.970857
3235 39.614361
3236 40.350634
3237 40.731809
3238 40.701645
3239 40.4963
3240 41.507948
3241 41.843588
3242 43.137377
3243 42.930305
3244 43.210851
3245 43.635293
3246 42.705834
3247 43.959945
3248 44.310307
3249 45.200052
3250 44.019804
3251 44.42238
3252 44.919702
3253 45.398915
3254 44.907791
3255 44.433449
3256 44.382776
3257 43.989718
3258 43.479335
3259 43.470586
3260 44.111768
3261 45.027867
3262 43.803411
3263 46.121243
3264 46.925264
3265 45.156359
3266 44.854862
3267 45.939966
3268 47.095443
3269 47.797787
3270 48.86968
3271 48.397633
3272 47.650771
3273 46.524428
3274 46.250678
3275 47.131752
3276 45.717162
3277 46.738687
3278 47.640789
3279 48.066809
3280 46.498066
3281 46.868983
3282 45.584258
3283 44.690426
3284 43.887074
3285 43.962687
3286 43.542166
3287 42.942351
3288 44.397309
3289 45.044665
3290 45.430823
3291 46.918032
3292 44.863781
3293 45.281256
3294 45.174092
3295 46.71283
3296 45.76565
3297 46.114418
3298 45.317608
3299 45.096365
3300 46.287167
3301 46.634287
3302 47.163846
3303 47.188868
3304 45.673406
3305 45.661983
3306 43.994416
3307 43.092462
3308 44.079918
3309 43.448404
3310 43.957537
3311 43.780155
3312 44.476342
3313 43.154509
3314 44.470851
3315 43.313945
3316 42.371072
3317 42.586284
3318 43.649813
3319 44.676522
3320 44.075743
3321 44.918405
3322 44.660735
3323 46.488453
3324 45.619277
3325 47.136249
3326 47.667574
3327 46.702775
3328 45.333898
3329 46.992867
3330 46.106358
3331 46.164248
3332 45.367918
3333 46.002715
3334 46.949833
3335 47.806587
3336 45.968886
3337 45.694462
3338 46.114899
3339 44.901276
3340 45.5774
3341 45.894417
3342 46.176356
3343 45.35805
3344 46.088315
3345 47.402122
3346 46.976663
3347 47.092002
3348 46.843175
3349 45.802014
3350 44.659315
3351 44.218416
3352 43.913684
3353 44.593537
3354 44.827455
3355 45.96882
3356 46.263095
3357 45.596007
3358 44.569152
3359 43.722805
3360 43.318398
3361 43.085805
3362 42.480259
3363 42.764056
3364 42.627767
3365 43.566056
3366 43.814607
3367 43.429075
3368 44.132529
3369 44.120588
3370 42.987727
3371 43.459499
3372 42.078616
3373 43.58347
3374 45.381135
3375 46.062843
3376 46.70534
3377 46.179488
3378 47.017313
3379 45.874659
3380 44.078978
3381 43.605573
3382 44.483916
3383 43.280562
3384 43.020407
3385 43.02875
3386 44.268932
3387 44.620976
3388 43.750254
3389 43.506774
3390 42.954315
3391 42.64871
3392 42.244752
3393 41.967063
3394 41.342872
3395 41.719028
3396 41.348611
3397 41.385331
3398 42.244522
3399 42.4272
3400 42.223333
3401 42.714112
3402 42.56963
3403 43.269409
3404 43.638849
3405 44.108268
3406 43.071674
3407 42.742876
3408 44.14251
3409 43.078196
3410 42.908575
3411 43.918999
3412 44.013697
3413 42.957378
3414 43.809679
3415 44.406733
3416 43.793034
3417 43.703512
3418 43.777826
3419 45.344077
3420 46.822118
3421 45.760778
3422 45.556779
3423 46.194024
3424 46.869994
3425 47.059146
3426 47.339995
3427 48.268924
3428 47.60704
3429 46.602728
3430 46.544523
3431 45.5551
3432 47.730426
3433 45.953308
3434 44.695843
3435 44.899435
3436 45.977765
3437 46.146628
3438 45.6017
3439 46.843912
3440 45.580437
3441 45.203382
3442 45.021831
3443 44.804358
3444 45.027729
3445 43.527171
3446 42.332534
3447 41.463136
3448 41.940623
3449 42.647851
3450 42.20258
3451 43.573561
3452 41.847091
3453 43.273261
3454 43.792982
3455 43.817634
3456 43.411607
3457 43.530785
3458 43.235392
3459 43.013387
3460 42.291286
3461 43.603172
3462 43.622776
3463 44.433087
3464 44.735405
3465 43.522514
3466 44.676422
3467 43.918995
3468 43.623818
3469 44.034636
3470 44.148041
3471 44.190448
3472 43.682258
3473 43.611275
3474 42.868021
3475 42.416354
3476 42.601284
3477 42.633194
3478 41.836014
3479 41.367652
3480 41.400521
3481 40.47563
3482 42.193304
3483 41.662917
3484 42.126327
3485 41.224295
3486 41.047277
3487 40.062451
3488 40.482601
3489 40.583315
3490 41.531423
3491 41.474066
3492 41.302257
3493 42.039739
3494 42.877391
3495 42.336609
3496 41.58036
3497 40.346106
3498 41.442417
3499 42.016641
3500 41.790096
3501 39.788834
3502 38.848161
3503 41.177637
3504 43.037159
3505 41.909617
3506 41.473747
3507 43.460591
3508 41.683277
3509 40.676736
3510 39.945439
3511 39.113767
3512 38.046021
3513 39.301292
3514 39.034225
3515 39.463714
3516 39.793651
3517 39.957377
3518 39.001158
3519 40.553852
3520 39.564329
3521 39.923814
3522 39.362635
3523 39.851134
3524 41.122321
3525 40.949223
3526 41.306397
3527 42.506302
3528 40.753741
3529 41.620533
3530 42.409987
3531 42.729853
3532 41.545467
3533 40.899914
3534 39.971187
3535 40.783527
3536 39.309714
3537 39.041089
3538 39.71183
3539 39.592676
3540 39.066759
3541 40.264163
3542 40.366205
3543 39.688266
3544 39.618077
3545 39.715099
3546 38.309313
3547 38.421569
3548 38.360931
3549 38.704567
3550 38.431953
3551 38.983471
3552 40.087681
3553 39.586339
3554 40.248012
3555 41.716944
3556 43.071152
3557 41.177051
3558 41.161128
3559 40.390644
3560 41.404399
3561 39.369889
3562 39.60308
3563 38.471838
3564 38.37219
3565 38.795396
3566 38.613552
3567 37.798107
3568 37.685315
3569 37.727053
3570 37.176644
3571 37.045068
3572 38.962243
3573 39.509218
3574 37.76698
3575 37.576231
3576 37.963719
3577 36.485106
3578 36.784159
3579 37.805834
3580 37.869756
3581 37.115158
3582 37.313874
3583 36.339878
3584 35.827723
3585 35.747183
3586 35.777789
3587 37.029792
3588 37.924624
3589 38.086119
3590 38.3286
3591 37.796664
3592 37.658844
3593 36.858311
3594 36.724693
3595 35.274535
3596 36.063213
3597 35.34557
3598 34.914449
3599 35.995115
3600 35.200897
3601 35.371298
3602 36.481132
3603 36.917364
3604 36.910582
3605 36.888966
3606 36.652795
3607 37.043818
3608 36.776411
3609 37.452285
3610 37.169473
3611 36.874885
3612 36.343395
3613 37.564744
3614 38.023743
3615 37.977819
3616 37.579867
3617 38.02718
3618 38.156792
3619 38.626692
3620 39.075774
3621 39.615797
3622 39.881929
3623 40.726431
3624 40.267792
3625 40.420339
3626 41.416911
3627 41.459268
3628 41.485562
3629 41.895167
3630 41.925547
3631 41.019462
3632 39.632333
3633 39.203802
3634 39.10864
3635 37.625429
3636 37.155388
3637 36.838958
3638 36.897299
3639 37.419542
3640 37.932426
3641 37.844482
3642 36.70436
3643 36.309976
3644 36.193097
3645 35.707839
3646 35.498792
3647 36.357918
3648 37.194464
3649 37.101131
3650 37.055026
3651 35.761488
3652 36.269979
3653 35.213591
3654 36.117273
3655 35.639446
3656 35.418095
3657 35.307829
3658 34.96063
3659 35.091537
3660 35.314798
3661 35.157407
3662 34.90843
3663 34.719784
3664 35.453154
3665 36.162207
3666 36.39514
3667 36.054126
3668 34.336154
3669 34.736415
3670 35.896634
3671 36.067506
3672 37.134223
3673 37.072392
3674 35.929414
3675 37.922979
3676 37.629124
3677 36.572097
3678 35.950799
3679 35.796518
3680 35.817429
3681 36.05932
3682 36.435325
3683 36.040507
3684 36.853472
3685 36.695746
3686 36.683171
3687 36.761988
3688 37.190394
3689 37.663792
3690 37.586025
3691 37.151128
3692 36.206519
3693 35.841012
3694 35.875733
3695 36.663837
3696 35.937912
3697 35.871975
3698 35.948925
3699 35.874192
3700 36.354516
3701 36.793482
3702 36.772727
3703 37.031707
3704 37.484734
3705 38.26438
3706 37.380327
3707 37.475469
3708 37.369845
3709 36.538905
3710 36.758389
3711 36.104365
3712 35.496048
3713 35.088138
3714 35.460273
3715 35.131425
3716 35.530125
3717 35.100389
3718 34.601736
3719 35.008728
3720 34.080389
3721 35.212962
3722 34.316797
3723 34.501473
3724 34.433884
3725 34.022482
3726 34.001671
3727 33.533669
3728 34.262555
3729 34.739001
3730 34.886903
3731 34.797158
3732 34.926534
3733 34.609613
3734 35.377425
3735 34.870694
3736 34.812309
3737 34.62275
3738 34.76705
3739 35.679665
3740 34.974563
3741 35.180339
3742 34.191057
3743 34.250764
3744 34.235443
3745 35.281621
3746 36.09339
3747 36.313794
3748 36.805616
3749 35.950711
3750 36.977201
3751 37.518074
3752 36.258545
3753 37.178692
3754 37.366642
3755 36.922372
3756 37.929783
3757 36.634428
3758 36.801569
3759 37.425845
3760 37.743085
3761 37.759884
3762 36.98543
3763 37.307701
3764 37.539509
3765 37.885593
3766 37.60437
3767 36.399286
3768 37.443035
3769 38.04659
3770 38.210271
3771 38.540272
3772 39.653508
3773 38.952871
3774 38.577283
3775 38.681398
3776 38.682108
3777 38.020762
3778 36.967443
3779 37.140616
3780 36.877602
3781 36.881486
3782 36.639005
3783 37.002307
3784 36.665269
3785 36.572453
3786 37.326137
3787 37.028105
3788 36.859331
3789 36.05897
3790 35.662874
3791 35.826559
3792 36.727615
3793 36.733513
3794 36.835062
3795 37.360057
3796 35.895864
3797 35.917488
3798 35.95827
3799 36.083823
3800 36.006431
3801 35.947758
3802 36.204437
3803 36.090383
3804 35.489083
3805 35.870391
3806 36.796707
3807 36.521151
3808 36.356064
3809 35.872755
3810 36.006698
3811 37.458029
3812 37.285458
3813 36.6871
3814 36.970729
3815 37.474536
3816 37.558275
3817 36.69186
3818 35.798862
3819 36.32288
3820 36.927358
3821 37.741355
3822 37.343735
3823 37.947295
3824 38.604351
3825 38.965261
3826 38.433451
3827 38.042128
3828 37.470422
3829 37.191653
3830 35.936133
3831 36.814355
3832 36.811193
3833 36.885908
3834 36.223681
3835 35.761617
3836 36.323154
3837 35.631944
3838 35.191409
3839 34.967844
3840 35.586366
3841 36.102677
3842 35.585726
3843 35.305309
3844 34.912628
3845 34.801259
3846 34.352312
3847 34.186715
3848 34.706788
3849 34.524516
3850 34.823966
3851 34.808157
3852 34.66304
3853 34.545386
3854 34.734377
3855 34.366374
3856 34.518772
3857 34.318792
3858 33.883621
3859 34.100626
3860 34.779399
3861 34.607849
3862 34.091623
3863 33.641288
3864 34.502329
3865 33.528441
3866 33.816788
3867 34.161634
3868 33.820605
3869 34.194626
3870 35.04578
3871 35.235875
3872 34.969292
3873 34.447327
3874 34.090207
3875 33.801066
3876 33.807301
3877 34.001497
3878 33.917842
3879 33.769699
3880 33.776673
3881 34.022527
3882 33.932554
3883 33.865278
3884 33.467694
3885 34.014863
3886 35.072508
3887 34.245551
3888 33.26955
3889 33.774431
3890 33.274305
3891 33.187387
3892 32.662013
3893 32.407718
3894 32.573263
3895 33.122372
3896 33.144601
3897 32.825498
3898 33.313019
3899 33.550988
3900 33.210573
3901 33.560919
3902 33.392777
3903 33.562445
3904 34.390362
3905 33.941263
3906 33.285855
3907 33.364258
3908 34.158905
3909 34.137858
3910 34.42828
3911 33.827216
3912 34.096053
3913 34.347511
3914 33.277989
3915 34.43426
3916 34.205762
3917 34.353119
3918 34.40443
3919 34.44453
3920 35.021077
3921 34.486902
3922 35.038708
3923 35.424129
3924 34.889305
3925 35.135018
3926 34.357434
3927 33.749567
3928 33.84357
3929 34.553782
3930 34.81516
3931 34.031588
3932 34.534471
3933 35.455277
3934 34.155159
3935 33.860959
3936 34.718799
3937 35.24599
3938 34.363918
3939 34.3804
3940 34.565943
3941 35.678156
3942 35.591952
3943 34.614492
3944 35.169007
3945 34.194672
3946 34.975493
3947 35.288129
3948 34.50016
3949 34.212776
3950 33.941744
3951 33.847321
3952 33.61619
3953 33.727792
3954 33.473404
3955 33.652545
3956 34.363207
3957 33.850236
3958 33.394397
3959 33.147601
3960 32.723419
3961 31.914045
3962 32.413604
3963 32.762054
3964 33.388677
3965 33.526032
3966 33.527282
3967 33.218656
3968 33.600344
3969 33.935359
3970 33.787521
3971 33.562603
3972 33.527398
3973 33.118116
3974 33.298841
3975 33.427944
3976 33.013012
3977 33.320077
3978 33.181904
3979 32.942439
3980 33.625793
3981 34.04827
3982 34.483675
3983 33.579727
3984 33.434273
3985 33.767928
3986 34.584401
3987 35.081077
3988 35.323472
3989 36.579586
3990 36.211043
3991 34.902173
3992 35.845773
3993 36.002412
3994 34.796164
3995 35.699542
3996 35.26002
3997 35.749952
3998 35.74749
3999 36.307384
4000 36.391184
4001 35.830728
4002 35.94015
4003 35.32078
4004 35.115303
4005 35.142079
4006 34.597963
4007 34.438553
4008 33.959693
4009 35.021847
4010 33.890378
4011 33.740586
4012 33.489731
4013 32.97549
4014 32.606346
4015 32.754178
4016 31.829496
4017 32.410715
4018 32.425941
4019 32.459854
4020 33.228347
4021 32.721103
4022 34.118622
4023 34.525971
4024 33.731688
4025 33.708067
4026 33.539349
4027 33.139009
4028 33.706147
4029 34.111236
4030 33.406609
4031 33.810541
4032 33.021037
4033 32.832091
4034 33.770735
4035 33.804276
4036 34.216057
4037 34.071267
4038 33.178973
4039 34.085056
4040 34.438575
4041 34.245258
4042 34.490993
4043 34.754746
4044 33.763666
4045 33.454231
4046 33.274705
4047 33.133135
4048 33.125609
4049 32.789697
4050 32.920841
4051 32.627573
4052 32.256975
4053 32.102018
4054 31.941992
4055 32.512483
4056 33.18092
4057 32.387608
4058 33.03504
4059 32.825286
4060 33.85645
4061 33.760885
4062 34.466565
4063 34.346545
4064 34.435703
4065 33.412911
4066 33.810552
4067 34.724271
4068 34.702494
4069 35.080518
4070 35.257207
4071 35.465915
4072 34.942435
4073 35.999929
4074 35.789098
4075 35.373211
4076 34.946336
4077 34.767368
4078 34.59552
4079 33.898953
4080 33.966866
4081 34.581963
4082 33.589742
4083 33.153902
4084 32.302921
4085 32.848938
4086 32.920173
4087 33.085587
4088 32.814652
4089 32.832481
4090 33.189583
4091 33.508425
4092 32.720495
4093 32.332814
4094 32.882663
4095 32.236416
4096 32.789383
4097 33.16369
4098 32.949546
4099 32.898405
4100 33.476138
4101 33.723167
4102 34.199068
4103 33.90623
4104 33.679283
4105 33.396929
4106 33.569558
4107 33.398382
4108 33.353121
4109 33.399561
4110 33.225035
4111 33.190872
4112 33.511649
4113 32.879216
4114 32.500096
4115 32.380367
4116 32.819479
4117 32.843823
4118 33.230085
4119 33.245668
4120 33.077713
4121 32.813834
4122 32.434913
4123 32.056255
4124 32.094441
4125 32.141995
4126 32.253808
4127 32.0368
4128 32.092607
4129 32.489583
4130 32.582595
4131 31.888474
4132 31.851642
4133 32.46712
4134 32.325274
4135 32.265545
4136 32.198848
4137 31.371067
4138 31.310524
4139 30.976147
4140 31.387504
4141 31.735011
4142 31.740432
4143 31.694079
4144 31.646545
4145 31.741837
4146 31.98973
4147 31.64733
4148 32.357987
4149 31.891003
4150 31.950469
4151 31.969448
4152 32.38916
4153 31.767298
4154 32.861271
4155 32.675477
4156 31.872882
4157 31.659546
4158 32.693744
4159 32.769136
4160 32.695345
4161 31.750733
4162 31.889371
4163 32.312774
4164 31.425617
4165 31.368898
4166 31.385033
4167 31.383925
4168 30.963927
4169 31.217205
4170 31.554362
4171 31.160385
4172 31.27325
4173 30.319704
4174 30.798346
4175 31.386289
4176 30.247003
4177 29.87542
4178 29.956727
4179 30.386198
4180 30.498605
4181 31.005166
4182 31.326613
4183 30.909954
4184 30.451519
4185 30.550832
4186 31.996617
4187 31.950385
4188 32.705184
4189 32.769444
4190 32.377912
4191 33.037457
4192 32.246281
4193 32.508269
4194 32.109262
4195 32.392827
4196 32.663961
4197 33.090874
4198 33.101225
4199 33.33598
4200 33.54989
4201 33.513712
4202 33.51275
4203 32.896809
4204 33.312767
4205 33.788466
4206 32.89408
4207 32.653265
4208 33.436283
4209 33.393522
4210 33.674083
4211 33.190312
4212 33.356657
4213 33.340348
4214 33.378508
4215 33.019201
4216 32.912993
4217 32.820437
4218 33.161182
4219 33.00458
4220 32.117896
4221 31.548922
4222 31.814247
4223 30.924274
4224 30.366827
4225 30.886942
4226 31.182608
4227 32.013337
4228 31.730554
4229 30.789297
4230 31.003562
4231 31.18989
4232 31.306248
4233 32.41427
4234 31.933771
4235 30.433026
4236 30.640563
4237 30.322465
4238 30.516257
4239 30.053015
4240 29.858534
4241 31.471278
4242 31.590068
4243 31.246951
4244 31.378603
4245 31.050615
4246 30.167558
4247 29.386528
4248 29.369874
4249 30.27849
4250 29.556232
4251 29.673727
4252 29.447812
4253 30.051181
4254 30.024104
4255 29.630881
4256 30.771189
4257 31.283136
4258 31.805967
4259 31.624884
4260 31.622625
4261 31.283539
4262 31.083563
4263 30.52698
4264 31.278642
4265 29.419041
4266 29.341083
4267 29.214447
4268 29.658593
4269 29.860403
4270 29.460625
4271 29.696096
4272 29.013336
4273 28.943725
4274 29.515455
4275 27.938741
4276 28.190761
4277 28.507025
4278 28.787582
4279 29.007623
4280 28.576609
4281 29.375883
4282 28.364129
4283 29.319206
4284 28.815891
4285 28.185397
4286 28.000925
4287 28.63342
4288 28.809435
4289 29.213884
4290 28.526224
4291 29.047531
4292 29.1087
4293 29.652955
4294 29.510279
4295 29.590071
4296 29.809585
4297 29.554792
4298 29.287026
4299 28.182913
4300 28.715164
4301 29.98178
4302 29.38649
4303 29.797063
4304 29.450207
4305 29.762987
4306 29.934656
4307 29.65125
4308 29.809163
4309 28.695232
4310 28.162788
4311 27.391728
4312 27.135147
4313 27.431654
4314 27.745789
4315 26.922645
4316 27.308152
4317 28.114982
4318 28.289823
4319 28.256266
4320 27.203889
4321 27.220313
4322 27.169663
4323 27.97412
4324 27.727666
4325 28.265654
4326 28.349978
4327 29.077397
4328 27.781914
4329 27.394818
4330 28.330254
4331 27.879114
4332 27.909866
4333 27.961073
4334 27.487467
4335 28.549898
4336 28.114041
4337 27.832991
4338 27.49668
4339 28.016838
4340 28.499868
4341 27.580884
4342 28.173965
4343 27.144576
4344 26.659008
4345 27.326854
4346 26.958962
4347 27.028171
4348 27.314632
4349 27.899905
4350 26.870117
4351 26.701136
4352 27.121104
4353 25.987989
4354 26.64698
4355 27.198636
4356 27.290203
4357 27.04074
4358 26.053525
4359 26.453957
4360 26.264271
4361 26.464105
4362 25.756858
4363 26.075397
4364 26.328787
4365 27.232448
4366 25.723157
4367 26.513726
4368 26.488082
4369 26.37149
4370 25.83792
4371 26.787566
4372 27.013092
4373 26.768374
4374 27.022482
4375 26.539454
4376 26.806735
4377 27.149255
4378 27.724098
4379 26.917345
4380 27.594118
4381 27.873066
4382 28.177861
4383 27.61543
4384 28.231778
4385 27.345881
4386 28.235785
4387 28.818188
4388 28.345857
4389 28.940031
4390 28.226031
4391 27.701652
4392 27.60043
4393 27.590394
4394 27.470102
4395 26.808702
4396 27.616756
4397 28.062869
4398 28.28479
4399 28.172031
4400 27.612578
4401 28.397968
4402 27.749052
4403 28.576939
4404 28.592813
4405 28.764213
4406 28.702381
4407 29.559101
4408 29.065508
4409 28.987586
4410 28.319535
4411 28.432853
4412 29.026201
4413 28.214076
4414 28.151014
4415 27.868272
4416 27.671704
4417 28.374528
4418 27.243398
4419 27.074377
4420 27.578076
4421 28.045037
4422 27.466269
4423 28.437525
4424 29.141299
4425 28.393304
4426 28.616306
4427 28.890264
4428 28.226926
4429 28.425053
4430 27.446068
4431 27.645552
4432 27.330313
4433 27.104867
4434 27.671227
4435 27.984299
4436 28.673834
4437 28.894296
4438 29.277048
4439 29.332535
4440 29.336182
4441 29.87744
4442 29.197613
4443 28.738393
4444 28.759143
4445 28.158643
4446 29.217801
4447 28.484881
4448 28.935877
4449 29.118893
4450 28.904416
4451 28.898765
4452 29.869382
4453 29.224095
4454 28.252268
4455 28.313937
4456 27.639464
4457 27.239552
4458 27.761222
4459 27.033538
4460 26.824024
4461 26.92632
4462 26.770685
4463 27.175052
4464 27.572318
4465 26.914236
4466 26.379423
4467 26.077732
4468 25.989848
4469 26.079437
4470 26.276534
4471 26.764898
4472 27.769288
4473 27.362489
4474 27.102176
4475 27.891312
4476 27.341641
4477 27.303654
4478 27.684094
4479 27.084214
4480 27.797375
4481 27.574697
4482 27.580743
4483 27.953118
4484 27.98426
4485 27.949973
4486 27.852568
4487 27.853322
4488 27.151661
4489 27.503158
4490 27.076632
4491 27.040006
4492 26.202333
4493 27.229286
4494 27.153775
4495 27.280729
4496 27.060572
4497 28.032322
4498 28.149311
4499 28.046293
4500 28.276015
4501 27.594258
4502 27.787907
4503 27.642363
4504 28.077625
4505 28.001847
4506 27.444134
4507 28.297095
4508 28.138482
4509 28.601343
4510 28.86047
4511 29.087088
4512 28.876974
4513 29.036096
4514 28.755486
4515 29.213569
4516 28.857448
4517 28.757998
4518 28.784646
4519 29.625662
4520 29.354191
4521 29.393257
4522 29.4327
4523 28.886351
4524 28.885054
4525 28.632369
4526 28.846694
4527 28.661249
4528 29.281041
4529 29.079208
4530 29.508128
4531 29.608807
4532 29.452607
4533 28.817271
4534 28.567606
4535 28.704729
4536 28.838096
4537 28.208431
4538 27.959827
4539 27.998884
4540 28.658042
4541 28.178367
4542 28.571411
4543 28.937487
4544 28.901332
4545 28.706053
4546 28.926114
4547 29.285737
4548 29.293452
4549 28.799461
4550 28.737427
4551 28.284106
4552 28.452022
4553 28.023271
4554 28.58282
4555 27.669026
4556 28.282003
4557 27.089166
4558 26.782895
4559 26.990938
4560 26.990135
4561 27.427293
4562 27.274254
4563 27.972298
4564 27.028599
4565 27.334718
4566 27.560034
4567 27.64398
4568 27.863551
4569 27.913439
4570 28.194789
4571 28.122672
4572 28.23311
4573 28.003634
4574 28.776885
4575 27.068046
4576 27.402803
4577 28.226472
4578 26.46775
4579 26.285776
4580 26.229416
4581 26.155873
4582 26.008051
4583 26.564384
4584 25.966359
4585 26.539525
4586 26.355111
4587 25.954822
4588 26.608714
4589 26.507174
4590 26.322093
4591 25.784686
4592 25.883104
4593 25.973924
4594 26.510168
4595 27.069614
4596 26.773381
4597 26.869208
4598 27.326274
4599 26.928781
4600 27.310255
4601 27.297983
4602 26.589408
4603 27.159098
4604 26.899381
4605 27.8428
4606 27.859196
4607 28.206215
4608 27.944869
4609 28.595394
4610 28.06466
4611 28.716134
4612 28.262641
4613 28.053372
4614 28.31465
4615 28.033633
4616 28.489011
4617 28.465427
4618 27.51213
4619 27.25784
4620 27.429572
4621 28.241815
4622 28.529644
4623 28.540081
4624 28.628391
4625 28.537876
4626 28.413325
4627 28.485729
4628 27.258842
4629 28.409542
4630 27.739894
4631 26.842895
4632 27.783276
4633 28.157575
4634 28.375432
4635 29.037707
4636 28.947123
4637 28.901342
4638 29.166632
4639 29.006931
4640 29.327187
4641 29.52439
4642 29.151126
4643 29.493509
4644 29.38092
4645 29.697363
4646 28.459204
4647 28.660122
4648 28.459107
4649 27.810429
4650 27.632976
4651 27.56416
4652 26.775419
4653 26.615099
4654 26.371476
4655 26.155757
4656 26.881238
4657 27.540096
4658 27.600187
4659 27.469759
4660 27.19057
4661 27.798076
4662 27.976138
4663 27.682212
4664 27.953686
4665 27.991596
4666 27.815819
4667 28.592445
4668 27.834039
4669 27.512929
4670 28.007737
4671 26.76123
4672 27.128802
4673 28.099561
4674 28.398146
4675 28.436245
4676 28.185482
4677 29.073852
4678 29.125545
4679 28.643939
4680 28.877366
4681 28.450758
4682 28.491178
4683 29.089193
4684 29.190262
4685 29.111134
4686 28.959565
4687 29.462436
4688 29.680344
4689 29.611075
4690 29.85156
4691 30.269645
4692 30.274006
4693 30.072093
4694 29.938022
4695 29.74638
4696 29.986815
4697 29.709917
4698 29.872606
4699 30.276176
4700 29.302591
4701 28.781858
4702 29.492574
4703 29.706161
4704 29.466556
4705 29.960124
4706 29.638641
4707 29.45552
4708 29.784671
4709 29.499357
4710 29.421393
4711 29.367813
4712 29.202255
4713 29.394633
4714 29.258569
4715 29.404758
4716 29.855034
4717 30.05432
4718 29.673379
4719 29.521054
4720 29.440446
4721 29.419252
4722 29.286577
4723 29.466298
4724 29.048386
4725 29.625143
4726 29.205007
4727 29.200594
4728 30.117033
4729 29.315299
4730 28.851988
4731 28.950108
4732 28.764687
4733 28.956427
4734 28.99446
4735 28.950113
4736 29.109967
4737 29.447331
4738 29.519011
4739 29.613125
4740 29.334991
4741 27.887012
4742 28.014711
4743 28.065343
4744 27.701929
4745 27.813752
4746 27.582832
4747 27.546808
4748 27.932177
4749 28.286759
4750 28.126989
4751 28.371447
4752 27.573142
4753 27.619327
4754 27.270293
4755 27.88953
4756 27.991178
4757 28.496303
4758 28.144426
4759 28.583252
4760 27.977281
4761 27.950471
4762 28.202273
4763 27.719773
4764 28.165973
4765 28.307768
4766 28.234526
4767 28.58776
4768 28.849672
4769 28.395076
4770 28.004991
4771 27.994368
4772 28.430925
4773 27.79881
4774 28.118536
4775 28.126363
4776 27.811408
4777 27.357064
4778 27.255809
4779 27.838063
4780 27.568317
4781 27.829814
4782 27.316844
4783 27.638193
4784 27.415701
4785 27.026881
4786 27.32499
4787 28.631271
4788 28.621793
4789 28.374892
4790 28.42738
4791 28.695242
4792 28.780837
4793 28.89183
4794 29.102748
4795 28.975787
4796 27.546657
4797 27.223038
4798 27.432684
4799 26.610655
4800 27.025945
4801 27.444797
4802 26.977043
4803 27.321381
4804 27.38304
4805 27.492459
4806 27.425729
4807 27.672096
4808 27.542931
4809 26.947526
4810 26.690995
4811 25.736035
4812 25.291499
4813 26.693996
4814 26.147249
4815 25.082324
4816 25.600286
4817 25.943794
4818 26.006878
4819 25.479202
4820 24.836127
4821 25.068399
4822 24.654553
4823 24.992611
4824 25.101001
4825 25.080877
4826 25.25387
4827 25.832855
4828 25.723609
4829 25.716657
4830 25.760711
4831 25.90483
4832 26.266306
4833 24.923454
4834 25.940441
4835 26.28741
4836 26.398246
4837 26.047392
4838 25.908098
4839 25.525181
4840 26.103874
4841 25.390338
4842 25.607491
4843 24.848484
4844 24.160751
4845 24.798393
4846 25.311172
4847 25.353916
4848 25.099937
4849 24.936109
4850 24.210373
4851 24.491406
4852 25.066262
4853 24.990388
4854 25.790152
4855 25.276335
4856 24.875749
4857 24.161573
4858 23.823664
4859 24.079657
4860 24.446116
4861 24.0289
4862 23.955236
4863 24.803131
4864 25.006876
4865 25.08743
4866 25.425157
4867 25.252483
4868 24.225888
4869 24.812885
4870 25.095066
4871 25.03311
4872 25.163456
4873 24.35906
4874 24.836697
4875 24.841231
4876 24.817275
4877 24.891488
4878 25.722928
4879 26.229952
4880 25.542045
4881 25.546412
4882 25.939066
4883 25.559836
4884 25.849325
4885 25.396859
4886 25.786622
4887 26.083229
4888 25.38624
4889 25.820758
4890 25.64412
4891 26.058287
4892 25.440738
4893 25.086466
4894 24.839523
4895 25.58474
4896 25.88742
4897 25.487835
4898 25.757023
4899 25.186077
4900 24.480397
4901 24.508436
4902 24.821004
4903 25.073608
4904 25.651172
4905 25.268213
4906 24.223552
4907 24.864206
4908 24.155611
4909 24.098061
4910 24.09587
4911 24.925555
4912 24.445234
4913 23.57974
4914 23.923928
4915 23.211479
4916 23.742376
4917 23.868908
4918 24.871308
4919 23.861827
4920 24.708679
4921 24.021062
4922 24.258479
4923 23.874217
4924 24.47732
4925 24.085626
4926 24.549534
4927 24.89057
4928 24.934078
4929 24.417589
4930 23.517736
4931 23.922195
4932 24.392774
4933 23.863088
4934 24.024629
4935 25.230244
4936 24.918598
4937 25.199087
4938 24.036339
4939 24.181182
4940 24.444575
4941 23.974051
4942 23.460304
4943 24.612644
4944 24.849876
4945 24.577641
4946 25.228663
4947 24.278657
4948 24.477019
4949 24.580865
4950 24.969397
4951 25.084691
4952 24.96945
4953 24.656472
4954 24.278028
4955 25.037778
4956 24.646917
4957 24.763941
4958 23.956106
4959 23.37528
4960 23.197245
4961 23.673682
4962 23.725985
4963 22.973764
4964 23.174797
4965 23.275337
4966 23.850293
4967 24.183037
4968 24.116861
4969 24.443393
4970 24.589082
4971 24.329846
4972 24.649124
4973 24.81125
4974 24.56026
4975 25.149155
4976 25.48317
4977 25.096009
4978 25.299285
4979 25.419508
4980 24.82175
4981 24.397775
4982 23.65874
4983 23.581385
4984 23.295523
4985 23.359164
4986 23.927819
4987 23.956672
4988 24.039822
4989 23.13496
4990 23.202962
4991 22.956174
4992 22.886908
4993 23.615258
4994 23.036894
4995 22.752999
4996 22.506532
4997 22.647947
4998 23.638404
4999 23.410063
5000 23.849353
