# Supplementary material for: Structure of tetrameric forms of the serotonin-gated 5-HT3A receptor ion channel
Source: EMBO J. 2024 Sep 4;43(20):4451–71. doi: 10.1038/s44318-024-00191-5 (PMC11480441; doi:10.1038/s44318-024-00191-5)
Supplement: Supplementary file 7 — Source data Fig. 7 [file 44318_2024_191_MOESM7_ESM.zip › Figure 7/7F/7F_ECD.dat]

0 27.836515
1 27.836514
2 28.099051
3 28.0912
4 28.710446
5 28.468127
6 26.465869
7 27.375711
8 27.997164
9 28.118543
10 27.272319
11 26.869973
12 26.659858
13 26.841239
14 26.688333
15 27.47065
16 26.423649
17 27.566794
18 27.036219
19 27.974544
20 28.480217
21 27.734499
22 28.00187
23 28.592031
24 28.876707
25 29.093225
26 28.956748
27 29.52957
28 28.615488
29 28.906736
30 28.074694
31 28.348365
32 27.771247
33 28.346811
34 28.487705
35 28.666049
36 29.375597
37 29.839583
38 29.535896
39 29.954959
40 29.60783
41 28.887642
42 28.394245
43 28.31187
44 28.600851
45 28.245137
46 28.203543
47 27.783765
48 28.159337
49 28.052714
50 27.214144
51 27.248532
52 27.459648
53 27.212172
54 26.803394
55 26.986864
56 27.120514
57 27.168061
58 27.074453
59 27.814965
60 27.444261
61 27.534915
62 27.404426
63 27.591465
64 27.464149
65 27.695597
66 27.687854
67 27.679758
68 28.158629
69 28.222645
70 28.478489
71 27.912615
72 28.693628
73 27.849572
74 27.338318
75 27.605522
76 28.369567
77 29.220604
78 28.928529
79 28.415917
80 27.976786
81 28.321783
82 28.400767
83 27.606767
84 28.120511
85 28.703037
86 29.462044
87 28.999575
88 29.156285
89 29.131985
90 29.846745
91 29.977868
92 29.166083
93 30.029837
94 29.241264
95 28.154787
96 28.376231
97 28.397879
98 28.17918
99 28.690113
100 29.056739
101 28.824304
102 29.253611
103 30.249517
104 29.894283
105 30.470385
106 30.090272
107 29.74494
108 29.292615
109 29.293033
110 29.795971
111 29.859879
112 30.087774
113 30.135206
114 30.376913
115 30.291354
116 31.152138
117 30.156575
118 30.408601
119 30.843181
120 31.337085
121 30.39349
122 30.238248
123 29.86134
124 29.901698
125 29.939127
126 29.716137
127 30.829877
128 30.576333
129 30.594535
130 30.807089
131 30.178591
132 29.805017
133 30.031377
134 29.998351
135 29.501729
136 29.488515
137 29.20628
138 29.324872
139 29.489186
140 29.524428
141 29.85639
142 29.371018
143 29.731043
144 29.757644
145 29.550187
146 30.020289
147 29.245896
148 29.41167
149 30.098169
150 30.318282
151 29.458968
152 29.097001
153 28.892695
154 29.316216
155 29.231008
156 29.098445
157 29.256312
158 28.946759
159 28.85832
160 28.937026
161 28.974761
162 29.2842
163 28.796426
164 28.537203
165 28.936154
166 28.648548
167 28.714899
168 29.190381
169 28.947532
170 28.361781
171 28.648121
172 28.291107
173 28.283365
174 29.066282
175 28.948161
176 29.415226
177 29.255923
178 29.475299
179 29.639587
180 29.666193
181 29.919943
182 29.518046
183 29.410342
184 29.996948
185 30.212955
186 30.486405
187 31.398871
188 32.144107
189 31.525715
190 30.731901
191 31.203761
192 30.890841
193 30.522753
194 31.029689
195 30.563876
196 30.907057
197 31.236696
198 31.975158
199 32.138496
200 32.092066
201 31.593443
202 30.847071
203 30.963295
204 30.884778
205 30.899677
206 30.650392
207 30.783996
208 31.107784
209 30.617707
210 30.644479
211 30.437964
212 30.435288
213 30.832815
214 31.441851
215 31.389724
216 31.028648
217 31.15904
218 31.119273
219 30.868604
220 31.036391
221 31.32017
222 32.400131
223 33.134248
224 33.335729
225 32.980335
226 32.587426
227 32.683639
228 32.519443
229 32.297613
230 32.571166
231 32.713174
232 32.638376
233 32.429506
234 33.232274
235 32.305439
236 32.009847
237 33.651099
238 34.087461
239 34.209694
240 34.684819
241 34.834673
242 34.749217
243 35.789991
244 35.430585
245 35.294203
246 35.566949
247 34.309077
248 34.536019
249 34.009026
250 34.20502
251 33.779825
252 33.775472
253 33.090921
254 32.670147
255 32.082824
256 31.344635
257 31.29136
258 31.005422
259 30.794165
260 31.38569
261 31.90481
262 32.028658
263 31.993018
264 32.025562
265 31.775114
266 32.384385
267 32.589343
268 32.287917
269 33.190201
270 32.132427
271 33.890119
272 33.78232
273 33.356858
274 32.98241
275 32.322928
276 33.21988
277 32.896761
278 32.498587
279 32.425942
280 31.677338
281 32.298179
282 31.828739
283 31.833548
284 32.129342
285 31.611028
286 31.596005
287 31.76168
288 31.025852
289 30.814036
290 30.851128
291 30.938652
292 30.838156
293 30.832304
294 31.095331
295 31.203921
296 31.138149
297 30.790138
298 31.166749
299 30.465234
300 31.315977
301 32.118857
302 32.228626
303 32.072236
304 32.039082
305 31.844448
306 32.318968
307 32.250931
308 32.800552
309 31.8746
310 31.246587
311 31.978997
312 32.849224
313 32.687551
314 31.547877
315 31.434976
316 32.69682
317 33.264265
318 33.055755
319 32.560828
320 33.964099
321 33.341817
322 32.555598
323 31.430821
324 30.934433
325 30.397271
326 30.559102
327 30.662861
328 31.136111
329 29.774787
330 30.216445
331 29.671842
332 29.976057
333 30.404874
334 29.784755
335 30.908648
336 30.680537
337 30.589666
338 30.728844
339 31.000973
340 30.900778
341 30.597921
342 30.440638
343 30.176511
344 30.706378
345 30.337506
346 30.812666
347 30.243733
348 29.333384
349 29.095587
350 28.709922
351 28.872174
352 28.643228
353 28.669727
354 29.023404
355 29.421269
356 29.04267
357 28.370665
358 27.853588
359 28.016522
360 28.30072
361 28.466493
362 29.266149
363 29.941051
364 29.455072
365 30.343024
366 29.631721
367 29.422862
368 29.500867
369 30.073912
370 30.149817
371 30.401723
372 30.204174
373 30.328802
374 30.597968
375 30.627424
376 30.576661
377 30.608891
378 30.881959
379 30.681737
380 31.248039
381 31.521167
382 31.439735
383 30.968708
384 31.322957
385 31.066654
386 31.094957
387 31.177422
388 31.353817
389 31.456421
390 32.060156
391 31.199443
392 31.777455
393 31.812588
394 31.735554
395 31.867291
396 31.98084
397 32.058681
398 31.96074
399 31.835745
400 31.901055
401 31.708427
402 32.112527
403 32.875064
404 33.059013
405 32.138167
406 32.65962
407 32.648152
408 32.457687
409 33.001334
410 32.941138
411 32.296183
412 32.133311
413 32.153594
414 32.394082
415 32.50095
416 32.33911
417 32.031721
418 32.832559
419 32.160935
420 31.530181
421 31.613673
422 32.087612
423 31.381272
424 31.037253
425 30.720972
426 31.060591
427 31.226411
428 31.558072
429 31.809821
430 31.451815
431 31.716383
432 31.738054
433 31.347179
434 31.354308
435 31.003423
436 31.081155
437 31.065435
438 30.307425
439 30.723457
440 30.537015
441 29.720077
442 29.80648
443 30.077784
444 30.323642
445 29.79867
446 29.052565
447 28.959989
448 28.56496
449 28.161245
450 28.277777
451 28.193111
452 28.678966
453 28.066658
454 27.783289
455 27.761267
456 28.277332
457 27.507754
458 27.740891
459 27.540131
460 28.053283
461 28.083615
462 27.540533
463 28.414394
464 28.854694
465 28.827496
466 28.764149
467 28.320809
468 27.834464
469 28.616222
470 28.61603
471 28.536593
472 28.307094
473 29.128061
474 29.378499
475 29.136344
476 29.379309
477 29.366933
478 30.069917
479 30.329979
480 30.339369
481 29.146543
482 28.579091
483 28.843212
484 28.543469
485 29.094353
486 29.096704
487 28.918678
488 29.207805
489 29.367316
490 29.030581
491 28.860806
492 28.523939
493 28.959978
494 29.344306
495 29.592205
496 29.251202
497 29.509064
498 29.646136
499 29.389294
500 29.636099
501 29.456956
502 29.368927
503 29.409058
504 29.654549
505 30.153224
506 29.485893
507 29.51776
508 30.010721
509 29.950098
510 29.562355
511 29.810398
512 30.684908
513 30.550445
514 30.5748
515 29.934374
516 29.418738
517 29.619644
518 30.065485
519 29.257561
520 29.76962
521 29.081762
522 29.067558
523 29.331547
524 28.982548
525 29.339778
526 29.436869
527 29.474893
528 29.403412
529 29.537403
530 29.228325
531 29.572064
532 29.683663
533 29.48308
534 29.78742
535 29.209216
536 29.180882
537 29.163238
538 28.833474
539 29.397561
540 29.223689
541 29.207631
542 29.144272
543 29.331947
544 29.456118
545 30.030526
546 29.84175
547 29.486006
548 29.740232
549 29.722861
550 29.609236
551 29.762889
552 29.727352
553 29.656995
554 29.622661
555 29.486695
556 28.774445
557 28.630874
558 29.178801
559 29.383898
560 28.711328
561 29.618444
562 29.126453
563 28.942952
564 29.206222
565 29.347258
566 29.78003
567 30.365511
568 30.024505
569 30.348488
570 30.360589
571 31.158182
572 31.209794
573 30.570557
574 31.358008
575 31.335016
576 31.544057
577 32.361016
578 31.154385
579 31.030285
580 30.845085
581 30.710363
582 30.722639
583 30.760103
584 30.614391
585 30.366043
586 30.599605
587 30.516984
588 30.162484
589 30.349719
590 30.472447
591 30.765439
592 30.152461
593 30.490217
594 30.639152
595 30.649706
596 30.778524
597 30.366313
598 30.122352
599 30.119097
600 30.534481
601 30.217739
602 30.124855
603 30.362733
604 30.604229
605 30.384475
606 30.242351
607 30.648025
608 30.540602
609 30.735718
610 30.562663
611 30.665759
612 30.120054
613 30.532222
614 30.635313
615 30.72909
616 30.535422
617 30.490073
618 30.518798
619 30.227866
620 29.996429
621 30.356086
622 30.610027
623 30.378777
624 30.36121
625 30.558982
626 30.538956
627 30.226067
628 30.731878
629 30.50572
630 30.235229
631 30.82736
632 30.592817
633 30.97315
634 30.880652
635 30.781922
636 30.84223
637 30.908636
638 30.512102
639 29.865874
640 29.979368
641 31.096465
642 29.789514
643 30.751151
644 31.172807
645 30.905398
646 29.557702
647 29.233349
648 29.511446
649 29.248884
650 29.365507
651 29.423952
652 29.88764
653 30.171189
654 30.0861
655 30.235246
656 30.263235
657 29.798301
658 30.557047
659 29.655662
660 30.47615
661 30.517686
662 30.347442
663 30.046512
664 29.714027
665 29.310825
666 29.459711
667 29.52405
668 29.771529
669 29.232407
670 29.207773
671 29.152018
672 29.390489
673 29.10454
674 28.734897
675 28.153842
676 27.785324
677 27.748195
678 27.574145
679 28.11415
680 28.636065
681 28.164201
682 29.189156
683 28.413945
684 28.393943
685 28.586606
686 28.580582
687 28.273094
688 27.644626
689 27.323876
690 27.645724
691 27.215815
692 28.454494
693 28.843178
694 28.772296
695 28.380965
696 28.442903
697 28.357168
698 28.620424
699 28.345725
700 28.339018
701 28.383342
702 28.218475
703 27.942444
704 28.383815
705 27.027633
706 27.374492
707 26.704962
708 26.930717
709 26.81962
710 26.482525
711 26.665
712 26.710227
713 26.645579
714 27.008296
715 27.048522
716 26.964124
717 27.427633
718 27.304343
719 26.296939
720 27.073642
721 27.235997
722 27.379088
723 26.949973
724 27.478694
725 27.262021
726 27.199465
727 27.228693
728 27.564092
729 28.008769
730 28.023437
731 28.024854
732 28.262936
733 28.328808
734 28.138368
735 28.229314
736 27.720188
737 28.689877
738 28.284624
739 28.089982
740 27.986669
741 28.436599
742 28.063563
743 27.896082
744 27.804091
745 27.902083
746 27.895317
747 27.694049
748 27.551202
749 28.313831
750 28.230463
751 28.776589
752 28.495329
753 28.72259
754 28.66803
755 28.069472
756 28.17416
757 28.058131
758 28.349122
759 27.843221
760 27.97811
761 28.191364
762 28.603436
763 28.057627
764 28.474696
765 28.183079
766 28.127451
767 28.537026
768 28.772046
769 29.06028
770 29.075381
771 28.856542
772 28.265517
773 28.379581
774 27.842644
775 28.3214
776 28.450406
777 27.699258
778 28.257546
779 28.358169
780 28.772687
781 28.814358
782 28.673951
783 28.475587
784 27.85362
785 27.152705
786 26.753571
787 26.790847
788 27.022658
789 27.464121
790 26.823149
791 27.414558
792 27.229386
793 27.091626
794 27.643915
795 27.610514
796 26.906131
797 27.096257
798 26.35385
799 26.419337
800 25.932768
801 26.824865
802 26.741009
803 27.001734
804 26.792189
805 27.48625
806 27.65249
807 27.393262
808 27.500226
809 27.653953
810 27.595698
811 27.762476
812 27.627881
813 27.953235
814 27.539969
815 27.747216
816 27.728599
817 28.282673
818 27.485818
819 27.327198
820 26.954297
821 27.527806
822 27.757165
823 27.925595
824 28.227318
825 28.695435
826 28.228708
827 28.647558
828 28.884874
829 28.693918
830 28.793269
831 28.726012
832 28.690081
833 28.594802
834 28.508656
835 28.797833
836 28.909665
837 28.502584
838 28.644736
839 28.073315
840 28.878526
841 28.853345
842 28.330858
843 28.713821
844 28.839742
845 28.613123
846 28.676197
847 28.815892
848 28.508382
849 28.5772
850 29.162239
851 29.191297
852 28.963849
853 29.49685
854 29.308931
855 29.238089
856 29.444302
857 29.130372
858 29.43612
859 29.461117
860 29.500221
861 29.541724
862 29.46556
863 29.459197
864 29.578385
865 29.647027
866 29.758208
867 29.777844
868 28.790796
869 29.457795
870 29.116374
871 29.761267
872 29.391154
873 29.450201
874 29.393398
875 29.328022
876 29.657159
877 29.133236
878 29.07631
879 28.809814
880 28.337788
881 28.825806
882 28.686323
883 28.191655
884 28.228947
885 28.44213
886 28.265615
887 28.448528
888 28.563333
889 28.269053
890 28.035026
891 28.292338
892 28.294288
893 28.268433
894 28.681754
895 28.508193
896 28.372889
897 27.987687
898 28.170569
899 27.861446
900 28.197899
901 28.211532
902 28.367478
903 28.115071
904 27.921449
905 27.52385
906 27.80916
907 27.991078
908 27.846138
909 27.777129
910 27.646398
911 28.005655
912 28.35153
913 28.288272
914 28.990988
915 28.59816
916 28.843114
917 29.257349
918 28.731202
919 28.524813
920 28.437167
921 28.813032
922 29.18332
923 28.848922
924 29.272094
925 29.438337
926 28.958218
927 28.957305
928 28.87595
929 28.754913
930 28.322494
931 27.980959
932 28.378207
933 28.262182
934 28.243407
935 27.318467
936 27.40152
937 27.782958
938 27.558436
939 26.941325
940 26.665837
941 26.429707
942 26.71634
943 27.054304
944 26.891449
945 27.178145
946 26.809075
947 26.558202
948 26.136371
949 27.226749
950 26.210716
951 27.104519
952 27.561913
953 27.467912
954 27.34705
955 27.634157
956 27.538852
957 27.49854
958 27.575299
959 27.680131
960 27.492187
961 27.792128
962 27.20627
963 27.310672
964 27.367487
965 27.092924
966 27.080899
967 27.248006
968 27.567946
969 27.117938
970 27.058691
971 27.119067
972 26.885268
973 27.304563
974 26.189105
975 26.235869
976 25.973827
977 26.012006
978 26.144445
979 26.123924
980 25.972809
981 26.316389
982 25.77
983 25.706762
984 25.821019
985 26.704702
986 26.780493
987 26.544381
988 26.032024
989 26.953163
990 26.660506
991 25.899428
992 26.810006
993 27.004543
994 26.878495
995 26.934332
996 27.234957
997 26.985215
998 27.242703
999 27.582684
1000 27.403456
1001 27.729532
1002 27.242244
1003 27.297295
1004 27.600477
1005 27.341088
1006 26.968996
1007 27.315583
1008 27.523893
1009 27.561435
1010 27.642694
1011 27.840579
1012 27.979492
1013 27.520092
1014 27.629137
1015 27.56904
1016 27.691504
1017 27.719769
1018 27.881732
1019 27.50973
1020 27.206785
1021 27.020913
1022 27.424293
1023 27.507514
1024 27.133725
1025 27.655618
1026 27.409625
1027 27.458919
1028 27.812943
1029 28.077377
1030 27.867911
1031 27.838139
1032 28.026807
1033 27.974646
1034 28.32713
1035 28.305874
1036 28.191363
1037 28.388632
1038 28.523597
1039 28.472485
1040 28.041963
1041 28.584895
1042 28.297621
1043 28.49042
1044 28.375023
1045 28.487529
1046 28.793613
1047 28.195327
1048 28.628545
1049 28.60567
1050 28.457369
1051 28.835674
1052 28.509333
1053 28.160675
1054 28.558081
1055 28.88215
1056 28.550091
1057 28.744024
1058 28.834146
1059 28.986467
1060 29.049435
1061 29.056223
1062 28.257428
1063 28.51591
1064 28.215325
1065 28.520074
1066 29.368467
1067 29.331801
1068 29.151006
1069 29.310897
1070 29.257166
1071 29.278939
1072 29.832246
1073 29.37653
1074 29.250065
1075 29.771232
1076 30.255404
1077 30.280586
1078 30.343112
1079 30.455882
1080 30.248092
1081 30.159259
1082 30.201956
1083 30.03758
1084 29.88847
1085 30.035688
1086 30.559796
1087 30.360815
1088 30.51109
1089 30.42096
1090 30.228763
1091 30.294119
1092 30.343232
1093 30.536622
1094 30.53679
1095 30.677085
1096 30.487296
1097 30.665774
1098 30.755582
1099 30.614188
1100 30.368256
1101 30.65219
1102 30.83077
1103 30.640815
1104 30.915524
1105 30.548468
1106 30.605053
1107 30.806616
1108 30.692031
1109 31.056436
1110 31.487306
1111 31.354939
1112 30.983264
1113 30.908152
1114 31.213467
1115 30.779073
1116 30.786899
1117 30.609553
1118 30.435338
1119 30.623585
1120 30.209542
1121 30.394826
1122 30.484371
1123 31.21871
1124 30.30462
1125 30.587359
1126 31.113825
1127 31.74397
1128 31.134885
1129 31.555095
1130 31.091209
1131 30.795134
1132 30.635677
1133 30.475324
1134 30.501972
1135 30.320709
1136 30.380093
1137 29.919611
1138 30.075939
1139 30.162438
1140 30.665201
1141 29.904
1142 30.252704
1143 30.81859
1144 30.565703
1145 30.705231
1146 30.770891
1147 31.120454
1148 31.514284
1149 31.981263
1150 32.029553
1151 31.765838
1152 32.0194
1153 31.804357
1154 32.466632
1155 31.80688
1156 32.643016
1157 32.613647
1158 32.524348
1159 33.544646
1160 33.345116
1161 34.543308
1162 34.327007
1163 35.065579
1164 33.856213
1165 34.126319
1166 33.736935
1167 34.559163
1168 35.597863
1169 36.019878
1170 34.637336
1171 35.132621
1172 36.148616
1173 35.152019
1174 34.21066
1175 34.272597
1176 34.050028
1177 34.927962
1178 34.379425
1179 34.38716
1180 33.588373
1181 33.880325
1182 33.567743
1183 33.857259
1184 33.353545
1185 33.392409
1186 33.176547
1187 33.075782
1188 33.283183
1189 33.675739
1190 33.257222
1191 33.028474
1192 32.58223
1193 32.325043
1194 32.167417
1195 32.17833
1196 32.656608
1197 32.607431
1198 32.058274
1199 32.759964
1200 32.769535
1201 33.209655
1202 32.881656
1203 31.985938
1204 32.350464
1205 32.475842
1206 31.764297
1207 31.687499
1208 31.524398
1209 32.265241
1210 32.341734
1211 32.512129
1212 32.475553
1213 32.269085
1214 32.233222
1215 32.1707
1216 32.819941
1217 32.105078
1218 32.385593
1219 32.282028
1220 31.58243
1221 32.35249
1222 32.014839
1223 31.346905
1224 31.437651
1225 31.633597
1226 31.42923
1227 31.729964
1228 31.662288
1229 31.491523
1230 31.510158
1231 31.606288
1232 31.754192
1233 31.336806
1234 31.362657
1235 31.540353
1236 31.960984
1237 31.991882
1238 32.490849
1239 32.652064
1240 32.566139
1241 32.552324
1242 32.395092
1243 32.501024
1244 32.025535
1245 32.163051
1246 32.470211
1247 32.358507
1248 32.316043
1249 32.21254
1250 32.070603
1251 32.028701
1252 32.309003
1253 31.863969
1254 31.738672
1255 32.017299
1256 31.578697
1257 32.082726
1258 32.284777
1259 31.863158
1260 31.981028
1261 31.871106
1262 31.768395
1263 31.202602
1264 31.243809
1265 31.063283
1266 31.565102
1267 31.283097
1268 31.24067
1269 31.375998
1270 32.362809
1271 32.184829
1272 32.571416
1273 32.286654
1274 31.973842
1275 31.672862
1276 31.663813
1277 31.700513
1278 32.030505
1279 32.462213
1280 32.102123
1281 31.549544
1282 31.792243
1283 31.497165
1284 31.346662
1285 31.539736
1286 31.833464
1287 31.292128
1288 31.179365
1289 31.640048
1290 30.804824
1291 30.694197
1292 30.479018
1293 30.992676
1294 30.368858
1295 30.706634
1296 30.293386
1297 30.32351
1298 30.763416
1299 30.713918
1300 30.140908
1301 30.079027
1302 30.555969
1303 30.3453
1304 30.635083
1305 30.549277
1306 30.795912
1307 30.547954
1308 30.91215
1309 30.401595
1310 30.575098
1311 30.574335
1312 30.699781
1313 30.539061
1314 30.852065
1315 30.632085
1316 30.589675
1317 30.342604
1318 30.647764
1319 30.679975
1320 30.636237
1321 30.534383
1322 30.500703
1323 30.235167
1324 30.456074
1325 30.049001
1326 30.006695
1327 30.621266
1328 30.46968
1329 30.485589
1330 29.97334
1331 30.579333
1332 30.168307
1333 29.98261
1334 30.174402
1335 30.085691
1336 30.266808
1337 30.903758
1338 30.391715
1339 30.823607
1340 30.857741
1341 31.074913
1342 30.707353
1343 30.702221
1344 30.68424
1345 31.297643
1346 31.053155
1347 30.833805
1348 30.974294
1349 31.178751
1350 31.201202
1351 30.436716
1352 30.174572
1353 31.043794
1354 30.618729
1355 30.995306
1356 30.916455
1357 30.393457
1358 30.70519
1359 30.977499
1360 30.818125
1361 31.367138
1362 31.559999
1363 31.675236
1364 31.478712
1365 30.980849
1366 31.138476
1367 31.08008
1368 31.186323
1369 31.422917
1370 31.688304
1371 31.336447
1372 31.827473
1373 31.505029
1374 31.247983
1375 31.384397
1376 30.991393
1377 30.815303
1378 31.11192
1379 31.151909
1380 31.088351
1381 30.806686
1382 31.386502
1383 30.837623
1384 30.959324
1385 31.257915
1386 31.128965
1387 30.863524
1388 31.084903
1389 30.775743
1390 30.672901
1391 30.753322
1392 30.739536
1393 31.022896
1394 31.138157
1395 31.279937
1396 30.996434
1397 31.048178
1398 31.577597
1399 31.35788
1400 31.216447
1401 31.205011
1402 31.257079
1403 31.637341
1404 31.490348
1405 31.614845
1406 31.452792
1407 31.613278
1408 31.614278
1409 31.47863
1410 30.930899
1411 30.936799
1412 31.372883
1413 31.103478
1414 31.149702
1415 30.908727
1416 30.349619
1417 30.642071
1418 31.034956
1419 30.899529
1420 31.113872
1421 31.284739
1422 30.981966
1423 31.062909
1424 30.762789
1425 30.948137
1426 30.764915
1427 30.207956
1428 30.507987
1429 30.1499
1430 30.140461
1431 29.842346
1432 29.94266
1433 29.625931
1434 29.752766
1435 30.150172
1436 29.750602
1437 29.751187
1438 29.569087
1439 29.748351
1440 29.683887
1441 29.94847
1442 30.019188
1443 30.09066
1444 30.186586
1445 29.765482
1446 30.012662
1447 29.524783
1448 29.734045
1449 29.905082
1450 29.781181
1451 30.068879
1452 30.250198
1453 30.261443
1454 30.25266
1455 30.187919
1456 30.354068
1457 30.21839
1458 30.369804
1459 30.512429
1460 30.686127
1461 31.019036
1462 30.941864
1463 31.136802
1464 30.683397
1465 30.498565
1466 30.501765
1467 30.306561
1468 30.572695
1469 30.49277
1470 30.49325
1471 30.578995
1472 30.691775
1473 30.817117
1474 30.360777
1475 30.318801
1476 30.585826
1477 30.515863
1478 30.766658
1479 30.470947
1480 30.661133
1481 30.319962
1482 30.483216
1483 30.635259
1484 30.719842
1485 30.685123
1486 30.613503
1487 30.574405
1488 30.498276
1489 30.460613
1490 30.080337
1491 30.749332
1492 30.47702
1493 30.752367
1494 30.512842
1495 30.518941
1496 30.500863
1497 30.330061
1498 30.441462
1499 30.554658
1500 30.305664
1501 30.88707
1502 30.645024
1503 30.507164
1504 30.523765
1505 30.540841
1506 30.223975
1507 30.387733
1508 30.350832
1509 30.6251
1510 30.355525
1511 29.666159
1512 29.677345
1513 29.826592
1514 29.714509
1515 30.089833
1516 30.213178
1517 30.65175
1518 30.846553
1519 30.481805
1520 30.33881
1521 30.407114
1522 29.964694
1523 30.709363
1524 30.952094
1525 30.896207
1526 30.925877
1527 30.373991
1528 31.079922
1529 31.308305
1530 31.420438
1531 31.356448
1532 31.225145
1533 31.70444
1534 31.67985
1535 31.439751
1536 31.89467
1537 31.336715
1538 31.279272
1539 31.365293
1540 31.847584
1541 31.390688
1542 31.602851
1543 31.250001
1544 31.778535
1545 31.761429
1546 31.275998
1547 31.859694
1548 31.614276
1549 31.785053
1550 31.772039
1551 31.664765
1552 31.881263
1553 31.931687
1554 31.770839
1555 31.74527
1556 31.723417
1557 31.914709
1558 32.4798
1559 32.05378
1560 31.82029
1561 32.09684
1562 31.766363
1563 32.595277
1564 32.550607
1565 33.20565
1566 33.161706
1567 33.227584
1568 33.60382
1569 32.917634
1570 32.655447
1571 33.048812
1572 32.903201
1573 32.993818
1574 33.076106
1575 32.938795
1576 33.924965
1577 33.074732
1578 33.457108
1579 33.495072
1580 33.129276
1581 33.151703
1582 33.171195
1583 32.931866
1584 33.026739
1585 33.320485
1586 33.090384
1587 33.325679
1588 34.341858
1589 34.762314
1590 35.064201
1591 35.534147
1592 34.407653
1593 35.464443
1594 35.738561
1595 35.103288
1596 34.885916
1597 34.82747
1598 34.420571
1599 35.00315
1600 34.64711
1601 34.301546
1602 33.759023
1603 34.576233
1604 34.747914
1605 34.763208
1606 35.004304
1607 34.645599
1608 34.657176
1609 34.179357
1610 33.829738
1611 33.856075
1612 33.594005
1613 33.618579
1614 33.756948
1615 33.271722
1616 33.553721
1617 33.729238
1618 33.481078
1619 33.843222
1620 33.701407
1621 33.591795
1622 33.887638
1623 33.950145
1624 33.764893
1625 33.422858
1626 33.304941
1627 33.219678
1628 33.248884
1629 33.647766
1630 33.3747
1631 33.092136
1632 33.23994
1633 32.906316
1634 32.992878
1635 32.998922
1636 32.949981
1637 32.79033
1638 32.736588
1639 33.050953
1640 33.102996
1641 32.643491
1642 33.114447
1643 33.044168
1644 32.980617
1645 33.18183
1646 33.065394
1647 33.614817
1648 32.689217
1649 33.251953
1650 32.237037
1651 32.597338
1652 32.802537
1653 33.038592
1654 33.748275
1655 32.436736
1656 32.434482
1657 33.0671
1658 32.519238
1659 32.402891
1660 32.664348
1661 33.909672
1662 33.74346
1663 33.667744
1664 33.982971
1665 33.903178
1666 33.801632
1667 34.322389
1668 35.314731
1669 33.803732
1670 33.729318
1671 32.851759
1672 33.404063
1673 33.596574
1674 34.949332
1675 34.883477
1676 35.472204
1677 35.081849
1678 34.704709
1679 34.453968
1680 34.732682
1681 34.463747
1682 35.741202
1683 35.603602
1684 35.859744
1685 35.747736
1686 36.916862
1687 35.646609
1688 36.009371
1689 34.819842
1690 34.308533
1691 33.986568
1692 34.748845
1693 34.342202
1694 36.109025
1695 35.33558
1696 35.194737
1697 35.582081
1698 35.481154
1699 34.777439
1700 34.194238
1701 33.441674
1702 33.42589
1703 33.674584
1704 33.762602
1705 33.920028
1706 34.146914
1707 33.626528
1708 33.810565
1709 34.130574
1710 33.628696
1711 34.210804
1712 33.823368
1713 34.014433
1714 33.766618
1715 33.615746
1716 33.253467
1717 33.633318
1718 33.439087
1719 33.790305
1720 33.832835
1721 34.129659
1722 34.296041
1723 33.973086
1724 33.571023
1725 33.878738
1726 33.800772
1727 33.719216
1728 33.978297
1729 33.987277
1730 35.045628
1731 35.419267
1732 35.7233
1733 36.329248
1734 35.394109
1735 34.750273
1736 34.681174
1737 34.876841
1738 34.49993
1739 33.992589
1740 34.273006
1741 34.380559
1742 34.347427
1743 34.326302
1744 34.365787
1745 33.754445
1746 33.6592
1747 34.934607
1748 34.330165
1749 33.668982
1750 33.99634
1751 34.048873
1752 34.880769
1753 34.795222
1754 35.273195
1755 34.518569
1756 35.023999
1757 34.975543
1758 34.57665
1759 35.032508
1760 35.913452
1761 35.59865
1762 37.105196
1763 37.372689
1764 36.752592
1765 37.11819
1766 37.416714
1767 37.191413
1768 37.917828
1769 37.247482
1770 37.877655
1771 38.158029
1772 37.422094
1773 38.009974
1774 36.7319
1775 36.819499
1776 37.270431
1777 37.477149
1778 36.595559
1779 36.862971
1780 38.033763
1781 38.700187
1782 39.321855
1783 38.465165
1784 38.63801
1785 37.892748
1786 39.330588
1787 40.053218
1788 39.970427
1789 40.782902
1790 40.579185
1791 39.847519
1792 39.348988
1793 41.048649
1794 41.609014
1795 41.187453
1796 40.138353
1797 39.022155
1798 38.100632
1799 37.569919
1800 38.358889
1801 38.196294
1802 37.210939
1803 36.908503
1804 37.09006
1805 36.490212
1806 36.858893
1807 36.53918
1808 36.868982
1809 36.878654
1810 36.697447
1811 36.857701
1812 37.735881
1813 37.897613
1814 37.776009
1815 39.232184
1816 38.145214
1817 39.868735
1818 40.447411
1819 39.466068
1820 39.539147
1821 38.944254
1822 38.734587
1823 39.409864
1824 39.119722
1825 39.246482
1826 38.546903
1827 37.750567
1828 37.518095
1829 37.496889
1830 36.856158
1831 36.016093
1832 35.540277
1833 35.155467
1834 35.077048
1835 34.698838
1836 34.310383
1837 34.734125
1838 33.81601
1839 34.652107
1840 35.433769
1841 35.479299
1842 34.821133
1843 36.118519
1844 35.912221
1845 35.418971
1846 35.450927
1847 35.856048
1848 35.361093
1849 36.010586
1850 36.061754
1851 35.276081
1852 35.679287
1853 36.549379
1854 36.195359
1855 36.55218
1856 36.655386
1857 36.307542
1858 36.828532
1859 36.572849
1860 35.858888
1861 35.438528
1862 35.911376
1863 35.848311
1864 35.41271
1865 35.30816
1866 35.286693
1867 35.337016
1868 35.614461
1869 35.232751
1870 35.389258
1871 35.248515
1872 35.611693
1873 35.50017
1874 35.994809
1875 36.246495
1876 36.012464
1877 35.618818
1878 35.439939
1879 34.988983
1880 35.326797
1881 35.813771
1882 36.22597
1883 36.049515
1884 36.19814
1885 36.309225
1886 36.684165
1887 36.766207
1888 36.774674
1889 36.674063
1890 36.272538
1891 36.033918
1892 35.675992
1893 35.760578
1894 36.055378
1895 36.055805
1896 36.049334
1897 35.828146
1898 36.059386
1899 36.319018
1900 36.4291
1901 36.479968
1902 36.248868
1903 36.10934
1904 36.190717
1905 36.017241
1906 35.824829
1907 36.214407
1908 36.083137
1909 36.375037
1910 36.857345
1911 36.381
1912 36.277437
1913 36.016205
1914 36.030939
1915 36.193239
1916 35.945865
1917 35.517359
1918 35.645375
1919 35.904458
1920 36.897713
1921 37.792121
1922 38.377843
1923 39.072942
1924 37.755276
1925 37.572
1926 36.891236
1927 36.62152
1928 36.19973
1929 36.070275
1930 35.847355
1931 36.421013
1932 36.414734
1933 35.779231
1934 36.554525
1935 35.978517
1936 35.973313
1937 36.224289
1938 36.398779
1939 37.480029
1940 37.563633
1941 37.917247
1942 37.841876
1943 37.08981
1944 37.674003
1945 39.832182
1946 40.610308
1947 40.30327
1948 42.381497
1949 43.390761
1950 41.969016
1951 40.625875
1952 39.764046
1953 39.986171
1954 40.48653
1955 42.240343
1956 43.61345
1957 43.05396
1958 43.406803
1959 44.93506
1960 46.427361
1961 47.546627
1962 47.1168
1963 46.291298
1964 47.144805
1965 48.85815
1966 46.538683
1967 45.960073
1968 46.086607
1969 43.999762
1970 44.010463
1971 42.957979
1972 42.897174
1973 41.729796
1974 44.211731
1975 43.061989
1976 44.07827
1977 44.909622
1978 47.510472
1979 47.977454
1980 48.154816
1981 51.048253
1982 49.637832
1983 48.572074
1984 47.482788
1985 47.920717
1986 46.295719
1987 46.265376
1988 45.658737
1989 45.676908
1990 45.835761
1991 47.350039
1992 49.378397
1993 48.87013
1994 47.725857
1995 47.106379
1996 46.448595
1997 45.647323
1998 43.9326
1999 43.61573
2000 41.998428
2001 42.704594
2002 41.047557
2003 40.262819
2004 39.046928
2005 38.058479
2006 37.167962
2007 38.121753
2008 38.384638
2009 38.889487
2010 38.755741
2011 38.737074
2012 38.995788
2013 39.520329
2014 39.781088
2015 39.287234
2016 38.101767
2017 38.424966
2018 36.940811
2019 36.67298
2020 36.306229
2021 36.691507
2022 36.708281
2023 35.941094
2024 36.152742
2025 35.73873
2026 35.806803
2027 35.636069
2028 35.13358
2029 35.614142
2030 34.677923
2031 34.640743
2032 34.608262
2033 34.209295
2034 34.751756
2035 35.431134
2036 35.323549
2037 36.718413
2038 36.382018
2039 36.551288
2040 36.459729
2041 36.074519
2042 35.747185
2043 35.496807
2044 35.853124
2045 35.919325
2046 36.335605
2047 36.701515
2048 36.907735
2049 37.008705
2050 36.811422
2051 36.564974
2052 36.560846
2053 36.985062
2054 37.211844
2055 37.901519
2056 38.502749
2057 38.524729
2058 39.032863
2059 39.380895
2060 39.398521
2061 39.386365
2062 38.503826
2063 38.646116
2064 37.978146
2065 38.045895
2066 37.696286
2067 37.654121
2068 37.230279
2069 37.982797
2070 37.962821
2071 39.350156
2072 39.705621
2073 40.058522
2074 39.441381
2075 38.293916
2076 37.956443
2077 37.43298
2078 37.575581
2079 37.580028
2080 38.082401
2081 38.010937
2082 37.511278
2083 37.247327
2084 37.511256
2085 37.905256
2086 38.339142
2087 37.522283
2088 37.839912
2089 37.757356
2090 38.450695
2091 38.171713
2092 37.970668
2093 37.907214
2094 38.201857
2095 37.895097
2096 39.394844
2097 40.092588
2098 41.03722
2099 41.879629
2100 41.107465
2101 40.410159
2102 40.978861
2103 41.162102
2104 41.149966
2105 42.042714
2106 41.358236
2107 41.188157
2108 40.305669
2109 40.138601
2110 40.197623
2111 39.843518
2112 40.1641
2113 40.960597
2114 41.189009
2115 41.939699
2116 42.70358
2117 42.053068
2118 42.177324
2119 41.461852
2120 41.186189
2121 42.426517
2122 42.855181
2123 43.645929
2124 43.684543
2125 43.48065
2126 44.555374
2127 43.179467
2128 42.918517
2129 42.29908
2130 41.095539
2131 41.344171
2132 41.259179
2133 42.108214
2134 42.576027
2135 43.516706
2136 45.041027
2137 43.565376
2138 42.749187
2139 42.734921
2140 42.255582
2141 40.841357
2142 42.577515
2143 41.597948
2144 42.789431
2145 41.754708
2146 41.286401
2147 41.375038
2148 40.915467
2149 43.292446
2150 42.868064
2151 42.78628
2152 44.226952
2153 45.643488
2154 46.59219
2155 45.901639
2156 47.711461
2157 48.978832
2158 47.876807
2159 48.951404
2160 51.162668
2161 51.652521
2162 50.011431
2163 48.506675
2164 48.088854
2165 47.056914
2166 46.269796
2167 46.622604
2168 45.767103
2169 45.470246
2170 45.052708
2171 46.923155
2172 46.402247
2173 47.978297
2174 47.593853
2175 47.611135
2176 48.621985
2177 48.540184
2178 47.870445
2179 47.926322
2180 50.7926
2181 50.554995
2182 49.088373
2183 48.336814
2184 46.251332
2185 46.572017
2186 44.692713
2187 45.130903
2188 45.94165
2189 45.944259
2190 46.059982
2191 45.437769
2192 45.51853
2193 45.04687
2194 45.996312
2195 45.993764
2196 46.891698
2197 47.261328
2198 46.471658
2199 46.416076
2200 46.715781
2201 47.595854
2202 47.607185
2203 46.880067
2204 46.014449
2205 46.473041
2206 47.486881
2207 45.762932
2208 45.204626
2209 43.384799
2210 43.51611
2211 42.748853
2212 42.985247
2213 43.152369
2214 41.861489
2215 41.999999
2216 42.346433
2217 43.082935
2218 41.550034
2219 41.321687
2220 41.087006
2221 40.43338
2222 40.292001
2223 41.00004
2224 40.301536
2225 41.045946
2226 40.888189
2227 41.6832
2228 42.116467
2229 42.628496
2230 43.71783
2231 43.784942
2232 43.046138
2233 42.793843
2234 43.52307
2235 42.443236
2236 41.867703
2237 41.193581
2238 42.020799
2239 41.709901
2240 40.41047
2241 39.820328
2242 39.563313
2243 39.549782
2244 39.731985
2245 40.424042
2246 40.770264
2247 40.806554
2248 40.628387
2249 41.145163
2250 41.147227
2251 39.871274
2252 40.079015
2253 40.442575
2254 40.437131
2255 40.754175
2256 41.12901
2257 41.49757
2258 41.728986
2259 41.598901
2260 42.769239
2261 43.412798
2262 44.042226
2263 43.741257
2264 44.209579
2265 44.629948
2266 44.853163
2267 45.499685
2268 44.534739
2269 44.0434
2270 43.210772
2271 43.589723
2272 42.978138
2273 43.329961
2274 43.069836
2275 42.925324
2276 42.814986
2277 43.114339
2278 42.609002
2279 41.457884
2280 41.219545
2281 42.4485
2282 43.481376
2283 43.457006
2284 44.329975
2285 44.603594
2286 45.36086
2287 45.474659
2288 45.022221
2289 44.261187
2290 43.89626
2291 44.421138
2292 44.443453
2293 44.37786
2294 45.194737
2295 45.083063
2296 43.738939
2297 43.231245
2298 44.525356
2299 45.315887
2300 45.247754
2301 45.278059
2302 44.601231
2303 44.228685
2304 45.4766
2305 45.622506
2306 46.713062
2307 45.501833
2308 45.818299
2309 45.508343
2310 45.566645
2311 45.15847
2312 44.587632
2313 43.487738
2314 42.439525
2315 42.811284
2316 42.558541
2317 43.109133
2318 43.485339
2319 44.224398
2320 43.272154
2321 43.300386
2322 43.452306
2323 43.758797
2324 44.311092
2325 44.272391
2326 43.928872
2327 43.425499
2328 43.791299
2329 44.016587
2330 43.86069
2331 44.01595
2332 43.322813
2333 42.452013
2334 42.560543
2335 42.313438
2336 42.074637
2337 42.023839
2338 42.287539
2339 42.587284
2340 43.354201
2341 42.242115
2342 42.413604
2343 42.651717
2344 43.009445
2345 42.279083
2346 42.053531
2347 41.712405
2348 41.22855
2349 40.562686
2350 40.393464
2351 40.659227
2352 41.089026
2353 40.499385
2354 39.991053
2355 39.819617
2356 39.816545
2357 39.412877
2358 40.084325
2359 40.691895
2360 40.23785
2361 39.423428
2362 39.344715
2363 39.639286
2364 38.911774
2365 39.414984
2366 38.682126
2367 38.920363
2368 39.153289
2369 38.601011
2370 38.154895
2371 38.774549
2372 38.175425
2373 38.240687
2374 38.542753
2375 38.771477
2376 40.021139
2377 39.322123
2378 39.291471
2379 39.493828
2380 39.238518
2381 39.286036
2382 39.771905
2383 39.565466
2384 39.918006
2385 39.942779
2386 40.074552
2387 39.930804
2388 41.336669
2389 40.946329
2390 41.28344
2391 40.904731
2392 40.693805
2393 41.155318
2394 41.1283
2395 40.475097
2396 40.330482
2397 39.604662
2398 40.503659
2399 40.191039
2400 40.457366
2401 41.125259
2402 41.291294
2403 41.364241
2404 41.818161
2405 41.877239
2406 41.485848
2407 41.380945
2408 40.882414
2409 41.696001
2410 41.976466
2411 42.04587
2412 41.84971
2413 42.296386
2414 42.189912
2415 42.665525
2416 41.931607
2417 41.970986
2418 41.458729
2419 41.002751
2420 41.184241
2421 41.864984
2422 41.590457
2423 41.735472
2424 41.101144
2425 41.549763
2426 41.152718
2427 42.599748
2428 41.879397
2429 42.27937
2430 41.515507
2431 40.388693
2432 40.213171
2433 38.865332
2434 38.804269
2435 38.878262
2436 38.372321
2437 38.665876
2438 38.81525
2439 39.008483
2440 38.484327
2441 39.204363
2442 38.46439
2443 38.307117
2444 37.741191
2445 37.590334
2446 37.864097
2447 38.279339
2448 37.610092
2449 38.307144
2450 37.72265
2451 37.750347
2452 37.289318
2453 37.102119
2454 37.171279
2455 36.999494
2456 37.568947
2457 37.7567
2458 37.861759
2459 37.655161
2460 36.91555
2461 37.076428
2462 37.572172
2463 36.834373
2464 37.223414
2465 37.007507
2466 37.496995
2467 37.371616
2468 37.093325
2469 37.533732
2470 37.596312
2471 38.099459
2472 37.788915
2473 38.411026
2474 37.815179
2475 38.363813
2476 38.121339
2477 38.670893
2478 38.362033
2479 38.798114
2480 38.557289
2481 38.380163
2482 39.085004
2483 39.313997
2484 38.707215
2485 39.149006
2486 39.300582
2487 38.915628
2488 39.616683
2489 39.398104
2490 38.66196
2491 38.418417
2492 38.281614
2493 38.167137
2494 38.734888
2495 38.641552
2496 39.172301
2497 39.616652
2498 38.099915
2499 38.348338
2500 38.230858
2501 37.969572
2502 38.017045
2503 38.267363
2504 38.010221
2505 39.412311
2506 39.574024
2507 39.547331
2508 39.347154
2509 39.316531
2510 39.392177
2511 39.979143
2512 39.131562
2513 39.437579
2514 39.263007
2515 39.132089
2516 39.455589
2517 39.533242
2518 38.944767
2519 37.881559
2520 37.863652
2521 38.054699
2522 37.324444
2523 36.822967
2524 37.291244
2525 37.2628
2526 37.309276
2527 37.723505
2528 38.526688
2529 38.25647
2530 39.506532
2531 38.7822
2532 39.475197
2533 39.518019
2534 39.818791
2535 39.57735
2536 38.873547
2537 38.503196
2538 37.816052
2539 37.293952
2540 37.532491
2541 38.082937
2542 38.149755
2543 38.69433
2544 38.904992
2545 39.196405
2546 38.262895
2547 38.890468
2548 39.009257
2549 38.878111
2550 39.284904
2551 39.489651
2552 39.707612
2553 39.375393
2554 39.649984
2555 39.563642
2556 40.268964
2557 40.560111
2558 40.749695
2559 41.323234
2560 41.924181
2561 41.693537
2562 41.65846
2563 42.571633
2564 41.600789
2565 41.104378
2566 41.994
2567 40.975423
2568 41.080107
2569 40.52721
2570 40.621931
2571 41.115535
2572 40.684455
2573 40.448066
2574 40.872169
2575 40.027002
2576 41.212803
2577 39.926629
2578 40.023409
2579 40.159774
2580 40.98947
2581 40.456465
2582 40.094391
2583 39.515604
2584 39.93201
2585 39.673052
2586 39.724649
2587 39.126326
2588 39.954566
2589 40.911182
2590 41.295961
2591 41.4855
2592 42.736385
2593 43.57421
2594 44.411689
2595 43.164675
2596 43.184089
2597 42.106204
2598 41.466475
2599 42.056252
2600 41.57202
2601 41.41327
2602 40.222369
2603 40.055848
2604 39.478398
2605 39.150633
2606 39.644998
2607 39.713352
2608 40.180058
2609 40.387461
2610 41.348736
2611 41.667582
2612 42.990064
2613 43.637357
2614 42.607317
2615 42.5302
2616 42.41376
2617 41.651877
2618 43.584193
2619 43.513912
2620 43.127587
2621 43.237074
2622 43.398513
2623 42.464479
2624 42.215129
2625 42.481395
2626 42.515436
2627 42.88281
2628 41.596252
2629 40.770894
2630 39.478585
2631 39.378704
2632 39.111221
2633 39.841655
2634 41.364199
2635 41.345097
2636 40.751501
2637 41.315178
2638 40.50033
2639 40.387946
2640 40.550144
2641 40.607877
2642 40.267983
2643 41.047015
2644 41.702035
2645 41.91674
2646 41.894912
2647 42.102994
2648 42.361576
2649 43.050646
2650 43.276651
2651 44.194038
2652 45.466974
2653 46.193025
2654 47.906616
2655 47.108482
2656 48.107992
2657 48.543175
2658 48.161899
2659 48.705198
2660 49.580346
2661 50.685506
2662 52.181813
2663 51.714332
2664 50.245368
2665 50.028218
2666 48.530692
2667 47.631547
2668 46.145135
2669 45.923452
2670 45.327169
2671 45.33645
2672 45.091855
2673 44.282333
2674 44.949824
2675 45.581079
2676 45.135999
2677 44.316221
2678 44.964114
2679 45.959529
2680 45.02677
2681 44.748347
2682 44.430642
2683 44.394613
2684 45.146252
2685 46.921546
2686 47.420333
2687 48.129033
2688 47.362877
2689 46.485556
2690 46.290267
2691 47.136022
2692 45.312226
2693 44.209663
2694 43.738288
2695 45.048586
2696 44.825548
2697 45.005851
2698 46.08899
2699 45.974774
2700 45.944258
2701 45.164476
2702 44.182129
2703 43.194996
2704 43.615354
2705 44.799039
2706 46.058182
2707 46.345923
2708 45.978248
2709 46.153109
2710 46.64764
2711 46.968329
2712 47.723741
2713 47.521469
2714 47.697557
2715 48.994546
2716 49.313362
2717 48.104498
2718 47.632683
2719 46.754699
2720 47.252494
2721 47.404659
2722 47.953682
2723 48.681443
2724 48.538055
2725 49.508373
2726 49.198766
2727 50.543546
2728 51.062358
2729 53.170399
2730 53.68039
2731 52.959652
2732 52.595699
2733 54.766018
2734 55.172123
2735 57.412496
2736 57.01366
2737 54.83162
2738 54.08296
2739 54.182851
2740 55.164882
2741 57.02151
2742 57.771214
2743 54.648245
2744 53.742178
2745 56.335492
2746 59.021679
2747 59.561859
2748 55.488297
2749 56.00942
2750 55.952758
2751 53.032931
2752 51.302045
2753 50.968503
2754 52.944847
2755 53.598884
2756 52.931941
2757 52.422112
2758 51.380687
2759 50.490371
2760 51.757267
2761 51.833759
2762 52.75743
2763 54.270387
2764 53.751692
2765 53.894988
2766 54.093097
2767 52.362498
2768 53.704357
2769 53.56109
2770 54.25124
2771 55.07508
2772 54.234284
2773 53.614337
2774 55.106942
2775 58.103111
2776 60.47124
2777 60.927362
2778 61.689296
2779 64.687063
2780 62.947873
2781 60.217297
2782 61.816824
2783 59.615408
2784 61.905726
2785 62.496725
2786 58.668141
2787 58.277731
2788 58.652878
2789 59.375626
2790 58.427834
2791 58.038622
2792 56.587983
2793 54.541311
2794 55.266567
2795 56.129898
2796 56.10271
2797 58.30042
2798 60.085228
2799 60.09944
2800 60.947302
2801 58.349229
2802 60.128518
2803 61.945726
2804 64.576017
2805 64.86994
2806 68.204189
2807 65.73021
2808 64.681398
2809 62.880176
2810 62.420479
2811 61.003269
2812 61.792395
2813 60.857458
2814 59.708638
2815 59.954758
2816 62.269073
2817 64.392562
2818 65.950516
2819 64.120809
2820 63.623915
2821 62.453072
2822 63.052185
2823 61.556133
2824 60.538909
2825 61.484182
2826 60.846658
2827 63.812418
2828 63.221332
2829 59.814181
2830 60.516084
2831 58.380104
2832 58.817337
2833 58.136567
2834 59.158024
2835 57.54703
2836 57.667118
2837 56.69896
2838 55.766992
2839 54.252834
2840 56.09244
2841 55.655228
2842 53.152768
2843 53.541798
2844 51.403323
2845 50.001324
2846 50.656914
2847 51.597648
2848 52.27169
2849 52.466468
2850 51.049232
2851 49.353826
2852 50.032914
2853 50.695553
2854 51.117767
2855 52.374925
2856 52.901457
2857 51.696203
2858 52.73958
2859 51.485609
2860 50.587348
2861 50.123809
2862 50.256551
2863 49.608583
2864 49.002107
2865 48.243877
2866 48.293095
2867 48.963592
2868 48.348739
2869 48.243746
2870 49.037862
2871 48.662835
2872 48.574276
2873 48.604778
2874 47.974469
2875 47.517466
2876 47.012593
2877 45.665126
2878 46.29043
2879 45.149951
2880 46.420463
2881 46.875924
2882 46.670405
2883 46.690159
2884 47.351691
2885 47.107441
2886 46.985776
2887 46.921193
2888 45.87311
2889 46.350064
2890 46.186805
2891 46.205959
2892 45.416976
2893 45.331942
2894 44.984317
2895 47.712237
2896 47.858195
2897 48.269276
2898 47.724663
2899 47.997363
2900 50.243804
2901 49.955548
2902 51.281606
2903 52.079283
2904 52.180957
2905 52.210153
2906 53.627427
2907 53.068954
2908 52.229468
2909 51.64374
2910 50.773015
2911 50.218404
2912 49.270457
2913 48.661697
2914 48.550544
2915 48.152102
2916 48.720293
2917 47.632087
2918 46.709866
2919 46.332079
2920 45.448024
2921 46.31227
2922 46.792398
2923 46.679306
2924 45.543449
2925 45.158922
2926 45.869351
2927 46.65047
2928 45.447964
2929 45.435862
2930 44.893325
2931 44.64112
2932 44.586533
2933 44.710714
2934 44.487063
2935 43.529328
2936 43.623785
2937 43.442408
2938 43.259507
2939 43.486616
2940 43.934378
2941 44.233816
2942 44.522435
2943 43.810988
2944 43.889768
2945 43.764464
2946 43.848642
2947 44.318485
2948 44.602154
2949 44.694568
2950 44.128804
2951 44.253417
2952 44.651561
2953 44.057734
2954 43.819685
2955 42.910919
2956 42.560961
2957 42.532109
2958 41.382147
2959 42.368213
2960 43.076834
2961 42.663798
2962 43.048717
2963 42.768316
2964 43.424354
2965 43.080814
2966 43.669849
2967 43.456166
2968 43.616679
2969 44.29599
2970 45.180165
2971 45.050355
2972 43.591054
2973 44.335836
2974 43.975043
2975 43.303429
2976 43.582882
2977 43.006012
2978 42.898748
2979 43.068715
2980 43.45936
2981 44.694124
2982 45.559152
2983 45.668615
2984 46.570187
2985 46.642794
2986 47.155501
2987 45.711867
2988 45.530071
2989 45.427832
2990 45.222569
2991 45.040484
2992 45.457685
2993 46.055746
2994 46.146439
2995 45.047798
2996 44.526283
2997 44.451139
2998 43.872821
2999 43.446085
3000 43.336711
3001 42.629426
3002 43.273696
3003 41.897737
3004 41.104661
3005 41.187909
3006 40.549131
3007 41.35731
3008 40.900913
3009 42.153665
3010 41.346141
3011 41.378763
3012 40.929177
3013 40.918292
3014 40.564162
3015 41.251443
3016 41.594213
3017 41.170448
3018 41.013493
3019 40.512395
3020 39.850445
3021 39.406585
3022 39.902881
3023 40.847674
3024 39.725232
3025 40.501636
3026 40.199899
3027 39.595985
3028 38.861788
3029 39.162612
3030 39.144134
3031 39.190245
3032 39.359897
3033 39.051473
3034 38.513947
3035 38.747242
3036 39.383131
3037 39.400213
3038 38.470245
3039 38.265479
3040 38.688322
3041 39.349561
3042 39.483473
3043 39.283902
3044 38.986648
3045 38.182365
3046 38.969499
3047 38.535854
3048 39.849377
3049 39.638517
3050 39.962934
3051 39.816496
3052 40.243339
3053 40.155983
3054 40.793123
3055 40.52236
3056 40.389371
3057 40.431957
3058 40.146088
3059 40.067727
3060 39.730436
3061 39.796892
3062 39.758023
3063 39.155169
3064 38.849218
3065 38.70553
3066 37.597013
3067 37.47283
3068 38.220535
3069 38.789126
3070 37.991957
3071 37.583452
3072 37.694798
3073 37.613689
3074 37.679475
3075 36.905625
3076 37.371688
3077 37.16352
3078 38.637146
3079 39.141414
3080 38.765502
3081 38.496285
3082 38.28522
3083 37.669954
3084 38.327431
3085 37.9563
3086 38.179646
3087 37.902974
3088 37.824963
3089 37.424755
3090 37.699663
3091 37.272299
3092 37.986121
3093 37.503079
3094 37.815408
3095 37.717801
3096 37.101588
3097 37.274484
3098 37.344798
3099 36.853125
3100 36.760109
3101 36.918304
3102 37.173891
3103 37.03931
3104 37.309643
3105 37.390253
3106 37.094066
3107 36.449437
3108 36.709706
3109 36.752862
3110 36.847606
3111 36.883975
3112 36.580523
3113 36.528531
3114 36.299076
3115 36.217713
3116 36.442968
3117 36.248712
3118 36.127112
3119 36.350264
3120 36.274546
3121 36.03641
3122 36.455896
3123 36.914979
3124 36.533593
3125 36.604887
3126 36.532257
3127 36.353555
3128 36.456244
3129 36.43525
3130 37.002505
3131 37.2634
3132 36.534576
3133 36.621491
3134 36.855099
3135 37.36805
3136 38.036427
3137 36.88966
3138 36.538572
3139 37.256164
3140 37.266951
3141 37.355037
3142 37.384319
3143 37.922993
3144 38.477978
3145 38.12935
3146 38.22328
3147 38.686239
3148 39.00386
3149 38.773125
3150 38.790506
3151 38.4109
3152 38.524679
3153 38.503641
3154 38.567986
3155 38.300891
3156 38.12663
3157 38.109974
3158 37.78675
3159 38.176037
3160 38.014609
3161 37.614863
3162 38.070341
3163 38.411049
3164 38.320872
3165 38.57165
3166 38.820932
3167 38.110677
3168 39.482506
3169 39.752695
3170 39.235874
3171 39.534087
3172 39.279151
3173 39.622593
3174 39.263766
3175 39.950472
3176 39.429329
3177 40.44288
3178 40.608741
3179 40.759599
3180 40.294042
3181 40.436838
3182 40.370416
3183 39.952428
3184 39.80403
3185 40.33081
3186 40.964508
3187 41.279921
3188 41.880039
3189 41.776164
3190 41.940565
3191 42.494142
3192 41.066894
3193 42.28859
3194 42.131906
3195 42.188995
3196 42.499397
3197 42.236959
3198 42.657177
3199 42.248642
3200 41.580496
3201 42.188176
3202 41.408374
3203 41.312937
3204 41.270686
3205 41.188173
3206 41.572191
3207 41.000079
3208 40.624442
3209 40.888533
3210 40.635437
3211 40.361285
3212 39.632655
3213 40.033971
3214 39.983657
3215 40.04885
3216 40.926031
3217 40.566801
3218 40.560038
3219 40.454938
3220 39.764853
3221 39.219799
3222 39.285386
3223 39.519288
3224 39.612854
3225 39.621855
3226 39.963718
3227 39.858186
3228 39.754538
3229 39.973478
3230 40.243858
3231 40.44479
3232 40.155306
3233 40.176843
3234 40.515687
3235 41.262694
3236 41.347575
3237 40.482526
3238 40.450482
3239 40.582259
3240 40.811506
3241 40.725689
3242 40.551416
3243 40.372487
3244 40.616141
3245 40.554539
3246 40.480945
3247 40.87476
3248 40.595232
3249 41.800705
3250 41.763469
3251 42.308425
3252 43.164405
3253 42.629801
3254 42.782566
3255 43.16489
3256 43.670506
3257 43.819908
3258 43.177577
3259 43.896806
3260 44.241955
3261 43.516667
3262 43.137236
3263 43.724711
3264 42.783533
3265 42.64815
3266 43.878073
3267 44.352231
3268 44.998457
3269 44.888176
3270 45.145265
3271 44.97485
3272 45.018444
3273 44.80978
3274 44.504852
3275 44.964846
3276 45.288361
3277 45.311364
3278 46.176224
3279 45.303985
3280 44.652861
3281 44.270484
3282 43.689509
3283 43.748991
3284 44.127117
3285 44.513111
3286 44.672772
3287 44.443285
3288 44.539476
3289 45.098728
3290 45.5542
3291 44.765796
3292 45.096185
3293 45.064962
3294 44.081473
3295 44.226832
3296 44.065718
3297 43.404197
3298 43.436144
3299 44.351434
3300 43.695799
3301 43.465581
3302 43.964191
3303 44.305463
3304 44.684137
3305 44.982816
3306 45.361885
3307 46.139499
3308 46.263675
3309 46.517698
3310 46.014159
3311 46.144134
3312 45.656843
3313 46.020093
3314 46.427232
3315 46.736886
3316 46.676407
3317 45.959991
3318 47.173607
3319 46.557051
3320 46.024541
3321 46.613398
3322 46.505067
3323 46.893279
3324 47.796078
3325 47.151309
3326 47.894235
3327 47.897547
3328 48.892993
3329 48.30278
3330 49.235354
3331 48.62331
3332 47.707829
3333 47.802168
3334 47.759672
3335 47.677091
3336 47.894893
3337 47.968931
3338 47.602602
3339 47.900265
3340 49.532745
3341 49.241074
3342 49.139814
3343 49.737869
3344 50.305881
3345 50.723909
3346 50.863176
3347 51.676178
3348 51.121977
3349 52.823743
3350 55.425334
3351 58.312245
3352 56.159674
3353 54.275412
3354 53.04791
3355 55.353172
3356 56.007827
3357 54.132825
3358 52.573412
3359 53.828684
3360 53.750078
3361 53.934546
3362 55.302817
3363 56.944061
3364 58.728211
3365 62.012825
3366 64.978747
3367 65.602375
3368 63.768739
3369 65.378558
3370 70.953884
3371 67.09407
3372 69.759094
3373 68.705015
3374 67.168809
3375 70.416053
3376 73.960866
3377 75.524097
3378 79.546127
3379 77.253043
3380 77.78113
3381 74.177449
3382 72.887186
3383 72.245643
3384 70.558765
3385 68.02053
3386 67.407949
3387 65.55798
3388 68.546544
3389 70.182425
3390 68.979811
3391 67.098113
3392 66.721002
3393 66.418347
3394 65.650762
3395 64.792652
3396 67.078032
3397 69.12054
3398 70.773619
3399 72.271467
3400 69.218234
3401 69.002151
3402 71.829234
3403 70.741329
3404 69.390293
3405 69.833105
3406 71.514328
3407 74.569285
3408 75.119024
3409 74.903032
3410 74.667313
3411 74.631661
3412 77.744446
3413 80.683085
3414 78.777461
3415 74.974183
3416 73.964732
3417 73.084969
3418 74.879911
3419 73.993827
3420 70.484001
3421 67.084641
3422 65.090486
3423 64.539887
3424 64.208262
3425 62.689762
3426 61.252589
3427 58.507984
3428 58.373136
3429 59.756587
3430 59.550976
3431 60.054808
3432 62.468814
3433 61.935317
3434 63.710893
3435 64.533214
3436 64.902458
3437 67.957014
3438 65.716991
3439 65.690698
3440 68.432845
3441 71.318786
3442 69.006791
3443 65.850774
3444 65.869488
3445 67.558298
3446 69.159731
3447 69.733102
3448 70.239871
3449 68.882336
3450 66.276376
3451 65.532951
3452 66.307618
3453 65.034849
3454 64.800254
3455 63.490777
3456 63.343989
3457 62.712518
3458 61.999966
3459 63.544633
3460 63.255141
3461 63.140509
3462 61.418642
3463 61.119476
3464 61.238149
3465 60.57849
3466 61.608273
3467 61.360836
3468 61.414043
3469 59.679825
3470 59.14322
3471 60.584374
3472 63.336666
3473 63.268591
3474 61.291397
3475 61.016787
3476 60.351896
3477 61.312868
3478 60.270035
3479 58.100414
3480 57.919225
3481 57.017307
3482 55.932443
3483 57.364678
3484 57.823636
3485 56.985568
3486 58.471138
3487 58.85883
3488 59.10176
3489 55.646876
3490 55.69636
3491 58.490189
3492 58.33479
3493 57.339027
3494 57.429831
3495 58.541202
3496 59.198344
3497 62.017476
3498 64.477577
3499 63.132209
3500 62.681742
3501 62.006478
3502 61.339099
3503 60.415747
3504 61.288132
3505 60.314887
3506 58.727694
3507 57.589954
3508 55.687389
3509 55.019785
3510 54.6433
3511 54.174343
3512 52.648225
3513 51.759359
3514 54.535606
3515 55.048253
3516 55.826317
3517 55.696446
3518 54.845438
3519 54.238205
3520 53.846531
3521 52.523208
3522 52.925221
3523 52.195554
3524 50.980387
3525 50.528138
3526 49.675712
3527 50.262076
3528 50.678671
3529 52.22935
3530 50.858227
3531 49.929977
3532 49.166087
3533 50.463768
3534 50.66228
3535 52.681961
3536 52.982606
3537 52.47292
3538 52.18459
3539 53.733922
3540 52.851218
3541 55.437383
3542 56.714641
3543 55.735007
3544 55.270725
3545 55.764741
3546 54.247059
3547 53.216263
3548 52.288644
3549 53.811004
3550 54.704695
3551 53.656495
3552 52.957902
3553 54.275164
3554 54.267331
3555 53.577892
3556 53.660437
3557 53.013833
3558 52.853477
3559 53.735592
3560 55.061563
3561 56.161862
3562 56.452489
3563 55.551394
3564 56.166403
3565 56.857823
3566 56.549453
3567 58.293919
3568 59.336552
3569 59.624383
3570 60.368487
3571 61.454691
3572 62.46146
3573 63.60049
3574 65.326892
3575 65.86946
3576 65.395892
3577 65.709713
3578 63.27764
3579 62.934645
3580 61.872259
3581 61.680732
3582 59.300081
3583 59.271205
3584 59.237371
3585 59.607684
3586 60.019573
3587 57.769997
3588 57.506949
3589 57.817765
3590 58.896622
3591 58.148497
3592 58.888319
3593 61.000873
3594 62.600862
3595 62.804768
3596 59.824267
3597 57.587319
3598 59.365689
3599 62.82098
3600 65.181534
3601 66.039
3602 68.695275
3603 71.270369
3604 69.402054
3605 68.002467
3606 64.64598
3607 61.526028
3608 61.592394
3609 64.510533
3610 63.174687
3611 58.630495
3612 56.151475
3613 55.279312
3614 57.879774
3615 56.78994
3616 55.413426
3617 54.354961
3618 52.80418
3619 50.990943
3620 50.396784
3621 49.938483
3622 50.657093
3623 52.602645
3624 52.84229
3625 52.128164
3626 52.368022
3627 54.131653
3628 51.939013
3629 52.450104
3630 51.899925
3631 50.093812
3632 50.430409
3633 50.916197
3634 50.032751
3635 49.488952
3636 49.782034
3637 49.498083
3638 48.935838
3639 49.382935
3640 50.490211
3641 51.520035
3642 52.109832
3643 51.208464
3644 51.640283
3645 51.416713
3646 52.943041
3647 52.875251
3648 53.027268
3649 53.884823
3650 54.883794
3651 56.154805
3652 56.792433
3653 57.17133
3654 56.739854
3655 56.544238
3656 55.730635
3657 56.051584
3658 55.075526
3659 54.634386
3660 52.972616
3661 52.932125
3662 52.143089
3663 51.89618
3664 52.872119
3665 52.82629
3666 53.296472
3667 53.766031
3668 53.247844
3669 52.620327
3670 51.692128
3671 51.56234
3672 52.19123
3673 51.988531
3674 51.055436
3675 51.0931
3676 50.860719
3677 50.393233
3678 52.311697
3679 52.267838
3680 52.505191
3681 52.80012
3682 53.785806
3683 53.986678
3684 56.499793
3685 55.423285
3686 54.489737
3687 54.77578
3688 54.291255
3689 55.750439
3690 56.013984
3691 57.371969
3692 57.151704
3693 56.325045
3694 55.068149
3695 55.523981
3696 55.689773
3697 56.544357
3698 55.574005
3699 56.732239
3700 57.92948
3701 58.204406
3702 58.428485
3703 58.98102
3704 59.832125
3705 60.479149
3706 61.334733
3707 62.495743
3708 64.032248
3709 63.865737
3710 62.36675
3711 61.866188
3712 60.789081
3713 58.50182
3714 58.688914
3715 58.65107
3716 57.534396
3717 57.209397
3718 55.242601
3719 55.716029
3720 56.679886
3721 57.394479
3722 56.941369
3723 57.239066
3724 57.9138
3725 58.787985
3726 60.092904
3727 59.08002
3728 59.896481
3729 60.109815
3730 60.215677
3731 61.669091
3732 61.534631
3733 60.088208
3734 59.922093
3735 59.172106
3736 58.143802
3737 57.453654
3738 57.084216
3739 56.942648
3740 57.65971
3741 59.522644
3742 59.982946
3743 62.000934
3744 60.28932
3745 61.480994
3746 60.169
3747 59.139453
3748 59.184777
3749 57.718356
3750 57.260198
3751 57.033791
3752 57.019737
3753 56.452945
3754 57.252396
3755 57.599511
3756 58.223184
3757 58.760737
3758 57.500465
3759 57.113312
3760 56.013439
3761 55.631838
3762 55.855167
3763 55.40116
3764 55.061424
3765 54.712298
3766 55.189522
3767 56.314594
3768 56.675423
3769 57.939758
3770 56.760922
3771 57.138199
3772 56.460532
3773 55.510976
3774 57.15702
3775 57.093135
3776 58.058329
3777 58.983361
3778 59.374385
3779 60.061115
3780 61.554295
3781 61.740908
3782 63.019449
3783 64.576073
3784 64.311307
3785 65.888099
3786 67.602531
3787 67.101195
3788 69.143081
3789 71.774112
3790 74.119886
3791 76.687695
3792 76.510352
3793 73.307719
3794 70.933618
3795 71.493644
3796 73.824192
3797 76.015073
3798 73.91668
3799 73.852077
3800 74.645146
3801 72.300556
3802 72.865066
3803 69.473105
3804 68.873992
3805 69.282125
3806 68.626681
3807 68.153353
3808 66.310203
3809 66.13273
3810 65.654117
3811 65.181627
3812 67.151429
3813 68.841144
3814 68.958459
3815 66.811458
3816 65.528791
3817 64.593224
3818 63.320846
3819 64.351375
3820 65.836101
3821 65.385488
3822 66.256722
3823 65.032564
3824 63.437949
3825 61.979615
3826 60.442589
3827 60.648517
3828 61.809224
3829 62.542795
3830 62.309265
3831 62.442132
3832 62.451879
3833 63.591944
3834 64.210103
3835 65.437945
3836 67.79816
3837 67.702888
3838 68.106214
3839 71.096695
3840 71.61288
3841 70.517871
3842 70.432997
3843 69.341514
3844 71.400169
3845 73.236365
3846 71.981558
3847 71.875224
3848 71.115674
3849 69.399163
3850 70.655299
3851 72.946689
3852 72.497854
3853 70.493506
3854 70.438478
3855 71.52466
3856 71.898815
3857 74.815668
3858 75.997723
3859 77.145109
3860 80.313303
3861 81.281991
3862 78.444747
3863 82.941234
3864 87.04769
3865 84.885515
3866 82.672636
3867 80.451467
3868 80.514713
3869 80.702824
3870 79.537485
3871 77.671666
3872 76.568159
3873 75.822152
3874 74.856618
3875 74.869996
3876 73.956979
3877 73.34784
3878 75.202256
3879 76.211127
3880 75.259306
3881 77.683771
3882 80.016124
3883 77.962321
3884 81.24136
3885 86.081392
3886 85.460184
3887 83.910462
3888 81.127
3889 84.284284
3890 85.56761
3891 89.218588
3892 89.845942
3893 86.737407
3894 84.701934
3895 83.142403
3896 82.180377
3897 80.767512
3898 80.277291
3899 80.816447
3900 81.379938
3901 80.897159
3902 82.034991
3903 83.198485
3904 84.64025
3905 84.121241
3906 85.469822
3907 84.594734
3908 82.446736
3909 81.836816
3910 82.287489
3911 80.637274
3912 78.826901
3913 78.005708
3914 75.687129
3915 79.227142
3916 77.070464
3917 74.318532
3918 75.684867
3919 75.373572
3920 75.050122
3921 76.542521
3922 76.37335
3923 75.014213
3924 73.274353
3925 72.06178
3926 70.712284
3927 69.668315
3928 68.042188
3929 66.348884
3930 64.661003
3931 66.947705
3932 68.274921
3933 69.679182
3934 69.474064
3935 67.923176
3936 67.076292
3937 65.513304
3938 65.738047
3939 66.301578
3940 68.569799
3941 69.6273
3942 67.834405
3943 67.861872
3944 66.808702
3945 65.938759
3946 63.522466
3947 64.610016
3948 65.554598
3949 65.77076
3950 65.716514
3951 65.271309
3952 64.660136
3953 63.967418
3954 63.401923
3955 63.486564
3956 62.550888
3957 62.558363
3958 63.376543
3959 63.98923
3960 62.033043
3961 62.065255
3962 62.736506
3963 63.379725
3964 64.121235
3965 64.504705
3966 64.257241
3967 65.228535
3968 64.874675
3969 63.273895
3970 66.000366
3971 67.550572
3972 69.111806
3973 67.239107
3974 68.196039
3975 70.910252
3976 73.262868
3977 74.218324
3978 72.576071
3979 71.849549
3980 74.488246
3981 75.44888
3982 76.482813
3983 76.082015
3984 72.720279
3985 72.706334
3986 73.50303
3987 74.887933
3988 74.881301
3989 74.545219
3990 72.063405
3991 72.469599
3992 70.393089
3993 71.161894
3994 69.545105
3995 68.657072
3996 69.95473
3997 71.631994
3998 69.655221
3999 69.112675
4000 68.56606
4001 66.738134
4002 65.100796
4003 66.050978
4004 65.108153
4005 62.042328
4006 59.533094
4007 61.976893
4008 63.195565
4009 64.04181
4010 63.943192
4011 65.447643
4012 66.347559
4013 63.758123
4014 63.029038
4015 59.64735
4016 57.315521
4017 58.123429
4018 58.353829
4019 55.989771
4020 53.435891
4021 54.514863
4022 53.364013
4023 52.615613
4024 51.706744
4025 52.560452
4026 51.183055
4027 51.271731
4028 51.424498
4029 53.490321
4030 52.392095
4031 51.494755
4032 51.187524
4033 53.086456
4034 54.526967
4035 55.566674
4036 57.560619
4037 59.431196
4038 60.254723
4039 60.556606
4040 59.86954
4041 58.82535
4042 57.689817
4043 56.392193
4044 56.836523
4045 56.252141
4046 56.007208
4047 55.706376
4048 56.663006
4049 58.111546
4050 60.237653
4051 61.140298
4052 61.357993
4053 63.200087
4054 61.951615
4055 62.583201
4056 61.135729
4057 60.558823
4058 59.782571
4059 58.390211
4060 58.522782
4061 60.177813
4062 59.531807
4063 59.090608
4064 58.608076
4065 57.832163
4066 57.867257
4067 56.392969
4068 55.689648
4069 55.565076
4070 54.111628
4071 54.50529
4072 53.597516
4073 53.627682
4074 54.750645
4075 54.968035
4076 54.865452
4077 53.710401
4078 55.767081
4079 55.79077
4080 56.904285
4081 57.62594
4082 55.715135
4083 54.513191
4084 54.309024
4085 55.857708
4086 56.371175
4087 56.588214
4088 56.186688
4089 55.25928
4090 56.566907
4091 54.444684
4092 55.548339
4093 56.482438
4094 59.283312
4095 60.652272
4096 62.91853
4097 61.976546
4098 60.857409
4099 60.877183
4100 61.84941
4101 63.16728
4102 64.956969
4103 65.962326
4104 69.274498
4105 68.555542
4106 67.225498
4107 70.711925
4108 69.039889
4109 69.772939
4110 71.998101
4111 71.488559
4112 71.929359
4113 74.381834
4114 76.841396
4115 75.464769
4116 73.906024
4117 72.84884
4118 74.448056
4119 75.160471
4120 77.778616
4121 82.550451
4122 78.826407
4123 82.334622
4124 81.211227
4125 78.99444
4126 81.986995
4127 85.092049
4128 87.4838
4129 86.333269
4130 86.445685
4131 89.221561
4132 88.296125
4133 87.651582
4134 93.402995
4135 91.431921
4136 90.193274
4137 93.221187
4138 95.309039
4139 99.626783
4140 100.792885
4141 97.669985
4142 95.459762
4143 94.539044
4144 91.81068
4145 93.246758
4146 91.170428
4147 89.304688
4148 88.314875
4149 89.669486
4150 91.335092
4151 91.874148
4152 91.651193
4153 94.961644
4154 95.921022
4155 99.491526
4156 94.498788
4157 95.572154
4158 92.520571
4159 92.420635
4160 89.896267
4161 92.937922
4162 98.877964
4163 95.338446
4164 93.795048
4165 96.280386
4166 97.083024
4167 101.942911
4168 103.022781
4169 99.495453
4170 99.090174
4171 99.091652
4172 100.97425
4173 98.016981
4174 101.030543
4175 103.889852
4176 99.943826
4177 100.65797
4178 102.508362
4179 100.59912
4180 100.679226
4181 100.995229
4182 103.044518
4183 99.294442
4184 97.062325
4185 95.053779
4186 93.183808
4187 95.603441
4188 93.996577
4189 90.943958
4190 89.161979
4191 87.490919
4192 85.624134
4193 83.816527
4194 86.30386
4195 86.7485
4196 88.29234
4197 87.273362
4198 88.661316
4199 85.671936
4200 84.90473
4201 82.686617
4202 84.608796
4203 83.225325
4204 82.839912
4205 82.04747
4206 82.912584
4207 84.698
4208 85.579022
4209 84.923691
4210 84.704609
4211 85.827436
4212 85.309566
4213 87.962943
4214 88.069695
4215 86.91441
4216 87.51297
4217 87.7038
4218 85.339741
4219 86.463158
4220 87.668699
4221 87.023817
4222 88.714414
4223 89.218386
4224 88.524967
4225 86.943004
4226 87.88516
4227 86.474332
4228 86.723678
4229 86.24875
4230 83.673886
4231 82.707639
4232 87.406941
4233 84.568494
4234 85.672084
4235 83.565873
4236 82.646813
4237 80.542833
4238 81.126298
4239 80.509867
4240 77.447888
4241 79.199456
4242 76.830539
4243 76.258733
4244 75.338611
4245 73.219355
4246 72.269259
4247 73.872765
4248 73.029174
4249 73.329354
4250 74.570011
4251 76.27323
4252 76.03174
4253 77.462531
4254 78.08886
4255 77.702938
4256 77.461954
4257 77.782278
4258 79.660063
4259 78.01886
4260 79.637828
4261 78.126979
4262 77.896436
4263 76.270433
4264 78.697635
4265 78.849972
4266 77.069652
4267 76.147411
4268 76.686391
4269 76.443648
4270 76.413037
4271 73.599501
4272 72.921961
4273 71.241658
4274 71.060393
4275 71.221031
4276 71.697928
4277 70.192778
4278 69.446612
4279 69.88295
4280 71.740436
4281 68.761754
4282 69.539169
4283 69.712373
4284 69.553073
4285 67.633306
4286 67.639714
4287 66.932657
4288 67.495021
4289 68.903602
4290 71.112176
4291 71.588309
4292 73.984361
4293 74.950169
4294 76.371713
4295 74.984816
4296 74.76885
4297 73.137437
4298 73.457825
4299 72.55745
4300 72.684342
4301 72.353559
4302 70.609731
4303 70.379812
4304 70.892212
4305 71.827182
4306 71.44078
4307 71.994047
4308 74.055327
4309 74.306941
4310 75.701779
4311 75.193033
4312 75.549565
4313 73.055128
4314 73.400392
4315 74.817178
4316 77.483955
4317 79.195789
4318 80.773
4319 81.564136
4320 79.753112
4321 79.924085
4322 79.423994
4323 80.180242
4324 81.704404
4325 80.457287
4326 82.305166
4327 83.062635
4328 83.878458
4329 84.607569
4330 85.389691
4331 84.501777
4332 85.426488
4333 86.729801
4334 88.49886
4335 90.002192
4336 89.729071
4337 88.734328
4338 90.935188
4339 91.129341
4340 91.332877
4341 91.829188
4342 89.896817
4343 88.712457
4344 88.79988
4345 87.034334
4346 88.070377
4347 90.523787
4348 92.838509
4349 93.305809
4350 95.617118
4351 97.80798
4352 100.949022
4353 98.371953
4354 99.763297
4355 102.292288
4356 104.377672
4357 101.219995
4358 99.670479
4359 97.794482
4360 97.547807
4361 95.561955
4362 96.183939
4363 94.302862
4364 94.409261
4365 92.599334
4366 92.062301
4367 90.543284
4368 90.702556
4369 91.473526
4370 91.681068
4371 90.574198
4372 88.967493
4373 87.827165
4374 87.166911
4375 88.263998
4376 89.976704
4377 88.80152
4378 89.582538
4379 90.223165
4380 89.494515
4381 89.918139
4382 90.943071
4383 91.19353
4384 91.92131
4385 93.668694
4386 95.354789
4387 95.328419
4388 95.541336
4389 94.040125
4390 92.49002
4391 91.600653
4392 91.609253
4393 90.176348
4394 88.818093
4395 88.69391
4396 90.25814
4397 89.158574
4398 88.462203
4399 86.912492
4400 85.440494
4401 83.102223
4402 81.625003
4403 81.290834
4404 82.124587
4405 83.706245
4406 84.559762
4407 85.188858
4408 83.741667
4409 81.73514
4410 80.377918
4411 78.417779
4412 78.168969
4413 77.789155
4414 78.102469
4415 78.012393
4416 77.654809
4417 76.212608
4418 77.227327
4419 77.424716
4420 76.526081
4421 75.593934
4422 75.046933
4423 74.553433
4424 73.154864
4425 72.517236
4426 71.68152
4427 72.025772
4428 73.13768
4429 74.173012
4430 73.501921
4431 76.43681
4432 76.6529
4433 77.925939
4434 78.212086
4435 78.69048
4436 77.903086
4437 76.309354
4438 76.539173
4439 77.000529
4440 78.096697
4441 76.693708
4442 75.941934
4443 75.273449
4444 76.136379
4445 75.115779
4446 76.580631
4447 80.306283
4448 81.665684
4449 80.153546
4450 79.822778
4451 79.145383
4452 78.871702
4453 79.826417
4454 80.094878
4455 80.916568
4456 82.102398
4457 84.304765
4458 83.30412
4459 82.234823
4460 84.021127
4461 85.878035
4462 85.46842
4463 85.302021
4464 84.700556
4465 84.578046
4466 85.156637
4467 86.6569
4468 86.718968
4469 86.233899
4470 86.517761
4471 86.001132
4472 84.966037
4473 83.908704
4474 81.910459
4475 80.224662
4476 79.101141
4477 81.216024
4478 81.085758
4479 81.142255
4480 80.32901
4481 78.561017
4482 78.228121
4483 79.893995
4484 79.342933
4485 81.156201
4486 79.258907
4487 77.669911
4488 77.062829
4489 77.007447
4490 75.808989
4491 74.497369
4492 72.850336
4493 71.641893
4494 71.413787
4495 70.001587
4496 71.469734
4497 71.124799
4498 69.965797
4499 66.665168
4500 67.827689
4501 67.517386
4502 66.120904
4503 64.857234
4504 63.809908
4505 63.436377
4506 65.01294
4507 65.994363
4508 65.148495
4509 64.055445
4510 62.549025
4511 60.430656
4512 61.275192
4513 62.054579
4514 62.154163
4515 62.456418
4516 62.764683
4517 64.174486
4518 65.064998
4519 66.507845
4520 67.252747
4521 66.074535
4522 66.044205
4523 63.833435
4524 63.13361
4525 62.868729
4526 61.800623
4527 60.780189
4528 60.787579
4529 61.362806
4530 59.310354
4531 59.42251
4532 60.058787
4533 59.457571
4534 57.725926
4535 56.817145
4536 57.364821
4537 57.175768
4538 57.742073
4539 58.073249
4540 58.380719
4541 58.656819
4542 58.483227
4543 60.279992
4544 60.311644
4545 60.503932
4546 59.832289
4547 62.189362
4548 62.240798
4549 62.771944
4550 62.593437
4551 63.386914
4552 62.527483
4553 63.463582
4554 62.246385
4555 64.668837
4556 65.128899
4557 65.262668
4558 64.072287
4559 64.728751
4560 65.048159
4561 65.134516
4562 65.542512
4563 66.735237
4564 68.050461
4565 67.451184
4566 68.273576
4567 68.580196
4568 68.540802
4569 68.08418
4570 67.464053
4571 66.627906
4572 64.734116
4573 65.793307
4574 67.318403
4575 66.983852
4576 67.405876
4577 68.046026
4578 66.652178
4579 65.625195
4580 67.462363
4581 66.043171
4582 65.132476
4583 64.441843
4584 64.905488
4585 64.225485
4586 63.841056
4587 61.997094
4588 63.882993
4589 63.33575
4590 64.876831
4591 63.082384
4592 63.417879
4593 62.729922
4594 61.941875
4595 60.371267
4596 61.361201
4597 59.240731
4598 60.218312
4599 61.147138
4600 60.648826
4601 61.104639
4602 60.821641
4603 62.144189
4604 61.523677
4605 61.252148
4606 60.786622
4607 61.088386
4608 62.207749
4609 63.472852
4610 62.524037
4611 63.162517
4612 64.601458
4613 63.657474
4614 64.995772
4615 64.883772
4616 66.390916
4617 66.913208
4618 67.467437
4619 68.776729
4620 68.727121
4621 66.858539
4622 68.033924
4623 68.25505
4624 66.342798
4625 65.213429
4626 64.21011
4627 63.083886
4628 62.525793
4629 61.466781
4630 59.46788
4631 58.915133
4632 58.179928
4633 58.97489
4634 60.018239
4635 61.086083
4636 59.400676
4637 59.045981
4638 59.097715
4639 60.65487
4640 60.134274
4641 59.198305
4642 57.672461
4643 57.824462
4644 58.400262
4645 57.432951
4646 57.263496
4647 58.237224
4648 59.937826
4649 59.571765
4650 59.705686
4651 61.964184
4652 62.715851
4653 62.809914
4654 61.266601
4655 61.000247
4656 59.123892
4657 58.114058
4658 56.776743
4659 53.92964
4660 53.322747
4661 55.139023
4662 56.751435
4663 58.365432
4664 59.043132
4665 60.905525
4666 57.913841
4667 56.532275
4668 56.51645
4669 56.964955
4670 53.201963
4671 53.644225
4672 53.293646
4673 52.413554
4674 53.418706
4675 54.732096
4676 55.603674
4677 55.064507
4678 53.732147
4679 52.28454
4680 51.464671
4681 50.571295
4682 50.110085
4683 50.310256
4684 49.500552
4685 48.889682
4686 48.178961
4687 48.767897
4688 49.457157
4689 49.395155
4690 51.145652
4691 52.116339
4692 50.432009
4693 51.87588
4694 53.922509
4695 55.606299
4696 53.84944
4697 53.56077
4698 51.356051
4699 51.028345
4700 50.069758
4701 49.779736
4702 49.403413
4703 48.631774
4704 48.122472
4705 47.691594
4706 46.908822
4707 47.270014
4708 46.431692
4709 45.75605
4710 46.230628
4711 46.395254
4712 44.809057
4713 45.209852
4714 44.862982
4715 44.296396
4716 44.006462
4717 43.991642
4718 43.322013
4719 43.606827
4720 44.407198
4721 44.520614
4722 44.655168
4723 45.172705
4724 45.818652
4725 46.431002
4726 46.743123
4727 46.605081
4728 46.219388
4729 46.204457
4730 45.700422
4731 44.77708
4732 43.930578
4733 44.469207
4734 43.867845
4735 43.123173
4736 42.617935
4737 42.108123
4738 42.394496
4739 42.969437
4740 43.361333
4741 43.513303
4742 43.442243
4743 42.648803
4744 41.90762
4745 41.408218
4746 41.637469
4747 41.138696
4748 41.250871
4749 40.594044
4750 40.405992
4751 40.203771
4752 41.415525
4753 41.952455
4754 41.719512
4755 42.399839
4756 41.358853
4757 41.091047
4758 41.262936
4759 41.299078
4760 41.317452
4761 42.413919
4762 40.263425
4763 40.727957
4764 40.674674
4765 41.059424
4766 40.941724
4767 40.563824
4768 40.326109
4769 39.952421
4770 39.667797
4771 39.883777
4772 39.970807
4773 39.946513
4774 40.299998
4775 39.539392
4776 39.838279
4777 39.644293
4778 39.403974
4779 40.288043
4780 38.62335
4781 39.37898
4782 39.701747
4783 38.925288
4784 38.39282
4785 39.246701
4786 39.593984
4787 39.350671
4788 39.030374
4789 39.479069
4790 39.147458
4791 39.157831
4792 39.968522
4793 38.967194
4794 39.571478
4795 40.281585
4796 40.815362
4797 41.697636
4798 41.937199
4799 41.516976
4800 42.145285
4801 42.479536
4802 42.247149
4803 42.321861
4804 41.795561
4805 41.481356
4806 42.649827
4807 42.367012
4808 41.31013
4809 41.839111
4810 43.005207
4811 42.514529
4812 42.957911
4813 41.785195
4814 42.107625
4815 42.738179
4816 41.908009
4817 43.230007
4818 42.894505
4819 43.502194
4820 43.165019
4821 43.045794
4822 42.614449
4823 42.791602
4824 42.775586
4825 42.219329
4826 42.616864
4827 43.095535
4828 43.42815
4829 43.383075
4830 43.114426
4831 42.824256
4832 43.205338
4833 43.173442
4834 43.16857
4835 42.70477
4836 42.914801
4837 42.099009
4838 42.658294
4839 43.351505
4840 42.303232
4841 43.223778
4842 43.960166
4843 44.6651
4844 44.37938
4845 44.007772
4846 44.556879
4847 44.491328
4848 43.825514
4849 43.796344
4850 43.973067
4851 43.553983
4852 44.163405
4853 44.611756
4854 44.791475
4855 44.310667
4856 44.584739
4857 43.621973
4858 43.663241
4859 43.990569
4860 43.83652
4861 43.070816
4862 43.395559
4863 43.575305
4864 43.18503
4865 43.681225
4866 44.132341
4867 45.432368
4868 46.485759
4869 47.11779
4870 47.018099
4871 46.414722
4872 47.004812
4873 47.552061
4874 48.005264
4875 48.013945
4876 48.436164
4877 48.532492
4878 48.725343
4879 49.752298
4880 49.015676
4881 48.061386
4882 47.097218
4883 47.173059
4884 47.104702
4885 46.752834
4886 47.445217
4887 46.677451
4888 46.437655
4889 45.730362
4890 46.863961
4891 47.05727
4892 46.573394
4893 45.77963
4894 46.194111
4895 46.174494
4896 46.612929
4897 45.051354
4898 45.206902
4899 45.383649
4900 45.679205
4901 44.656373
4902 44.727494
4903 45.088205
4904 45.213515
4905 45.885472
4906 45.663662
4907 45.603429
4908 45.192824
4909 45.327226
4910 45.575164
4911 47.226718
4912 47.174921
4913 46.687988
4914 48.494846
4915 48.348416
4916 47.609239
4917 47.490343
4918 47.467773
4919 48.255081
4920 46.971885
4921 46.741787
4922 46.791737
4923 46.789827
4924 46.598112
4925 45.199083
4926 44.73886
4927 44.659767
4928 45.117321
4929 45.899557
4930 46.652834
4931 46.820978
4932 46.537626
4933 46.255014
4934 47.126731
4935 47.300157
4936 46.59562
4937 47.282212
4938 46.568862
4939 45.388883
4940 44.847067
4941 45.001045
4942 45.558062
4943 45.964884
4944 46.986261
4945 48.214954
4946 47.568792
4947 47.340977
4948 48.363642
4949 47.930257
4950 49.538636
4951 49.68352
4952 49.045312
4953 49.08159
4954 48.630358
4955 48.576003
4956 48.652343
4957 50.31602
4958 50.70919
4959 51.11959
4960 52.084632
4961 52.404105
4962 52.563648
4963 51.477628
4964 51.309993
4965 52.453415
4966 52.142396
4967 51.908618
4968 52.502955
4969 52.715937
4970 50.272576
4971 50.839019
4972 50.95188
4973 50.534152
4974 50.502219
4975 49.377599
4976 49.61211
4977 49.165671
4978 49.764686
4979 49.476338
4980 49.248858
4981 48.979421
4982 49.439987
4983 50.152625
4984 50.281193
4985 51.031533
4986 51.09753
4987 49.078712
4988 47.583312
4989 47.946599
4990 47.494139
4991 47.904494
4992 47.816444
4993 48.610854
4994 48.545755
4995 48.931217
4996 47.075706
4997 49.399826
4998 50.102801
4999 50.891847
5000 51.276739
5001 53.194206
