# Supplementary material for: Structure of tetrameric forms of the serotonin-gated 5-HT3A receptor ion channel
Source: EMBO J. 2024 Sep 4;43(20):4451–71. doi: 10.1038/s44318-024-00191-5 (PMC11480441; doi:10.1038/s44318-024-00191-5)
Supplement: Supplementary file 7 — Source data Fig. 7 [file 44318_2024_191_MOESM7_ESM.zip › Figure 7/7F/7F_TMD.dat]

0 27.224786
1 27.224785
2 26.405624
3 24.912358
4 24.508963
5 26.522826
6 26.243347
7 27.853214
8 27.97471
9 26.733893
10 26.668579
11 25.797986
12 26.833408
13 27.268308
14 28.184433
15 28.17888
16 28.259574
17 28.890205
18 29.125898
19 29.245922
20 28.209241
21 28.202193
22 27.52938
23 27.174429
24 27.525032
25 28.304342
26 26.679444
27 26.269224
28 26.042205
29 27.564628
30 27.311681
31 27.044768
32 26.631352
33 26.437915
34 25.954253
35 25.529155
36 25.617984
37 26.161155
38 25.680423
39 25.635856
40 25.196414
41 25.044875
42 25.575346
43 25.287821
44 24.354194
45 25.027979
46 25.66104
47 25.635178
48 26.29315
49 25.881169
50 25.582665
51 25.914781
52 26.409171
53 25.462868
54 24.556347
55 25.573102
56 25.652552
57 26.220645
58 26.03524
59 25.959726
60 26.883774
61 26.423325
62 27.125012
63 27.270974
64 27.837632
65 27.181976
66 27.155915
67 27.531334
68 28.11184
69 28.337061
70 30.130798
71 30.139366
72 30.636282
73 30.191096
74 30.100468
75 29.614082
76 29.428841
77 29.700191
78 28.972951
79 28.742224
80 28.573836
81 28.420674
82 28.518085
83 28.414332
84 28.518178
85 28.97217
86 28.985958
87 28.732172
88 28.381842
89 28.61531
90 30.042067
91 29.365226
92 30.362483
93 30.47478
94 31.170401
95 31.717329
96 31.670264
97 31.133787
98 31.076468
99 30.485406
100 30.667963
101 30.552892
102 30.103569
103 31.102362
104 31.573996
105 31.614594
106 32.440242
107 32.285562
108 31.49826
109 31.410398
110 30.619768
111 30.281874
112 30.787406
113 29.94769
114 29.517774
115 28.930525
116 29.332564
117 28.292171
118 27.964725
119 28.268805
120 27.588746
121 27.218577
122 27.130357
123 27.628635
124 27.909554
125 27.890781
126 28.058216
127 26.804689
128 26.438119
129 26.544659
130 25.949406
131 26.160907
132 27.029043
133 26.784514
134 27.134552
135 27.676445
136 28.187328
137 28.279892
138 28.525424
139 27.998349
140 27.992981
141 28.113356
142 27.580523
143 28.576763
144 28.355821
145 28.709521
146 28.907585
147 28.304343
148 28.707904
149 28.901675
150 28.80599
151 28.108275
152 28.001661
153 28.266008
154 27.854197
155 27.628653
156 27.651832
157 27.603361
158 27.236239
159 27.401399
160 27.338377
161 27.082031
162 27.66772
163 27.349428
164 26.979193
165 27.559242
166 26.991485
167 27.17249
168 27.099207
169 26.829023
170 26.870655
171 27.181928
172 26.509602
173 27.26124
174 26.823153
175 26.664148
176 26.80752
177 27.296113
178 26.717178
179 26.759221
180 27.302636
181 27.95749
182 27.683716
183 27.355418
184 27.625198
185 27.302766
186 27.385803
187 27.568042
188 27.304099
189 27.041957
190 27.346199
191 26.835893
192 26.980931
193 27.523645
194 28.268629
195 27.825478
196 28.43803
197 28.832853
198 28.995855
199 28.613505
200 29.635567
201 30.232859
202 30.302546
203 30.542586
204 29.132127
205 29.553929
206 29.781474
207 29.388851
208 28.878031
209 28.349547
210 28.800824
211 28.744234
212 28.590811
213 28.551066
214 29.395492
215 30.347624
216 30.691691
217 29.038334
218 29.360563
219 28.751011
220 28.408411
221 28.364642
222 28.174752
223 28.578745
224 29.204022
225 27.940176
226 27.928212
227 27.278471
228 27.958206
229 28.146334
230 29.068609
231 29.949652
232 29.955818
233 30.523465
234 31.446022
235 30.325179
236 30.629701
237 29.816402
238 30.099404
239 28.858733
240 28.38656
241 29.160838
242 27.77846
243 29.13443
244 30.193735
245 30.821324
246 29.560047
247 29.287707
248 30.155957
249 29.94556
250 31.201199
251 30.712996
252 31.964696
253 31.568966
254 32.46633
255 32.205185
256 32.481811
257 31.330407
258 31.228598
259 31.702719
260 31.076179
261 30.977669
262 31.04069
263 31.36915
264 30.496295
265 30.746001
266 31.119088
267 31.704885
268 31.901039
269 32.779887
270 33.106498
271 32.803512
272 33.747941
273 31.793022
274 31.531615
275 31.083761
276 30.875944
277 31.061597
278 32.004711
279 32.776898
280 32.27742
281 31.464112
282 31.454926
283 30.993553
284 31.053253
285 30.820996
286 30.960379
287 31.196685
288 32.369051
289 32.393693
290 32.106177
291 32.252087
292 31.190459
293 31.001456
294 31.245921
295 31.317406
296 31.651449
297 32.330637
298 33.809273
299 33.071582
300 33.81813
301 34.201973
302 34.259323
303 33.811614
304 33.264418
305 32.954145
306 33.363784
307 33.093595
308 35.025684
309 35.090535
310 35.220371
311 36.258413
312 35.422731
313 37.096869
314 36.435803
315 36.396081
316 35.221717
317 34.500194
318 34.072252
319 34.395705
320 35.263616
321 36.852185
322 37.869689
323 37.450185
324 37.076825
325 35.991903
326 36.798092
327 36.675841
328 38.428557
329 36.96321
330 35.08564
331 34.816344
332 34.06068
333 33.962006
334 33.554001
335 34.738427
336 35.208267
337 34.74892
338 34.68831
339 34.361037
340 35.682457
341 35.396142
342 35.83145
343 35.467679
344 35.829875
345 35.012638
346 35.244356
347 34.554242
348 34.372343
349 35.384671
350 36.42421
351 34.711993
352 33.883903
353 33.596351
354 33.364673
355 33.452898
356 33.000859
357 32.68265
358 33.034038
359 32.579213
360 32.747719
361 32.555727
362 33.361155
363 33.08807
364 32.748282
365 32.750308
366 32.964404
367 33.011002
368 32.686568
369 33.010089
370 32.879634
371 33.011299
372 32.894518
373 33.33852
374 33.364582
375 33.977174
376 33.859008
377 34.197653
378 34.405772
379 34.838445
380 34.991534
381 34.799945
382 34.577505
383 35.206855
384 34.399675
385 34.36708
386 34.091408
387 34.069471
388 34.948297
389 34.759567
390 34.64949
391 34.127963
392 34.543681
393 34.141645
394 34.108705
395 34.463321
396 33.836143
397 34.967136
398 35.111469
399 34.667458
400 35.277611
401 35.321957
402 35.844665
403 36.024361
404 35.521816
405 35.368066
406 36.036532
407 35.045667
408 35.301033
409 35.616519
410 35.721625
411 36.235324
412 37.159591
413 37.352068
414 37.006434
415 36.997173
416 38.321701
417 37.004791
418 36.66713
419 37.250535
420 36.490355
421 35.923281
422 36.283761
423 35.710415
424 36.428626
425 36.031492
426 35.658201
427 35.761642
428 35.649982
429 36.3102
430 35.860461
431 36.836547
432 36.45587
433 35.938858
434 35.802284
435 36.051785
436 36.342438
437 36.260901
438 35.852141
439 36.464336
440 36.511877
441 36.855986
442 37.156606
443 36.264726
444 37.461906
445 38.559074
446 37.832857
447 37.467853
448 36.607291
449 36.955306
450 35.66999
451 36.06208
452 35.980472
453 35.268809
454 35.587882
455 34.922281
456 34.616828
457 34.491885
458 35.730785
459 36.29702
460 37.348074
461 38.127932
462 37.732798
463 39.333867
464 38.758164
465 38.54312
466 38.010694
467 37.74838
468 36.854099
469 37.08042
470 37.139956
471 37.207859
472 37.299655
473 37.340852
474 37.162625
475 37.868325
476 38.926862
477 38.924426
478 39.706925
479 39.474827
480 40.41545
481 40.461763
482 40.272081
483 39.452664
484 38.746542
485 38.639612
486 38.519119
487 38.643041
488 38.537571
489 38.49166
490 38.632162
491 38.665663
492 38.164613
493 38.579009
494 38.407283
495 38.439198
496 37.440511
497 37.691362
498 37.756479
499 37.008186
500 37.830961
501 36.651674
502 36.712113
503 37.396491
504 37.596511
505 38.421082
506 37.843682
507 38.09539
508 39.210676
509 39.146488
510 39.061223
511 38.607165
512 39.083146
513 38.361569
514 38.408233
515 38.865233
516 38.117576
517 38.538021
518 37.624538
519 36.886407
520 37.645736
521 36.682771
522 36.721629
523 36.118548
524 36.628408
525 36.641924
526 36.461811
527 36.397892
528 35.764851
529 35.980333
530 35.633848
531 35.804721
532 35.253265
533 35.316361
534 35.419697
535 35.654021
536 34.785486
537 35.243918
538 36.00103
539 36.05976
540 34.85934
541 34.906398
542 34.997442
543 34.5493
544 36.052233
545 35.898554
546 36.309065
547 35.905038
548 36.288811
549 36.639182
550 35.908917
551 36.547039
552 35.932495
553 35.643111
554 36.076222
555 36.319709
556 36.355309
557 36.296309
558 36.000553
559 37.004555
560 35.556217
561 35.951396
562 36.433191
563 36.897234
564 36.759861
565 36.698451
566 37.069834
567 37.151479
568 37.368241
569 37.401912
570 37.384679
571 38.965084
572 38.523285
573 38.165207
574 38.387877
575 39.277623
576 39.737205
577 39.21008
578 37.992719
579 37.751713
580 37.840784
581 37.840722
582 37.739417
583 37.983131
584 37.666157
585 37.386644
586 37.773106
587 37.333738
588 37.497819
589 37.817286
590 37.460232
591 36.964896
592 37.233497
593 37.444592
594 36.689577
595 36.842281
596 37.648843
597 37.2807
598 37.263084
599 37.068036
600 36.519534
601 37.044781
602 36.719248
603 36.521663
604 36.627529
605 36.314039
606 36.563481
607 36.839885
608 37.152521
609 36.3659
610 36.023726
611 36.732017
612 36.425899
613 35.714075
614 36.043929
615 36.530532
616 37.495091
617 37.492249
618 37.530442
619 38.089675
620 37.556278
621 37.85401
622 37.350054
623 38.029925
624 37.729574
625 38.219135
626 38.604719
627 38.295512
628 38.386709
629 38.326394
630 38.109376
631 38.917323
632 38.854076
633 39.549925
634 40.166031
635 39.940881
636 39.577635
637 40.01548
638 41.286331
639 40.953281
640 42.460975
641 42.891675
642 43.037773
643 43.96861
644 43.831737
645 45.12269
646 43.716726
647 41.761862
648 41.883013
649 40.728219
650 40.783264
651 40.514931
652 40.733981
653 40.785711
654 40.381263
655 40.482546
656 40.285879
657 39.554403
658 39.336355
659 39.931549
660 39.865637
661 40.00736
662 39.644147
663 40.154148
664 39.704595
665 39.701613
666 39.184299
667 39.098351
668 39.53523
669 39.235778
670 40.096857
671 40.312531
672 39.758005
673 39.844212
674 40.862385
675 40.311606
676 39.684589
677 38.954566
678 39.067778
679 39.025483
680 38.83409
681 38.858556
682 39.206113
683 38.786428
684 37.951807
685 37.70231
686 37.480004
687 37.982941
688 37.485496
689 37.293065
690 37.720522
691 38.29998
692 37.485545
693 37.923022
694 37.901113
695 37.595451
696 37.919658
697 37.82451
698 37.856385
699 38.004741
700 37.110421
701 37.214571
702 36.875075
703 36.893979
704 36.631252
705 36.842119
706 36.782048
707 36.66678
708 35.5808
709 34.97493
710 36.469672
711 37.532179
712 38.311436
713 39.073907
714 38.664778
715 39.735931
716 39.434042
717 40.705783
718 41.144988
719 40.374031
720 39.224356
721 38.634744
722 38.391718
723 38.478607
724 37.966071
725 38.0601
726 37.996928
727 38.559203
728 38.721507
729 38.901348
730 38.409105
731 38.138861
732 37.584873
733 37.614555
734 36.576357
735 36.665352
736 36.291809
737 37.19125
738 37.080893
739 37.560697
740 37.251306
741 37.183834
742 37.666701
743 36.756681
744 36.263281
745 36.437247
746 36.042736
747 36.428077
748 35.961996
749 36.160546
750 36.547966
751 36.950807
752 36.613974
753 36.065129
754 36.686691
755 36.060641
756 36.101245
757 35.484352
758 35.864575
759 35.362049
760 35.807086
761 36.115836
762 35.825775
763 35.565285
764 34.966453
765 34.691915
766 34.719699
767 34.748797
768 34.751876
769 34.478719
770 34.080802
771 34.488805
772 34.094239
773 34.223399
774 34.158737
775 34.366177
776 35.187371
777 34.899899
778 34.942587
779 34.63166
780 34.881093
781 34.860614
782 35.311023
783 35.079837
784 34.714221
785 34.15379
786 34.165322
787 34.11947
788 34.046983
789 35.057909
790 34.937189
791 34.981195
792 35.550616
793 35.059136
794 35.746834
795 35.183887
796 35.299462
797 34.571336
798 34.416708
799 34.69164
800 34.091252
801 33.049813
802 33.218209
803 33.046459
804 33.243861
805 32.184006
806 33.222008
807 33.281414
808 33.402376
809 33.335743
810 33.090103
811 33.5195
812 33.524504
813 33.270886
814 33.223639
815 33.511735
816 32.393956
817 32.713813
818 31.621195
819 31.653468
820 31.4693
821 31.812653
822 32.212775
823 32.375423
824 32.752903
825 32.603941
826 32.820236
827 33.285348
828 32.709681
829 32.888106
830 32.773753
831 32.713357
832 32.74608
833 32.874649
834 32.516784
835 33.739345
836 33.726033
837 33.646421
838 33.264
839 33.622234
840 33.712375
841 34.008766
842 32.994197
843 32.845991
844 33.123169
845 32.875479
846 32.523177
847 32.262327
848 32.247483
849 32.771376
850 33.667957
851 33.669154
852 33.383737
853 33.79929
854 33.950108
855 34.261724
856 34.023639
857 34.201204
858 34.41652
859 33.970564
860 34.123989
861 33.799071
862 33.547351
863 33.894997
864 34.175468
865 33.737904
866 34.206415
867 34.800069
868 34.318427
869 33.751298
870 33.796669
871 33.548609
872 34.143034
873 33.937071
874 34.147998
875 33.45999
876 33.786027
877 33.956046
878 33.448461
879 33.88319
880 33.70459
881 34.176502
882 34.116426
883 34.100911
884 34.027227
885 34.236142
886 34.214845
887 33.861824
888 34.259562
889 34.144797
890 33.397196
891 33.575285
892 33.152296
893 33.143052
894 33.389126
895 33.960169
896 33.842062
897 34.488478
898 33.61642
899 33.758652
900 34.336464
901 33.498535
902 33.916634
903 32.645234
904 32.915741
905 32.775538
906 32.332395
907 32.310626
908 31.74021
909 31.673276
910 32.018206
911 32.024723
912 32.374821
913 31.953882
914 32.557103
915 31.966698
916 31.679241
917 32.06697
918 31.955035
919 31.830799
920 31.613388
921 32.595153
922 31.962576
923 31.739398
924 31.838584
925 31.588517
926 31.758832
927 31.727258
928 32.207802
929 31.403435
930 31.383253
931 31.110201
932 31.244805
933 31.574985
934 31.810236
935 30.938727
936 31.075063
937 31.416949
938 31.592927
939 30.984093
940 30.557857
941 31.180655
942 30.952735
943 30.65061
944 30.602706
945 30.632098
946 31.718134
947 31.783795
948 32.172848
949 32.284957
950 32.062209
951 32.17827
952 31.783805
953 32.158837
954 32.628211
955 32.332037
956 32.488531
957 32.2855
958 32.646637
959 32.398771
960 32.118304
961 32.172893
962 32.914915
963 32.291833
964 32.501615
965 32.457673
966 32.428186
967 32.954635
968 33.134384
969 33.026808
970 32.934943
971 32.624351
972 33.185635
973 33.366578
974 32.16691
975 32.41538
976 32.606414
977 31.734302
978 31.064415
979 30.816827
980 30.231142
981 29.463197
982 30.21482
983 31.637243
984 31.651829
985 31.058074
986 30.390959
987 29.713556
988 29.125938
989 29.822525
990 29.769106
991 29.096164
992 29.306105
993 30.373802
994 30.495069
995 29.939472
996 30.035913
997 29.462053
998 29.94884
999 30.234148
1000 30.310516
1001 30.493716
1002 30.3415
1003 30.072886
1004 30.037809
1005 29.603506
1006 29.512211
1007 29.848222
1008 30.012358
1009 30.528539
1010 30.954898
1011 31.411211
1012 30.832714
1013 31.208238
1014 31.208729
1015 31.229134
1016 31.735111
1017 31.933899
1018 32.029852
1019 31.435209
1020 31.955939
1021 32.112208
1022 31.765254
1023 31.664882
1024 32.106011
1025 31.743956
1026 31.61742
1027 31.762476
1028 32.046401
1029 31.951313
1030 31.859131
1031 31.7985
1032 32.217308
1033 31.678026
1034 31.259034
1035 32.065839
1036 31.752863
1037 32.534554
1038 32.302243
1039 32.161958
1040 31.665045
1041 31.833386
1042 32.051158
1043 32.43996
1044 31.170395
1045 31.806632
1046 31.783423
1047 31.909394
1048 31.881869
1049 31.328954
1050 31.112714
1051 31.799595
1052 31.263654
1053 31.337567
1054 31.796691
1055 32.436024
1056 32.151613
1057 31.552205
1058 31.836953
1059 32.277195
1060 32.106907
1061 32.083015
1062 31.839322
1063 31.029171
1064 31.433552
1065 31.238267
1066 32.094238
1067 32.052299
1068 32.003969
1069 31.768059
1070 31.889561
1071 32.309758
1072 32.223043
1073 31.935293
1074 31.227249
1075 32.073547
1076 32.406837
1077 32.049384
1078 32.355752
1079 31.71117
1080 31.588905
1081 32.039867
1082 32.152164
1083 32.296448
1084 31.450745
1085 31.038506
1086 31.910161
1087 31.413856
1088 31.452911
1089 31.669888
1090 31.907775
1091 31.191568
1092 31.533461
1093 30.699143
1094 30.575
1095 30.839524
1096 30.937549
1097 30.793367
1098 30.824188
1099 30.91301
1100 30.757929
1101 30.929974
1102 31.971147
1103 31.491402
1104 31.508676
1105 31.368871
1106 32.647998
1107 32.432182
1108 32.229489
1109 32.392668
1110 32.761417
1111 32.672786
1112 32.683987
1113 32.55678
1114 32.13086
1115 32.610004
1116 32.428001
1117 32.62491
1118 32.575382
1119 32.303618
1120 32.567285
1121 32.743699
1122 32.896693
1123 33.220162
1124 32.767194
1125 33.341399
1126 32.887689
1127 33.166221
1128 32.772531
1129 33.004351
1130 33.621509
1131 32.908427
1132 33.308127
1133 32.644292
1134 32.418238
1135 32.758795
1136 32.296856
1137 32.685796
1138 33.053599
1139 33.249263
1140 33.401269
1141 33.056053
1142 33.130428
1143 33.303136
1144 33.592323
1145 33.75425
1146 33.151115
1147 33.55502
1148 33.790511
1149 33.613513
1150 33.747173
1151 33.477014
1152 33.573771
1153 33.526087
1154 33.464363
1155 33.732532
1156 34.068952
1157 33.475964
1158 33.231596
1159 34.247484
1160 33.823885
1161 33.625635
1162 33.772181
1163 33.895922
1164 33.326219
1165 32.899778
1166 33.147043
1167 32.771844
1168 33.837592
1169 34.233781
1170 34.875502
1171 35.730362
1172 35.553076
1173 36.936592
1174 36.255058
1175 35.285957
1176 34.875644
1177 35.360131
1178 35.624127
1179 35.391295
1180 34.894803
1181 34.713947
1182 34.060269
1183 34.376081
1184 34.416007
1185 33.821139
1186 34.036331
1187 34.027762
1188 33.59539
1189 33.359755
1190 33.345253
1191 33.621603
1192 33.152493
1193 33.145966
1194 33.070514
1195 33.566666
1196 33.858825
1197 33.539872
1198 33.161715
1199 32.948162
1200 33.014083
1201 32.956672
1202 32.810756
1203 32.678853
1204 32.809071
1205 32.663864
1206 32.571419
1207 32.644737
1208 32.656988
1209 33.312038
1210 32.583898
1211 32.867669
1212 32.507059
1213 32.997687
1214 32.95119
1215 32.309649
1216 32.080693
1217 32.2119
1218 32.226791
1219 32.792713
1220 32.343429
1221 33.085392
1222 33.184829
1223 33.108833
1224 33.090145
1225 32.918341
1226 33.508687
1227 33.258664
1228 33.376727
1229 33.283156
1230 32.910222
1231 32.695878
1232 33.50162
1233 32.992175
1234 32.872254
1235 32.974788
1236 32.904589
1237 33.582668
1238 33.94693
1239 34.207191
1240 33.932012
1241 34.178705
1242 33.875484
1243 34.751372
1244 34.628071
1245 34.255499
1246 33.998541
1247 34.584557
1248 34.801259
1249 34.692435
1250 34.814956
1251 34.50209
1252 34.7254
1253 34.195719
1254 34.345538
1255 34.649876
1256 34.182421
1257 34.437782
1258 34.456767
1259 34.959025
1260 34.645977
1261 34.798215
1262 35.08571
1263 34.595166
1264 34.704862
1265 34.129457
1266 33.655484
1267 34.05805
1268 33.978461
1269 33.938191
1270 34.593165
1271 34.887083
1272 34.851106
1273 34.769331
1274 35.279895
1275 35.363329
1276 35.433247
1277 35.264522
1278 35.217338
1279 35.354753
1280 35.463119
1281 34.870875
1282 34.960754
1283 35.256578
1284 34.874936
1285 34.890665
1286 35.272725
1287 35.257627
1288 35.33094
1289 35.788649
1290 35.205423
1291 35.398712
1292 35.125608
1293 35.377027
1294 35.075051
1295 35.150497
1296 35.030058
1297 34.748189
1298 34.987112
1299 34.350328
1300 34.033209
1301 34.278172
1302 34.403827
1303 34.499803
1304 34.134446
1305 34.093167
1306 34.09781
1307 34.153945
1308 34.120038
1309 33.647148
1310 34.531409
1311 33.708432
1312 34.146556
1313 33.854068
1314 33.933932
1315 34.373978
1316 34.355491
1317 34.326101
1318 34.229186
1319 34.34056
1320 33.978122
1321 34.03721
1322 34.539207
1323 34.527288
1324 35.144002
1325 34.561038
1326 34.66004
1327 34.947521
1328 35.15973
1329 34.782136
1330 35.155123
1331 34.398053
1332 34.586792
1333 34.852942
1334 35.095418
1335 34.997733
1336 35.2197
1337 35.6561
1338 35.117162
1339 35.410188
1340 34.904821
1341 34.580381
1342 34.445684
1343 34.418471
1344 34.595292
1345 34.546009
1346 33.811812
1347 33.498722
1348 33.926519
1349 33.690007
1350 33.628287
1351 33.396339
1352 33.285282
1353 33.995767
1354 34.057482
1355 33.885136
1356 33.732758
1357 33.588742
1358 33.131346
1359 33.084918
1360 33.112793
1361 33.35994
1362 33.883205
1363 33.33215
1364 33.523418
1365 34.097237
1366 34.02301
1367 33.682356
1368 33.598903
1369 33.705015
1370 33.502567
1371 33.258532
1372 33.52784
1373 33.805013
1374 33.913278
1375 34.212742
1376 34.258856
1377 33.917419
1378 33.599964
1379 33.45508
1380 33.242337
1381 33.678185
1382 33.141327
1383 33.412696
1384 33.765501
1385 34.297006
1386 34.022651
1387 33.392993
1388 33.087004
1389 33.561317
1390 33.386228
1391 33.590917
1392 33.307619
1393 32.5762
1394 33.194477
1395 32.675626
1396 32.582905
1397 32.499633
1398 32.819854
1399 32.4724
1400 32.64703
1401 32.507858
1402 32.244175
1403 32.164389
1404 32.703827
1405 33.387369
1406 33.055898
1407 33.294963
1408 33.809239
1409 33.972587
1410 33.705343
1411 33.44856
1412 33.344911
1413 33.851066
1414 33.776728
1415 33.951344
1416 33.918645
1417 33.980767
1418 34.134601
1419 34.373182
1420 35.054289
1421 35.74256
1422 35.439158
1423 35.523917
1424 35.239807
1425 35.081333
1426 34.277177
1427 33.604958
1428 33.388166
1429 34.136446
1430 34.023207
1431 33.278061
1432 33.448725
1433 33.361454
1434 33.220251
1435 34.040058
1436 34.489634
1437 33.413629
1438 33.500268
1439 33.84948
1440 33.591067
1441 32.99225
1442 33.29321
1443 33.55346
1444 33.256749
1445 33.293508
1446 33.038341
1447 33.048232
1448 33.324207
1449 34.017179
1450 33.280341
1451 32.735138
1452 32.986799
1453 32.644239
1454 32.789529
1455 32.69754
1456 32.522579
1457 32.689517
1458 32.88051
1459 32.976281
1460 32.745363
1461 33.67435
1462 33.507382
1463 32.732682
1464 32.230802
1465 32.966632
1466 32.718336
1467 32.389976
1468 32.241982
1469 32.947647
1470 32.298637
1471 32.531747
1472 32.558511
1473 32.520706
1474 32.84187
1475 31.770869
1476 32.631919
1477 32.585713
1478 32.550597
1479 31.908794
1480 32.016431
1481 32.075886
1482 32.512405
1483 32.256765
1484 32.956965
1485 31.812853
1486 32.194956
1487 31.323184
1488 32.047337
1489 31.800893
1490 31.265726
1491 31.98519
1492 32.354073
1493 31.985248
1494 32.020117
1495 30.94682
1496 30.905705
1497 30.9558
1498 30.567381
1499 30.614868
1500 30.540746
1501 30.376938
1502 30.959165
1503 30.723346
1504 30.324845
1505 30.546211
1506 30.695481
1507 31.173798
1508 31.45527
1509 31.513133
1510 31.598438
1511 31.271507
1512 31.122653
1513 30.535851
1514 30.611984
1515 31.016358
1516 31.271769
1517 31.615295
1518 31.000571
1519 30.91469
1520 30.974867
1521 30.625944
1522 30.950009
1523 31.081814
1524 30.771485
1525 31.177483
1526 30.546338
1527 30.931705
1528 31.073766
1529 31.540547
1530 31.75524
1531 31.882621
1532 31.784966
1533 31.264251
1534 31.058003
1535 31.308976
1536 31.662845
1537 31.362283
1538 31.305829
1539 30.971806
1540 31.458909
1541 31.523565
1542 31.547692
1543 31.735962
1544 32.057074
1545 32.168129
1546 32.409561
1547 31.300736
1548 32.259125
1549 31.772719
1550 31.954366
1551 31.612735
1552 31.92345
1553 31.998804
1554 31.627156
1555 30.816831
1556 30.894581
1557 30.805703
1558 31.504883
1559 31.676028
1560 31.647412
1561 31.213774
1562 31.525259
1563 31.889986
1564 32.211071
1565 32.240912
1566 31.466148
1567 31.830827
1568 31.559357
1569 31.588849
1570 31.538594
1571 31.49624
1572 31.678367
1573 31.73449
1574 31.059731
1575 31.422938
1576 32.018869
1577 32.742343
1578 31.893154
1579 32.315741
1580 32.55887
1581 32.586453
1582 32.65268
1583 32.900021
1584 32.691119
1585 32.544926
1586 32.869519
1587 32.871715
1588 32.04836
1589 31.956229
1590 31.670051
1591 32.362153
1592 31.255417
1593 32.797658
1594 32.660258
1595 32.859259
1596 33.429205
1597 33.646635
1598 33.362173
1599 33.979659
1600 33.798811
1601 33.935134
1602 33.77341
1603 34.601702
1604 33.834846
1605 33.871244
1606 34.098824
1607 34.045807
1608 34.842994
1609 34.55004
1610 35.009165
1611 34.406114
1612 33.838924
1613 34.736565
1614 34.689549
1615 34.437695
1616 34.188237
1617 35.157516
1618 35.949795
1619 35.667839
1620 35.653806
1621 35.333585
1622 36.910362
1623 35.800006
1624 35.476321
1625 35.061447
1626 35.167697
1627 35.059995
1628 35.184868
1629 34.703365
1630 34.909252
1631 34.460964
1632 35.166736
1633 34.595345
1634 34.804956
1635 35.018495
1636 34.745808
1637 35.161417
1638 35.014176
1639 34.385729
1640 35.399653
1641 35.085915
1642 34.999888
1643 36.266923
1644 35.783852
1645 36.506786
1646 36.883509
1647 37.885305
1648 38.400684
1649 39.557911
1650 38.458954
1651 38.334988
1652 38.608292
1653 40.597407
1654 40.900094
1655 40.648941
1656 40.966328
1657 42.129867
1658 40.973945
1659 40.30698
1660 39.452503
1661 40.151007
1662 39.325482
1663 38.989989
1664 38.289129
1665 37.87963
1666 38.649096
1667 38.067282
1668 37.995285
1669 37.458292
1670 37.535621
1671 38.345309
1672 37.666441
1673 37.301028
1674 39.352435
1675 39.982064
1676 39.030244
1677 40.377044
1678 40.463391
1679 41.212449
1680 40.153697
1681 40.21508
1682 39.814414
1683 40.592476
1684 40.738656
1685 39.268084
1686 40.582767
1687 41.870248
1688 42.693026
1689 43.021872
1690 42.178117
1691 42.330686
1692 44.488445
1693 43.247069
1694 43.862256
1695 45.794744
1696 44.77911
1697 43.834356
1698 43.54201
1699 43.973308
1700 44.529822
1701 42.53047
1702 43.136329
1703 42.250586
1704 42.054529
1705 41.903077
1706 41.386683
1707 41.505604
1708 40.797492
1709 40.097112
1710 40.49966
1711 40.870324
1712 41.513069
1713 41.100825
1714 40.559217
1715 41.402609
1716 40.8917
1717 39.933875
1718 40.345588
1719 40.776882
1720 40.051022
1721 40.005741
1722 39.583815
1723 39.486756
1724 39.351754
1725 38.856339
1726 38.813493
1727 38.912654
1728 39.038011
1729 38.815153
1730 37.357102
1731 37.726752
1732 37.608036
1733 38.24145
1734 38.325105
1735 37.154585
1736 36.925333
1737 37.027527
1738 37.109735
1739 37.249981
1740 36.957366
1741 37.066684
1742 36.890467
1743 36.725899
1744 36.915385
1745 37.362722
1746 37.471851
1747 37.021168
1748 37.209523
1749 37.324246
1750 37.034225
1751 38.106356
1752 37.922174
1753 38.472185
1754 38.412391
1755 38.370196
1756 38.24503
1757 38.50331
1758 38.814137
1759 38.020675
1760 37.169298
1761 36.988358
1762 37.125521
1763 36.469733
1764 36.646856
1765 38.616121
1766 37.7659
1767 39.413058
1768 40.197424
1769 39.770122
1770 39.015966
1771 39.994168
1772 40.454652
1773 42.059771
1774 40.582052
1775 39.581511
1776 40.184728
1777 39.695362
1778 38.708614
1779 38.666869
1780 37.482539
1781 38.91792
1782 39.773923
1783 40.538034
1784 42.757126
1785 42.847482
1786 43.135682
1787 42.360828
1788 41.171524
1789 41.91989
1790 43.284965
1791 43.631322
1792 44.543718
1793 44.346011
1794 43.753072
1795 44.959369
1796 46.527345
1797 46.13153
1798 45.624883
1799 43.909622
1800 44.924082
1801 44.346028
1802 43.23887
1803 43.116201
1804 42.80939
1805 42.921474
1806 42.90412
1807 43.358001
1808 45.24146
1809 44.442378
1810 45.736636
1811 47.014176
1812 46.141011
1813 46.356462
1814 48.520774
1815 47.834184
1816 46.784996
1817 47.708618
1818 47.375562
1819 46.458698
1820 45.70639
1821 45.523433
1822 45.875782
1823 46.289866
1824 46.665077
1825 47.048686
1826 48.502472
1827 49.069805
1828 49.020193
1829 48.217194
1830 48.382165
1831 47.846118
1832 46.865534
1833 46.261223
1834 47.428557
1835 45.573322
1836 45.104192
1837 46.181672
1838 47.060972
1839 47.524078
1840 46.95731
1841 49.431161
1842 49.683824
1843 48.960846
1844 48.399083
1845 47.637711
1846 47.905537
1847 46.429979
1848 45.964998
1849 45.490231
1850 44.605307
1851 44.380948
1852 44.131215
1853 44.85747
1854 43.804273
1855 43.807599
1856 43.797755
1857 43.140463
1858 41.966033
1859 41.523163
1860 42.1711
1861 42.120627
1862 42.232614
1863 43.059813
1864 42.168272
1865 42.488407
1866 42.441551
1867 42.305072
1868 41.599134
1869 41.296488
1870 41.633986
1871 41.764367
1872 41.800993
1873 40.904968
1874 41.376732
1875 40.861237
1876 40.856296
1877 40.859123
1878 40.63234
1879 40.63389
1880 40.816709
1881 40.12864
1882 40.036168
1883 39.623197
1884 40.035134
1885 40.09212
1886 40.791986
1887 41.282891
1888 41.266327
1889 41.370771
1890 40.709206
1891 40.482106
1892 40.10635
1893 39.706382
1894 38.928655
1895 39.094752
1896 38.737599
1897 38.702378
1898 38.538546
1899 38.577363
1900 39.729567
1901 39.605042
1902 38.432592
1903 38.22879
1904 37.920014
1905 37.18515
1906 36.630136
1907 36.254539
1908 36.340204
1909 35.14433
1910 36.090287
1911 34.694604
1912 34.664636
1913 35.943857
1914 35.729301
1915 36.819367
1916 36.393306
1917 36.603815
1918 36.843193
1919 36.184828
1920 37.247728
1921 36.662298
1922 36.955917
1923 36.073128
1924 35.326182
1925 34.563849
1926 34.046927
1927 34.469698
1928 34.954227
1929 34.731547
1930 34.743606
1931 34.776898
1932 33.662459
1933 34.063939
1934 34.689574
1935 34.590956
1936 34.675718
1937 34.338326
1938 34.422736
1939 33.862577
1940 35.305121
1941 34.360625
1942 33.810162
1943 32.982568
1944 33.556222
1945 33.608047
1946 33.894742
1947 35.533193
1948 35.454681
1949 34.723225
1950 35.940091
1951 34.048678
1952 34.900778
1953 35.824812
1954 36.710704
1955 37.111897
1956 36.902019
1957 36.415051
1958 36.159129
1959 35.807296
1960 36.134847
1961 36.299685
1962 36.501833
1963 35.476404
1964 35.161994
1965 34.395973
1966 33.80759
1967 34.662263
1968 34.593537
1969 33.879965
1970 34.985896
1971 34.352256
1972 34.011164
1973 33.54922
1974 33.112781
1975 33.676638
1976 34.140335
1977 32.255569
1978 33.113385
1979 34.5737
1980 33.163296
1981 34.745579
1982 35.674265
1983 35.643085
1984 35.568298
1985 34.587933
1986 33.841702
1987 33.484461
1988 33.460163
1989 32.824641
1990 31.60139
1991 31.353145
1992 32.193076
1993 32.510733
1994 32.463003
1995 32.249608
1996 31.157242
1997 30.840152
1998 31.601903
1999 31.827125
2000 31.314693
2001 31.995036
2002 32.162534
2003 32.516082
2004 32.024396
2005 32.193837
2006 31.871599
2007 32.645121
2008 33.211992
2009 33.030578
2010 33.280014
2011 32.653442
2012 32.727927
2013 32.558014
2014 32.224321
2015 30.603894
2016 30.545378
2017 31.089141
2018 30.668105
2019 31.191404
2020 31.183406
2021 31.793218
2022 32.377987
2023 31.303851
2024 31.254222
2025 31.009569
2026 31.739644
2027 31.079208
2028 31.464847
2029 31.141901
2030 31.250386
2031 31.148945
2032 31.50455
2033 30.911358
2034 30.954881
2035 32.100992
2036 32.345064
2037 32.704646
2038 32.553202
2039 32.930859
2040 32.945725
2041 33.355703
2042 33.182698
2043 33.176309
2044 32.85674
2045 33.395401
2046 33.060335
2047 33.162129
2048 32.972914
2049 32.635011
2050 32.968857
2051 33.233011
2052 33.768373
2053 32.847938
2054 33.686188
2055 33.67601
2056 33.865728
2057 33.762441
2058 33.72648
2059 34.799867
2060 34.111888
2061 35.583294
2062 35.881703
2063 35.978367
2064 35.966929
2065 35.341444
2066 35.487641
2067 35.167328
2068 35.298397
2069 35.879137
2070 35.833995
2071 35.608041
2072 37.117551
2073 37.392683
2074 37.751476
2075 37.564664
2076 37.347755
2077 36.839812
2078 36.749142
2079 36.992882
2080 36.694521
2081 36.407542
2082 36.132613
2083 35.407455
2084 34.871983
2085 34.638728
2086 35.347293
2087 34.579664
2088 33.438739
2089 33.601627
2090 33.579643
2091 34.004125
2092 33.436013
2093 32.643737
2094 33.16261
2095 32.482458
2096 33.275896
2097 33.13961
2098 33.372507
2099 34.070771
2100 33.790565
2101 33.26007
2102 33.633722
2103 33.737065
2104 34.151278
2105 34.244443
2106 34.340383
2107 34.222519
2108 33.60522
2109 33.883613
2110 33.436032
2111 33.523493
2112 32.859122
2113 33.355465
2114 33.25832
2115 33.170936
2116 33.589805
2117 33.900047
2118 34.14292
2119 33.977579
2120 33.810636
2121 34.713784
2122 34.870927
2123 35.168574
2124 34.851372
2125 35.813096
2126 35.491845
2127 35.227511
2128 36.094385
2129 36.673526
2130 36.483966
2131 35.894975
2132 37.293418
2133 37.472452
2134 38.254418
2135 37.390572
2136 38.080826
2137 38.133328
2138 37.668204
2139 37.037394
2140 36.806472
2141 38.355392
2142 38.961984
2143 38.382776
2144 39.363251
2145 40.138717
2146 39.450141
2147 40.374779
2148 40.61505
2149 41.542046
2150 40.044798
2151 41.120806
2152 39.536885
2153 41.317874
2154 39.455445
2155 39.439149
2156 39.007522
2157 38.627806
2158 38.363656
2159 36.819642
2160 38.091855
2161 36.773819
2162 36.435594
2163 36.646651
2164 37.042046
2165 37.492499
2166 37.360254
2167 37.50374
2168 37.0881
2169 38.667142
2170 38.176715
2171 38.841099
2172 38.218748
2173 38.276594
2174 39.612144
2175 39.080595
2176 40.365611
2177 41.189345
2178 41.119177
2179 40.96951
2180 40.52842
2181 42.158912
2182 41.721947
2183 43.832721
2184 42.380302
2185 43.402553
2186 42.721695
2187 41.477177
2188 40.751992
2189 41.492758
2190 40.585659
2191 40.029773
2192 39.839095
2193 39.136151
2194 38.58746
2195 39.888927
2196 40.154494
2197 40.096779
2198 40.898334
2199 40.410057
2200 40.911544
2201 42.330421
2202 42.193251
2203 41.755448
2204 41.546112
2205 42.867905
2206 43.829525
2207 43.52965
2208 44.621645
2209 42.800048
2210 44.522367
2211 45.149969
2212 43.075898
2213 41.848849
2214 42.221949
2215 42.908459
2216 42.623652
2217 42.12524
2218 41.691714
2219 41.338376
2220 40.590564
2221 40.331688
2222 40.088808
2223 41.175661
2224 41.691685
2225 42.322479
2226 41.310243
2227 40.894537
2228 39.71878
2229 39.347138
2230 40.095039
2231 41.084943
2232 41.004411
2233 41.118041
2234 40.45846
2235 40.603592
2236 39.921432
2237 39.894465
2238 39.853347
2239 39.366236
2240 38.453122
2241 39.492237
2242 39.939258
2243 39.532801
2244 38.606831
2245 38.190803
2246 38.421137
2247 37.895458
2248 38.699602
2249 37.941707
2250 37.795333
2251 38.094589
2252 37.398389
2253 37.240844
2254 37.144734
2255 36.62665
2256 37.280287
2257 38.087454
2258 37.954953
2259 37.792264
2260 38.654664
2261 38.739821
2262 39.036544
2263 38.79569
2264 37.924749
2265 37.816433
2266 38.124047
2267 37.670294
2268 39.084102
2269 39.176599
2270 38.819924
2271 39.703524
2272 39.075904
2273 38.672641
2274 39.291375
2275 38.608148
2276 38.706864
2277 39.241691
2278 39.563944
2279 39.128926
2280 39.119938
2281 37.606171
2282 37.583341
2283 37.259899
2284 37.049829
2285 37.109728
2286 36.301314
2287 36.760648
2288 36.50473
2289 36.691304
2290 36.326328
2291 36.818374
2292 36.420805
2293 36.665653
2294 35.667616
2295 35.405498
2296 35.858945
2297 35.926361
2298 35.834249
2299 35.391194
2300 35.174535
2301 35.402137
2302 35.475526
2303 35.259023
2304 35.623229
2305 35.504337
2306 35.803213
2307 34.911979
2308 34.935749
2309 35.08166
2310 34.912878
2311 34.941905
2312 34.636468
2313 35.780493
2314 35.490033
2315 35.280056
2316 35.345212
2317 35.955856
2318 36.650026
2319 37.27381
2320 36.73139
2321 36.512826
2322 37.357637
2323 36.904097
2324 37.446702
2325 37.135414
2326 37.627147
2327 37.339475
2328 36.669839
2329 36.365002
2330 36.925771
2331 36.453261
2332 35.940142
2333 36.208304
2334 36.514414
2335 36.583967
2336 37.030423
2337 36.850813
2338 37.271303
2339 37.736633
2340 37.836691
2341 37.725386
2342 37.336949
2343 37.183304
2344 37.520505
2345 37.166589
2346 36.571536
2347 37.216518
2348 36.318829
2349 36.353726
2350 36.498819
2351 35.781836
2352 36.095475
2353 35.763276
2354 35.883038
2355 36.147091
2356 36.466434
2357 37.077685
2358 36.321567
2359 37.114018
2360 37.570173
2361 36.819706
2362 37.543109
2363 37.607339
2364 37.893731
2365 38.208881
2366 37.888986
2367 37.650358
2368 38.093988
2369 38.281708
2370 39.049787
2371 37.962572
2372 37.688194
2373 36.992736
2374 36.762166
2375 36.634657
2376 37.372262
2377 36.828205
2378 36.147686
2379 37.132625
2380 37.189687
2381 35.975372
2382 35.567962
2383 35.195233
2384 34.684541
2385 34.842285
2386 34.923461
2387 35.270394
2388 35.429516
2389 35.327239
2390 35.174853
2391 35.564596
2392 35.712083
2393 36.183796
2394 36.317433
2395 35.652541
2396 35.146366
2397 35.558368
2398 35.031373
2399 35.016476
2400 35.085344
2401 35.325193
2402 35.202238
2403 34.936218
2404 36.098563
2405 35.453266
2406 35.463706
2407 35.674418
2408 35.160649
2409 35.164381
2410 34.35314
2411 35.068817
2412 35.416329
2413 34.963149
2414 35.848989
2415 36.155367
2416 36.142893
2417 36.201714
2418 36.284074
2419 35.789509
2420 35.169143
2421 35.878877
2422 35.638676
2423 36.216496
2424 36.446338
2425 36.826432
2426 35.806059
2427 36.385479
2428 35.203682
2429 34.844311
2430 34.619609
2431 34.592646
2432 34.691482
2433 35.198086
2434 35.21458
2435 35.706987
2436 35.455836
2437 36.019771
2438 35.482377
2439 36.296024
2440 36.033148
2441 35.779795
2442 36.377913
2443 36.080167
2444 36.161371
2445 36.727578
2446 36.938528
2447 36.643534
2448 36.380577
2449 36.315965
2450 37.001541
2451 37.5851
2452 37.398623
2453 37.045087
2454 36.897083
2455 36.303128
2456 37.451287
2457 37.481401
2458 37.564386
2459 37.521743
2460 36.90953
2461 36.416302
2462 36.502462
2463 36.695007
2464 37.701092
2465 37.835349
2466 37.586139
2467 38.143052
2468 37.94325
2469 38.364669
2470 38.264707
2471 38.329646
2472 38.828375
2473 39.322496
2474 38.886617
2475 38.640414
2476 39.223179
2477 39.908616
2478 40.183824
2479 40.295659
2480 40.567727
2481 40.803815
2482 39.591723
2483 39.741659
2484 39.743072
2485 38.825204
2486 38.726846
2487 38.600707
2488 38.610813
2489 38.853715
2490 38.321051
2491 38.068479
2492 38.086709
2493 38.40234
2494 37.84133
2495 38.424914
2496 38.051271
2497 39.25514
2498 39.372782
2499 38.767033
2500 39.420036
2501 39.474075
2502 38.407051
2503 39.196516
2504 39.153081
2505 38.820457
2506 38.75588
2507 38.713274
2508 38.887632
2509 38.887577
2510 38.719633
2511 38.474013
2512 38.987434
2513 39.333571
2514 40.00878
2515 39.113234
2516 39.813431
2517 39.991039
2518 39.905269
2519 39.517024
2520 39.241318
2521 39.026377
2522 38.405905
2523 38.598455
2524 39.002765
2525 38.938879
2526 39.289705
2527 40.431274
2528 40.137515
2529 41.135527
2530 40.986673
2531 40.855988
2532 40.665297
2533 40.167018
2534 40.195546
2535 40.401589
2536 41.435609
2537 41.748615
2538 41.298301
2539 41.325348
2540 41.947654
2541 41.763582
2542 42.080569
2543 42.6426
2544 42.123167
2545 42.163943
2546 42.768658
2547 43.334419
2548 42.95101
2549 41.854199
2550 41.688124
2551 41.808275
2552 41.782859
2553 42.777307
2554 42.858625
2555 43.427356
2556 44.03163
2557 42.831244
2558 42.357766
2559 43.007898
2560 44.170398
2561 44.586105
2562 45.639971
2563 46.460773
2564 46.895321
2565 48.016971
2566 47.995787
2567 46.162546
2568 46.32095
2569 46.153259
2570 46.533115
2571 47.018414
2572 46.680858
2573 47.66039
2574 48.987727
2575 48.523577
2576 49.433802
2577 48.325199
2578 47.699703
2579 46.465262
2580 46.40523
2581 45.256883
2582 45.034134
2583 44.625813
2584 44.157146
2585 43.583419
2586 44.44452
2587 43.688541
2588 44.083383
2589 44.120357
2590 44.900176
2591 44.762495
2592 45.951513
2593 45.904821
2594 46.472898
2595 45.53353
2596 45.60251
2597 45.395998
2598 44.814051
2599 45.015056
2600 44.087542
2601 44.078708
2602 43.688023
2603 43.596797
2604 45.130141
2605 45.236736
2606 45.451237
2607 45.762014
2608 46.145113
2609 45.327171
2610 45.099342
2611 46.254965
2612 48.123264
2613 48.947379
2614 48.488205
2615 49.109939
2616 50.178409
2617 50.065549
2618 50.736959
2619 49.81366
2620 49.768399
2621 51.406879
2622 52.755926
2623 52.065381
2624 51.198703
2625 50.897045
2626 51.321508
2627 49.861882
2628 49.48287
2629 50.523894
2630 50.888114
2631 49.645657
2632 48.979747
2633 48.34086
2634 48.38982
2635 48.017671
2636 48.575459
2637 49.017968
2638 47.638384
2639 47.472861
2640 47.14378
2641 46.943131
2642 46.666288
2643 47.075184
2644 46.569163
2645 48.122763
2646 46.660934
2647 46.65869
2648 47.686724
2649 47.216144
2650 46.735932
2651 47.343274
2652 46.758894
2653 47.047191
2654 46.163597
2655 49.092139
2656 48.837901
2657 48.48561
2658 47.684077
2659 45.918133
2660 49.219528
2661 50.337085
2662 50.452086
2663 48.254366
2664 47.140181
2665 45.897466
2666 45.264518
2667 44.884191
2668 45.540131
2669 45.417234
2670 45.569266
2671 44.857941
2672 45.392967
2673 44.704316
2674 46.220086
2675 45.842293
2676 45.476649
2677 46.222458
2678 46.764256
2679 48.056178
2680 48.81196
2681 49.147167
2682 48.51366
2683 48.420876
2684 49.988077
2685 52.180423
2686 52.921447
2687 50.379872
2688 49.998653
2689 49.50075
2690 50.166983
2691 50.757072
2692 51.158212
2693 52.354287
2694 52.24678
2695 50.982944
2696 49.618039
2697 50.303242
2698 48.94593
2699 49.984663
2700 52.169692
2701 53.841414
2702 53.774353
2703 53.771779
2704 52.863378
2705 53.972349
2706 55.082924
2707 53.666556
2708 53.851945
2709 53.271602
2710 52.661059
2711 55.989671
2712 56.551092
2713 54.232085
2714 53.695766
2715 54.716988
2716 51.502891
2717 51.764005
2718 51.423676
2719 51.546642
2720 52.349222
2721 52.092536
2722 51.557452
2723 50.432078
2724 49.516635
2725 51.029242
2726 50.818504
2727 51.922728
2728 52.383555
2729 51.460537
2730 51.057911
2731 49.197007
2732 48.546681
2733 50.367308
2734 51.746431
2735 51.776754
2736 50.401121
2737 49.649692
2738 50.271153
2739 48.908419
2740 47.170598
2741 46.885912
2742 48.410212
2743 47.610693
2744 45.621495
2745 46.549932
2746 46.994209
2747 45.628784
2748 45.499514
2749 45.512206
2750 44.418731
2751 45.190774
2752 44.800508
2753 44.779734
2754 43.480346
2755 44.701601
2756 47.331149
2757 47.479749
2758 46.980132
2759 47.678669
2760 48.55471
2761 46.980957
2762 46.291576
2763 46.631682
2764 48.035895
2765 47.985371
2766 47.167601
2767 46.07653
2768 45.704888
2769 45.847424
2770 46.973818
2771 45.841966
2772 45.039215
2773 43.777745
2774 43.319403
2775 43.717156
2776 43.874064
2777 45.7614
2778 46.876108
2779 47.200178
2780 48.25067
2781 47.714037
2782 47.628816
2783 48.954678
2784 49.701489
2785 49.143569
2786 49.869538
2787 49.069527
2788 48.923172
2789 48.236674
2790 47.809617
2791 47.596578
2792 48.378311
2793 48.717993
2794 48.86411
2795 48.820042
2796 46.36725
2797 46.831775
2798 47.778819
2799 48.036438
2800 47.705482
2801 48.514416
2802 50.051961
2803 48.77299
2804 49.14905
2805 48.217954
2806 48.670813
2807 48.256666
2808 48.06697
2809 47.391353
2810 47.808622
2811 48.138162
2812 47.207761
2813 46.191394
2814 44.774054
2815 44.754819
2816 44.642026
2817 44.970425
2818 46.156463
2819 45.806561
2820 45.903949
2821 46.143044
2822 46.462377
2823 46.050925
2824 45.801557
2825 45.451526
2826 45.150254
2827 44.691428
2828 42.937615
2829 42.596116
2830 44.534897
2831 44.136099
2832 44.643463
2833 45.516554
2834 46.346545
2835 45.71234
2836 45.414454
2837 44.685811
2838 43.843429
2839 43.81382
2840 45.161347
2841 43.000234
2842 42.959904
2843 41.449219
2844 42.118942
2845 43.249015
2846 42.884174
2847 43.199188
2848 43.830833
2849 43.949207
2850 45.033533
2851 43.826968
2852 44.424681
2853 44.258743
2854 43.754527
2855 44.502803
2856 44.087493
2857 45.11896
2858 44.685017
2859 45.579291
2860 45.654687
2861 45.690068
2862 46.111977
2863 47.463894
2864 46.247215
2865 46.311253
2866 46.049023
2867 44.583218
2868 44.380986
2869 43.748023
2870 45.319493
2871 44.782831
2872 43.396396
2873 43.349781
2874 43.219928
2875 44.072426
2876 43.793686
2877 44.317126
2878 44.274379
2879 43.754644
2880 44.682353
2881 45.384544
2882 45.777043
2883 45.767109
2884 46.992614
2885 46.940442
2886 47.966534
2887 48.231034
2888 47.386008
2889 47.741947
2890 46.869335
2891 46.040266
2892 47.23178
2893 47.185957
2894 47.018781
2895 47.247039
2896 47.67616
2897 48.673623
2898 48.531722
2899 47.936467
2900 47.398697
2901 48.359044
2902 48.786194
2903 49.032519
2904 48.269571
2905 48.629014
2906 48.485776
2907 47.749508
2908 49.883631
2909 49.892759
2910 50.193128
2911 49.194954
2912 48.39317
2913 49.021586
2914 49.444291
2915 49.248466
2916 48.430439
2917 48.712153
2918 48.663165
2919 48.441251
2920 48.275492
2921 49.183
2922 48.649666
2923 49.448447
2924 48.812887
2925 49.216871
2926 50.369495
2927 50.595664
2928 51.216736
2929 50.565297
2930 49.657767
2931 49.442257
2932 48.784191
2933 48.294349
2934 47.818636
2935 48.532431
2936 48.500238
2937 47.41503
2938 47.774248
2939 47.591429
2940 46.785236
2941 46.945474
2942 46.554377
2943 47.200723
2944 47.527727
2945 48.251646
2946 48.89176
2947 49.592526
2948 48.729953
2949 48.91903
2950 49.871981
2951 50.354811
2952 51.868602
2953 51.546583
2954 51.592569
2955 52.492465
2956 53.719999
2957 52.438261
2958 52.666244
2959 52.033281
2960 52.428016
2961 51.856476
2962 50.577491
2963 49.850726
2964 51.033169
2965 50.953727
2966 50.850559
2967 51.165121
2968 51.040779
2969 51.873837
2970 52.280483
2971 53.658919
2972 53.410953
2973 52.043356
2974 52.389806
2975 54.820633
2976 56.268229
2977 56.150986
2978 54.830004
2979 57.631834
2980 57.053525
2981 56.24746
2982 57.905034
2983 58.846677
2984 59.043723
2985 59.540968
2986 57.33979
2987 55.531492
2988 54.708869
2989 54.765689
2990 54.520817
2991 56.304131
2992 55.62306
2993 56.692753
2994 56.818402
2995 56.469792
2996 55.578334
2997 54.621563
2998 55.15786
2999 53.497107
3000 53.424416
3001 53.50179
3002 53.71826
3003 54.393704
3004 54.614872
3005 52.581408
3006 53.743212
3007 55.721771
3008 56.860494
3009 56.722205
3010 55.137557
3011 53.562877
3012 51.996939
3013 51.94649
3014 51.742464
3015 50.690826
3016 49.768506
3017 49.966343
3018 50.226135
3019 51.271091
3020 51.821294
3021 51.541235
3022 50.031289
3023 50.587033
3024 50.446075
3025 50.740186
3026 52.578557
3027 52.58195
3028 51.722799
3029 50.673699
3030 49.815924
3031 49.186751
3032 48.372361
3033 48.346162
3034 49.784949
3035 48.957523
3036 49.258374
3037 50.325405
3038 51.16452
3039 51.952278
3040 51.8489
3041 52.377428
3042 53.84619
3043 55.269409
3044 54.645234
3045 54.206833
3046 56.12919
3047 55.754659
3048 55.136034
3049 55.862101
3050 57.107596
3051 54.244704
3052 54.940428
3053 54.718213
3054 53.445924
3055 53.710135
3056 53.393516
3057 52.273955
3058 52.205932
3059 53.238658
3060 52.564881
3061 52.852532
3062 53.396804
3063 52.863883
3064 51.405635
3065 53.001113
3066 52.487126
3067 54.356037
3068 53.231112
3069 54.201812
3070 53.533739
3071 51.170406
3072 50.799414
3073 50.67186
3074 49.851052
3075 50.13094
3076 50.807642
3077 51.386689
3078 50.253408
3079 51.009446
3080 50.874701
3081 49.398828
3082 49.260006
3083 48.368588
3084 47.989178
3085 46.888847
3086 48.24194
3087 47.108986
3088 46.208134
3089 45.649403
3090 45.135974
3091 45.602607
3092 45.978001
3093 46.113163
3094 46.902496
3095 46.912117
3096 46.610358
3097 46.459926
3098 47.847002
3099 48.860143
3100 49.652435
3101 48.353846
3102 48.015723
3103 47.451991
3104 47.992326
3105 46.870013
3106 46.787787
3107 46.098301
3108 45.657626
3109 45.299358
3110 45.689342
3111 45.206015
3112 45.031974
3113 45.527924
3114 45.721054
3115 46.405947
3116 45.791656
3117 46.211202
3118 46.037437
3119 46.772215
3120 46.592595
3121 47.421458
3122 46.631815
3123 46.782678
3124 47.235437
3125 47.895081
3126 48.572527
3127 48.253335
3128 47.616657
3129 47.453377
3130 47.152685
3131 46.759944
3132 46.030606
3133 45.82954
3134 44.99091
3135 45.524758
3136 45.116555
3137 44.247987
3138 44.837963
3139 44.715276
3140 44.888687
3141 44.538775
3142 44.056289
3143 43.600944
3144 44.083414
3145 44.390014
3146 43.285661
3147 44.925012
3148 44.061218
3149 44.72955
3150 44.67253
3151 44.523333
3152 45.033079
3153 45.092391
3154 45.378702
3155 44.98411
3156 45.203208
3157 44.715294
3158 43.655933
3159 43.107404
3160 43.499375
3161 42.909834
3162 43.521402
3163 43.400304
3164 43.345051
3165 43.451377
3166 43.781406
3167 42.518248
3168 43.256277
3169 43.898445
3170 43.988843
3171 43.394288
3172 43.648924
3173 43.483623
3174 43.153838
3175 43.748057
3176 44.461682
3177 44.568114
3178 44.370927
3179 44.494352
3180 45.149316
3181 44.728195
3182 45.474534
3183 45.217136
3184 46.379721
3185 45.840488
3186 45.923702
3187 44.824686
3188 45.34481
3189 46.36386
3190 45.708738
3191 45.88005
3192 43.755046
3193 43.795753
3194 43.856237
3195 44.090232
3196 44.083492
3197 44.030443
3198 44.149855
3199 43.5777
3200 43.767421
3201 42.912112
3202 41.973905
3203 42.603556
3204 42.688565
3205 42.805762
3206 43.150358
3207 43.073332
3208 42.585553
3209 42.377188
3210 41.88098
3211 41.564932
3212 41.35941
3213 41.769945
3214 42.136774
3215 41.628248
3216 41.279629
3217 41.156346
3218 40.551759
3219 40.624318
3220 41.271157
3221 41.645841
3222 41.897854
3223 41.313018
3224 40.869115
3225 42.341178
3226 43.1006
3227 43.034245
3228 42.484813
3229 42.666135
3230 42.841361
3231 43.284473
3232 43.396369
3233 42.705771
3234 42.996879
3235 43.792794
3236 43.007613
3237 43.474203
3238 43.928818
3239 43.860947
3240 43.826947
3241 44.008004
3242 43.449202
3243 43.504331
3244 43.307766
3245 42.349595
3246 42.383676
3247 42.756429
3248 42.745936
3249 42.809602
3250 42.489703
3251 42.493278
3252 42.299181
3253 42.642713
3254 43.165739
3255 43.244799
3256 43.821342
3257 43.495092
3258 43.784787
3259 42.864853
3260 42.891122
3261 42.5095
3262 41.923253
3263 41.758107
3264 42.16603
3265 41.634449
3266 41.422833
3267 41.846581
3268 42.069895
3269 41.875007
3270 42.885613
3271 43.035648
3272 43.173336
3273 43.354423
3274 44.2112
3275 43.647407
3276 43.437543
3277 43.16276
3278 42.680554
3279 42.590359
3280 41.62703
3281 41.96062
3282 42.580089
3283 42.994585
3284 44.242674
3285 43.97766
3286 43.662053
3287 43.389784
3288 42.963588
3289 42.90437
3290 43.513813
3291 44.189361
3292 44.883206
3293 43.943196
3294 45.034428
3295 44.474454
3296 43.836975
3297 44.146707
3298 44.258204
3299 45.415828
3300 45.128967
3301 45.148762
3302 45.590026
3303 45.765779
3304 45.118368
3305 46.2228
3306 45.425463
3307 45.748625
3308 46.227604
3309 45.93531
3310 46.175559
3311 46.233374
3312 45.407069
3313 44.352326
3314 44.522225
3315 44.683136
3316 44.33578
3317 44.44675
3318 44.019839
3319 43.703364
3320 43.156135
3321 42.45081
3322 42.838228
3323 43.903367
3324 44.152549
3325 44.439014
3326 45.70706
3327 45.369662
3328 45.747347
3329 45.146541
3330 45.887131
3331 46.445638
3332 45.326076
3333 46.249787
3334 45.955618
3335 46.158069
3336 45.770021
3337 45.767035
3338 44.551923
3339 44.261528
3340 43.519118
3341 43.937532
3342 43.130382
3343 42.950288
3344 44.204599
3345 43.325526
3346 43.228178
3347 42.52223
3348 41.147636
3349 40.533234
3350 41.099546
3351 42.047209
3352 40.506981
3353 41.190309
3354 42.028906
3355 42.0577
3356 42.597429
3357 42.864962
3358 42.888261
3359 43.305727
3360 42.959585
3361 42.794954
3362 43.349607
3363 43.210831
3364 42.211742
3365 41.9783
3366 42.605665
3367 43.306666
3368 42.763405
3369 44.099203
3370 44.211757
3371 44.303891
3372 45.535212
3373 43.435713
3374 43.166335
3375 43.109152
3376 44.110115
3377 45.146812
3378 45.799065
3379 44.716501
3380 46.273399
3381 46.806345
3382 46.632493
3383 47.477072
3384 47.649392
3385 47.059338
3386 45.229667
3387 45.776578
3388 45.335066
3389 47.207191
3390 48.040016
3391 47.405965
3392 46.841558
3393 47.209239
3394 46.662182
3395 45.312437
3396 45.931003
3397 47.162932
3398 47.765337
3399 48.395403
3400 49.970314
3401 51.337673
3402 51.325394
3403 50.15955
3404 48.678842
3405 48.661985
3406 49.256446
3407 48.904784
3408 47.780962
3409 47.433542
3410 46.956074
3411 48.129215
3412 50.002283
3413 50.317478
3414 51.847731
3415 50.911705
3416 51.910993
3417 52.149752
3418 53.358692
3419 53.945723
3420 54.16666
3421 52.11775
3422 51.537954
3423 50.094722
3424 50.025652
3425 51.310507
3426 51.517025
3427 51.268874
3428 50.509652
3429 49.861536
3430 49.789838
3431 49.32582
3432 50.069004
3433 51.191723
3434 50.763001
3435 51.378993
3436 53.319606
3437 53.51252
3438 52.281999
3439 50.90179
3440 51.619077
3441 52.24203
3442 52.218362
3443 50.10015
3444 50.770623
3445 49.954964
3446 49.690364
3447 50.58981
3448 49.626157
3449 49.249621
3450 48.772397
3451 49.117771
3452 48.573208
3453 47.778368
3454 47.467001
3455 47.63977
3456 49.032399
3457 48.666589
3458 49.313011
3459 49.611386
3460 49.651414
3461 48.461114
3462 48.028258
3463 49.071603
3464 48.384983
3465 49.429315
3466 49.954702
3467 49.683433
3468 51.288944
3469 51.515299
3470 53.140824
3471 52.908713
3472 52.885098
3473 51.979652
3474 51.627513
3475 51.736409
3476 51.609333
3477 50.344935
3478 49.499184
3479 49.54016
3480 49.94316
3481 49.657158
3482 50.247823
3483 51.230589
3484 52.081359
3485 52.05907
3486 52.810757
3487 52.006875
3488 54.085985
3489 53.413527
3490 54.708888
3491 55.283411
3492 56.192987
3493 56.130345
3494 55.240831
3495 54.964599
3496 53.824598
3497 56.208265
3498 54.170383
3499 53.972926
3500 53.146602
3501 52.140593
3502 52.92358
3503 52.382461
3504 51.684306
3505 51.882591
3506 51.91466
3507 53.150798
3508 51.803149
3509 51.970554
3510 51.553461
3511 51.451623
3512 52.889775
3513 53.739233
3514 55.355734
3515 56.532337
3516 58.222616
3517 55.680361
3518 53.445271
3519 54.467321
3520 54.831606
3521 53.01291
3522 53.157858
3523 53.184024
3524 54.836454
3525 55.805892
3526 54.578492
3527 54.157195
3528 52.957023
3529 53.370822
3530 52.704026
3531 52.107879
3532 51.471267
3533 51.335105
3534 51.048611
3535 51.178817
3536 50.856902
3537 51.299712
3538 51.258185
3539 53.194151
3540 52.285117
3541 53.006312
3542 53.549573
3543 52.686832
3544 51.881912
3545 51.392477
3546 50.240505
3547 50.127482
3548 50.381867
3549 50.662598
3550 49.305191
3551 50.094761
3552 49.73043
3553 49.70371
3554 48.292078
3555 48.468607
3556 48.86099
3557 48.274119
3558 47.728614
3559 47.074467
3560 48.20728
3561 48.011791
3562 47.112578
3563 47.746922
3564 46.247651
3565 46.870466
3566 46.833295
3567 47.496215
3568 47.295456
3569 47.32976
3570 46.960046
3571 46.790323
3572 46.624965
3573 47.256668
3574 47.300626
3575 47.405359
3576 45.912432
3577 45.865618
3578 45.084324
3579 44.919863
3580 44.038195
3581 43.652125
3582 43.324656
3583 43.070645
3584 43.982804
3585 43.654867
3586 44.041965
3587 43.674366
3588 43.457849
3589 44.468048
3590 44.128657
3591 43.597478
3592 42.467674
3593 42.399851
3594 42.447566
3595 42.94513
3596 41.392798
3597 40.833419
3598 39.963668
3599 40.649625
3600 41.572916
3601 40.03024
3602 39.930024
3603 40.706386
3604 39.171945
3605 39.343914
3606 38.425784
3607 39.63099
3608 39.684309
3609 39.481243
3610 38.658782
3611 38.484726
3612 39.192696
3613 37.367098
3614 37.848682
3615 38.251002
3616 38.26714
3617 39.190847
3618 39.241538
3619 39.00134
3620 39.622703
3621 38.393377
3622 38.673631
3623 37.748063
3624 38.242239
3625 37.800694
3626 39.039805
3627 39.756486
3628 40.087447
3629 40.006982
3630 39.529428
3631 40.051483
3632 39.771916
3633 40.265497
3634 40.123277
3635 40.061775
3636 40.130607
3637 39.769109
3638 39.808904
3639 41.38363
3640 41.217817
3641 41.273689
3642 42.031903
3643 41.286715
3644 41.049891
3645 42.016678
3646 41.917199
3647 40.746602
3648 40.778651
3649 41.840397
3650 41.902758
3651 41.603723
3652 41.386464
3653 41.599192
3654 41.876444
3655 42.70936
3656 41.962903
3657 43.231753
3658 43.187539
3659 42.302843
3660 42.307323
3661 42.365156
3662 42.284392
3663 42.945507
3664 43.291886
3665 43.277646
3666 43.341407
3667 42.701995
3668 42.308649
3669 41.685953
3670 41.793224
3671 42.106727
3672 42.014736
3673 42.462549
3674 41.800817
3675 42.173405
3676 42.497421
3677 42.144039
3678 41.825045
3679 41.763533
3680 41.798508
3681 41.581592
3682 41.232138
3683 41.157171
3684 41.051234
3685 40.835099
3686 40.015614
3687 40.374381
3688 39.956585
3689 39.8275
3690 39.637907
3691 40.646294
3692 40.180703
3693 40.747723
3694 40.043247
3695 39.678399
3696 40.010452
3697 41.296347
3698 41.65334
3699 41.65248
3700 40.7948
3701 41.348623
3702 41.3091
3703 39.790049
3704 40.665844
3705 40.510087
3706 40.881933
3707 41.337087
3708 41.893594
3709 40.935613
3710 40.187405
3711 40.080315
3712 39.829178
3713 39.293111
3714 39.263578
3715 39.131435
3716 39.609574
3717 40.298206
3718 39.156423
3719 39.269088
3720 39.930277
3721 40.082708
3722 39.206163
3723 39.29823
3724 39.41696
3725 40.625381
3726 41.151584
3727 40.420946
3728 40.040791
3729 40.390603
3730 39.886996
3731 40.996333
3732 41.534888
3733 41.41711
3734 42.257601
3735 41.667402
3736 40.913736
3737 41.14068
3738 41.168993
3739 41.806544
3740 42.18362
3741 42.451435
3742 42.504439
3743 42.706819
3744 42.766365
3745 42.195727
3746 42.274354
3747 42.169781
3748 42.842921
3749 42.549287
3750 42.79006
3751 42.460461
3752 42.660656
3753 42.867584
3754 42.901584
3755 42.355617
3756 42.551834
3757 42.900138
3758 43.010333
3759 42.638969
3760 42.2555
3761 42.354228
3762 42.147649
3763 42.058557
3764 42.113133
3765 41.759833
3766 42.786826
3767 43.535352
3768 43.386793
3769 43.47553
3770 44.048757
3771 44.440207
3772 43.401346
3773 43.673168
3774 43.947384
3775 43.326795
3776 43.456587
3777 43.168769
3778 42.402319
3779 42.61767
3780 43.220591
3781 43.203441
3782 43.182967
3783 43.109813
3784 42.739154
3785 42.152178
3786 41.861114
3787 42.453476
3788 42.052374
3789 42.737129
3790 42.559417
3791 42.910873
3792 42.157453
3793 42.134534
3794 41.425477
3795 42.97466
3796 43.478553
3797 43.438275
3798 42.828352
3799 42.624664
3800 41.992378
3801 41.430322
3802 41.308831
3803 41.446284
3804 42.140099
3805 43.22553
3806 42.667466
3807 42.977934
3808 43.039407
3809 42.809411
3810 42.594028
3811 43.055122
3812 44.01615
3813 43.917326
3814 44.592682
3815 44.184097
3816 44.007422
3817 43.816626
3818 43.903677
3819 43.810731
3820 44.660248
3821 44.711241
3822 44.619458
3823 44.897969
3824 43.843244
3825 44.517678
3826 43.838492
3827 44.842621
3828 44.833862
3829 45.348423
3830 45.751163
3831 44.947541
3832 43.646292
3833 44.458644
3834 44.130592
3835 45.234448
3836 44.815281
3837 44.144696
3838 45.562422
3839 44.84628
3840 44.897149
3841 45.179967
3842 44.872319
3843 44.796405
3844 44.246021
3845 45.225339
3846 44.204833
3847 43.637521
3848 43.498341
3849 43.78343
3850 43.647502
3851 43.65009
3852 43.546989
3853 43.141534
3854 42.260919
3855 42.488246
3856 43.232849
3857 45.112285
3858 44.135572
3859 44.53886
3860 44.806279
3861 44.27582
3862 43.088012
3863 44.589326
3864 44.695604
3865 46.190862
3866 45.38341
3867 45.002357
3868 44.98041
3869 44.732383
3870 44.624125
3871 43.720469
3872 43.740549
3873 44.329253
3874 44.911609
3875 44.754655
3876 43.85651
3877 43.412476
3878 43.471526
3879 44.782016
3880 45.881352
3881 46.075746
3882 46.642586
3883 47.298531
3884 48.770948
3885 49.401356
3886 48.114608
3887 47.171212
3888 46.684169
3889 47.109973
3890 46.337777
3891 47.584472
3892 45.97321
3893 45.812956
3894 45.510154
3895 46.165974
3896 46.521336
3897 46.075138
3898 46.244508
3899 45.692423
3900 45.457099
3901 45.69555
3902 45.809516
3903 47.471004
3904 46.313035
3905 45.34481
3906 45.510435
3907 44.004542
3908 43.361957
3909 44.410071
3910 44.053174
3911 42.555028
3912 42.889783
3913 41.94384
3914 41.43654
3915 41.47739
3916 41.064709
3917 40.744422
3918 41.778644
3919 42.590367
3920 42.519757
3921 43.131032
3922 43.146097
3923 43.068277
3924 42.825399
3925 43.297455
3926 42.530031
3927 41.709761
3928 41.486521
3929 40.880136
3930 41.437535
3931 41.411173
3932 41.174759
3933 41.109685
3934 40.87919
3935 40.420216
3936 40.765905
3937 40.467359
3938 40.093494
3939 39.948621
3940 39.86166
3941 40.56423
3942 40.618574
3943 40.49715
3944 40.839842
3945 41.229279
3946 40.916795
3947 41.524574
3948 41.397189
3949 41.798871
3950 41.870309
3951 42.003653
3952 41.943921
3953 42.224291
3954 42.188474
3955 42.191432
3956 41.752153
3957 41.28085
3958 41.128072
3959 40.764411
3960 41.041146
3961 41.425999
3962 41.248645
3963 41.179668
3964 41.590487
3965 40.256511
3966 39.541269
3967 39.586277
3968 39.253261
3969 38.144854
3970 38.025828
3971 38.246887
3972 38.213442
3973 37.665529
3974 37.993524
3975 39.204953
3976 39.693176
3977 38.696231
3978 38.06284
3979 37.827733
3980 37.303214
3981 38.947767
3982 40.14469
3983 40.031738
3984 40.298065
3985 40.594644
3986 40.893775
3987 41.103592
3988 39.77646
3989 39.641813
3990 39.676079
3991 39.551446
3992 40.274387
3993 39.522105
3994 38.959505
3995 39.249336
3996 38.299555
3997 38.883396
3998 37.714297
3999 37.955876
4000 38.720383
4001 39.176468
4002 38.550805
4003 37.167554
4004 37.540804
4005 37.266842
4006 37.394683
4007 37.686847
4008 37.639792
4009 38.009649
4010 37.209925
4011 36.932079
4012 36.165503
4013 36.313831
4014 36.011249
4015 36.01383
4016 35.340706
4017 36.872777
4018 37.197494
4019 36.814399
4020 36.031886
4021 37.369859
4022 36.653367
4023 35.852049
4024 36.865292
4025 36.753694
4026 37.404704
4027 37.120303
4028 35.863372
4029 35.330582
4030 34.533749
4031 34.374009
4032 33.531862
4033 33.718293
4034 34.540666
4035 35.295799
4036 34.784133
4037 34.890203
4038 35.386441
4039 35.979803
4040 36.26288
4041 36.351318
4042 36.442483
4043 37.119709
4044 37.16638
4045 37.584473
4046 37.062931
4047 36.001524
4048 35.870649
4049 36.02401
4050 36.849796
4051 37.387846
4052 36.778831
4053 36.998711
4054 37.201291
4055 37.639905
4056 37.829736
4057 38.201747
4058 38.064216
4059 37.872915
4060 38.123637
4061 37.429873
4062 37.744117
4063 37.482324
4064 38.132501
4065 38.36363
4066 38.210823
4067 37.840739
4068 37.890153
4069 38.146508
4070 38.257588
4071 38.366511
4072 37.915951
4073 38.008363
4074 37.777817
4075 37.588099
4076 37.498626
4077 36.65629
4078 37.066845
4079 37.057789
4080 37.547116
4081 36.667955
4082 36.333503
4083 36.367694
4084 36.460112
4085 36.696329
4086 36.904416
4087 36.287797
4088 35.371119
4089 35.405077
4090 34.866532
4091 35.281553
4092 34.350621
4093 33.644649
4094 34.157003
4095 33.456359
4096 34.213094
4097 35.054859
4098 34.76254
4099 35.425801
4100 35.48702
4101 35.446671
4102 35.973649
4103 35.167084
4104 35.966691
4105 36.417277
4106 36.657761
4107 37.017341
4108 36.487612
4109 37.486962
4110 36.951431
4111 36.648344
4112 36.255442
4113 36.506151
4114 36.980527
4115 37.84879
4116 38.213112
4117 37.745513
4118 38.223952
4119 38.352145
4120 39.095853
4121 39.912461
4122 38.290817
4123 38.399918
4124 39.180252
4125 40.499197
4126 40.887913
4127 41.028931
4128 42.050167
4129 40.565595
4130 39.599467
4131 40.024872
4132 39.750296
4133 40.736618
4134 42.136661
4135 42.965311
4136 43.458988
4137 44.017036
4138 45.487951
4139 46.504746
4140 46.216009
4141 44.550168
4142 43.310549
4143 43.199278
4144 43.221001
4145 44.589228
4146 45.037339
4147 44.081816
4148 44.047132
4149 44.028546
4150 46.166474
4151 45.763184
4152 46.316229
4153 46.671101
4154 47.338183
4155 48.087313
4156 48.332461
4157 47.885604
4158 47.652937
4159 48.885018
4160 49.198717
4161 49.524932
4162 50.117586
4163 49.271107
4164 51.332364
4165 50.823353
4166 51.179311
4167 51.198658
4168 51.16016
4169 50.134571
4170 51.060631
4171 49.131584
4172 48.599419
4173 46.946065
4174 47.029475
4175 48.986415
4176 47.782066
4177 48.095648
4178 48.150405
4179 48.294482
4180 49.030515
4181 50.007982
4182 49.976139
4183 49.225939
4184 48.002614
4185 46.166735
4186 45.61822
4187 45.554397
4188 45.276871
4189 45.354284
4190 45.052801
4191 44.352547
4192 43.302194
4193 42.63169
4194 42.386569
4195 43.024509
4196 43.179956
4197 42.777235
4198 42.660199
4199 42.259919
4200 42.64442
4201 42.011317
4202 43.596918
4203 42.945403
4204 42.208727
4205 41.722628
4206 41.603838
4207 42.145658
4208 42.130184
4209 41.816125
4210 42.956122
4211 43.85579
4212 43.789823
4213 44.733467
4214 43.940477
4215 43.534164
4216 43.483106
4217 44.025374
4218 44.319575
4219 44.892564
4220 45.117755
4221 43.952252
4222 45.597268
4223 46.48437
4224 46.846549
4225 46.42205
4226 48.587989
4227 48.724046
4228 48.837521
4229 47.306109
4230 47.836219
4231 48.658151
4232 51.613041
4233 49.802465
4234 49.910805
4235 51.44088
4236 49.966988
4237 49.396533
4238 48.914802
4239 50.12683
4240 47.79658
4241 48.081454
4242 47.35716
4243 47.771709
4244 46.427663
4245 46.399663
4246 46.377126
4247 45.832901
4248 45.269834
4249 44.70081
4250 45.345203
4251 46.022853
4252 46.386112
4253 46.91473
4254 46.180251
4255 46.396467
4256 45.341452
4257 45.805466
4258 45.167734
4259 43.995224
4260 43.388077
4261 43.235908
4262 42.503863
4263 42.614902
4264 43.156516
4265 41.267069
4266 42.133849
4267 41.305744
4268 41.533216
4269 42.207986
4270 41.976162
4271 41.440623
4272 41.153255
4273 40.838697
4274 41.075619
4275 41.360417
4276 41.708767
4277 41.12258
4278 40.958898
4279 40.929698
4280 41.13325
4281 41.361646
4282 41.243958
4283 41.879041
4284 41.679566
4285 41.657326
4286 42.155031
4287 42.125748
4288 41.96974
4289 42.285175
4290 41.72594
4291 41.915436
4292 41.760936
4293 43.230987
4294 43.214207
4295 43.210562
4296 42.295946
4297 41.87762
4298 42.006035
4299 41.673591
4300 41.99265
4301 41.704013
4302 42.467235
4303 41.921603
4304 41.097587
4305 41.787241
4306 42.130377
4307 41.191106
4308 42.888739
4309 41.722616
4310 42.667579
4311 41.174557
4312 41.275682
4313 40.68309
4314 40.636615
4315 41.035101
4316 40.731731
4317 41.320065
4318 41.490771
4319 42.763438
4320 42.329308
4321 41.807424
4322 41.515877
4323 41.039948
4324 42.080782
4325 41.971128
4326 41.545295
4327 41.965788
4328 41.219013
4329 41.0566
4330 41.736798
4331 42.64139
4332 42.668312
4333 42.360602
4334 42.842975
4335 42.47682
4336 43.079901
4337 42.15508
4338 43.096239
4339 43.312035
4340 43.399871
4341 43.733208
4342 43.766219
4343 43.4278
4344 42.253167
4345 42.122422
4346 41.587585
4347 41.417147
4348 42.626829
4349 42.992519
4350 42.919193
4351 42.833588
4352 44.225749
4353 43.846926
4354 44.340755
4355 44.628463
4356 45.966766
4357 44.973303
4358 45.377601
4359 45.311239
4360 45.198098
4361 45.246904
4362 44.987317
4363 44.577685
4364 43.832681
4365 43.800166
4366 44.326421
4367 43.534692
4368 43.515383
4369 44.167845
4370 43.959395
4371 43.595354
4372 43.772188
4373 44.03745
4374 43.285957
4375 43.252425
4376 43.932652
4377 43.331637
4378 43.260781
4379 44.365262
4380 44.095523
4381 42.563963
4382 42.723229
4383 42.601233
4384 42.053242
4385 42.077463
4386 43.162189
4387 43.78964
4388 44.838694
4389 44.518293
4390 44.912441
4391 44.914427
4392 45.145249
4393 44.767346
4394 44.783622
4395 44.969241
4396 44.889275
4397 45.50466
4398 44.976054
4399 44.063649
4400 43.731138
4401 42.916768
4402 42.992687
4403 43.163018
4404 42.989409
4405 43.594226
4406 44.678654
4407 44.44318
4408 44.383361
4409 43.06592
4410 43.603254
4411 42.752234
4412 42.612664
4413 42.43721
4414 43.752641
4415 42.872729
4416 42.446308
4417 42.146564
4418 41.990866
4419 41.679553
4420 41.285993
4421 41.446089
4422 41.292576
4423 41.854817
4424 40.918515
4425 40.760186
4426 40.187012
4427 40.535161
4428 40.122993
4429 39.958706
4430 39.76558
4431 40.273461
4432 40.430738
4433 40.480775
4434 40.129336
4435 40.743428
4436 40.690102
4437 40.611958
4438 40.340597
4439 39.942384
4440 39.711178
4441 39.590103
4442 39.658641
4443 39.621146
4444 39.688927
4445 39.503052
4446 38.988052
4447 39.89159
4448 40.187112
4449 39.783232
4450 39.797386
4451 40.705781
4452 40.13417
4453 40.874356
4454 40.621137
4455 41.189931
4456 40.555499
4457 40.226024
4458 40.352947
4459 39.888101
4460 40.407527
4461 41.000583
4462 40.698726
4463 41.244016
4464 40.724362
4465 41.682066
4466 41.580388
4467 41.700731
4468 41.252352
4469 41.868332
4470 41.621372
4471 41.105193
4472 40.239603
4473 38.463753
4474 39.17886
4475 38.983265
4476 38.99782
4477 40.213811
4478 40.035756
4479 40.519062
4480 40.105815
4481 39.465861
4482 38.590357
4483 38.492764
4484 37.692809
4485 37.626277
4486 36.854902
4487 38.314237
4488 38.763909
4489 38.82547
4490 38.385507
4491 38.070697
4492 38.533673
4493 38.116089
4494 38.053816
4495 37.988254
4496 38.792724
4497 39.040966
4498 38.525641
4499 37.981775
4500 38.186337
4501 37.607894
4502 37.386358
4503 38.318264
4504 38.26051
4505 38.368811
4506 39.03614
4507 38.895144
4508 39.059604
4509 38.895039
4510 39.271973
4511 39.098685
4512 39.406091
4513 39.545023
4514 39.432049
4515 38.803952
4516 39.284887
4517 39.354532
4518 39.881395
4519 39.391521
4520 39.380075
4521 39.256559
4522 39.731735
4523 38.980107
4524 38.945752
4525 38.854243
4526 38.575083
4527 39.011471
4528 38.394372
4529 38.214649
4530 38.669147
4531 38.801867
4532 39.046581
4533 38.699628
4534 38.346969
4535 38.650684
4536 38.470186
4537 37.964106
4538 37.305893
4539 37.469828
4540 38.126376
4541 37.212206
4542 37.025098
4543 37.092018
4544 37.343072
4545 37.769183
4546 38.064006
4547 38.174162
4548 37.978576
4549 38.209829
4550 38.256819
4551 38.254109
4552 37.859821
4553 37.893939
4554 37.88434
4555 38.609537
4556 38.515937
4557 38.279788
4558 38.466271
4559 37.855152
4560 38.375932
4561 37.696702
4562 37.775915
4563 38.387064
4564 39.00503
4565 38.741556
4566 39.122751
4567 38.699909
4568 39.20852
4569 38.884442
4570 39.473959
4571 38.303841
4572 38.438865
4573 38.440501
4574 39.460279
4575 39.532547
4576 39.387757
4577 40.020753
4578 40.341462
4579 39.387485
4580 39.821108
4581 39.632844
4582 39.361846
4583 39.716903
4584 38.997987
4585 39.737061
4586 39.927907
4587 39.650358
4588 39.570443
4589 39.443967
4590 39.647372
4591 40.129842
4592 40.312504
4593 39.344391
4594 39.134675
4595 39.114903
4596 39.284128
4597 38.83405
4598 39.377012
4599 39.383886
4600 39.205914
4601 38.607724
4602 38.33449
4603 38.808881
4604 38.220058
4605 37.58111
4606 37.228543
4607 37.234637
4608 37.672996
4609 37.975127
4610 38.013493
4611 38.134115
4612 38.672476
4613 37.380348
4614 38.064132
4615 38.002388
4616 37.346838
4617 37.262192
4618 36.793954
4619 37.626848
4620 37.740964
4621 36.409276
4622 36.227415
4623 36.484679
4624 36.37225
4625 36.669242
4626 36.690137
4627 35.768782
4628 36.007128
4629 36.229583
4630 36.065794
4631 36.151062
4632 35.878163
4633 35.639772
4634 35.50981
4635 36.528606
4636 36.05698
4637 36.379261
4638 36.734965
4639 36.383906
4640 36.882423
4641 35.600666
4642 35.831651
4643 35.997601
4644 36.222468
4645 35.252291
4646 35.42013
4647 35.103892
4648 35.271827
4649 35.20346
4650 34.857939
4651 34.718819
4652 35.326709
4653 35.180843
4654 34.506963
4655 34.262264
4656 34.959714
4657 34.663328
4658 33.842812
4659 33.88562
4660 33.690232
4661 32.937745
4662 32.976529
4663 33.447022
4664 33.32845
4665 33.203359
4666 33.745098
4667 34.148405
4668 33.935253
4669 34.610684
4670 34.100754
4671 34.626528
4672 34.311206
4673 34.12448
4674 32.634674
4675 32.614694
4676 33.570253
4677 34.210499
4678 34.505526
4679 34.817514
4680 34.780284
4681 35.512437
4682 35.342414
4683 34.617685
4684 34.76517
4685 34.124745
4686 34.919642
4687 34.496206
4688 33.319699
4689 33.241045
4690 34.040535
4691 32.449755
4692 32.332965
4693 31.876473
4694 31.883035
4695 31.546072
4696 31.553912
4697 31.588191
4698 31.195629
4699 32.187914
4700 32.994558
4701 33.232586
4702 33.723669
4703 33.432565
4704 33.147299
4705 33.583481
4706 33.322513
4707 33.743212
4708 33.160558
4709 33.189127
4710 32.62411
4711 33.224027
4712 33.410021
4713 33.619901
4714 33.367402
4715 32.923192
4716 33.34175
4717 33.116994
4718 32.477093
4719 32.161715
4720 32.01897
4721 31.89976
4722 32.306875
4723 32.125147
4724 32.184435
4725 31.837206
4726 32.426753
4727 32.256008
4728 31.893547
4729 32.015475
4730 31.729804
4731 31.354994
4732 31.047734
4733 30.752929
4734 30.498325
4735 30.119576
4736 31.066681
4737 31.777214
4738 32.264329
4739 32.243879
4740 31.501886
4741 32.374597
4742 32.169419
4743 32.418606
4744 31.972671
4745 31.860974
4746 31.94292
4747 31.091212
4748 30.116569
4749 30.702506
4750 30.419478
4751 30.119258
4752 30.483732
4753 30.190861
4754 30.758874
4755 30.817077
4756 32.032105
4757 32.275851
4758 31.989608
4759 32.045997
4760 32.398076
4761 32.578992
4762 31.980463
4763 31.40705
4764 31.900206
4765 32.766804
4766 32.430807
4767 32.621517
4768 33.028651
4769 32.557402
4770 32.69866
4771 32.429706
4772 32.526397
4773 32.118669
4774 32.302446
4775 31.328971
4776 31.565735
4777 31.147285
4778 30.376322
4779 29.596922
4780 29.968747
4781 30.595121
4782 31.33955
4783 31.563451
4784 31.746142
4785 31.25814
4786 31.337264
4787 31.216719
4788 31.564678
4789 31.755387
4790 32.539078
4791 32.700026
4792 32.126963
4793 32.361046
4794 33.316168
4795 33.26394
4796 32.677507
4797 32.8521
4798 32.90564
4799 33.042209
4800 32.676782
4801 32.712313
4802 32.452514
4803 32.780607
4804 33.053588
4805 32.604721
4806 32.876771
4807 33.217119
4808 33.006221
4809 33.331614
4810 33.345794
4811 33.286288
4812 33.157233
4813 33.302285
4814 33.361955
4815 33.393623
4816 33.24752
4817 33.047894
4818 33.271886
4819 33.974602
4820 33.771574
4821 34.216692
4822 34.233122
4823 34.443505
4824 34.367753
4825 33.586673
4826 33.098979
4827 33.225669
4828 33.851541
4829 33.985541
4830 34.005863
4831 34.700522
4832 34.673564
4833 34.764181
4834 34.959062
4835 35.105032
4836 34.939134
4837 35.188419
4838 34.571794
4839 34.638283
4840 34.43111
4841 34.277199
4842 34.475813
4843 33.982456
4844 34.223038
4845 34.688297
4846 34.299796
4847 33.673316
4848 33.99733
4849 34.364083
4850 33.60036
4851 34.391993
4852 34.773807
4853 35.098058
4854 34.465984
4855 34.058737
4856 34.181385
4857 34.214731
4858 34.793537
4859 34.952406
4860 34.732994
4861 34.86919
4862 34.360654
4863 34.874066
4864 35.394596
4865 35.223346
4866 34.95358
4867 34.998292
4868 34.876351
4869 34.624116
4870 34.823327
4871 34.377807
4872 34.274832
4873 34.876909
4874 34.244365
4875 34.852957
4876 35.307694
4877 35.327706
4878 35.223062
4879 35.368953
4880 36.035636
4881 36.216438
4882 35.773748
4883 35.733814
4884 36.19467
4885 36.012565
4886 35.973016
4887 34.788415
4888 34.38725
4889 34.568929
4890 34.840322
4891 35.332798
4892 34.306004
4893 34.437302
4894 34.727656
4895 34.022699
4896 34.203806
4897 33.586084
4898 33.986053
4899 33.793506
4900 33.407113
4901 33.897654
4902 33.444707
4903 33.45496
4904 33.296696
4905 33.277681
4906 33.208695
4907 33.149993
4908 33.45797
4909 33.616382
4910 33.102825
4911 33.153719
4912 33.687142
4913 33.658421
4914 32.855642
4915 32.613718
4916 32.875047
4917 32.562679
4918 33.105584
4919 33.394245
4920 33.100713
4921 33.245271
4922 33.450107
4923 33.638606
4924 33.706343
4925 33.769884
4926 34.209514
4927 33.573398
4928 33.469993
4929 33.864649
4930 33.819024
4931 33.958925
4932 34.762542
4933 34.297559
4934 34.118236
4935 34.410757
4936 34.749238
4937 34.750469
4938 34.535391
4939 34.531703
4940 33.950263
4941 34.257789
4942 34.665696
4943 34.413023
4944 34.222381
4945 34.302789
4946 34.636335
4947 34.557178
4948 34.448804
4949 34.049237
4950 34.235372
4951 34.101843
4952 33.774508
4953 33.822585
4954 33.835716
4955 33.826533
4956 34.297337
4957 33.668159
4958 34.057291
4959 34.683642
4960 34.357908
4961 33.742296
4962 34.404493
4963 34.357641
4964 34.056487
4965 34.002811
4966 33.303482
4967 33.228263
4968 33.183457
4969 33.390364
4970 33.5102
4971 33.805722
4972 33.186224
4973 33.57325
4974 33.524046
4975 33.107618
4976 32.875356
4977 32.968945
4978 33.431105
4979 32.884796
4980 33.054843
4981 32.626927
4982 31.924134
4983 31.766909
4984 31.073977
4985 31.446946
4986 30.317804
4987 30.82157
4988 30.936002
4989 31.151418
4990 31.164772
4991 31.621988
4992 31.339957
4993 31.566593
4994 31.177999
4995 30.323014
4996 29.800699
4997 29.949825
4998 30.331076
4999 30.273962
5000 30.191403
5001 30.399753
